# Supplementary material for: Multimodal scanning of genetic variants with base and prime editing
Source: Nat Biotechnol. 2024 Nov 12;43(9):1458–70. doi: 10.1038/s41587-024-02439-1 (PMC12440817; doi:10.1038/s41587-024-02439-1)
Supplement: Supplementary file 3 — ABE8e sgRNA library. BE3.9Max sgRNA library. EGFR-targeting epegRNA library. Deep sequencing primers used in this study and adaptor sequences used for sgRNA and epegRNA library quantification. Individual sgRNAs and pegRNAs used in validation experiments. [file 41587_2024_2439_MOESM3_ESM.xlsx]

## Sheet: Supplementary_table_4
Supplementary table 4: ABE8e sgRNA library. Predicted amino acid changes are provided for EGFR-targeting sgRNAs.
sgRNA sequence	Genomic location	Strand	GC content (%)	Self-complementarity	MM0	MM1	MM2	MM3	Category	Predicted amino acid change	Mutation category
GAGCTCGCGCGGGCCGAGGCG	chr7:55018994	-	85	3	0	0	0	14	5'UTR
GCGTCTAGCTCGCGCGGGCCG	chr7:55018999	-	80	1	0	0	0	0	5'UTR
GCCCGCGCGAGCTAGACGTC	chr7:55019004	+	75	1	0	0	0	0	5'UTR
GCCCGCGCGAGCTAGACGTCC	chr7:55019005	+	75	1	0	0	0	0	5'UTR
GCCCGGACGTCTAGCTCGCG	chr7:55019006	-	75	1	0	0	0	0	5'UTR
GCTAGACGTCCGGGCAGCCCC	chr7:55019015	+	75	3	0	0	1	6	5'UTR
GCGCTGCGCCGGGGGCTGCC	chr7:55019023	-	90	4	0	0	3	51	5'UTR
GGGCAGCCCCCGGCGCAGCG	chr7:55019025	+	90	2	0	0	3	32	5'UTR
GCTGCGGCCGCGCTGCGCCGG	chr7:55019031	-	90	2	0	0	2	15	5'UTR
GCTGCGGCCGCGCTGCGCCG	chr7:55019032	-	90	2	0	0	1	27	5'UTR
GTGCTGCGGCCGCGCTGCGCC	chr7:55019033	-	85	2	0	0	3	14	5'UTR
GCTGCTGCGGCCGCGCTGCGC	chr7:55019034	-	85	2	0	0	1	23	5'UTR
GCGGGGGGCGGAGGCTGCTG	chr7:55019048	-	85	2	0	0	12	152	5'UTR
GAGCAGCCTCCGCCCCCCGCA	chr7:55019052	+	80	2	0	0	0	31	5'UTR
GTCACACCGTGCGGGGGGCGG	chr7:55019057	-	80	1	0	0	1	20	5'UTR
GCGCTCACACCGTGCGGGGGG	chr7:55019060	-	80	1	0	0	0	3	5'UTR
GGGCGCTCACACCGTGCGGG	chr7:55019063	-	80	1	0	0	1	5	5'UTR
GCGGGCGCTCACACCGTGCGG	chr7:55019064	-	80	1	0	0	0	5	5'UTR
GTCGGGCGCTCACACCGTGCG	chr7:55019065	-	75	1	0	0	1	1	5'UTR
GTCGGGCGCTCACACCGTGC	chr7:55019066	-	75	1	0	0	0	2	5'UTR
GCGTCGGGCGCTCACACCGTG	chr7:55019067	-	75	1	0	0	0	5	5'UTR
GCACGGTGTGAGCGCCCGACG	chr7:55019070	+	75	1	0	0	0	0	5'UTR
GTGAGCGCCCGACGCGGCCG	chr7:55019076	+	85	0	0	0	0	7	5'UTR
GAGCGCCCGACGCGGCCGAGG	chr7:55019079	+	85	0	0	0	1	2	5'UTR
GCCCGACGCGGCCGAGGCGGC	chr7:55019083	+	90	1	0	1	2	26	5'UTR
GTCCGGCCGCCTCGGCCGCGT	chr7:55019084	-	85	2	0	0	0	12	5'UTR
GCTCGGGACTCCGGCCGCCT	chr7:55019093	-	80	1	0	0	0	11	5'UTR
GCCGGAGTCCCGAGCTAGCCC	chr7:55019102	+	75	4	0	0	1	8	5'UTR
GAGTCCCGAGCTAGCCCCGG	chr7:55019105	+	75	3	0	0	0	7	5'UTR
GCGGCCGCCGGGGCTAGCTC	chr7:55019109	-	85	3	0	0	1	18	5'UTR
GGCGGCCGCCGGGGCTAGCT	chr7:55019110	-	85	3	0	0	1	15	5'UTR
GTCTGGGCGGCGGCGGCCGCC	chr7:55019120	-	90	4	0	0	4	54	5'UTR
GTCTGGGCGGCGGCGGCCGC	chr7:55019121	-	90	4	0	1	3	54	5'UTR
GCGGCCGCCGCCGCCCAGAC	chr7:55019124	+	90	2	0	0	1	79	5'UTR
GTCGTCCGGTCTGGGCGGCGG	chr7:55019128	-	80	0	0	0	0	6	5'UTR
GCTGTCGTCCGGTCTGGGCGG	chr7:55019131	-	75	2	0	0	0	3	5'UTR
GCGCCGCCCAGACCGGACGAC	chr7:55019132	+	80	2	0	0	0	3	5'UTR
GGCCTGTCGTCCGGTCTGGG	chr7:55019134	-	75	2	0	0	2	25	5'UTR
GGTGGCCTGTCGTCCGGTCT	chr7:55019137	-	70	2	0	0	0	4	5'UTR
GAGGTGGCCTGTCGTCCGGTC	chr7:55019138	-	70	2	0	0	0	4	5'UTR
GCGACGAGGTGGCCTGTCGTC	chr7:55019143	-	70	2	0	0	0	0	5'UTR
GCGGACGACAGGCCACCTCGT	chr7:55019144	+	70	3	0	0	0	1	5'UTR
GTCGGGCGGACGCCGACGAGG	chr7:55019155	-	80	1	0	0	0	4	5'UTR
GACTCGGGCGGACGCCGACG	chr7:55019158	-	80	2	0	0	0	1	5'UTR
GCGGCGAGGCGGGGACTCGGG	chr7:55019170	-	85	2	0	0	2	34	5'UTR
GTGGCGGCGAGGCGGGGACTC	chr7:55019173	-	80	2	0	0	2	19	5'UTR
GTTGGCGGCGAGGCGGGGACT	chr7:55019174	-	75	2	0	0	3	18	5'UTR
GTGGCGTTGGCGGCGAGGCG	chr7:55019180	-	80	1	0	0	1	23	5'UTR
GTGTGGCGTTGGCGGCGAGGC	chr7:55019181	-	75	1	0	0	2	10	5'UTR
GTTGTGGCGTTGGCGGCGAGG	chr7:55019182	-	70	1	0	1	1	6	5'UTR
GTGGTTGTGGCGTTGGCGGCG	chr7:55019185	-	70	0	0	0	0	22	5'UTR
GCGCGGTGGTTGTGGCGTTGG	chr7:55019190	-	70	0	0	0	0	16	5'UTR
GTGCGCGGTGGTTGTGGCGT	chr7:55019193	-	70	0	0	0	0	8	5'UTR
GAACGCCACAACCACCGCGCA	chr7:55019195	+	65	0	0	0	0	2	5'UTR
GGGGCCGTGCGCGGTGGTTG	chr7:55019199	-	80	1	0	0	8	138	5'UTR
GAGTCAGGGGGCCGTGCGCGG	chr7:55019205	-	80	1	0	1	20	170	5'UTR
GCGGAGTCAGGGGGCCGTGCG	chr7:55019208	-	80	1	0	0	3	16	5'UTR
GCAATACTGGACGGAGTCAGG	chr7:55019218	-	55	1	0	0	0	2	5'UTR
GTCAATACTGGACGGAGTCAG	chr7:55019219	-	50	1	0	0	1	0	5'UTR
GATCAATACTGGACGGAGTCA	chr7:55019220	-	45	1	0	0	0	1	5'UTR
GATCAATACTGGACGGAGTC	chr7:55019221	-	50	1	0	0	0	2	5'UTR
GTGACTCCGTCCAGTATTGAT	chr7:55019223	+	45	1	0	0	0	4	5'UTR
GACTCCGTCCAGTATTGATC	chr7:55019224	+	50	1	0	0	0	3	5'UTR
GCTCTCCCGATCAATACTGGA	chr7:55019228	-	50	0	0	0	0	6	5'UTR
GCCAGTATTGATCGGGAGAGC	chr7:55019232	+	55	0	0	0	0	1	5'UTR
GAGAGCCGGAGCGAGCTCTT	chr7:55019246	+	65	5	0	0	0	12	5'UTR
GAGAGCCGGAGCGAGCTCTTC	chr7:55019247	+	65	5	0	0	0	6	5'UTR
GAGCCGGAGCGAGCTCTTCG	chr7:55019248	+	70	4	0	0	0	4	5'UTR	utr;	UTR
GCTCCCCGAAGAGCTCGCTC	chr7:55019251	-	70	2	0	0	0	1	5'UTR	None	None
GGAGCAGCGATGCGACCCTC	chr7:55019269	+	70	0	0	0	0	3	5'UTR	utr;	UTR
GAGCAGCGATGCGACCCTCC	chr7:55019270	+	70	0	0	0	0	7	5'UTR	utr;	UTR
GAGCGATGCGACCCTCCGGGA	chr7:55019274	+	70	0	0	0	0	0	Exon	Met1Val;	Missense
GATGCGACCCTCCGGGACGGC	chr7:55019278	+	75	2	0	0	0	1	Exon	Arg2Arg;	Silent
GTGCGACCCTCCGGGACGGCC	chr7:55019279	+	80	2	0	0	0	5	Exon	Arg2Arg;	Silent
GCGACCCTCCGGGACGGCCG	chr7:55019280	+	85	2	0	0	0	6	Exon	Arg2Arg;	Silent
GCTGCCCCGGCCGTCCCGGA	chr7:55019284	-	85	3	0	0	0	9	Exon	None	None
GCGCTGCCCCGGCCGTCCCGG	chr7:55019285	-	90	3	0	0	1	11	Exon	None	None
GAGCGCTGCCCCGGCCGTCC	chr7:55019288	-	85	3	0	0	2	10	Exon	None	None
GACGGCCGGGGCAGCGCTCC	chr7:55019292	+	85	1	0	0	0	17	Exon	None	None
GCAGCGCCAGGAGCGCTGCCC	chr7:55019297	-	80	0	0	0	1	29	Exon	Leu12Pro;	Missense
GGCAGCGCTCCTGGCGCTGC	chr7:55019301	+	80	4	0	0	1	39	Exon	Ala9Ala;	Silent
GAGAGCGCAGCCAGCAGCGCC	chr7:55019310	-	75	1	0	0	0	22	Exon	Ala16Ala;	Silent
GCTGCTGGCTGCGCTCTGCC	chr7:55019316	+	75	0	0	1	4	47	Exon	None	None
GCTGCGCTCTGCCCGGCGAGT	chr7:55019324	+	75	0	0	0	1	6	Exon	None	None
GTGCGCTCTGCCCGGCGAGTC	chr7:55019325	+	75	0	0	0	0	4	Exon	None	None
GCTGCCCGGCGAGTCGGGCTC	chr7:55019331	+	80	2	0	0	0	1	Exon	None	None
GCCCGGCGAGTCGGGCTCTGG	chr7:55019334	+	80	1	0	0	0	6	Exon	Ser22Gly;	Missense
GTCCTCCAGAGCCCGACTCGC	chr7:55019335	-	70	0	0	0	0	6	Exon	Leu25Pro;	Missense
GCGGGCTCTGGAGGAAAAGAA	chr7:55019344	+	55	0	0	0	3	20	Exon	None	None
GTCTGGAGGAAAAGAAAGGTA	chr7:55019349	+	40	0	0	0	3	55	Exon	Glu26Gly;	Missense
GCTGGAGGAAAAGAAAGGTAA	chr7:55019350	+	40	0	0	0	4	66	Exon	Glu26Gly;Glu27Gly;	Missense
GAAGGTAAGGGCGTGTCTCGC	chr7:55019363	+	60	0	0	0	0	0	Exon	Exon1:+3;Exon1:+4;	Intron
GCGTCTAGTGATCCCCAAATC	chr7:55021014	-	50	0	0	0	0	3	Intron
GCCGCTTTTCATTGAAGGAAC	chr7:55021174	+	45	0	0	0	0	3	Intron
GGTGCACACTCTCCTCCTAT	chr7:55021811	+	55	0	0	0	0	1	Intron
GTCGTCATGAGCCGGCTCCCT	chr7:55022031	-	65	2	0	0	0	2	Intron
GATCGTCATGAGCCGGCTCCC	chr7:55022032	-	65	2	0	0	0	1	Intron
GCCTGTCTGAAGCTTCAACG	chr7:55022057	+	55	1	0	0	0	2	Intron
GAAGCTTCAACGCGGGCTGTC	chr7:55022066	+	60	0	0	0	0	4	Intron
GTGTTGGGTCACCTTCCATAG	chr7:55022122	+	50	0	0	0	0	4	Intron
GTTGGGAATTCGACTCGCCT	chr7:55022259	-	55	0	0	0	0	2	Intron
GCGAGTCGAATTCCCAACTG	chr7:55022264	+	55	0	0	0	0	0	Intron
GCGAGTCGAATTCCCAACTGA	chr7:55022265	+	50	0	0	0	0	0	Intron
GGGTCTAACACACAAACCAC	chr7:55022673	-	50	0	0	0	1	2	Intron
GTTTAATGGGGATGGCCTAC	chr7:55023828	-	50	0	0	0	0	2	Intron
GACCCAATGAGAATGCCTTGC	chr7:55024517	+	50	1	0	0	0	3	Intron
GTGTGCTGCCGCGCTAGTAA	chr7:55024566	-	60	2	0	0	0	3	Intron
GTACTAGCGCGGCAGCACACA	chr7:55024570	+	60	2	0	0	0	0	Intron
GCACGTTTAGCCACAAATGGA	chr7:55024924	+	45	2	0	0	0	3	Intron
GCACCGTATTCTACTGCCTCC	chr7:55025574	-	55	0	0	0	0	4	Intron
GAATACGGTGGTCCAGAGCAC	chr7:55025588	+	55	1	0	0	0	4	Intron
GCATCGAAATTGAGCCACACC	chr7:55025734	+	50	1	0	0	0	2	Intron
GATCGAAATTGAGCCACACCA	chr7:55025735	+	45	1	0	0	0	4	Intron
GTACCAGCTTCTCTCTAGGTG	chr7:55025766	+	50	1	0	0	0	4	Intron
GTTGCTGCAAATACTCGGAAT	chr7:55025882	+	40	2	0	0	0	2	Intron
GTGCTGCAAATACTCGGAATG	chr7:55025883	+	45	1	0	0	0	4	Intron
GAATGTGATGTGGTCTTAAGC	chr7:55025917	-	40	0	0	0	0	4	Intron
GTACTTGGTTTTGTACGCTAG	chr7:55025939	+	40	0	0	0	0	2	Intron
GATCCCAGCATGCGATGTGCC	chr7:55027083	-	60	1	0	0	0	3	Intron
GCTGAGGACCGACTTACCTTT	chr7:55027145	+	50	2	0	0	0	1	Intron
GGACCGACTTACCTTTTGGA	chr7:55027149	+	50	2	0	0	0	1	Intron
GACCGACTTACCTTTTGGAA	chr7:55027150	+	45	1	0	0	0	1	Intron
GAGCCCTTCCAAAAGGTAAGT	chr7:55027152	-	45	2	0	0	0	3	Intron
GAATTAGTCAGTCCCTCTTT	chr7:55027255	-	40	3	0	0	0	1	Intron
GTGACGTCATCTGCTGTGCAC	chr7:55028156	-	55	0	0	0	0	3	Intron
GTGCTAACTTGCAAGATCTAA	chr7:55028698	+	35	0	0	0	1	2	Intron
GACCCAATGACGTCTTGAAGG	chr7:55030190	-	50	0	0	0	0	1	Intron
GAGTCTTACAAATCTATGTA	chr7:55030645	-	30	0	0	0	0	2	Intron
GATGCAGAGTAGTGACGTGCC	chr7:55031489	+	55	0	0	0	0	2	Intron
GTTCGTGACTACTTATCTCCC	chr7:55031710	-	45	0	0	0	0	3	Intron
GTGATGGAGCCGATGAGAATT	chr7:55031752	+	45	1	0	0	0	4	Intron
GCCGATGAGAATTGGGTGCTA	chr7:55031760	+	50	0	0	0	0	1	Intron
GTAACATTACGTGGTACCTAG	chr7:55032084	-	40	1	0	0	0	2	Intron
GCTACTGTTAATAACATTACG	chr7:55032094	-	30	0	0	0	0	4	Intron
GTAACTGGGCCTTTTATGGCT	chr7:55032162	-	45	1	0	0	0	3	Intron
GAAAGCTAGCTGTCCCTGATC	chr7:55032575	-	50	2	0	0	0	3	Intron
GTAAAGGGGACTCACCACGC	chr7:55032898	+	60	2	0	0	0	0	Intron
GCCCGCCTCCCCTAGTTGGA	chr7:55033592	-	70	1	0	0	0	3	Intron
GAGACCACGGGAAGGACGTCT	chr7:55033664	-	60	0	0	0	0	2	Intron
GCAGACGTCCTTCCCGTGGTC	chr7:55033666	+	65	0	0	0	0	2	Intron
GTCGTCATAGTAAAAGTCCTA	chr7:55033939	-	35	2	0	0	0	4	Intron
GTTTACTATGACGACTGTGAC	chr7:55033949	+	40	1	0	0	0	3	Intron
GTGGCCCTTTCGGCAATGTTT	chr7:55034146	+	50	0	0	0	0	2	Intron
GTGCCCATTATTATTTGATC	chr7:55034445	+	35	0	0	0	0	3	Intron
GTCTTCACCTAGTGTGTAATA	chr7:55034586	+	35	1	0	0	0	3	Intron
GCGCAGGCCTTATTACACACT	chr7:55034592	-	50	1	0	0	0	2	Intron
GTAAGGCCTGCGCGTGTTATA	chr7:55034604	+	50	1	0	0	0	1	Intron
GCAGTTCCATATAACACGCGC	chr7:55034609	-	50	0	0	0	0	3	Intron
GTATCTTATGGACATCACTAG	chr7:55034866	+	35	1	0	0	0	2	Intron
GTACTGTGCTGTACAACCTCT	chr7:55034989	-	45	1	0	0	0	4	Intron
GTCTTATGTGTTAAGCTCGA	chr7:55035078	-	40	0	0	0	0	4	Intron
GTGCTACTAAGATGTTACTAC	chr7:55035881	-	35	0	0	0	0	4	Intron
GAGCACGGAACACCTGAAAC	chr7:55036413	-	55	0	0	0	0	1	Intron
GAAAATTCAGCTTCTCGACGG	chr7:55036604	+	45	0	0	0	0	4	Intron
GCAGCTTCTCGACGGAGGTAT	chr7:55036610	+	55	2	0	0	0	1	Intron
GGAACACCTCCTCTCTTAAC	chr7:55036826	+	50	0	0	0	0	3	Intron
GAACGTAGCCTCTGACCCCTA	chr7:55037303	+	55	3	0	0	0	1	Intron
GACCGCGTGCGGAAGGCTCTG	chr7:55037502	-	70	2	0	0	0	2	Intron
GAATGAGACACCGCGTGCGGA	chr7:55037510	-	60	1	0	0	0	3	Intron
GTTCAAATGAGACACCGCGTG	chr7:55037514	-	50	1	0	0	0	3	Intron
GAAGGATATTTGGCTACATGC	chr7:55037889	+	40	0	0	0	0	4	Intron
GTAACTGGGCGCCGGAACACC	chr7:55037980	-	65	1	0	0	0	3	Intron
GCTAACTGGGCGCCGGAACAC	chr7:55037981	-	65	1	0	0	0	1	Intron
GTACACAACTAACTGGGCGC	chr7:55037989	-	55	0	0	0	0	0	Intron
GTCTGCAGTCGTAAGTGTTTT	chr7:55038036	-	40	1	0	0	0	2	Intron
GAAACACTTACGACTGCAGAT	chr7:55038040	+	40	1	0	0	0	4	Intron
GACACTTACGACTGCAGATAG	chr7:55038042	+	45	1	0	0	0	3	Intron
GCACTTACGACTGCAGATAGG	chr7:55038043	+	50	1	0	0	0	3	Intron
GCATTCAGGTGGATCCGTTTT	chr7:55038137	+	45	0	0	0	0	3	Intron
GAACGACAGATCAATTTCCA	chr7:55038184	-	40	0	0	0	0	4	Intron
GTGCTTCATGCCGAGTCCTTG	chr7:55038210	+	55	0	0	0	0	1	Intron
GAAACAAGCGAGCCTCTGGT	chr7:55038448	-	55	0	0	0	0	3	Intron
GTGCCCTCAGGTTAATAGGCA	chr7:55038520	+	50	1	0	0	0	2	Intron
GACCCCTGCCTATTAACCTGA	chr7:55038522	-	50	0	0	0	0	3	Intron
GCACAGTTAATGCTACTCAAT	chr7:55039062	+	35	0	1	0	0	1	Intron
GCTTTAAGTGAATGTAGGCCC	chr7:55039147	+	45	0	0	0	0	4	Intron
GTTGCTCAACGTATTTTACTA	chr7:55039209	+	30	0	0	0	0	3	Intron
GTGCTCAACGTATTTTACTAA	chr7:55039210	+	30	0	0	0	1	2	Intron
GATATGGGCGTTAAAGGTCC	chr7:55039431	-	50	1	0	0	0	2	Intron
GCAGCAGATATGGGCGTTAA	chr7:55039437	-	50	0	0	0	0	3	Intron
GCAAACCCACAAGCGACTGCC	chr7:55039604	-	60	0	0	0	0	3	Intron
GTTGATAATGAGGGAGCGCT	chr7:55039831	+	50	0	0	0	0	4	Intron
GAGAATTCCCCGCATGTGTCC	chr7:55040032	+	55	0	0	0	0	3	Intron
GTTCAAACCGGGACACATGCG	chr7:55040038	-	55	0	0	0	0	3	Intron
GATGGTACGATGTGTATGGGC	chr7:55041473	-	50	1	0	0	0	2	Intron
GACGCTCACCTGTTTCAGATA	chr7:55041756	-	45	0	0	0	1	0	Intron
GTTAGTATAAATTGACAGGC	chr7:55042033	+	35	0	0	0	0	4	Intron
GAAGGTTCAATCAGACAGCA	chr7:55042342	-	45	0	0	0	0	2	Intron
GTCACTCTACGTATGTGCACG	chr7:55042606	+	50	0	0	0	0	0	Intron
GAAACTTTGCGGTCCCACGTG	chr7:55042750	+	55	0	0	0	0	2	Intron
GTTTGCGGTCCCACGTGAGGC	chr7:55042754	+	65	0	0	0	0	4	Intron
GACGCATCTCCAGCCTCACGT	chr7:55042762	-	60	0	0	0	0	3	Intron
GTACGCATCTCCAGCCTCACG	chr7:55042763	-	60	0	0	0	0	4	Intron
GTCTATCGTAAACACAGCGAA	chr7:55042902	-	40	0	0	0	0	3	Intron
GTCCACCTCTTTCAAATCGGA	chr7:55043009	+	45	0	0	0	0	2	Intron
GGTACCATCCGATTTGAAAG	chr7:55043013	-	45	1	0	0	0	3	Intron
GTGATTCACAACTCAGCTCGT	chr7:55043166	-	45	0	0	0	0	4	Intron
GTAGGCCAAGTGCAACTGGTC	chr7:55043900	-	55	0	0	0	0	3	Intron
GATAACTAAGGCGTCTTCACG	chr7:55043985	-	45	1	0	0	0	1	Intron
GCGGCGGGAAACAAGTGTTAC	chr7:55044695	-	55	0	0	0	0	2	Intron
GCGAGTTATGCGGGGGGCGGC	chr7:55044711	-	75	0	0	0	0	3	Intron
GCACACGAGTTATGCGGGGGG	chr7:55044715	-	65	0	0	0	0	4	Intron
GGACACACGAGTTATGCGGG	chr7:55044718	-	60	0	0	0	0	3	Intron
GAGGACACACGAGTTATGCGG	chr7:55044719	-	55	0	0	0	0	1	Intron
GTAGGACACACGAGTTATGCG	chr7:55044720	-	50	0	0	0	0	1	Intron
GCCTATAAGCGGGCATACAAC	chr7:55044778	+	50	0	0	0	0	2	Intron
GCTATAAGCGGGCATACAACA	chr7:55044779	+	45	0	0	0	0	3	Intron
GTATAAGCGGGCATACAACAG	chr7:55044780	+	45	0	0	0	0	3	Intron
GACCTCGTTAAATAAGAGAGT	chr7:55044859	-	35	0	0	0	0	4	Intron
GTTATTTAACGAGGTCCACAG	chr7:55044868	+	40	0	0	0	0	3	Intron
GTTCTAGACTATACTCACGGT	chr7:55045537	+	40	3	0	0	0	4	Intron
GTATACTCACGGTGGGTTCTT	chr7:55045545	+	45	1	0	0	0	1	Intron
GTAGCCATGGGCCACAATTGT	chr7:55045819	+	50	2	0	0	0	2	Intron
GCAGCGCTCTAGACAGTACTA	chr7:55046122	+	50	1	0	0	0	1	Intron
GAGCGCTCTAGACAGTACTAT	chr7:55046123	+	45	1	0	0	0	0	Intron
GTACTATGGGTAGTATCTGT	chr7:55046136	+	40	0	0	0	0	2	Intron
GATAAAGGGCAGCATTTGGCG	chr7:55046497	+	50	0	0	0	0	2	Intron
GTCGTACCGGTAACTTTTACA	chr7:55047056	-	40	0	0	0	0	0	Intron
GTAAAAGTTACCGGTACGAT	chr7:55047060	+	40	0	0	0	0	1	Intron
GTAAAAGTTACCGGTACGATA	chr7:55047061	+	35	0	0	0	0	1	Intron
GTTGGAATGGCCCTATCGTAC	chr7:55047070	-	50	0	0	0	0	2	Intron
GATTCGTGTACTAGGTGTTCT	chr7:55047276	-	40	1	0	0	0	3	Intron
GAATTCGTGTACTAGGTGTTC	chr7:55047277	-	40	1	0	0	0	2	Intron
GTAAACTGAAATTCGTGTACT	chr7:55047285	-	30	1	0	0	0	3	Intron
GTTTAGAGGACGAAGCATTAC	chr7:55047304	+	40	1	0	0	0	2	Intron
GTCTAGCCGTGTCATGAAATG	chr7:55047815	-	45	1	0	0	0	3	Intron
GTTCCCAGTTTACGAACATGT	chr7:55047862	-	40	0	0	0	0	2	Intron
GAAAATCCTTAGACCCCCCCT	chr7:55048156	+	50	0	0	0	0	1	Intron
GACAAACCGAGGGGGGGTCTA	chr7:55048161	-	60	0	0	0	0	0	Intron
GTCTTACAGAGTTACAAGCGC	chr7:55048337	+	45	0	0	0	0	4	Intron
GACATAGGAATAACGACCAC	chr7:55049207	+	45	0	0	0	0	1	Intron
GCCCTTGCTTACAGATTGCAT	chr7:55049789	+	45	0	0	0	0	4	Intron
GCCTTGACTATCTACCTGCA	chr7:55049977	-	50	0	0	0	0	4	Intron
GCTGGCGGGAGAGACCTACAG	chr7:55050653	-	65	0	0	0	0	4	Intron
GTTCTAGCATGGTGCCGACC	chr7:55051050	-	60	1	0	0	0	1	Intron
GCTTGGACTGGCAGTCTTTAA	chr7:55051684	-	45	2	0	0	0	3	Intron
GCCCCACAAATCTTTAGTTGT	chr7:55051884	+	40	0	0	0	1	2	Intron
GAGTGCAGCACATCTATGACC	chr7:55052233	+	50	1	0	0	1	2	Intron
GTAAAGTGGGCGACTCAGGCA	chr7:55052397	-	55	1	0	0	0	2	Intron
GGCTCTAAAGTGGGCGACTC	chr7:55052402	-	60	0	0	0	0	4	Intron
GCACGAGAGAGTCGACCTGCT	chr7:55052912	-	60	1	0	0	0	3	Intron
GTGTCCCGAAGAATGTGCAGC	chr7:55053145	-	55	1	0	0	0	2	Intron
GGGGAGATGTCCTCGACCTC	chr7:55053282	+	65	0	0	0	1	2	Intron
GATGTCCTCGACCTCTGGAA	chr7:55053287	+	55	0	0	0	0	4	Intron
GTCCTCGACCTCTGGAAAGG	chr7:55053290	+	60	0	0	0	0	2	Intron
GCATAAACGTGTGTGATCTC	chr7:55053357	+	45	0	0	0	0	3	Intron
GATTGCTCCGCAATTTCTTGG	chr7:55053552	-	45	2	0	0	0	2	Intron
GGCATTGCTCCGCAATTTCT	chr7:55053555	-	50	2	0	0	0	2	Intron
GCGAGGCTTCTAGCCCTTGCC	chr7:55053689	+	65	4	0	0	0	2	Intron
GTGGTTCATCGCGAAGCAGAT	chr7:55053872	-	50	0	0	0	0	3	Intron
GAACGGGCAGACCATTAGGC	chr7:55054100	-	60	1	0	0	0	4	Intron
GACAAGAACGGGCAGACCATT	chr7:55054104	-	50	0	0	0	0	1	Intron
GAGCACTAAGTTAAGCTTGCC	chr7:55054339	+	45	0	0	0	0	1	Intron
GCTCTAACTTGGCCATGCCG	chr7:55054453	+	60	0	0	0	0	2	Intron
GCGGGCGCGCCAGGAAAAAG	chr7:55054493	-	70	0	0	0	0	1	Intron
GAAGGTCTGGACCCCTTGCG	chr7:55054699	+	65	3	0	0	0	2	Intron
GCATGGGTGCGCAACGAGGCT	chr7:55054891	-	65	2	0	0	0	4	Intron
GACATGGGTGCGCAACGAGGC	chr7:55054892	-	65	2	0	0	0	2	Intron
GCAAACATGGGTGCGCAACG	chr7:55054896	-	60	0	0	0	0	1	Intron
GCGGAGCTTGGAGTGGTTCTA	chr7:55054928	-	55	1	0	0	0	3	Intron
GTCGCCACACGGAGCTTGGAG	chr7:55054936	-	65	1	0	0	0	3	Intron
GCATCTCGCCACACGGAGCT	chr7:55054941	-	65	0	0	0	0	0	Intron
GGAGGGTGCATCTCGCCACA	chr7:55054948	-	65	0	0	0	2	1	Intron
GCGGCACCTGAGTCACACATC	chr7:55055006	+	60	0	0	0	0	4	Intron
GTCAGGGAAACCCCCCATCG	chr7:55055052	-	65	1	0	0	0	2	Intron
GACCCATGTCAGTTATTATG	chr7:55055098	-	40	1	0	0	0	3	Intron
GCGACCCATGTCAGTTATTAT	chr7:55055099	-	40	2	0	0	0	3	Intron
GCGTACCAGCCCCTGTGAGAA	chr7:55055125	+	60	1	0	0	0	2	Intron
GAATTCTATTACAATCGGTC	chr7:55055291	+	35	0	0	0	0	3	Intron
GCTATTACAATCGGTCTGGGA	chr7:55055296	+	45	0	0	0	0	4	Intron
GCTGTTCTAACGTGCAGATC	chr7:55055380	+	50	0	0	0	0	4	Intron
GAGGGTAGATGGCATCGACCC	chr7:55055749	-	60	1	0	0	0	4	Intron
GAGTAATGACTCACACTCGA	chr7:55055789	-	45	0	0	0	0	2	Intron
GTAATAAGGCATTGGGTTGGC	chr7:55055962	+	45	0	0	0	0	3	Intron
GATTGGGTTGGCGGGTCCATC	chr7:55055971	+	60	0	0	0	0	2	Intron
GTACAAAAGGTGAACATCCT	chr7:55056067	+	40	0	0	0	1	2	Intron
GCGGGCCTTCACATACACAG	chr7:55056244	-	60	0	0	0	0	2	Intron
GACACGTGTACTTCTGACCTA	chr7:55056605	-	45	0	0	0	0	4	Intron
GCACGCTGTTGTTGGCTCATG	chr7:55056790	-	55	1	0	0	0	3	Intron
GACACACCGTCTGAGCTGCAC	chr7:55056880	-	60	1	0	0	0	2	Intron
GAGTTCCGTACTCTGGAGCC	chr7:55057119	-	60	3	0	0	0	2	Intron
GACAAACGGTCAGAAGCTTAC	chr7:55057144	+	45	1	0	0	0	3	Intron
GCAAACGGTCAGAAGCTTACA	chr7:55057145	+	45	1	0	0	1	2	Intron
GAAGTTGCGAATGCCTCACCC	chr7:55057244	+	55	1	0	0	0	2	Intron
GATTGCGGGTATGGATTGGAA	chr7:55057309	-	45	0	0	0	0	3	Intron
GTGGTGATTGCGGGTATGGAT	chr7:55057314	-	50	0	0	0	0	1	Intron
GTGACCCCTAACGCAACCTGT	chr7:55059483	-	55	0	0	0	0	3	Intron
GCGATTCTGAGAAAGGCTCAC	chr7:55060075	+	50	1	0	0	1	0	Intron
GCATCGTTATACTGGGAGCA	chr7:55060725	-	50	0	0	0	0	1	Intron
GGGAACTGCATCGTTATACT	chr7:55060732	-	45	0	0	0	0	3	Intron
GAGGGAACTGCATCGTTATAC	chr7:55060733	-	45	0	0	0	0	3	Intron
GTTGGGGCTCTGGATACCGTG	chr7:55060777	+	60	0	0	0	0	3	Intron
GTGTTTTAGAGCTCATTCAAA	chr7:55109817	-	30	0	0	0	1	14	Alternative transcripts
GCTCTAAAACAGTTCTCCAC	chr7:55109829	+	45	0	0	0	0	15	Alternative transcripts
GCCACTGGACTTCAGAACAAG	chr7:55109845	+	50	2	0	0	2	17	Alternative transcripts
GCACTGGACTTCAGAACAAGA	chr7:55109846	+	45	2	0	0	3	19	Alternative transcripts
GTTCAGAACAAGAGGGAGCTC	chr7:55109854	+	50	0	0	0	0	18	Alternative transcripts
GTCAGAACAAGAGGGAGCTCT	chr7:55109855	+	50	1	0	0	1	19	Alternative transcripts
GAAGAGGGAGCTCTGGGCTGC	chr7:55109862	+	65	1	0	1	5	64	Alternative transcripts
GGGAGCTCTGGGCTGCTGGC	chr7:55109866	+	75	0	0	0	3	68	Alternative transcripts
GGCTGGTTGTGCATTTGCTG	chr7:55109883	+	55	0	0	0	2	17	Alternative transcripts
GCTGGTTGTGCATTTGCTGT	chr7:55109884	+	50	0	0	0	2	13	Alternative transcripts
GCATTTGCTGTGGGTTCCCTC	chr7:55109894	+	55	0	0	0	1	9	Alternative transcripts
GTGCTGTGGGTTCCCTCCGGC	chr7:55109898	+	70	0	0	0	0	16	Alternative transcripts
GCGGAGAGGTCGCCTGCCGGA	chr7:55109909	-	75	0	0	0	0	8	Alternative transcripts
GCGGAGAGGTCGCCTGCCGG	chr7:55109910	-	80	0	0	0	1	5	Alternative transcripts
GAGCGCGGAGAGGTCGCCTGC	chr7:55109913	-	75	0	0	0	0	4	Alternative transcripts
GCGACCTCTCCGCGCTGAGA	chr7:55109920	+	70	1	0	0	0	5	Alternative transcripts
GATAACCTTCTCAGCGCGGAG	chr7:55109924	-	55	1	0	0	0	7	Alternative transcripts
GTCCGCGCTGAGAAGGTTATC	chr7:55109928	+	55	0	0	0	0	1	Alternative transcripts
GTCCGGATAACCTTCTCAGCG	chr7:55109929	-	55	0	0	0	0	2	Alternative transcripts
GTACTTTCTTACTTGGTTATC	chr7:55109947	-	30	1	0	0	1	15	Alternative transcripts
GACCAAGTAAGAAAGTACATG	chr7:55109954	+	35	0	0	0	2	16	Alternative transcripts
GTCCTCATGTACTTTCTTACT	chr7:55109955	-	35	0	0	1	3	21	Alternative transcripts
GAAGTAAGAAAGTACATGAGG	chr7:55109957	+	35	0	0	0	0	25	Alternative transcripts
GTTACTCGTGCCTTGGCAAAC	chr7:55142282	-	50	1	0	0	0	2	Exon	None	None
GTGAGCTTGTTACTCGTGCCT	chr7:55142290	-	50	0	0	0	0	3	Exon	None	None
GAGTAACAAGCTCACGCAGT	chr7:55142299	+	50	0	0	0	0	4	Exon	Asn36Gly;Lys37Glu;	Missense
GAGTAACAAGCTCACGCAGTT	chr7:55142300	+	45	0	0	0	0	4	Exon	Asn36Gly;Lys37Gly;	Missense
GATCATTTTCTCAGCCTCCAG	chr7:55142334	+	45	2	0	1	2	35	Exon	His47Arg;	Missense
GAGTTATTGAACATCCTCTGG	chr7:55142347	-	40	1	0	0	0	10	Exon	Asn56Asn;	Silent
GCACAGTTATTGAACATCCTC	chr7:55142350	-	40	0	0	0	1	8	Exon	Cys58Arg;Asn56Asn;	Missense
GAGGATGTTCAATAACTGTG	chr7:55142353	+	40	0	0	0	0	15	Exon	Met54Val;	Missense
GATGTTCAATAACTGTGAGG	chr7:55142356	+	40	0	0	0	0	28	Exon	Asn56Asp;	Missense
GAATAACTGTGAGGTGGTCCT	chr7:55142363	+	45	0	0	0	2	15	Exon	Asn57Gly;	Missense
GATAACTGTGAGGTGGTCCTT	chr7:55142364	+	45	0	0	0	0	1	Exon	Asn57Ser;	Missense
GTGAGGTGGTCCTTGGGAATT	chr7:55142371	+	50	0	0	0	1	10	Exon	None	None
GAGGTAATTTCCAAATTCCCA	chr7:55142380	-	35	0	0	0	2	20	Exon	Ile67Thr;	Missense
GTGGAAATTACCTATGTGCAG	chr7:55142391	+	40	0	0	0	0	19	Exon	Glu66Gly;Ile67Val;	Missense
GATCATAATTCCTCTGCACAT	chr7:55142400	-	35	0	0	0	0	15	Exon	Tyr74His;Asn73Asn;	Missense
GTTATGATCTTTCCTTCTTAA	chr7:55142416	+	25	0	0	0	2	33	Exon	Asp75Gly;	Missense
GATCTTTCCTTCTTAAAGGT	chr7:55142420	+	35	1	0	0	1	17	Exon	None	None
GAAAGTCACCAACCTTTAAGA	chr7:55142427	-	35	1	0	0	1	18	Exon	Exon2:+6;	Intron
GTTTCTCTTCTTAGACCATCC	chr7:55143292	+	40	0	0	0	2	10	Exon	None	None
GCTCTTCTTAGACCATCCAGG	chr7:55143295	+	50	0	0	0	0	27	Exon	None	None
GTTCTTAGACCATCCAGGAGG	chr7:55143298	+	50	0	0	0	0	7	Exon	Exon3:-2;Thr81Ala;	Splice-acceptor
GTAGACCATCCAGGAGGTGGC	chr7:55143302	+	60	0	0	1	0	13	Exon	Thr81Ala;Ile82Val;	Missense
GATAACCAGCCACCTCCTGGA	chr7:55143306	-	55	1	0	0	1	15	Exon	Gly87Gly;Ala86Ala;	Silent
GGACATAACCAGCCACCTCC	chr7:55143310	-	60	1	0	0	0	11	Exon	Tyr88His;Gly87Gly;	Missense
GCCTCATTGCCCTCAACACAG	chr7:55143331	+	55	0	0	0	2	15	Exon	Ile91Val;	Missense
GAATTCGCTCCACTGTGTTGA	chr7:55143339	-	45	0	0	0	0	4	Exon	None	None
GAATTCGCTCCACTGTGTTG	chr7:55143340	-	50	0	0	0	1	4	Exon	None	None
GCACAGTGGAGCGAATTCCTT	chr7:55143346	+	50	0	0	0	0	6	Exon	Thr95Thr;	Silent
GATGATCTGCAGGTTTTCCAA	chr7:55143362	-	40	0	0	0	1	23	Exon	Ile106Thr;	Missense
GAAAACCTGCAGATCATCAG	chr7:55143368	+	45	0	0	0	0	14	Exon	Asn103Gly;	Missense
GTATTTCCTCTGATGATCTGC	chr7:55143373	-	40	0	0	0	0	19	Exon	None	None
GAGATAAGACTGCTAAGGCAT	chr7:55143411	-	40	2	0	0	0	9	Exon	Leu122Pro;Val121Ala;	Missense
GATAGTTAGATAAGACTGCTA	chr7:55143417	-	30	1	0	0	0	3	Exon	Ser123Ser;	Silent
GAACTATGATGCAAATAAAAC	chr7:55143434	+	25	0	0	0	2	38	Exon	Tyr125Cys;Asp126Gly;	Missense
GTGCAAATAAAACCGGACTGA	chr7:55143442	+	40	3	0	0	0	5	Exon	Ala127Ala;Asn128Gly;Lys129Glu;	Missense
GCATGGGCAGCTCCTTCAGTC	chr7:55143453	-	60	3	0	0	0	19	Exon	Leu135Pro;	Missense
GCTGCCCATGAGAAATTTAC	chr7:55143466	+	45	0	0	0	1	7	Exon	Met137Val;	Missense
GCTGCCCATGAGAAATTTACA	chr7:55143467	+	40	0	0	0	1	14	Exon	Met137Val;	Missense
GTCACCCTGTAAATTTCTCAT	chr7:55143470	-	35	0	0	0	0	15	Exon	None	None
GCTCACCCTGTAAATTTCTCA	chr7:55143471	-	40	0	0	0	1	13	Exon	Exon3:+2;	Splice-donor
GTGAGAAATTTACAGGGTGAG	chr7:55143474	+	40	0	0	0	3	16	Exon	Arg138Arg;Asn139Gly;	Missense
GAAATTTACAGGGTGAGAGGC	chr7:55143478	+	45	0	0	0	3	24	Exon	Leu140Leu;	Silent
GAATTTACAGGGTGAGAGGCT	chr7:55143479	+	45	0	0	0	0	12	Exon	Leu140Leu;Gln141Arg;	Missense
GGTGAGAGGCTGGGATGCCA	chr7:55143488	+	65	0	0	0	1	66	Exon	Exon3:+4;Exon3:+6;	Intron
GTCTGCGGGAGAATGGAACTG	chr7:55146584	-	55	0	0	0	0	16	Exon	None	None
GCAGGATTTCTGCGGGAGAA	chr7:55146592	-	55	0	0	0	1	14	Exon	Ile143Thr;	Missense
GCGCCATGCAGGATTTCTGC	chr7:55146599	-	60	1	0	0	0	11	Exon	His145His;	Silent
GGCGCCATGCAGGATTTCTG	chr7:55146600	-	60	1	0	0	1	7	Exon	His145His;	Silent
GAAATCCTGCATGGCGCCGTG	chr7:55146606	+	60	0	0	0	0	6	Exon	None	None
GTGAACCGCACGGCGCCATGC	chr7:55146610	-	70	0	0	0	0	1	Exon	Phe150Leu;	Missense
GAGGGTTGTTGCTGAACCGCA	chr7:55146621	-	55	0	0	0	0	4	Exon	None	None
GCAACCCTGCCCTGTGCAACG	chr7:55146637	+	65	0	0	0	0	14	Exon	None	None
GCTCTCCACGTTGCACAGGGC	chr7:55146641	-	65	0	0	0	0	23	Exon	Val159Ala;	Missense
GATGCTCTCCACGTTGCACA	chr7:55146645	-	55	0	0	0	1	10	Exon	None	None
GGATGCTCTCCACGTTGCAC	chr7:55146646	-	60	0	0	0	0	9	Exon	None	None
GCAACGTGGAGAGCATCCAG	chr7:55146651	+	60	1	0	0	1	5	Exon	Asn158Ser;	Missense
GACGTGGAGAGCATCCAGTGG	chr7:55146654	+	60	1	0	0	0	6	Exon	Glu160Gly;	Missense
GCGTGGAGAGCATCCAGTGGC	chr7:55146655	+	65	1	0	0	0	8	Exon	Glu160Gly;Ser161Gly;	Missense
GTGCTGACTATGTCCCGCCAC	chr7:55146667	-	60	1	0	0	0	11	Exon	Val168Ala;	Missense
GCTTTCTCAGCAACATGTCGA	chr7:55146694	+	45	0	0	0	0	10	Exon	Ser174Gly;	Missense
GATGGACTTCCAGAACCACC	chr7:55146712	+	55	3	0	0	1	13	Exon	Asp179Gly;	Missense
GATGGACTTCCAGAACCACCT	chr7:55146713	+	50	3	0	0	1	25	Exon	Asp179Gly;	Missense
GTACAGCTGCCCAGGTGGTTC	chr7:55146721	-	60	1	0	0	4	32	Exon	Cys187Arg;	Missense
GACACTTACAGCTGCCCAGG	chr7:55146727	-	60	0	0	0	0	12	Exon	Exon4:+6;Exon4:+2;	Splice-donor
GTGCGACACTTACAGCTGCCC	chr7:55146730	-	60	0	0	0	0	1	Exon	Exon4:+8;Exon4:+6;	Intron
GATCTATTACTTTTACATTTC	chr7:55151272	+	20	0	0	0	2	40	Exon	Exon5:-18;Exon5:-15;	Intron
GACAGCTTGGATCACACTTT	chr7:55151295	-	45	0	0	0	1	11	Exon	Cys194Arg;	Missense
GTGTGATCCAAGCTGTCCCAA	chr7:55151302	+	50	0	0	0	1	16	Exon	Asp191Gly;	Missense
GTGATCCAAGCTGTCCCAAT	chr7:55151303	+	50	0	0	0	0	7	Exon	Asp191Gly;Pro192Pro;	Missense
GCAGCTCCCATTGGGACAGCT	chr7:55151308	-	60	2	0	0	1	10	Exon	None	None
GCTGTCCCAATGGGAGCTGC	chr7:55151312	+	65	2	0	0	0	16	Exon	None	None
GCTGTCCCAATGGGAGCTGCT	chr7:55151313	+	60	2	0	0	0	18	Exon	Asn196Asp;	Missense
GTGTCCCAATGGGAGCTGCTG	chr7:55151314	+	60	2	0	0	2	17	Exon	Asn196Gly;	Missense
GCACCCCAGCAGCTCCCATT	chr7:55151317	-	65	1	0	0	1	17	Exon	Trp200Arg;	Missense
GTGCACCCCAGCAGCTCCCAT	chr7:55151318	-	65	0	0	0	1	20	Exon	Gly201Gly;	Silent
GAATGGGAGCTGCTGGGGTGC	chr7:55151320	+	65	0	0	1	4	58	Exon	Ser198Gly;	Missense
GAGCTGCTGGGGTGCAGGAG	chr7:55151325	+	70	1	0	1	12	109	Exon	None	None
GTGTTCACTGACTTACGTTTC	chr7:55151355	-	40	0	0	0	0	5	Exon	Exon5:+10;	Intron
GTGGTCACTGAAAAAGAGCAA	chr7:55152529	-	40	0	0	0	0	29	Exon	Leu210Pro;	Missense
GCTGCTGGGCACAGATGATTT	chr7:55152549	-	50	0	0	0	6	14	Exon	None	None
GATCTGTGCCCAGCAGTGCTC	chr7:55152557	+	60	1	0	0	4	42	Exon	None	None
GTCTGTGCCCAGCAGTGCTCC	chr7:55152558	+	65	1	0	0	8	88	Exon	None	None
GCAGCGCCCGGAGCACTGCT	chr7:55152564	-	75	1	0	0	0	11	Exon	None	None
GGCAGCGCCCGGAGCACTGC	chr7:55152565	-	80	1	0	0	4	11	Exon	Cys223Arg;	Missense
GCAGTGCTCCGGGCGCTGCCG	chr7:55152569	+	80	0	0	0	0	19	Exon	None	None
GGACTTGCCACGGCAGCGCC	chr7:55152576	-	75	1	0	0	1	8	Exon	None	None
GAGTCACTGGGGGACTTGCCA	chr7:55152586	-	60	0	0	0	0	19	Exon	Ser229Ser;	Silent
GTTGTGGCAGCAGTCACTGG	chr7:55152597	-	60	2	0	0	1	20	Exon	None	None
GGTTGTGGCAGCAGTCACTG	chr7:55152598	-	60	2	0	1	1	25	Exon	None	None
GTGGTTGTGGCAGCAGTCACT	chr7:55152599	-	55	2	0	0	1	20	Exon	None	None
GCTGGTTGTGGCAGCAGTCAC	chr7:55152600	-	60	2	0	0	1	13	Exon	None	None
GTGCCACAACCAGTGTGCTGC	chr7:55152611	+	60	1	0	0	0	7	Exon	His233Arg;Asn234Gly;	Missense
GAGCCTGCAGCACACTGGTTG	chr7:55152613	-	60	1	0	0	3	16	Exon	Ala237Ala;	Silent
GCTGTGCAGCCTGCAGCACAC	chr7:55152619	-	65	2	0	0	3	41	Exon	Cys240Arg;	Missense
GCAGTGTGCTGCAGGCTGCAC	chr7:55152620	+	65	3	0	1	16	193	Exon	None	None
GCTGCAGGCTGCACAGGCCCC	chr7:55152627	+	75	2	0	1	9	71	Exon	Ala238Ala;	Silent
GTGCAGGCTGCACAGGCCCCC	chr7:55152628	+	75	2	0	1	4	53	Exon	Ala238Ala;	Silent
GCCCCCGGGAGAGCGACTGCC	chr7:55152643	+	80	1	0	0	3	10	Exon	None	None
GACCAGGCAGTCGCTCTCCCG	chr7:55152644	-	70	1	0	0	0	6	Exon	Leu249Pro;Cys248Arg;	Missense
GTACCAGGCAGTCGCTCTCCC	chr7:55152645	-	65	2	0	0	0	8	Exon	Leu249Pro;	Missense
GTTACCAGGCAGTCGCTCTCC	chr7:55152646	-	60	2	0	0	0	6	Exon	Leu249Pro;	Missense
GTGCTGGAGGGGCATCTTACC	chr7:55152661	-	60	0	0	0	1	9	Exon	Exon6:+13;	Intron
GCGTGTCCTCTCTCCTCCAT	chr7:55153989	+	60	0	0	1	2	19	Exon	None	None
GGCAGACCTATGGAGGAGAG	chr7:55153995	-	60	0	0	0	2	14	Exon	Cys251Arg;Val250Ala;	Missense
GAATTTGCGGCAGACCTATGG	chr7:55154002	-	50	0	0	0	0	1	Exon	None	None
GCGGAATTTGCGGCAGACCTA	chr7:55154005	-	55	0	0	0	0	1	Exon	Phe254Pro;	Missense
GGGGCAGGTGTCCTTGCACG	chr7:55154036	-	70	1	0	0	2	15	Exon	Cys264Arg;	Missense
GTAGAGCATGAGTGGGGGGC	chr7:55154051	-	65	0	0	0	2	26	Exon	Leu269Pro;Met268Thr;	Missense
GGTTGTAGAGCATGAGTGGG	chr7:55154055	-	55	0	0	0	2	15	Exon	Tyr270His;	Missense
GGGTTGTAGAGCATGAGTGG	chr7:55154056	-	55	0	0	0	0	7	Exon	Tyr270His;	Missense
GGGGTTGTAGAGCATGAGTG	chr7:55154057	-	55	0	0	0	0	10	Exon	None	None
GTGGGGTTGTAGAGCATGAGT	chr7:55154058	-	50	0	0	0	2	12	Exon	None	None
GTGGGGTTGTAGAGCATGAG	chr7:55154059	-	55	0	0	0	1	17	Exon	None	None
GCAACCCCACCACGTACCAGA	chr7:55154073	+	60	0	0	0	0	9	Exon	Thr273Ala;	Missense
GCATCCATCTGGTACGTGGTG	chr7:55154076	-	55	0	0	0	0	4	Exon	Met277Thr;	Missense
GACATCCATCTGGTACGTGGT	chr7:55154077	-	50	0	0	0	0	6	Exon	Met277Thr;	Missense
GCACATCCATCTGGTACGTGG	chr7:55154078	-	55	0	0	0	0	5	Exon	Asp278Asp;Met277Thr;	Missense
GTTCACATCCATCTGGTACG	chr7:55154081	-	50	0	0	0	0	2	Exon	Val279Ala;Asp278Asp;	Missense
GCCAGATGGATGTGAACCCCG	chr7:55154088	+	60	0	0	0	0	3	Exon	Met277Val;	Missense
GCAGATGGATGTGAACCCCGA	chr7:55154089	+	55	0	0	0	0	9	Exon	Met277Val;Asp278Gly;	Missense
GCAAAGCTGTATTTGCCCTCG	chr7:55154103	-	50	0	0	0	1	8	Exon	Phe287Leu;	Missense
GCCCGAGGGCAAATACAGCTT	chr7:55154104	+	55	0	0	0	0	3	Exon	Glu282Gly;	Missense
GACCAAAGCTGTATTTGCCCT	chr7:55154105	-	45	0	0	0	1	38	Exon	Phe287Pro;	Missense
GGGACACTTCTTCACGCAGG	chr7:55154129	-	60	0	0	1	0	4	Exon	Cys295Arg;	Missense
GACGGGGACACTTCTTCACGC	chr7:55154132	-	60	0	0	0	0	3	Exon	Cys295Cys;	Silent
GTCCCCGTGAGTCCTCCTCTG	chr7:55154148	+	65	0	0	0	1	9	Exon	None	None
GCCCCGTGAGTCCTCCTCTGT	chr7:55154149	+	65	0	0	0	0	14	Exon	Exon7:+4;	Intron
GCCCACAGAGGAGGACTCAC	chr7:55154150	-	65	0	0	0	2	36	Exon	Exon7:+16;Exon7:+14;	Intron
GGCCCACAGAGGAGGACTCA	chr7:55154151	-	65	0	0	0	2	28	Exon	Exon7:+16;Exon7:+14;	Intron
GCCTTTCATGCTCTCTTCCCC	chr7:55155808	+	55	0	0	0	2	36	Exon	Exon8:-16;	Intron
GCTCTTCCCCAGGTAATTATG	chr7:55155819	+	45	0	0	1	0	13	Exon	None	None
GTGTCACCACATAATTACCTG	chr7:55155824	-	40	0	0	0	0	11	Exon	Val301Ala;Val300Ala;	Missense
GCTGTCACCACATAATTACCT	chr7:55155825	-	40	0	0	0	0	16	Exon	Val301Ala;	Missense
GTCTGTCACCACATAATTACC	chr7:55155826	-	40	0	0	0	0	5	Exon	Val301Ala;	Missense
GAATTATGTGGTGACAGATCA	chr7:55155832	+	35	0	0	0	0	21	Exon	Tyr299Cys;	Missense
GGCTCGTGCGTCCGAGCCTG	chr7:55155853	+	75	5	0	0	0	9	Exon	None	None
GCTCGTGCGTCCGAGCCTGT	chr7:55155854	+	70	4	0	0	1	2	Exon	None	None
GCTCGTGCGTCCGAGCCTGTG	chr7:55155855	+	70	3	0	0	1	4	Exon	None	None
GAGCTGTCGGCCCCACAGGCT	chr7:55155864	-	70	2	0	0	0	12	Exon	None	None
GCTCATAGCTGTCGGCCCCAC	chr7:55155869	-	65	1	0	0	0	4	Exon	Tyr316His;	Missense
GTGGGGCCGACAGCTATGAGA	chr7:55155873	+	60	0	0	0	1	5	Exon	Asp314Gly;Ser315Gly;	None
GGCCGACAGCTATGAGATGG	chr7:55155876	+	60	0	0	0	1	1	Exon	Asp314Gly;Ser315Gly;	Missense
GTTCCTCCATCTCATAGCTGT	chr7:55155878	-	45	0	0	0	5	19	Exon	Met318Thr;	Missense
GAGCTATGAGATGGAGGAAGA	chr7:55155883	+	45	0	0	0	0	47	Exon	Tyr316Cys;Glu317Gly;	Missense
GCTTCGCACTTCTTACACTTG	chr7:55155909	-	45	1	0	0	0	8	Exon	Cys329Arg;	Missense
GCGCAAGTGTAAGAAGTGCGA	chr7:55155910	+	50	1	0	0	0	3	Exon	Lys325Gly;	Missense
GCAAGTGTAAGAAGTGCGAA	chr7:55155911	+	45	0	0	0	1	2	Exon	Lys325Arg;	Missense
GTGCGAAGGGCCTTGCCGCAA	chr7:55155925	+	65	4	0	0	0	4	Exon	Glu330Gly;	Missense
GAAGGGCCTTGCCGCAAAGGT	chr7:55155929	+	60	4	0	0	0	6	Exon	None	None
GGCTTCCTACCTTTGCGGCA	chr7:55155934	-	60	2	0	0	0	2	Exon	None	None
GCGGCGGGCTTCCTACCTTTG	chr7:55155939	-	65	1	0	0	0	5	Exon	None	None
GCGCAAAGGTAGGAAGCCCGC	chr7:55155940	+	65	1	0	0	0	7	Exon	Lys335Gly;	Missense
GTAGGAAGCCCGCCGGTGTG	chr7:55155947	+	70	1	0	0	0	5	Exon	Exon8:+6;Exon8:+7;	Intron
GCTTATCTCTGCAGTGTGTAA	chr7:55156520	+	40	0	0	0	0	10	Exon	Exon9:-10;	Intron
GTCTGCAGTGTGTAACGGAAT	chr7:55156526	+	45	2	0	0	0	4	Exon	Exon9:-2;	Splice-acceptor
GTGTGTAACGGAATAGGTAT	chr7:55156532	+	40	2	0	0	0	2	Exon	Asn338Gly;	Missense
GTTTAATATTCGTAGCATTTA	chr7:55156575	-	20	0	0	0	0	18	Exon	Ile356Thr;Asn355Asn;	Missense
GAAAAACTGCACCTCCATCAG	chr7:55156604	+	45	0	0	0	1	15	Exon	Asn361Gly;	Missense
GTGGAGATCGCCACTGATGG	chr7:55156614	-	60	0	0	0	0	3	Exon	Leu369Pro;Asp368Asp;	Missense
GATGTGGAGATCGCCACTGA	chr7:55156617	-	55	1	0	1	0	1	Exon	Leu369Pro;	Missense
GTGGCGATCTCCACATCCTGC	chr7:55156624	+	60	0	0	0	1	9	Exon	Asp368Gly;	Missense
GCGATCTCCACATCCTGCCGG	chr7:55156627	+	65	0	0	0	0	3	Exon	Asp368Gly;	None
GTAAATGCCACCGGCAGGATG	chr7:55156633	-	55	2	0	0	0	8	Exon	Phe376Leu;	Missense
GACATCCTGCCGGTGGCATTT	chr7:55156635	+	55	1	0	0	0	5	Exon	None	None
GCATCCTGCCGGTGGCATTTA	chr7:55156636	+	55	1	0	0	0	3	Exon	None	None
GATCCTGCCGGTGGCATTTAG	chr7:55156637	+	55	1	0	0	2	3	Exon	None	None
GTCCTGCCGGTGGCATTTAGG	chr7:55156638	+	60	1	0	0	0	10	Exon	None	None
GACCCCCTAAATGCCACCGGC	chr7:55156639	-	65	1	0	0	0	4	Exon	Phe376Phe;	Silent
GACTCACCCCCTAAATGCCAC	chr7:55156643	-	55	0	0	0	1	7	Exon	Exon9:+2;	Splice-donor
GCATTTAGGGGGTGAGTCAC	chr7:55156649	+	55	1	0	0	0	9	Exon	Arg377Gly;	Missense
GAGTCACTGAAACAAACAACA	chr7:55156741	-	35	0	0	0	5	36	Exon	Gly378Gly;	Silent
GAGTCACTGAAACAAACAAC	chr7:55156742	-	40	0	0	1	1	27	Exon	Gly378Gly;	Silent
GCAGAGGAGGAGTATGTGTGA	chr7:55156764	-	50	0	0	0	4	40	Exon	Pro386Pro;Pro385Pro;	Silent
GCTTCACACATACTCCTCCTC	chr7:55156765	+	50	0	0	0	0	13	Exon	Thr382Ala;	Missense
GTACTCCTCCTCTGGATCCAC	chr7:55156774	+	55	0	0	0	1	10	Exon	None	None
GAGTTCCTGTGGATCCAGAGG	chr7:55156778	-	55	1	0	0	0	19	Exon	None	None
GTCCTCTGGATCCACAGGAAC	chr7:55156780	+	55	1	0	0	0	12	Exon	None	None
GTCCAGTTCCTGTGGATCCAG	chr7:55156781	-	55	0	0	0	1	14	Exon	Leu392Pro;	Missense
GTTCAGAATATCCAGTTCCTG	chr7:55156790	-	40	0	0	0	2	14	Exon	Leu395Pro;Ile394Thr;	Missense
GGATATTCTGAAAACCGTAA	chr7:55156801	+	35	0	0	0	0	4	Exon	Ile394Val;	Missense
GAAAACCGTAAAGGAAATCAC	chr7:55156811	+	35	0	0	1	1	15	Exon	Thr397Ala;	Missense
GCAAACCTGTGATTTCCTTTA	chr7:55156815	-	35	0	0	0	0	14	Exon	Exon10:+2;	Splice-donor
GAATTATCACATGAATATAAA	chr7:55156843	+	15	0	0	0	3	76	Exon	Exon10:+15;Exon10:+18;	Intron
GATTATCACATGAATATAAAT	chr7:55156844	+	15	0	0	0	2	58	Exon	Exon10:+15;Exon10:+18;	Intron
GCGACATATTTCCTGTTCCCT	chr7:55156895	+	45	0	0	0	0	11	Alternative transcripts
GTTCTGAAATTTTACCGTTAA	chr7:55156932	+	25	0	0	0	0	11	Alternative transcripts
GATCAAAACATCAGCCATTAA	chr7:55156945	-	30	0	0	0	0	13	Intron
GAAGTCTTTCATCTGCCTTAC	chr7:55157641	+	40	1	0	0	0	8	Exon	None	None
GAGTCTTTCATCTGCCTTACA	chr7:55157642	+	40	1	0	0	1	25	Exon	None	None
GAATCAGCAAAAACCCTGTA	chr7:55157655	-	40	0	0	0	0	19	Exon	Leu406Pro;	Missense
GTTCAGGCTTGGCCTGAAAAC	chr7:55157675	+	50	4	0	1	2	13	Exon	Gln408Arg;	Missense
GGCTTGGCCTGAAAACAGGA	chr7:55157679	+	55	2	0	1	2	15	Exon	None	None
GTGGAGGTCCGTCCTGTTTTC	chr7:55157686	-	55	5	0	0	0	6	Exon	Leu417Pro;	Missense
GCTAGGTTCTCAAAGGCATGG	chr7:55157703	-	50	1	0	0	0	10	Exon	None	None
GTTTCTAGGTTCTCAAAGGCA	chr7:55157706	-	40	1	0	0	3	24	Exon	Leu423Pro;	Missense
GTATGATTTCTAGGTTCTCAA	chr7:55157711	-	30	1	0	0	0	7	Exon	Ile425Thr;	Missense
GAGAACCTAGAAATCATACG	chr7:55157716	+	40	1	0	0	2	15	Exon	Asn422Gly;	Missense
GACCTAGAAATCATACGCGGC	chr7:55157720	+	50	1	0	0	0	0	Exon	Leu423Leu;Glu424Gly;	Missense
GTCCTGCCGCGTATGATTTCT	chr7:55157721	-	50	1	0	0	0	0	Exon	None	None
GTGGTCAACTTACTGTTGCT	chr7:55157744	-	45	1	0	0	0	5	Exon	Exon11:+7;Exon11:+6;	Intron
GTTTTCTTCTCTCCAATGTAG	chr7:55160119	+	35	0	0	0	3	39	Exon	None	None
GAGAAAACTGACCACTACAT	chr7:55160130	-	40	0	0	0	1	14	Exon	Ser437Pro;Phe436Pro;	Missense
GCAGCCTGAACATAACATCCT	chr7:55160163	+	45	2	0	0	1	9	Exon	Asn444Asp;	Missense
GAGCCTGAACATAACATCCTT	chr7:55160164	+	40	2	0	0	0	7	Exon	Asn444Gly;	Missense
GATCCCAAGGATGTTATGTTC	chr7:55160166	-	40	0	0	0	0	9	Exon	Leu448Pro;	Missense
GCTTGAGGGAGCGTAATCCCA	chr7:55160180	-	55	1	0	0	0	7	Exon	Leu453Pro;	Missense
GCTTGGGATTACGCTCCCTCA	chr7:55160181	+	55	1	0	0	0	2	Exon	Gly449Gly;	Silent
GTCCCTCAAGGAGATAAGTGA	chr7:55160194	+	45	0	0	0	1	18	Exon	Lys454Gly;	Missense
GTCCATCACTTATCTCCTTGA	chr7:55160195	-	40	0	0	0	0	12	Exon	Asp458Asp;Ser457Ser;	Silent
GCTCCATCACTTATCTCCTTG	chr7:55160196	-	45	0	0	0	0	13	Exon	Asp458Asp;Ser457Ser;	Silent
GATGGAGATGTGATAATTTC	chr7:55160212	+	35	0	0	0	0	15	Exon	Gly459Gly;Asp460Gly;	Missense
GCTATGCAAATACAATAAAC	chr7:55160249	+	30	0	0	0	0	17	Exon	Tyr471Cys;Ala472Ala;	Missense
GATAAACTGGAAAAAACTGTT	chr7:55160263	+	25	0	0	0	7	38	Exon	Asn476Gly;	Missense
GTAAACTGGAAAAAACTGTTT	chr7:55160264	+	25	0	0	0	3	50	Exon	Asn476Ser;	Missense
GAAAAAACTGTTTGGGACCTC	chr7:55160272	+	40	1	0	0	1	15	Exon	Lys479Gly;	Missense
GAATTTTGGTTTTCTGACCGG	chr7:55160288	-	40	0	0	0	0	18	Exon	None	None
GTATAATTTTGGTTTTCTGAC	chr7:55160291	-	25	0	0	0	0	36	Exon	Ile490Thr;	Missense
GACCAAAATTATAAGCAACAG	chr7:55160302	+	30	0	0	0	1	26	Exon	Lys489Gly;Ile490Val;	Missense
GACCTCTGTTGCTTATAATTT	chr7:55160303	-	30	0	0	0	2	13	Exon	None	None
GACCCACTCTGTCTCCGCAG	chr7:55161479	+	65	0	0	0	0	7	Exon	Exon13:-15;	Intron
GGCCTCTGCGGAGACAGAGT	chr7:55161481	-	65	2	0	0	2	14	Exon	None	None
GTGGCCTCTGCGGAGACAGAG	chr7:55161482	-	65	2	0	0	1	22	Exon	None	None
GTCTGTCTCCGCAGAGGCCAC	chr7:55161486	+	65	1	0	0	2	15	Exon	None	None
GCTCCGCAGAGGCCACAGGCC	chr7:55161491	+	75	1	0	0	2	49	Exon	Exon13:-2;	Splice-acceptor
GACCTGGCCTGTGGCCTCTG	chr7:55161493	-	70	1	0	0	2	40	Exon	None	None
GGCATGGCAGACCTGGCCTG	chr7:55161502	-	70	0	0	0	1	35	Exon	His507His;	Silent
GAGCACAAGGCATGGCAGACC	chr7:55161509	-	60	1	0	0	3	21	Exon	Cys510Arg;Leu509Pro;	Missense
GCCATGCCTTGTGCTCCCCCG	chr7:55161518	+	70	1	0	0	2	8	Exon	None	None
GCATGCCTTGTGCTCCCCCGA	chr7:55161519	+	65	1	0	0	0	5	Exon	None	None
GCAGCCCTCGGGGGAGCACA	chr7:55161523	-	75	0	0	0	2	24	Exon	None	None
GTGTGCTCCCCCGAGGGCTGC	chr7:55161526	+	75	0	0	0	1	17	Exon	None	None
GTGCTCCCCCGAGGGCTGCT	chr7:55161527	+	75	0	0	0	0	11	Exon	None	None
GTGCTCCCCCGAGGGCTGCTG	chr7:55161528	+	75	0	0	0	2	29	Exon	None	None
GCGGGCCCCAGCAGCCCTCGG	chr7:55161532	-	85	2	0	0	1	35	Exon	None	None
GCCCCGAGGGCTGCTGGGGCC	chr7:55161533	+	85	1	0	0	9	65	Exon	Glu513Gly;	Missense
GTCCGGGCCCCAGCAGCCCTC	chr7:55161534	-	80	1	0	0	0	42	Exon	None	None
GCTCCGGGCCCCAGCAGCCCT	chr7:55161535	-	80	1	0	0	4	44	Exon	None	None
GCTGCTGGGGCCCGGAGCCC	chr7:55161541	+	85	3	0	0	3	47	Exon	None	None
GCTGCTGGGGCCCGGAGCCCA	chr7:55161542	+	80	4	0	0	2	27	Exon	None	None
GTCTTGCCGGAATGTCAGCCG	chr7:55161573	+	60	2	0	0	1	0	Exon	None	None
GCCGGAATGTCAGCCGAGGC	chr7:55161577	+	70	2	0	0	0	10	Exon	Asn528Gly;	Missense
GCCGGAATGTCAGCCGAGGCA	chr7:55161578	+	65	2	0	0	0	8	Exon	Asn528Gly;	Missense
GCAGCCGAGGCAGGGAATGCG	chr7:55161587	+	70	1	0	0	0	26	Exon	Arg531Arg;	Silent
GTGTCCACGCATTCCCTGCCT	chr7:55161590	-	60	0	0	0	1	8	Exon	Val536Ala;	Missense
GCGTGGACAAGTGCAACCTTC	chr7:55161605	+	55	1	0	0	0	1	Exon	Asp537Gly;Lys538Glu;	Missense
GGACAAGTGCAACCTTCTGG	chr7:55161608	+	55	1	0	0	0	8	Exon	Lys538Gly;	Missense
GACAAGTGCAACCTTCTGGA	chr7:55161609	+	50	0	0	1	0	8	Exon	Lys538Gly;	Missense
GACAAGTGCAACCTTCTGGAG	chr7:55161610	+	50	0	0	0	0	10	Exon	Lys538Arg;	Missense
GTGCAACCTTCTGGAGGGGT	chr7:55161614	+	60	0	0	0	0	12	Exon	Asn540Gly;	Missense
GCAACCTTCTGGAGGGGTAGG	chr7:55161617	+	60	0	0	0	1	9	Exon	None	None
GTAACCTCCTACCCCTCCAGA	chr7:55161620	-	55	0	0	0	0	8	Exon	None	None
GGCTCACTGAGAGGAGGAAG	chr7:55163716	-	60	0	0	0	4	56	Exon	Gly544Gly;	Silent
GTTCCTCCTCTCAGTGAGCCA	chr7:55163720	+	55	2	0	0	0	24	Exon	None	None
GTCCTCCTCTCAGTGAGCCAA	chr7:55163721	+	55	2	0	0	1	16	Exon	None	None
GTCCCTTGGCTCACTGAGAGG	chr7:55163722	-	60	2	0	0	1	15	Exon	None	None
GAACTCCCTTGGCTCACTGAG	chr7:55163725	-	55	2	0	0	0	8	Exon	None	None
GCAGTGAGCCAAGGGAGTTTG	chr7:55163730	+	55	1	0	0	0	39	Exon	Glu545Gly;	Missense
GAGTTCTCCACAAACTCCCT	chr7:55163737	-	50	0	0	0	0	11	Exon	None	None
GCCACCCAGAGTGCCTGCCTC	chr7:55163775	+	70	2	0	0	1	30	Exon	Pro560Pro;	Silent
GTGGCCTGAGGCAGGCACTCT	chr7:55163778	-	65	3	0	0	3	18	Exon	Pro564Pro;	Silent
GATGGCCTGAGGCAGGCACTC	chr7:55163779	-	65	3	0	0	2	18	Exon	None	None
GTGATGTTCATGGCCTGAGGC	chr7:55163787	-	55	2	0	0	1	14	Exon	None	None
GCAGGTGATGTTCATGGCCTG	chr7:55163791	-	55	0	0	0	2	14	Exon	Ile569Thr;	Missense
GCCATGAACATCACCTGCAC	chr7:55163797	+	55	0	0	0	1	8	Exon	Met567Val;Asn568Gly;	Missense
GTCCTGTGCAGGTGATGTTCA	chr7:55163798	-	50	0	0	0	1	18	Exon	None	None
GTGAACATCACCTGCACAGGA	chr7:55163801	+	50	1	0	0	3	15	Exon	Asn568Ser;Ile569Val;	Missense
GAACATCACCTGCACAGGAC	chr7:55163802	+	55	1	0	0	1	15	Exon	Ile569Val;Thr570Ala;	Missense
GGCTCTTACCCGTCCTGTGC	chr7:55163810	-	65	3	0	0	0	3	Exon	Exon14:+2;	Splice-donor
GTCTGGTCCCTGCACCAAGG	chr7:55165266	-	65	3	0	0	0	19	Exon	None	None
GTTGTCTGGTCCCTGCACCA	chr7:55165269	-	60	2	0	0	0	18	Exon	None	None
GCACACTGGATACAGTTGTC	chr7:55165283	-	50	1	0	0	0	7	Exon	Cys582Arg;	Missense
GCGTCAATGTAGTGGGCACAC	chr7:55165297	-	55	1	0	0	0	5	Exon	Ile586Thr;	Missense
GCAGTGTGCCCACTACATTGA	chr7:55165298	+	50	1	0	0	0	7	Exon	None	None
GTGGGGGCCGTCAATGTAGT	chr7:55165305	-	60	1	0	0	0	1	Exon	None	None
GAGTGGGGGCCGTCAATGTAG	chr7:55165306	-	60	1	0	0	0	7	Exon	None	None
GGCAGGTCTTGACGCAGTGG	chr7:55165321	-	65	0	0	0	2	7	Exon	Cys595Arg;	Missense
GGGCAGGTCTTGACGCAGTG	chr7:55165322	-	65	0	0	0	0	11	Exon	Cys595Arg;	Missense
GCGGGCAGGTCTTGACGCAGT	chr7:55165323	-	65	0	0	0	0	2	Exon	Cys595Arg;	Missense
GCCACTGCGTCAAGACCTGCC	chr7:55165324	+	65	0	0	0	1	8	Exon	None	None
GTGCGTCAAGACCTGCCCGGC	chr7:55165328	+	70	0	0	0	0	7	Exon	Lys593Gly;	Missense
GACCTGCCCGGCAGGAGTCA	chr7:55165336	+	70	3	0	0	1	8	Exon	None	None
GACCTGCCCGGCAGGAGTCAT	chr7:55165337	+	65	3	0	0	0	11	Exon	None	None
GTCCCATGACTCCTGCCGGGC	chr7:55165338	-	70	3	0	0	0	6	Exon	Met600Thr;Val599Ala;	Missense
GTTTCTCCCATGACTCCTGCC	chr7:55165342	-	55	0	0	0	0	39	Exon	None	None
GTTTTCTCCCATGACTCCTGC	chr7:55165343	-	50	0	0	0	1	28	Exon	None	None
GCATGGGAGAAAACAACACCC	chr7:55165354	+	50	0	0	0	2	17	Exon	Gly601Gly;	Silent
GAGAAAACAACACCCTGGTC	chr7:55165359	+	50	0	0	0	1	13	Exon	Glu602Gly;Asn603Gly;	Missense
GTCTGCGTACTTCCAGACCA	chr7:55165371	-	55	0	0	0	0	3	Exon	None	None
GCGTCTGCGTACTTCCAGACC	chr7:55165372	-	60	0	0	0	0	1	Exon	None	None
GTCTGGAAGTACGCAGACGC	chr7:55165376	+	60	2	0	0	0	2	Exon	Lys609Gly;	Missense
GCACAGGTGGCACACATGGC	chr7:55165395	-	65	0	0	0	1	14	Exon	Leu619Pro;	Missense
GATGGCACAGGTGGCACACA	chr7:55165399	-	60	0	0	0	4	22	Exon	Cys620Arg;	Missense
GTGCAGTTTGGATGGCACAGG	chr7:55165408	-	55	0	0	0	2	52	Exon	Cys624Arg;	Missense
GAGGTGCAGTTTGGATGGCAC	chr7:55165411	-	55	0	0	0	4	23	Exon	Cys624Arg;	Missense
GTGCCATCCAAACTGCACCTA	chr7:55165415	+	50	0	0	1	2	11	Exon	His621Arg;	Missense
GCCATCCAAACTGCACCTAC	chr7:55165416	+	55	0	0	0	1	8	Exon	His621Arg;Pro622Pro;	Missense
GACCCGTAGGTGCAGTTTGGA	chr7:55165417	-	55	0	0	0	1	2	Exon	Tyr626His;	Missense
GACTCACCCGTAGGTGCAGTT	chr7:55165421	-	55	2	0	0	0	5	Exon	Exon15:+2;	Splice-donor
GAAACTGCACCTACGGGTGAG	chr7:55165423	+	55	2	0	0	1	2	Exon	Thr625Ala;	Missense
GTTCACTTTCCACTCACCCGT	chr7:55165431	-	50	1	0	0	0	7	Exon	Exon15:+13;	Intron
GTACGGGTGAGTGGAAAGTGA	chr7:55165433	+	50	1	0	0	1	16	Exon	None	None
GTGAAGATTTATTAGGACCT	chr7:55168518	-	35	0	0	0	0	8	Alternative transcripts
GAGTGAAGATTTATTAGGACC	chr7:55168519	-	35	0	0	0	2	8	Alternative transcripts
GTCAGACAGTGAAGATTTATT	chr7:55168525	-	30	0	0	1	1	27	Alternative transcripts
GAAAGGAAATGCAGTTTTAGT	chr7:55168557	-	30	0	0	0	4	40	Alternative transcripts
GAAAGGAAATGCAGTTTTAG	chr7:55168558	-	35	0	0	0	2	34	Alternative transcripts
GAGAAATTGAAATTGTAGAA	chr7:55168575	-	25	0	0	0	1	48	Alternative transcripts
GAGGACTTTATTTGAAGCAAA	chr7:55168597	-	30	0	0	0	3	28	Alternative transcripts
GCAGGACTTTATTTGAAGCAA	chr7:55168598	-	35	0	0	0	2	22	Alternative transcripts
GTATGTCAAATGAATAGTGTC	chr7:55168617	-	30	0	0	0	0	13	Alternative transcripts
GACACTATTCATTTGACATA	chr7:55168620	+	30	0	0	0	0	9	Alternative transcripts
GTACTTGTCCATCTTTCTCC	chr7:55170285	+	45	0	0	0	1	10	Alternative transcripts
GTGTCCATCTTTCTCCAGGCC	chr7:55170290	+	55	0	0	0	1	30	Alternative transcripts
GTTTCCTGGCCTGGAGAAAGA	chr7:55170293	-	50	0	0	0	3	31	Alternative transcripts
GAGACTCTCATTTCCTGGCC	chr7:55170303	-	55	0	0	0	1	19	Alternative transcripts
GCTTTGAGACTCTCATTTCC	chr7:55170308	-	45	2	0	0	0	13	Alternative transcripts
GTTTAAAAAGGCAGAATAACA	chr7:55170330	-	25	1	0	0	5	75	Alternative transcripts
GTACAGGATGATAGTTTAAAA	chr7:55170343	-	25	0	0	0	1	18	Alternative transcripts
GTCCTGTAATCAAAGTAATGA	chr7:55170359	+	30	0	0	0	1	17	Alternative transcripts
GCCATCATTACTTTGATTAC	chr7:55170360	-	35	0	0	0	1	4	Alternative transcripts
GGCAGCGTGTCCCACCAGAG	chr7:55170380	+	70	0	0	0	0	9	Alternative transcripts
GCAGCGTGTCCCACCAGAGC	chr7:55170381	+	70	0	0	0	0	18	Alternative transcripts
GAGCTGGGCTCCCGCTCTGGT	chr7:55170390	-	70	1	0	0	4	17	Alternative transcripts
GCAGCTGGGCTCCCGCTCTGG	chr7:55170391	-	75	1	0	0	8	26	Alternative transcripts
GAGCAGCTGGGCTCCCGCTC	chr7:55170394	-	75	1	0	0	0	23	Alternative transcripts
GAGCGGGAGCCCAGCTGCTC	chr7:55170397	+	75	3	0	1	3	24	Alternative transcripts
GAGCATGACTCCTGAGCAGCT	chr7:55170406	-	55	0	0	0	3	44	Alternative transcripts
GAAGCATGACTCCTGAGCAGC	chr7:55170407	-	55	0	0	0	2	30	Alternative transcripts
GCTGCTCAGGAGTCATGCTT	chr7:55170410	+	55	0	0	0	1	15	Alternative transcripts
GCTCAGGAGTCATGCTTAGGA	chr7:55170414	+	50	0	0	0	0	12	Alternative transcripts
GACTCTGACGGCAGAAGAGAA	chr7:55170439	-	50	0	0	0	1	13	Alternative transcripts
GAACTCTGACGGCAGAAGAGA	chr7:55170440	-	50	1	0	0	0	14	Alternative transcripts
GTCTGCCGTCAGAGTTTCAGC	chr7:55170448	+	55	1	0	0	4	9	Alternative transcripts
GCTGCCGTCAGAGTTTCAGCT	chr7:55170449	+	55	0	0	0	0	14	Alternative transcripts
GCAACCCAGCTGAAACTCTGA	chr7:55170452	-	50	0	0	0	1	14	Alternative transcripts
GCGTCAGAGTTTCAGCTGGGT	chr7:55170453	+	55	0	0	0	1	17	Alternative transcripts
GTCAGAGTTTCAGCTGGGTT	chr7:55170454	+	50	0	0	0	4	32	Alternative transcripts
GTCAGAGTTTCAGCTGGGTTG	chr7:55170455	+	50	0	0	0	3	27	Alternative transcripts
GAGTTTCAGCTGGGTTGGGG	chr7:55170458	+	60	0	0	0	0	34	Alternative transcripts
GATGCAGCCACCTCCATGCC	chr7:55170480	+	65	1	0	1	3	112	Alternative transcripts
GCAGAAGGCCAGGCATGGAGG	chr7:55170487	-	65	2	0	0	12	99	Alternative transcripts
GATGCAGAAGGCCAGGCATGG	chr7:55170490	-	60	2	0	11	117	>=243	Alternative transcripts
GCAGATGCAGAAGGCCAGGCA	chr7:55170493	-	60	3	0	0	14	118	Alternative transcripts
GATCACAGATGCAGAAGGCC	chr7:55170498	-	55	1	0	1	2	20	Alternative transcripts
GTGATGATCACAGATGCAGA	chr7:55170503	-	45	0	0	0	4	19	Alternative transcripts
GTTCTGCATCTGTGATCATCA	chr7:55170505	+	40	0	0	10	273	>=339	Alternative transcripts
GTGAGGCTCAGTGGCAGGAGG	chr7:55170528	-	65	0	0	0	5	82	Alternative transcripts
GCATGAGGCTCAGTGGCAGG	chr7:55170531	-	65	3	0	0	1	25	Alternative transcripts
GAAGGCATGAGGCTCAGTGGC	chr7:55170534	-	60	3	0	0	3	80	Alternative transcripts
GCGTGAAGGCATGAGGCTCAG	chr7:55170538	-	60	4	0	0	0	13	Alternative transcripts
GAACAGACACGTGAAGGCATG	chr7:55170546	-	50	1	0	0	0	9	Alternative transcripts
GCGGGGGGAACAGACACGTGA	chr7:55170553	-	65	0	0	0	0	5	Alternative transcripts
GTGGCAGAAAGGAAAAGCGGG	chr7:55170569	-	55	0	0	0	1	35	Alternative transcripts
GTGGCAGAAAGGAAAAGCGG	chr7:55170570	-	55	0	0	1	0	28	Alternative transcripts
GGTGGCAGAAAGGAAAAGCG	chr7:55170571	-	55	0	0	0	3	37	Alternative transcripts
GGGTGGCAGAAAGGAAAAGC	chr7:55170572	-	55	0	0	0	5	56	Alternative transcripts
GGGGTGGCAGAAAGGAAAAG	chr7:55170573	-	55	0	0	0	8	70	Alternative transcripts
GCACGTGCAGGGGTGGCAGAA	chr7:55170581	-	65	0	0	0	1	18	Alternative transcripts
GCTTTCTGCCACCCCTGCACG	chr7:55170582	+	65	0	0	0	0	9	Alternative transcripts
GTTTCTGCCACCCCTGCACGT	chr7:55170583	+	60	0	0	0	0	5	Alternative transcripts
GTGGCGGCCCACGTGCAGGGG	chr7:55170589	-	80	1	0	0	0	15	Alternative transcripts
GACCCCTGCACGTGGGCCGCC	chr7:55170591	+	80	0	0	0	0	12	Alternative transcripts
GACCTGGCGGCCCACGTGCAG	chr7:55170592	-	75	0	0	0	0	9	Alternative transcripts
GAACCTGGCGGCCCACGTGCA	chr7:55170593	-	70	0	0	0	1	8	Alternative transcripts
GAACCTGGCGGCCCACGTGC	chr7:55170594	-	75	1	0	0	0	8	Alternative transcripts
GGATACTCTTGGGAACCTGG	chr7:55170606	-	55	0	0	0	0	18	Alternative transcripts
GTAGGATACTCTTGGGAACC	chr7:55170609	-	50	0	0	0	0	8	Alternative transcripts
GAAATGGGTAGGATACTCTT	chr7:55170616	-	40	0	0	0	0	10	Alternative transcripts
GGAAATGGGTAGGATACTCT	chr7:55170617	-	45	0	0	0	0	14	Alternative transcripts
GTGGAAGGAAGGAAATGGGT	chr7:55170627	-	50	0	0	0	5	72	Alternative transcripts
GGGAGTGGAAGGAAGGAAAT	chr7:55170631	-	50	0	0	0	5	144	Alternative transcripts
GAGGGAGTGGAAGGAAGGAAA	chr7:55170632	-	50	0	0	2	50	>=364	Alternative transcripts
GTGGCAAAGGGAGTGGAAGGA	chr7:55170638	-	55	0	0	0	4	72	Alternative transcripts
GCACTGGCAAAGGGAGTGGA	chr7:55170642	-	60	0	0	0	3	30	Alternative transcripts
GAGAGGCACTGGCAAAGGGAG	chr7:55170646	-	60	1	0	0	2	74	Alternative transcripts
GGGTGAGAGGCACTGGCAAA	chr7:55170651	-	60	1	0	0	39	90	Alternative transcripts
GGGGTGAGAGGCACTGGCAA	chr7:55170652	-	65	1	0	0	5	55	Alternative transcripts
GCTAGTTGGGGTGAGAGGCAC	chr7:55170658	-	60	1	0	0	0	23	Alternative transcripts
GTAGCTACTAGTTGGGGTGAG	chr7:55170664	-	50	1	0	0	0	10	Alternative transcripts
GTGATGGTTAGCTACTAGTTG	chr7:55170671	-	40	2	0	0	1	5	Alternative transcripts
GTGATGGTTAGCTACTAGTT	chr7:55170672	-	40	2	0	0	1	4	Alternative transcripts
GGTGATGGTTAGCTACTAGT	chr7:55170673	-	45	2	0	0	0	4	Alternative transcripts
GAGTAGCTAACCATCACCCCC	chr7:55170679	+	55	1	0	0	0	5	Alternative transcripts
GAGGTCAGTCCTGGGGGTGA	chr7:55170688	-	65	2	0	1	4	38	Alternative transcripts
GAGGAAGAGGTCAGTCCTGG	chr7:55170694	-	60	2	0	0	8	50	Alternative transcripts
GGAGGAAGAGGTCAGTCCTG	chr7:55170695	-	60	2	0	0	3	50	Alternative transcripts
GAGGAGGAAGAGGTCAGTCCT	chr7:55170696	-	55	3	0	1	6	38	Alternative transcripts
GAGGAGGAAGAGGTCAGTCC	chr7:55170697	-	60	3	0	1	6	50	Alternative transcripts
GATCTGGCAGCGAGGAGGAAG	chr7:55170707	-	60	0	0	0	1	40	Alternative transcripts
GACAATCATCTGGCAGCGAGG	chr7:55170713	-	55	0	0	0	0	2	Alternative transcripts
GTGAACAATCATCTGGCAGCG	chr7:55170716	-	50	0	0	0	0	4	Alternative transcripts
GCTGTGCTTTGAACAATCATC	chr7:55170724	-	40	0	0	0	0	19	Alternative transcripts
GAGAATTTGTCAGAAACCTGC	chr7:55170745	+	40	0	0	0	0	11	Alternative transcripts
GAATTTGTCAGAAACCTGCA	chr7:55170746	+	40	0	0	0	0	9	Alternative transcripts
GTGGCAGCATGGAGTCCCTGC	chr7:55170760	-	65	2	0	0	0	16	Alternative transcripts
GTACGGAGAAGGCTGGCAGCA	chr7:55170772	-	60	3	0	0	0	21	Alternative transcripts
GATGCTAATTACGGAGAAGGC	chr7:55170780	-	45	2	0	0	0	5	Alternative transcripts
GAGCCTTCTCCGTAATTAGCA	chr7:55170782	+	45	3	0	0	1	6	Alternative transcripts
GGCCATGCTAATTACGGAGA	chr7:55170784	-	50	1	0	0	1	2	Alternative transcripts
GACTGGGGCCATGCTAATTA	chr7:55170790	-	50	1	0	0	1	7	Alternative transcripts
GAAGGCTAGAAGCATGGACTG	chr7:55170805	-	50	1	0	0	3	15	Alternative transcripts
GCAAGGCTAGAAGCATGGACT	chr7:55170806	-	50	2	0	0	1	9	Alternative transcripts
GCCAGTCCATGCTTCTAGCCT	chr7:55170807	+	55	3	0	0	1	11	Alternative transcripts
GAGGAACCAAGGCTAGAAGCA	chr7:55170812	-	50	4	0	0	3	36	Alternative transcripts
GCAGAGGGGCAGAAGGAACCA	chr7:55170824	-	60	0	0	0	5	51	Alternative transcripts
GATTTCAAACAGAGGGGCAGA	chr7:55170832	-	45	0	0	0	3	24	Alternative transcripts
GCTCTAGAATTTCAAACAGAG	chr7:55170839	-	35	0	0	0	4	18	Alternative transcripts
GCTCTAGAATTTCAAACAGA	chr7:55170840	-	35	0	0	0	2	27	Alternative transcripts
GGCTCTAGAATTTCAAACAG	chr7:55170841	-	40	1	0	0	0	7	Alternative transcripts
GTGAAATTCTAGAGCCAGCTG	chr7:55170849	+	45	2	0	0	1	19	Alternative transcripts
GAAATTCTAGAGCCAGCTGT	chr7:55170850	+	45	2	0	0	1	12	Alternative transcripts
GACAGATAATTGTCCCACAGC	chr7:55170862	-	45	1	0	0	0	5	Alternative transcripts
GTATTGAGATGTTTTCACATC	chr7:55170893	-	30	1	0	0	2	23	Alternative transcripts
GAAAACATCTCAATAACAAAC	chr7:55170902	+	25	0	0	0	2	54	Alternative transcripts
GTTGAGTTTCTACTCTGTGAC	chr7:55170951	-	40	1	0	0	22	261	Alternative transcripts
GTGTCTGGATGTTGGATTGG	chr7:55171026	-	50	0	0	0	1	18	Alternative transcripts
GTATGTGTCTGGATGTTGGAT	chr7:55171029	-	40	0	0	0	0	14	Alternative transcripts
GATCACTATGTGTCTGGATGT	chr7:55171034	-	40	0	0	0	5	15	Alternative transcripts
GTTCACTTCCTACAGATGCAC	chr7:55171161	+	45	0	0	0	0	10	Exon	Exon16:-11;	Intron
GTCACTTCCTACAGATGCACT	chr7:55171162	+	45	0	0	0	0	31	Exon	None	None
GTCCTACAGATGCACTGGGCC	chr7:55171167	+	60	0	0	0	1	11	Exon	Exon16:-4;Exon16:-2;	Splice-acceptor
GACCTGGCCCAGTGCATCTGT	chr7:55171168	-	60	0	0	0	2	8	Exon	None	None
GTGCACTGGGCCAGGTCTTGA	chr7:55171176	+	60	1	0	0	3	31	Exon	Thr629Ala;	Missense
GTTGGACAGCCTTCAAGACC	chr7:55171185	-	55	0	0	0	0	13	Exon	Cys636Arg;	Missense
GCTTGAAGGCTGTCCAACGAA	chr7:55171191	+	50	0	0	0	0	3	Exon	Glu634Gly;	Missense
GTTGAAGGCTGTCCAACGAAT	chr7:55171192	+	45	0	0	0	1	2	Exon	Glu634Gly;	Missense
GTGAACACTTACCCATTCGT	chr7:55171203	-	45	0	0	0	1	5	Exon	Exon16:+9;Exon16:+8;Exon16:+6;	Intron
GTTGTTCCTCCACCTCATTCC	chr7:55172961	+	50	0	0	0	1	14	Exon	None	None
GTTAGGCCTGGAATGAGGTGG	chr7:55172966	-	55	0	0	0	2	29	Exon	None	None
GATCTTAGGCCTGGAATGAGG	chr7:55172969	-	50	1	0	0	1	12	Exon	Pro641Pro;	Silent
GGGATCTTAGGCCTGGAATG	chr7:55172972	-	55	1	0	0	11	121	Exon	Ile643Thr;	Missense
GATGGACGGGATCTTAGGCC	chr7:55172979	-	60	1	0	0	0	2	Exon	Ser645Pro;	Missense
GTGGCGATGGACGGGATCTT	chr7:55172984	-	60	0	0	0	0	2	Exon	Ile646Thr;	Missense
GAAGATCCCGTCCATCGCCAC	chr7:55172987	+	60	0	0	0	0	0	Exon	Ile643Val;	Missense
GAGATCCCGTCCATCGCCACT	chr7:55172988	+	60	0	0	0	0	0	Exon	None	None
GCCCGTCCATCGCCACTGGGA	chr7:55172992	+	70	0	0	0	0	10	Exon	Ile646Val;	Missense
GACCATCCCAGTGGCGATGGA	chr7:55172993	-	60	0	0	0	0	3	Exon	Met650Thr;	Missense
GTCCATCGCCACTGGGATGG	chr7:55172995	+	65	2	0	0	0	7	Exon	Ile646Val;	Missense
GTCCATCGCCACTGGGATGGT	chr7:55172996	+	60	2	0	0	1	8	Exon	Ile646Val;	Missense
GCCATCGCCACTGGGATGGTG	chr7:55172997	+	65	2	0	0	0	19	Exon	None	None
GCATCGCCACTGGGATGGTGG	chr7:55172998	+	65	2	0	0	1	17	Exon	Thr648Ala;	Missense
GAGGGCCCCCACCATCCCAG	chr7:55173003	-	75	1	0	0	0	17	Exon	None	None
GGGGGCCCTCCTCTTGCTGC	chr7:55173016	+	75	0	0	0	2	16	Exon	None	None
GGCCCTCCTCTTGCTGCTGG	chr7:55173019	+	70	0	0	0	9	36	Exon	None	None
GCACCACCAGCAGCAAGAGGA	chr7:55173021	-	60	0	0	0	3	50	Exon	Val659Ala;Leu658Pro;	Missense
GCCTCCTCTTGCTGCTGGTGG	chr7:55173022	+	65	0	0	1	5	65	Exon	None	None
GGGCCACCACCAGCAGCAAG	chr7:55173025	-	70	0	0	0	0	30	Exon	Val660Ala;	Missense
GCTTGCTGCTGGTGGTGGCCC	chr7:55173028	+	70	0	0	1	2	46	Exon	None	None
GTTGCTGCTGGTGGTGGCCCT	chr7:55173029	+	65	0	0	1	2	44	Exon	None	None
GTGCTGCTGGTGGTGGCCCTG	chr7:55173030	+	70	0	0	0	7	61	Exon	None	None
GCTGGTGGTGGCCCTGGGGAT	chr7:55173035	+	70	0	0	0	5	83	Exon	None	None
GCATGAAGAGGCCGATCCCCA	chr7:55173045	-	60	1	0	0	2	3	Exon	Phe667Pro;Leu666Pro;	Missense
GCATGAAGAGGCCGATCCCC	chr7:55173046	-	65	1	0	0	0	5	Exon	Phe667Pro;	Missense
GGATCGGCCTCTTCATGCGA	chr7:55173051	+	60	1	0	0	0	2	Exon	None	None
GTGTGGCGCCTTCGCATGAAG	chr7:55173058	-	60	1	0	0	0	3	Exon	None	None
GTGCGAAGGCGCCACATCGTT	chr7:55173066	+	60	0	0	0	0	1	Exon	Arg669Arg;Arg670Gly;	Missense
GCGTGCGCTTCCGAACGATG	chr7:55173076	-	65	1	0	0	0	0	Exon	None	None
GTCGTTCGGAAGCGCACGCTG	chr7:55173081	+	65	2	0	0	0	0	Exon	None	None
GTTCGGAAGCGCACGCTGCGG	chr7:55173084	+	70	3	0	0	0	3	Exon	Lys676Gly;	Missense
GCACGCTGCGGAGGCTGCTGC	chr7:55173094	+	75	1	0	0	2	30	Exon	None	None
GTGCGGAGGCTGCTGCAGGAG	chr7:55173099	+	70	2	0	0	3	56	Exon	Arg681Gly;	Missense
GCGGAGGCTGCTGCAGGAGA	chr7:55173100	+	70	2	0	0	5	118	Exon	Arg681Gly;	Missense
GAGGCTGCTGCAGGAGAGGG	chr7:55173103	+	70	1	1	0	7	140	Exon	None	None
GAGGGAGGTGAGTGCCAGTCC	chr7:55173119	+	65	0	0	0	4	38	Exon	Glu687Gly;	Missense
GGGAGGTGAGTGCCAGTCCT	chr7:55173120	+	65	0	0	0	2	36	Exon	Glu687Gly;	Missense
GAGGTGAGTGCCAGTCCTGGG	chr7:55173123	+	65	1	0	0	7	27	Exon	Exon17:+4;	Intron
GGTGAGTGCCAGTCCTGGGT	chr7:55173124	+	65	1	0	0	0	31	Exon	Exon17:+4;	Intron
GTTCTTGTCCCCCCCAGCTTG	chr7:55173905	+	60	0	0	0	3	14	Exon	None	None
GAGAGGCTCCACAAGCTGGGG	chr7:55173912	-	65	0	0	0	2	18	Exon	None	None
GAAGAGGCTCCACAAGCTGGG	chr7:55173913	-	60	1	0	0	0	19	Exon	Pro691Pro;	Silent
GTAAGAGGCTCCACAAGCTGG	chr7:55173914	-	55	2	0	0	0	11	Exon	Pro691Pro;	Silent
GTAAGAGGCTCCACAAGCTG	chr7:55173915	-	55	2	0	0	1	4	Exon	Leu692Pro;Pro691Pro;	Missense
GTGTAAGAGGCTCCACAAGCT	chr7:55173916	-	50	2	0	0	0	11	Exon	Leu692Pro;Pro691Pro;	Missense
GTGTAAGAGGCTCCACAAGC	chr7:55173917	-	55	2	0	0	0	8	Exon	Leu692Pro;Pro691Pro;	Missense
GTGGAGCCTCTTACACCCAG	chr7:55173924	+	60	2	0	0	1	13	Exon	Glu690Gly;	Missense
GCTTCTCCACTGGGTGTAAG	chr7:55173930	-	55	0	0	0	0	10	Exon	None	None
GTGGTTGGGAGCTTCTCCACT	chr7:55173939	-	55	1	0	0	1	8	Exon	None	None
GTTGGTTGGGAGCTTCTCCAC	chr7:55173940	-	55	1	0	0	1	10	Exon	None	None
GCTCCCAACCAAGCTCTCTTG	chr7:55173952	+	55	1	0	0	0	5	Exon	Asn700Gly;	Missense
GATCCTCAAGAGAGCTTGGTT	chr7:55173954	-	45	1	0	0	1	6	Exon	Leu704Pro;	Missense
GATCCTCAAGAGAGCTTGGT	chr7:55173955	-	50	1	0	0	2	10	Exon	Leu704Ser;	Missense
GTCAAGATCCTCAAGAGAGCT	chr7:55173959	-	45	1	0	0	1	12	Exon	Leu707Leu;Ile706Thr;	Missense
GAGCTCTCTTGAGGATCTTGA	chr7:55173962	+	45	0	0	0	0	10	Exon	None	None
GATTCAAAAAGATCAAAGTGC	chr7:55173992	+	30	0	0	0	2	34	Exon	Lys713Gly;Lys714Glu;	Missense
GTTCAAAAAGATCAAAGTGCT	chr7:55173993	+	30	0	0	0	1	32	Exon	Lys713Gly;Lys714Gly;	Missense
GAAGATCAAAGTGCTGGGCTC	chr7:55173999	+	50	0	0	0	2	71	Exon	Ile715Val;Lys716Gly;	Missense
GTGCTGGGCTCCGGTGCGTT	chr7:55174008	+	70	0	0	0	0	10	Exon	None	None
GGGCTCCGGTGCGTTCGGCA	chr7:55174013	+	75	0	0	0	0	1	Exon	None	None
GATACACCGTGCCGAACGCAC	chr7:55174018	-	60	2	0	0	0	1	Exon	Val726Ala;	Missense
GTGCGTTCGGCACGGTGTATA	chr7:55174022	+	55	1	0	0	0	0	Exon	None	None
GTCGGCACGGTGTATAAGGTA	chr7:55174027	+	50	1	0	0	0	2	Exon	Thr725Ala;	Missense
GGTGTATAAGGTAAGGTCCC	chr7:55174034	+	50	0	0	0	0	5	Exon	Tyr727Cys;Lys728Glu;	Missense
GTAAGGTAAGGTCCCTGGCAC	chr7:55174040	+	55	0	0	0	0	8	Exon	Exon18:+3;Exon18:+4;	Intron
GCTTCCTTCTCTCTCTGTCAT	chr7:55174700	+	45	0	0	0	2	75	Exon	None	None
GTTCCTTCTCTCTCTGTCATA	chr7:55174701	+	40	0	0	0	8	109	Exon	None	None
GTCCCTATGACAGAGAGAGA	chr7:55174703	-	50	0	0	0	1	26	Exon	Exon19:-3;	Intron
GTAGGGACTCTGGATCCCAGA	chr7:55174719	+	55	5	0	0	4	22	Exon	Gly729Gly;	Silent
GTTTTAACTTTCTCACCTTCT	chr7:55174733	-	30	0	0	0	2	28	Exon	Val738Ala;	Missense
GATTTTAACTTTCTCACCTTC	chr7:55174734	-	30	0	0	0	0	21	Exon	Val738Ala;	Missense
GTAAAATTCCCGTCGCTATCA	chr7:55174751	+	40	0	0	0	0	0	Exon	Lys739Lys;Ile740Val;	Missense
GCTTAATTCCTTGATAGCGAC	chr7:55174758	-	40	0	0	0	0	1	Exon	Leu747Pro;	Missense
GTCTTAATTCCTTGATAGCGA	chr7:55174759	-	35	0	0	0	0	3	Exon	Leu747Pro;	Missense
GAACATCTCCGAAAGCCAACA	chr7:55174787	+	45	1	0	0	1	10	Exon	Thr751Thr;	Silent
GAGGATTTCCTTGTTGGCTTT	chr7:55174794	-	40	1	0	0	3	35	Exon	Ile759Thr;	Missense
GCACATCGAGGATTTCCTTGT	chr7:55174801	-	45	1	0	0	0	3	Exon	Asp761Asp;Leu760Pro;	Missense
GCAAAGCAGAAACTCACATCG	chr7:55174814	-	45	0	0	0	0	11	Exon	Exon19:+13;Exon19:+10;	Intron
GACGTGCCTCTCCCTCCCTCC	chr7:55181271	+	70	1	0	0	3	39	Exon	None	None
GGCTTCCTGGAGGGAGGGAG	chr7:55181276	-	70	0	0	0	10	120	Exon	None	None
GACGTAGGCTTCCTGGAGGGA	chr7:55181281	-	60	2	0	1	2	34	Exon	Tyr764His;	Missense
GCACGTAGGCTTCCTGGAGGG	chr7:55181282	-	65	2	0	0	4	34	Exon	Tyr764His;	Missense
GCATCACGTAGGCTTCCTGGA	chr7:55181285	-	55	2	0	0	0	16	Exon	Val765Ala;	Missense
GCCTCCAGGAAGCCTACGTGA	chr7:55181286	+	60	2	0	0	2	23	Exon	Exon20:-2;	Splice-acceptor
GTGGCCATCACGTAGGCTTCC	chr7:55181289	-	60	2	0	0	1	7	Exon	Met766Thr;	Missense
GAGCCTACGTGATGGCCAGCG	chr7:55181295	+	65	2	0	0	0	4	Exon	Tyr764Cys;	Missense
GTCCACGCTGGCCATCACGT	chr7:55181297	-	65	0	0	0	0	4	Exon	Val769Ala;	Missense
GCACGTGGGGGTTGTCCACGC	chr7:55181309	-	70	2	0	0	0	4	Exon	None	None
GCCCCCACGTGTGCCGCCTGC	chr7:55181322	+	80	1	0	0	2	14	Exon	His773Arg;	Missense
GCCCCACGTGTGCCGCCTGCT	chr7:55181323	+	75	1	0	0	0	11	Exon	His773Arg;	Missense
GCCCAGCAGGCGGCACACGT	chr7:55181324	-	75	1	0	0	0	12	Exon	Leu778Pro;Leu777Pro;	Missense
GTGCCCAGCAGGCGGCACACG	chr7:55181325	-	75	1	0	0	0	15	Exon	Leu778Pro;	Missense
GTGAGGCAGATGCCCAGCAGG	chr7:55181334	-	65	2	0	0	7	50	Exon	Cys781Arg;	Missense
GAGGTGAGGCAGATGCCCAGC	chr7:55181337	-	65	2	0	0	3	41	Exon	Leu782Pro;	Missense
GTGAGCTGCACGGTGGAGGTG	chr7:55181352	-	65	0	0	0	0	31	Exon	None	None
GCGTGATGAGCTGCACGGTGG	chr7:55181357	-	65	0	0	0	0	5	Exon	Ile789Thr;Leu788Pro;	Missense
GCTGCGTGATGAGCTGCACGG	chr7:55181360	-	65	1	0	0	0	6	Exon	Ile789Thr;	Missense
GAGCTGCGTGATGAGCTGCA	chr7:55181363	-	60	1	0	0	1	13	Exon	Ile789Thr;Leu792Pro;	Missense
GATCACGCAGCTCATGCCCTT	chr7:55181374	+	55	0	0	0	0	6	Exon	Thr790Ala;Gln791Arg;	Missense
GCATGCCCTTCGGCTGCCTCC	chr7:55181385	+	70	1	0	0	0	25	Exon	None	None
GTAGTCCAGGAGGCAGCCGAA	chr7:55181389	-	60	1	0	0	2	13	Exon	Leu799Pro;	Missense
GATAGTCCAGGAGGCAGCCGA	chr7:55181390	-	60	1	0	0	0	13	Exon	Leu799Pro;	Missense
GCTGCCTCCTGGACTATGTC	chr7:55181396	+	60	3	0	0	1	14	Exon	None	None
GCTGCCTCCTGGACTATGTCC	chr7:55181397	+	60	3	0	0	3	25	Exon	None	None
GTTCCCGGACATAGTCCAGG	chr7:55181400	-	60	2	0	0	0	7	Exon	None	None
GTGTGTTCCCGGACATAGTCC	chr7:55181403	-	55	2	0	0	0	7	Exon	None	None
GCAATATTGTCTTTGTGTTCC	chr7:55181415	-	35	0	0	0	3	35	Exon	Asn808Asn;	Silent
GCGGGAACACAAAGACAATAT	chr7:55181416	+	40	0	0	0	0	10	Exon	Glu804Gly;His805Arg;	Missense
GCTCCCAGTACCTGCTCAAC	chr7:55181438	+	60	0	0	0	2	8	Exon	Gln812Arg;	Missense
GACACCAGTTGAGCAGGTACT	chr7:55181441	-	50	2	0	0	1	6	Exon	Trp817Arg;	Missense
GCACACCAGTTGAGCAGGTAC	chr7:55181442	-	55	2	0	0	0	6	Exon	Cys818Arg;Trp817Arg;	Missense
GTCTGCACACACCAGTTGAGC	chr7:55181448	-	55	0	0	0	1	11	Exon	Val819Ala;Cys818Cys;	Missense
GCTGGTGTGTGCAGATCGCAA	chr7:55181457	+	55	0	0	0	3	10	Exon	None	None
GTGCAGATCGCAAAGGTAATC	chr7:55181465	+	45	0	0	0	1	7	Exon	Gln820Arg;Ile821Val;	Missense
GCAGATCGCAAAGGTAATCA	chr7:55181466	+	45	0	0	0	0	6	Exon	Ile821Val;	Missense
GATCGCAAAGGTAATCAGGGA	chr7:55181470	+	45	0	0	0	0	5	Exon	Ala822Ala;Lys823Gly;	Missense
GTCGCAAAGGTAATCAGGGAA	chr7:55181471	+	45	0	0	0	0	8	Exon	Ala822Ala;Lys823Gly;	Missense
GTAATCAGGGAAGGGAGATA	chr7:55181479	+	45	0	0	0	9	106	Exon	Exon20:+4;Exon20:+7;	Intron
GAGCAGGGTCTTCTCTGTTTC	chr7:55191697	+	50	0	0	0	1	21	Exon	Exon21:-19;	Intron
GCAGGGTCTTCTCTGTTTCA	chr7:55191698	+	50	0	0	0	0	21	Exon	None	None
GTTTCAGGGCATGAACTACT	chr7:55191712	+	45	0	0	0	0	3	Exon	Exon21:-2;	Splice-acceptor
GTCAGGGCATGAACTACTTGG	chr7:55191715	+	50	0	0	0	0	9	Exon	Met825Val;	Missense
GCTACTTGGAGGACCGTCGCT	chr7:55191727	+	60	1	0	0	0	1	Exon	None	None
GGTCGCGGTGCACCAAGCGA	chr7:55191739	-	70	0	0	0	1	1	Exon	None	None
GTCGCTTGGTGCACCGCGACC	chr7:55191742	+	70	1	0	0	0	2	Exon	None	None
GTGCACCGCGACCTGGCAGCC	chr7:55191750	+	75	0	0	0	1	19	Exon	His835Arg;	Missense
GCGTTCCTGGCTGCCAGGTCG	chr7:55191754	-	70	4	0	0	3	17	Exon	None	None
GCCTGGCAGCCAGGAACGTAC	chr7:55191760	+	65	4	0	0	3	17	Exon	Ala839Ala;	Silent
GTGTTTTCACCAGTACGTTCC	chr7:55191768	-	45	1	0	0	1	13	Exon	Val845Ala;	Missense
GTCTGTGATCTTGACATGCTG	chr7:55191791	-	45	0	0	0	0	19	Exon	Ile853Thr;	Missense
GCATGTCAAGATCACAGATTT	chr7:55191797	+	35	0	0	0	4	27	Exon	Lys852Gly;	Missense
GATGTCAAGATCACAGATTTT	chr7:55191798	+	30	0	0	0	2	29	Exon	Lys852Gly;	Missense
GCAAGATCACAGATTTTGGGC	chr7:55191802	+	45	0	0	0	0	17	Exon	Ile853Val;Thr854Ala;	Missense
GTTTTGGGCTGGCCAAACTGC	chr7:55191814	+	55	1	0	0	0	15	Exon	None	None
GTTTGGGCTGGCCAAACTGCT	chr7:55191815	+	55	1	0	0	1	17	Exon	None	None
GCTGGCCAAACTGCTGGGTG	chr7:55191820	+	65	0	0	0	2	23	Exon	Lys860Glu;	Missense
GCTCTTCCGCACCCAGCAGTT	chr7:55191825	-	60	1	0	0	0	12	Exon	None	None
GAGAAAGAATACCATGCAGA	chr7:55191845	+	40	0	0	0	5	39	Exon	Lys867Gly;Glu868Gly;	Missense
GAAAGAATACCATGCAGAAGG	chr7:55191848	+	40	0	0	0	0	29	Exon	Glu868Gly;Tyr869Cys;	Missense
GTTACTTTGCCTCCTTCTGCA	chr7:55191856	-	45	0	0	0	1	21	Exon	None	None
GATGCAGAAGGAGGCAAAGTA	chr7:55191858	+	45	0	1	0	1	37	Exon	Ala871Ala;Glu872Gly;	Missense
GCAGAAGGAGGCAAAGTAAGG	chr7:55191861	+	50	0	0	0	1	51	Exon	Glu872Gly;Gly873Gly;	Missense
GAAGGAGGCAAAGTAAGGAGG	chr7:55191864	+	50	0	0	1	3	67	Exon	Gly873Gly;	Silent
GCAAAGTAAGGAGGTGGCTTT	chr7:55191871	+	45	0	0	0	1	26	Exon	Lys875Lys;Exon21:+3;Exon21:+4;	Silent
GCCTCATCTCTCACCATCCCA	chr7:55192744	+	55	0	0	0	3	51	Exon	Exon22:-18;	Intron
GACTTGATAGGCACCTTGGGA	chr7:55192756	-	50	1	0	0	0	6	Exon	Ile878Thr;Pro877Pro;	Missense
GATCCCAAGGTGCCTATCAAG	chr7:55192758	+	50	1	0	0	0	8	Exon	Exon22:-3;Exon22:-2;	Splice-acceptor
GATCCACTTGATAGGCACCTT	chr7:55192760	-	45	1	0	0	0	2	Exon	Trp880Arg;	Missense
GCATCCACTTGATAGGCACCT	chr7:55192761	-	50	1	0	1	0	11	Exon	Trp880Arg;	Missense
GCAAGGTGCCTATCAAGTGGA	chr7:55192762	+	50	1	0	0	1	8	Exon	None	None
GCCTATCAAGTGGATGGCAT	chr7:55192768	+	50	1	0	0	0	6	Exon	Ile878Val;Lys879Glu;	Missense
GTCCAATGCCATCCACTTGAT	chr7:55192769	-	45	0	0	0	2	9	Exon	Leu883Pro;	Missense
GATACCCACCAGAGTGATGTC	chr7:55192812	+	50	0	0	0	1	14	Exon	His893Arg;	Missense
GCTCCAGACATCACTCTGGT	chr7:55192815	-	55	2	0	0	2	11	Exon	Trp898Arg;Val897Ala;	Missense
GAGCTCCAGACATCACTCTGG	chr7:55192816	-	55	2	0	1	1	18	Exon	Trp898Arg;	Missense
GCGTAGCTCCAGACATCACTC	chr7:55192819	-	55	2	0	1	1	7	Exon	Tyr900His;	Missense
GCAGAGTGATGTCTGGAGCTA	chr7:55192820	+	50	1	1	1	3	16	Exon	Ser895Gly;Asp896Gly;	Missense
GTTTTCTTGCTTCATCCTCTC	chr7:55198695	+	40	0	0	0	8	113	Exon	None	None
GTTTCTTGCTTCATCCTCTCA	chr7:55198696	+	40	0	0	2	25	217	Exon	None	None
GTTCTTGCTTCATCCTCTCAG	chr7:55198697	+	45	0	0	0	2	44	Exon	None	None
GTCCTCTCAGGGGTGACTGTT	chr7:55198708	+	55	1	0	0	0	18	Exon	Exon23:-2;	Splice-acceptor
GCCTCTCAGGGGTGACTGTTT	chr7:55198709	+	55	1	0	0	0	11	Exon	Exon23:-2;	Splice-acceptor
GTTTGGGAGTTGATGACCTT	chr7:55198725	+	45	0	1	0	1	9	Exon	Glu906Gly;	Missense
GTCATATGGCTTGGATCCAA	chr7:55198741	-	45	2	0	0	0	2	Exon	Tyr915His;	Missense
GTTTGGATCCAAGCCATATGA	chr7:55198743	+	40	2	0	0	0	7	Exon	Gly911Gly;	Silent
GAGGGATTCCGTCATATGGCT	chr7:55198750	-	50	3	0	0	0	2	Exon	Ile918Thr;	Missense
GCTGGCAGGGATTCCGTCATA	chr7:55198755	-	55	2	0	0	0	1	Exon	Pro919Pro;	Silent
GTGGAGGAGATCTCGCTGGCA	chr7:55198769	-	60	0	0	0	1	5	Exon	Ser925Pro;Ser924Pro;	Missense
GATGGAGGAGATCTCGCTGGC	chr7:55198770	-	60	0	0	0	0	6	Exon	Ser925Pro;Ser924Pro;	Missense
GCAGGATGGAGGAGATCTCGC	chr7:55198774	-	60	0	0	0	0	12	Exon	Ile926Thr;	Missense
GCAGCGAGATCTCCTCCATCC	chr7:55198775	+	60	0	0	0	0	12	Exon	Glu922Gly;Ile923Val;	Missense
GATCTCCTCCATCCTGGAGAA	chr7:55198782	+	50	4	0	0	1	23	Exon	None	None
GTTCTCCTTTCTCCAGGATGG	chr7:55198786	-	50	3	0	0	1	56	Exon	None	None
GCGTTCTCCTTTCTCCAGGA	chr7:55198789	-	55	1	0	0	1	13	Exon	None	None
GGAGGCGTTCTCCTTTCTCC	chr7:55198793	-	60	0	0	0	0	13	Exon	None	None
GTACATATGGGTGGCTGAGGG	chr7:55198811	-	55	1	0	0	0	30	Exon	Cys939Arg;Ile938Thr;	Missense
GTGGTACATATGGGTGGCTGA	chr7:55198814	-	50	1	0	0	0	6	Exon	Cys939Arg;	Missense
GATGGTACATATGGGTGGCTG	chr7:55198815	-	50	1	0	0	1	13	Exon	Cys939Arg;	Missense
GACATCGATGGTACATATGGG	chr7:55198821	-	45	0	0	0	0	2	Exon	Ile941Thr;	Missense
GTAGACATCGATGGTACATAT	chr7:55198824	-	35	0	0	0	1	2	Exon	Val943Ala;Asp942Asp;	Missense
GTAGACATCGATGGTACATA	chr7:55198825	-	40	0	0	0	0	2	Exon	Val943Ala;Asp942Asp;	Missense
GCATGATCATGTAGACATCGA	chr7:55198834	-	40	0	0	1	0	3	Exon	Ile946Thr;Met945Thr;	Missense
GCATCGATGTCTACATGATCA	chr7:55198835	+	40	0	0	1	0	6	Exon	Asp942Gly;	Missense
GCATGGTCAAGTGTGAGTGAC	chr7:55198853	+	50	1	0	0	0	15	Exon	Lys949Glu;	Missense
GGTCAAGTGTGAGTGACTGG	chr7:55198856	+	55	2	0	0	1	24	Exon	Lys949Gly;	Missense
GTCAAGTGTGAGTGACTGGT	chr7:55198857	+	50	2	0	0	0	8	Exon	Lys949Gly;	Missense
GTTCTCATTCCTTCCCCAGGC	chr7:55200298	+	55	0	0	2	7	95	Exon	Exon24:-13;	Intron
GTCTATCATCCAGCCTGGGGA	chr7:55200306	-	55	1	0	0	1	34	Exon	Ile953Thr;Met952Thr;	Missense
GTGCGTCTATCATCCAGCCTG	chr7:55200310	-	55	1	0	0	0	13	Exon	Ile953Thr;	Missense
GCTGCGTCTATCATCCAGCCT	chr7:55200311	-	55	1	0	0	1	6	Exon	None	None
GTCTGCGTCTATCATCCAGCC	chr7:55200312	-	55	1	0	0	2	71	Exon	None	None
GTGATCAACTCACGGAACTTT	chr7:55200341	-	40	0	0	0	0	15	Exon	Leu964Pro;	Missense
GATGATCAACTCACGGAACTT	chr7:55200342	-	40	0	0	0	2	47	Exon	Ile965Thr;Leu964Pro;	Missense
GAGAATTCGATGATCAACTCA	chr7:55200350	-	35	0	0	0	0	2	Exon	Phe968Leu;	Missense
GATCATCGAATTCTCCAAAA	chr7:55200359	+	35	0	0	0	0	9	Exon	Ile966Val;	Missense
GCTGGGGGTCTCGGGCCATTT	chr7:55200373	-	65	0	0	0	0	11	Exon	None	None
GAAGGTAGCGCTGGGGGTCTC	chr7:55200382	-	65	0	0	0	3	11	Exon	Tyr978His;	Missense
GCAAGGTAGCGCTGGGGGTCT	chr7:55200383	-	65	0	0	0	0	11	Exon	Tyr978His;	Missense
GAATGACAAGGTAGCGCTGG	chr7:55200389	-	55	0	0	0	0	4	Exon	Val980Ala;Leu979Leu;	Missense
GTGAATGACAAGGTAGCGCTG	chr7:55200390	-	50	0	0	0	0	6	Exon	Ile981Thr;Val980Ala;	Missense
GCTGAATGACAAGGTAGCGCT	chr7:55200391	-	50	0	0	0	0	5	Exon	Ile981Thr;Val980Ala;	Missense
GCCAGCGCTACCTTGTCATTC	chr7:55200392	+	55	0	0	0	0	1	Exon	None	None
GCAATTTGTACCTGAATGACA	chr7:55200401	-	35	0	0	0	0	14	Exon	None	None
GAGCCTCAAAATCTCTGCACC	chr7:55201166	+	50	2	0	0	0	8	Exon	Exon25:-16;Exon25:-15;	Intron
GCCTCAAAATCTCTGCACCA	chr7:55201167	+	50	1	0	0	2	8	Exon	Exon25:-16;Exon25:-15;Exon25:-14;	Intron
GCCTCAAAATCTCTGCACCAG	chr7:55201168	+	50	0	0	0	0	13	Exon	Exon25:-16;Exon25:-15;Exon25:-14;Exon25:-13;	Intron
GCTCAAAATCTCTGCACCAGG	chr7:55201169	+	50	0	0	0	0	16	Exon	Exon25:-16;Exon25:-15;Exon25:-14;Exon25:-13;	Intron
GAATGCATTCTTTCATCCCCC	chr7:55201184	-	45	0	0	0	1	20	Exon	Met987Thr;	Missense
GAAGTTGGAGTCTGTAGGACT	chr7:55201209	-	45	2	0	0	1	17	Exon	Ser995Pro;	Missense
GCGGTAGAAGTTGGAGTCTGT	chr7:55201215	-	50	1	0	0	0	2	Exon	Tyr998His;Phe997Pro;	Missense
GCATCAGGGCACGGTAGAAGT	chr7:55201225	-	55	0	0	0	1	8	Exon	Leu1001Pro;	Missense
GCAACTTCTACCGTGCCCTGA	chr7:55201226	+	55	0	0	0	0	4	Exon	None	None
GCTTCTTCATCCATCAGGGCA	chr7:55201235	-	50	0	0	0	1	18	Exon	Asp1003Asp;	Silent
GCATGTCTTCTTCATCCATCA	chr7:55201240	-	40	0	0	0	2	42	Exon	None	None
GCCTGATGGATGAAGAAGACA	chr7:55201241	+	45	0	0	0	2	40	Exon	Met1002Val;	Missense
GTGAAGAAGACATGGACGACG	chr7:55201250	+	50	1	0	0	0	10	Exon	Glu1004Glu;Glu1005Gly;	Missense
GAGAAGACATGGACGACGTGG	chr7:55201253	+	55	1	0	0	0	7	Exon	Glu1005Glu;Asp1006Gly;Met1007Val;	Missense
GCTGTGGGATGAGGTACTCGT	chr7:55201279	-	55	0	0	0	1	8	Exon	Ile1018Thr;	Missense
GCGAGTACCTCATCCCACAGC	chr7:55201283	+	60	0	0	0	1	16	Exon	Tyr1016Cys;	Missense
GAGTACCTCATCCCACAGCA	chr7:55201284	+	55	0	0	0	0	11	Exon	Tyr1016Cys;	Missense
GAGAAGCCCTGCTGTGGGATG	chr7:55201289	-	60	0	0	0	5	38	Exon	Phe1023Leu;	Missense
GTGCTGAAGAAGCCCTGCTGT	chr7:55201295	-	55	0	0	0	3	19	Exon	Phe1024Pro;	Missense
GCTGCTGAAGAAGCCCTGCTG	chr7:55201296	-	60	0	0	1	0	38	Exon	Phe1024Pro;	Missense
GTCAGCAGCCCCTCCACGTCA	chr7:55201312	+	65	1	0	0	1	13	Exon	Ser1026Gly;	Missense
GGGGAGTCCGTGACGTGGAG	chr7:55201319	-	70	4	0	0	0	9	Exon	Thr1032Thr;	Silent
GAGGGGAGTCCGTGACGTGGA	chr7:55201320	-	65	4	0	0	0	6	Exon	Thr1032Thr;	Silent
GAGGGGAGTCCGTGACGTGG	chr7:55201321	-	70	4	0	0	1	14	Exon	Thr1032Thr;	Silent
GCAGGAGGGGAGTCCGTGACG	chr7:55201324	-	70	4	0	0	1	4	Exon	Leu1034Pro;	Missense
GACTCCCCTCCTGAGCTCTC	chr7:55201334	+	65	1	0	0	1	26	Exon	None	None
GCATACCAGAGAGCTCAGGAG	chr7:55201338	-	55	0	0	0	1	18	Exon	Exon25:+2;Leu1038Pro;	Splice-donor
GTCATACCAGAGAGCTCAGGA	chr7:55201339	-	50	0	0	0	2	63	Exon	Exon25:+2;Leu1038Pro;	Splice-donor
GTTCATACCAGAGAGCTCAGG	chr7:55201340	-	50	0	0	0	1	11	Exon	Exon25:+4;Exon25:+2;	Splice-donor
GATTTCATACCAGAGAGCTC	chr7:55201343	-	45	0	0	0	0	17	Exon	Exon25:+4;	Intron
GAACCAGCAACAATTCCACCG	chr7:55201740	+	50	0	0	0	1	2	Exon	Ser1042Gly;Asn1043Asp;	Missense
GAGCCACGGTGGAATTGTTGC	chr7:55201742	-	55	0	0	0	0	5	Exon	Val1047Ala;	Missense
GTCTATCAATGCAAGCCACGG	chr7:55201754	-	50	1	0	0	0	3	Exon	Asp1051Asp;Ile1050Thr;	Missense
GATTTCTATCAATGCAAGCCA	chr7:55201757	-	35	0	0	0	0	9	Exon	Asp1051Asp;	Silent
GTGGCTTGCATTGATAGAAA	chr7:55201759	+	40	0	0	0	0	16	Exon	None	None
GTGGCTTGCATTGATAGAAAT	chr7:55201760	+	35	0	0	0	0	5	Exon	None	None
GGCTTGCATTGATAGAAATG	chr7:55201761	+	40	0	0	0	0	6	Exon	Ile1050Val;	Missense
GCTGCAGGAGGAAATGAGGGA	chr7:55202494	-	55	0	0	0	8	114	Exon	Exon27:-5;Exon27:-8;	Intron
GCAGCTGCAGGAGGAAATGA	chr7:55202498	-	55	0	0	1	5	75	Exon	None	None
GTGCAGCTGCAGGAGGAAATG	chr7:55202499	-	55	0	0	0	3	88	Exon	Leu1055Pro;	Missense
GACAGCTTTGCAGCTGCAGG	chr7:55202507	-	60	2	0	0	2	26	Exon	Cys1058Arg;	Missense
GTGGGACAGCTTTGCAGCTGC	chr7:55202510	-	60	3	0	0	3	22	Exon	Cys1058Arg;	Missense
GCTGCAAAGCTGTCCCATCA	chr7:55202516	+	55	0	0	0	2	11	Exon	Gln1056Arg;Ser1057Gly;	Missense
GAAGAAGCTGTCTTCCTTGAT	chr7:55202529	-	40	0	0	0	3	12	Exon	Phe1065Pro;	Missense
GCAAGAAGCTGTCTTCCTTGA	chr7:55202530	-	45	1	0	0	1	17	Exon	Phe1065Pro;	Missense
GCGATACAGCTCAGACCCCAC	chr7:55202556	+	60	0	0	0	0	5	Exon	Tyr1069Cys;Ser1070Gly;	Missense
GCCCCACAGGCGCCTTGACTG	chr7:55202570	+	70	2	0	0	1	12	Exon	Thr1074Ala;	Missense
GTCCTCAGTCAAGGCGCCTGT	chr7:55202571	-	60	2	0	0	1	3	Exon	Thr1078Thr;	Silent
GTCCTCAGTCAAGGCGCCTG	chr7:55202572	-	65	2	0	0	0	3	Exon	Thr1078Thr;	Silent
GTCTATGCTGTCCTCAGTCA	chr7:55202581	-	50	2	0	0	0	10	Exon	Ile1082Thr;	Missense
GACACCTTCCTCCCAGTGCC	chr7:55202604	+	65	0	0	0	1	34	Exon	Thr1085Ala;	Missense
GCTCACCAGGCACTGGGAGGA	chr7:55202608	-	65	2	0	0	5	41	Exon	Exon27:+2;Pro1090Pro;	Splice-donor
GTCCTCCCAGTGCCTGGTGAG	chr7:55202611	+	65	2	0	0	2	39	Exon	Pro1088Pro;	Silent
GCCACTCACCAGGCACTGGG	chr7:55202612	-	70	2	0	0	4	29	Exon	Exon27:+6;Exon27:+2;	Splice-donor
GCAAGCCACTCACCAGGCACT	chr7:55202615	-	60	2	0	0	6	19	Exon	Exon27:+6;	Intron
GACAAGCCACTCACCAGGCAC	chr7:55202616	-	60	2	0	0	0	17	Exon	Exon27:+10;Exon27:+6;	Intron
GTGCCTGGTGAGTGGCTTGTC	chr7:55202620	+	60	1	0	0	1	16	Exon	None	None
GTTCCAGACAAGCCACTCACC	chr7:55202622	-	55	0	0	0	0	13	Exon	Exon27:+15;Exon27:+13;	Intron
GGTCGAGGAGGTTGAGGAGC	chr7:55202650	-	65	0	0	0	1	101	Alternative transcripts	Exon27:+42;	Intron
GTGAGTGGGTCGAGGAGGTTG	chr7:55202656	-	60	0	0	0	3	36	Alternative transcripts
GTGCTGCTGAGTGGGTCGAGG	chr7:55202662	-	65	0	0	0	1	15	Alternative transcripts
GGCTGCTGCTGAGTGGGTCG	chr7:55202665	-	70	0	0	0	2	23	Alternative transcripts
GAGACTGGCTGCTGCTGAGT	chr7:55202671	-	60	1	0	0	0	21	Alternative transcripts
GGAGACTGGCTGCTGCTGAG	chr7:55202672	-	65	1	0	0	1	32	Alternative transcripts
GCAGTCTCCAGTGTCCAAGCC	chr7:55202687	+	60	0	0	0	4	36	Alternative transcripts
GGAGCACCTGGCTTGGACAC	chr7:55202693	-	65	1	0	0	4	14	Alternative transcripts
GCTGGAGGGAGCACCTGGCT	chr7:55202700	-	70	1	0	0	2	48	Alternative transcripts
GAGATGCTGGAGGGAGCACC	chr7:55202705	-	65	1	0	0	3	47	Alternative transcripts
GCTCCCTCCAGCATCTCCAG	chr7:55202711	+	65	0	0	1	6	64	Alternative transcripts
GCTCCCTCCAGCATCTCCAGA	chr7:55202712	+	60	0	0	0	6	41	Alternative transcripts
GTCCCTCCAGCATCTCCAGAG	chr7:55202713	+	60	0	0	0	2	27	Alternative transcripts
GCCCTCCAGCATCTCCAGAGG	chr7:55202714	+	65	1	0	1	3	29	Alternative transcripts
GTCCCCCTCTGGAGATGCTGG	chr7:55202715	-	65	1	0	0	1	24	Alternative transcripts
GTTTCCCCCTCTGGAGATGC	chr7:55202718	-	60	0	0	0	0	24	Alternative transcripts
GATCTCCAGAGGGGGAAACAG	chr7:55202723	+	55	0	0	0	4	59	Alternative transcripts
GTCTGCCACTGTTTCCCCCTC	chr7:55202727	-	60	0	0	0	4	40	Alternative transcripts
GCAGATTTGCAGACACAGTGA	chr7:55202746	+	45	0	0	0	1	17	Alternative transcripts
GAGATTTGCAGACACAGTGAA	chr7:55202747	+	40	0	0	0	2	27	Alternative transcripts
GCAGACACAGTGAAGGGCGTA	chr7:55202754	+	55	0	0	0	1	16	Alternative transcripts
GACAAAGAGCTTGTGCAGGCT	chr7:55202794	-	50	3	0	0	2	29	Alternative transcripts
GACACAACAAAGAGCTTGTGC	chr7:55202799	-	45	0	0	0	0	47	Alternative transcripts
GCACAAGCTCTTTGTTGTGTC	chr7:55202803	+	45	1	0	0	2	19	Alternative transcripts
GCAGATTCATTCTTACAACAG	chr7:55202838	-	35	0	0	0	1	19	Alternative transcripts
GCTAGCTTATGAAGCAAATCA	chr7:55202869	+	35	3	0	0	1	10	Alternative transcripts
GTTGATCCCTGTTCTCTCTGC	chr7:55202976	+	50	0	0	0	1	18	Alternative transcripts
GTAGAGCCAGCAGAGAGAACA	chr7:55202981	-	50	0	0	2	13	98	Alternative transcripts
GATAGAGCCAGCAGAGAGAAC	chr7:55202982	-	50	0	0	0	2	25	Alternative transcripts
GTAGTTAAATATACGTTTCAC	chr7:55203010	-	25	0	0	0	0	8	Alternative transcripts
GTTAGCAGGTTATGAGTATC	chr7:55203072	-	40	0	0	0	0	4	Intron
GTGGTTTATGTATTCTGAAAG	chr7:55205246	-	30	0	0	0	1	24	Exon	Ile1093Thr;	Missense
GTAAACCAGTCCGTTCCCAAA	chr7:55205262	+	45	0	0	0	2	3	Exon	Asn1094Ser;Gln1095Arg;	Missense
GCGGGCCTTTTGGGAACGGAC	chr7:55205266	-	65	0	0	1	0	5	Exon	None	None
GTCCGTTCCCAAAAGGCCCGC	chr7:55205270	+	65	0	0	0	1	3	Exon	None	None
GCCAGCGGGCCTTTTGGGAA	chr7:55205271	-	65	0	0	0	0	7	Exon	Ala1102Ala;	Silent
GACAGAGCCAGCGGGCCTTTT	chr7:55205276	-	60	0	0	0	0	6	Exon	Ser1104Pro;	Missense
GCACAGAGCCAGCGGGCCTTT	chr7:55205277	-	65	0	0	0	2	17	Exon	Ser1104Pro;	Missense
GGATTCTGCACAGAGCCAGC	chr7:55205285	-	60	1	0	0	1	28	Exon	None	None
GAGGATTCTGCACAGAGCCAG	chr7:55205286	-	55	1	0	0	2	24	Exon	Asn1107Asn;	Silent
GAGAGGCTGATTGTGATAGAC	chr7:55205306	-	45	0	0	0	0	9	Exon	None	None
GCTGCTGGGCGCGGGGTTCAG	chr7:55205324	-	75	0	0	0	1	16	Exon	None	None
GTGGGTCTCTGCTGGGCGCG	chr7:55205332	-	75	0	0	0	3	12	Exon	None	None
GTGTGGGTCTCTGCTGGGCGC	chr7:55205333	-	70	0	0	0	3	22	Exon	None	None
GTGTGGGTCTCTGCTGGGCG	chr7:55205334	-	70	0	0	0	2	31	Exon	None	None
GTGGTAGTGTGGGTCTCTGCT	chr7:55205339	-	55	0	0	0	0	8	Exon	Tyr1125His;	Missense
GCTGGTAGTGTGGGTCTCTGC	chr7:55205340	-	60	0	0	0	2	9	Exon	Tyr1125His;	Missense
GCAGCAGAGACCCACACTACC	chr7:55205341	+	60	0	0	0	0	9	Exon	Arg1121Gly;	Missense
GTGTGGGGGTCCTGGTAGTGT	chr7:55205350	-	60	1	0	0	0	23	Exon	None	None
GCTGTGGGGGTCCTGGTAGTG	chr7:55205351	-	65	1	0	0	0	26	Exon	None	None
GCTGCAGTGCTGTGGGGGTCC	chr7:55205359	-	70	1	0	0	4	44	Exon	Thr1131Thr;	Silent
GGACCCCCACAGCACTGCAG	chr7:55205362	+	70	1	0	1	9	43	Exon	None	None
GACCCCCACAGCACTGCAGT	chr7:55205363	+	65	0	0	0	10	30	Exon	His1129Arg;	Missense
GTGCCCACTGCAGTGCTGTGG	chr7:55205365	-	65	2	0	0	13	47	Exon	Val1133Ala;	Missense
GTTGCCCACTGCAGTGCTGTG	chr7:55205366	-	60	3	0	0	2	38	Exon	Val1133Ala;	Missense
GTTGCCCACTGCAGTGCTGT	chr7:55205367	-	60	3	0	0	1	13	Exon	Val1133Ala;	Missense
GGTTGCCCACTGCAGTGCTG	chr7:55205368	-	65	2	0	0	4	64	Exon	None	None
GGACAGTGTTGAGATACTCG	chr7:55205389	-	50	0	0	0	0	4	Exon	Thr1141Thr;	Silent
GTGGACAGTGTTGAGATACTC	chr7:55205390	-	45	0	0	0	0	10	Exon	Val1142Ala;Thr1141Thr;	Missense
GCTGGACAGTGTTGAGATACT	chr7:55205391	-	45	0	0	0	1	17	Exon	Val1142Ala;Thr1141Thr;	Missense
GTGCTGTTGACACAGGTGGGC	chr7:55205410	-	60	1	0	1	0	45	Exon	None	None
GAATGTGCTGTTGACACAGGT	chr7:55205414	-	45	1	0	0	0	16	Exon	None	None
GAATGTGCTGTTGACACAGG	chr7:55205415	-	50	2	0	0	1	16	Exon	None	None
GTCGAATGTGCTGTTGACAC	chr7:55205418	-	50	2	0	0	0	4	Exon	Phe1151Pro;	Missense
GCATTCGACAGCCCTGCCCAC	chr7:55205433	+	65	1	0	0	1	11	Exon	Asp1152Gly;	Missense
GATTCGACAGCCCTGCCCACT	chr7:55205434	+	60	1	0	0	0	8	Exon	Asp1152Gly;Ser1153Gly;	Missense
GCTTTCTGGGCCCAGTGGGCA	chr7:55205443	-	65	3	0	0	1	51	Exon	None	None
GCCTGCCCACTGGGCCCAGAA	chr7:55205444	+	70	3	0	0	1	41	Exon	His1156Arg;	Missense
GCTGCCTTTCTGGGCCCAGT	chr7:55205448	-	65	2	0	0	0	33	Exon	None	None
GGCTGCCTTTCTGGGCCCAG	chr7:55205449	-	70	1	0	0	2	38	Exon	None	None
GAATTTGGTGGCTGCCTTTCT	chr7:55205457	-	45	1	0	0	2	25	Exon	None	None
GTAATTTGGTGGCTGCCTTTC	chr7:55205458	-	45	1	0	0	2	15	Exon	None	None
GAGGCAGCCACCAAATTAGCC	chr7:55205464	+	55	2	0	0	0	5	Exon	Ser1162Gly;	Missense
GGTTGTCCAGGCTAATTTGG	chr7:55205470	-	50	4	0	0	1	12	Exon	None	None
GCAGGGTTGTCCAGGCTAATT	chr7:55205473	-	50	4	0	0	0	17	Exon	None	None
GCTGGTAGTCAGGGTTGTCC	chr7:55205482	-	60	2	0	0	2	13	Exon	Tyr1172His;	Missense
GGACAACCCTGACTACCAGC	chr7:55205485	+	60	2	0	0	1	11	Exon	Asn1169Gly;	Missense
GAGAAGTCCTGCTGGTAGTCA	chr7:55205491	-	50	3	0	0	0	15	Exon	Phe1176Leu;	Missense
GAAGAAGTCCTGCTGGTAGTC	chr7:55205492	-	50	4	0	0	0	8	Exon	Phe1176Pro;	Missense
GCCAGCAGGACTTCTTTCCCA	chr7:55205500	+	55	2	0	0	2	20	Exon	Gln1174Arg;	Missense
GCCCAAGGAAGCCAAGCCAAA	chr7:55205516	+	55	2	0	0	0	27	Exon	Lys1179Gly;Glu1180Gly;	Missense
GCCATTTGGCTTGGCTTCCT	chr7:55205517	-	55	2	0	0	0	23	Exon	Asn1184Asn;	Silent
GCTTAAAGATGCCATTTGGCT	chr7:55205526	-	40	2	0	0	2	43	Exon	Phe1187Pro;Ile1186Thr;	Missense
GCAAGCCAAATGGCATCTTTA	chr7:55205527	+	40	2	0	0	0	17	Exon	Pro1183Pro;Asn1184Asp;	Missense
GAAGCCAAATGGCATCTTTAA	chr7:55205528	+	35	2	0	0	1	27	Exon	Pro1183Pro;Asn1184Gly;	Missense
GAGCCCTTAAAGATGCCATT	chr7:55205531	-	45	0	0	0	0	3	Exon	None	None
GTATTCTGCATTTTCAGCTG	chr7:55205553	-	40	0	0	0	10	>=314	Exon	None	None
GCTGAAAATGCAGAATACCTA	chr7:55205559	+	35	0	0	0	2	25	Exon	Glu1193Gly;Asn1194Gly;	Missense
GTGAAAATGCAGAATACCTAA	chr7:55205560	+	30	0	0	0	2	31	Exon	Glu1193Glu;Asn1194Gly;	Missense
GTGCTTTGTGGCGCGACCCTT	chr7:55205575	-	60	0	0	0	0	3	Exon	None	None
GCCACAAAGCAGTGAATTTAT	chr7:55205588	+	35	0	0	0	0	17	Exon	Gln1203Arg;Ser1204Gly;	Missense
GAATTTATTGGAGCATGACCA	chr7:55205601	+	35	0	0	0	0	13	Exon	Ile1208Val;	Missense
GTTATTGGAGCATGACCACGG	chr7:55205604	+	50	0	0	0	0	4	Exon	Gly1209Gly;	Silent
GAGGGCTCATACTATCCTCCG	chr7:55205618	-	55	2	0	0	0	5	3'UTR	utr;	UTR
GTCCAGACTCTTTCGATACCC	chr7:55205646	+	50	1	0	0	0	3	3'UTR	utr;utr;	UTR
GTCCTGGGTATCGAAAGAGTC	chr7:55205647	-	50	1	0	0	1	2	3'UTR
GACCCAGGACCAAGCCACAGC	chr7:55205662	+	65	2	0	0	0	32	3'UTR
GACCTGCTGTGGCTTGGTCCT	chr7:55205663	-	60	2	0	0	1	16	3'UTR
GACCTGCTGTGGCTTGGTCC	chr7:55205664	-	65	2	0	0	2	9	3'UTR
GATGGAGGACCTGCTGTGGCT	chr7:55205670	-	60	1	0	0	0	19	3'UTR
GTTGGGATGGAGGACCTGCTG	chr7:55205675	-	60	0	0	0	0	21	3'UTR
GGGCATGGCTGTTGGGATGG	chr7:55205686	-	65	1	0	1	3	48	3'UTR
GTGCGGGCATGGCTGTTGGGA	chr7:55205689	-	65	1	0	0	0	19	3'UTR
GCTAATGCGGGCATGGCTGTT	chr7:55205693	-	55	2	0	0	1	4	3'UTR
GCTAATGCGGGCATGGCTGT	chr7:55205694	-	60	2	0	0	0	3	3'UTR
GTCTAAGAGCTAATGCGGGCA	chr7:55205701	-	50	2	0	0	0	1	3'UTR
GTGGGTCTAAGAGCTAATGC	chr7:55205706	-	50	1	0	0	0	4	3'UTR
GTGTGGGTCTAAGAGCTAATG	chr7:55205707	-	45	1	0	0	0	8	3'UTR
GTAGCTCTTAGACCCACAGAC	chr7:55205713	+	50	1	0	0	0	3	3'UTR
GACGTTGCAAAACCAGTCTGT	chr7:55205724	-	45	1	0	0	0	8	3'UTR
GAACGTTGCAAAACCAGTCTG	chr7:55205725	-	45	1	0	1	0	8	3'UTR
GAACGTTTACACCGACTAGCC	chr7:55205742	+	50	3	0	0	0	2	3'UTR
GGAAGTACTTCCTGGCTAGT	chr7:55205752	-	50	4	0	0	0	17	3'UTR
GCCAGGAAGTACTTCCACCT	chr7:55205759	+	55	2	0	0	0	8	3'UTR
GCCAGGAAGTACTTCCACCTC	chr7:55205760	+	55	2	0	0	0	10	3'UTR
GCTTCCACCTCGGGCACATTT	chr7:55205770	+	55	0	0	0	0	3	3'UTR
GTTCCACCTCGGGCACATTTT	chr7:55205771	+	50	0	0	0	0	5	3'UTR
GTTCCCAAAATGTGCCCGAGG	chr7:55205773	-	55	0	0	0	1	5	3'UTR
GAACTTCCCAAAATGTGCCCG	chr7:55205776	-	50	0	0	0	1	6	3'UTR
GCTTCACAGTTTGAAGACAA	chr7:55205804	-	40	0	0	0	0	15	3'UTR
GCAAAGGGACAATATTCTTGC	chr7:55205843	-	40	0	0	0	1	8	3'UTR
GAAGATAAATTTCTGCTCAAA	chr7:55205859	-	25	0	0	0	1	42	3'UTR
GAAAGATAAATTTCTGCTCAA	chr7:55205860	-	25	0	0	0	3	64	3'UTR
GCAGAAATTTATCTTTCAAAG	chr7:55205868	+	25	0	0	0	3	40	3'UTR
GAAAAAAAAAAAGTATATGTG	chr7:55205901	+	15	0	0	42	143	>=217	3'UTR
GTTCAATGGGCTCTTCCAACA	chr7:55205977	+	45	0	0	0	1	10	3'UTR
GCCAACAAGGAAGAAGCTTGC	chr7:55205991	+	50	1	0	0	1	23	3'UTR
GTTGCTACCCTGAGTTCATCC	chr7:55206020	+	50	0	0	0	0	11	3'UTR
GTTGGGCCTGGATGAACTCA	chr7:55206026	-	55	1	0	0	0	16	3'UTR
GAGTTGGGCCTGGATGAACTC	chr7:55206027	-	55	1	0	0	2	8	3'UTR
GTCCAGGCCCAACTGTGAGCA	chr7:55206037	+	60	0	0	0	5	18	3'UTR
GTCCTTGCTCACAGTTGGGCC	chr7:55206038	-	60	0	0	0	0	15	3'UTR
GTGTGCTCCTTGCTCACAGTT	chr7:55206043	-	50	0	0	0	0	7	3'UTR
GTTGTGCTCCTTGCTCACAGT	chr7:55206044	-	50	0	0	0	1	10	3'UTR
GACAAGCCACAAGTCTTCCAG	chr7:55206063	+	50	1	0	0	3	27	3'UTR
GAGCATCCTCTGGAAGACTTG	chr7:55206068	-	50	0	0	0	3	27	3'UTR
GCACTGGAATCAAGCATCCTC	chr7:55206079	-	50	0	0	0	0	12	3'UTR
GCAGAGGATGCTTGATTCCAG	chr7:55206080	+	50	0	0	0	1	7	3'UTR
GATTCCAGTGGTTCTGCTTCA	chr7:55206093	+	45	0	0	0	2	36	3'UTR
GAAGCCTTGAAGCAGAACCAC	chr7:55206096	-	50	0	0	0	1	18	3'UTR
GGATCTTTAGTGTTTTGCAG	chr7:55206119	-	40	0	0	0	1	11	3'UTR
GAAAACACTAAAGATCCAAGA	chr7:55206126	+	30	0	0	0	3	30	3'UTR
GAAGATCCAAGAAGGCCTTCA	chr7:55206135	+	45	2	0	0	1	25	3'UTR
GTGGGGCCATGAAGGCCTTCT	chr7:55206140	-	60	3	0	1	2	23	3'UTR
GAAGGCCTTCATGGCCCCAGC	chr7:55206145	+	65	2	0	0	0	11	3'UTR
GCCTTCATGGCCCCAGCAGGC	chr7:55206149	+	70	0	0	0	2	22	3'UTR
GATGGCCCCAGCAGGCCGGAT	chr7:55206154	+	70	2	0	0	0	10	3'UTR
GAGTACCGATCCGGCCTGCTG	chr7:55206158	-	65	1	0	0	0	1	3'UTR
GCAGTACCGATCCGGCCTGCT	chr7:55206159	-	65	1	0	0	0	0	3'UTR
GACAGTACCGATCCGGCCTGC	chr7:55206160	-	65	1	0	0	0	0	3'UTR
GACTTGATACAGTACCGATC	chr7:55206168	-	45	1	0	0	0	1	3'UTR
GATCGGTACTGTATCAAGTCA	chr7:55206172	+	40	0	0	0	0	2	3'UTR
GTACTGTATCAAGTCATGGC	chr7:55206176	+	45	0	0	0	0	5	3'UTR
GCAAGTCATGGCAGGTACAGT	chr7:55206185	+	50	0	0	0	1	8	3'UTR
GTAAGCCACTCTGTCCCTTCC	chr7:55206209	+	55	1	0	0	1	11	3'UTR
GAAGCCACTCTGTCCCTTCCT	chr7:55206210	+	55	1	0	0	2	18	3'UTR
GTTGCCCAGGAAGGGACAGAG	chr7:55206213	-	60	0	0	0	6	37	3'UTR
GTTTCTTCTTTGCCCAGGAA	chr7:55206222	-	45	1	0	0	4	35	3'UTR
GCGTTTCTTCTTTGCCCAGGA	chr7:55206223	-	50	1	0	0	1	18	3'UTR
GCTTCCTGGGCAAAGAAGAAA	chr7:55206224	+	45	1	0	0	2	43	3'UTR
GCCTGGGCAAAGAAGAAACGG	chr7:55206227	+	55	0	0	0	1	13	3'UTR
GCTGGGCAAAGAAGAAACGGA	chr7:55206228	+	50	1	0	0	0	20	3'UTR
GTGGGCAAAGAAGAAACGGAG	chr7:55206229	+	50	2	0	0	3	22	3'UTR
GCAAAGAAGAAACGGAGGGGA	chr7:55206233	+	50	2	0	0	3	80	3'UTR
GCTTTTGTAAAAATGTCCCCA	chr7:55206274	+	35	0	0	1	1	23	3'UTR
GAGTGGGGAGTAAGTACCGTG	chr7:55206289	-	55	1	0	0	0	9	3'UTR
GCAGTGGGGAGTAAGTACCGT	chr7:55206290	-	55	1	0	0	0	7	3'UTR
GTCAGTGGGGAGTAAGTACCG	chr7:55206291	-	55	1	0	0	0	2	3'UTR
GCGGTACTTACTCCCCACTGA	chr7:55206294	+	55	0	0	0	0	8	3'UTR
GACTCCCCACTGATGGACCAG	chr7:55206302	+	60	1	0	0	1	5	3'UTR
GAAACCACTGGTCCATCAGTG	chr7:55206305	-	50	4	0	0	1	7	3'UTR
GAAACCACTGGTCCATCAGT	chr7:55206306	-	50	5	0	0	1	12	3'UTR
GGAAACCACTGGTCCATCAG	chr7:55206307	-	55	5	0	0	1	12	3'UTR
GCGCTCATGACTGGAAACCAC	chr7:55206318	-	55	0	0	0	0	4	3'UTR
GTCAGTCTAACGCTCATGAC	chr7:55206328	-	50	1	0	0	0	0	3'UTR
GTGAGTTTCAAAACAATGGAA	chr7:55206362	-	30	0	0	0	4	35	3'UTR
GCATACTGAGTTTCAAAACAA	chr7:55206367	-	30	0	0	0	1	29	3'UTR
GATTTCATGACAGCAAGACAG	chr7:55206393	-	40	0	0	0	1	36	3'UTR
GATTTCATGACAGCAAGACA	chr7:55206394	-	40	0	0	0	2	13	3'UTR
GTGATTTCATGACAGCAAGAC	chr7:55206395	-	40	0	0	0	0	9	3'UTR
GTGTCATGAAATCAGCAAGAG	chr7:55206405	+	40	0	0	0	2	28	3'UTR
GTGACACATCAAATAATAACT	chr7:55206429	+	25	0	0	0	1	14	3'UTR
GACTCGGATTCCAGCCCACAT	chr7:55206446	+	55	2	0	0	0	4	3'UTR
GCTGATGAATCCAATGTGGGC	chr7:55206455	-	50	1	0	0	0	13	3'UTR
GAATGCTGATGAATCCAATGT	chr7:55206459	-	35	0	0	0	1	13	3'UTR
GAAATGCTGATGAATCCAATG	chr7:55206460	-	35	0	0	0	2	6	3'UTR
GACATTGGATTCATCAGCATT	chr7:55206462	+	35	0	0	0	0	37	3'UTR
GCATTCTCAGCTGTGGGCTAT	chr7:55206486	-	50	2	0	0	2	10	3'UTR
GATAGCCCACAGCTGAGAATG	chr7:55206489	+	50	2	0	0	1	11	3'UTR
GTATTCCACATTCTCAGCTGT	chr7:55206493	-	40	2	0	0	0	18	3'UTR
GTATTCCACATTCTCAGCTG	chr7:55206494	-	45	2	0	0	1	9	3'UTR
GCTGAGAATGTGGAATACCTA	chr7:55206500	+	40	0	0	0	0	15	3'UTR
GACAAAAGCGGTGCTATCCTT	chr7:55206516	-	45	1	0	0	0	3	3'UTR
GAAAACGTATCTCCTAATTTG	chr7:55206546	+	30	0	0	0	2	17	3'UTR
GTTTCATCTGAGCCTCAAATT	chr7:55206557	-	35	1	0	0	3	21	3'UTR
GAGGCTCAGATGAAATGCATC	chr7:55206566	+	45	1	0	0	2	21	3'UTR
GATGAAATGCATCAGGTCCTT	chr7:55206574	+	40	0	0	0	0	13	3'UTR
GTGAAATGCATCAGGTCCTTT	chr7:55206575	+	40	0	0	0	2	16	3'UTR
GAAATGCATCAGGTCCTTTG	chr7:55206576	+	45	0	0	0	0	9	3'UTR
GTCTTCTGATCTATGCCCCAA	chr7:55206590	-	45	0	0	0	2	5	3'UTR
GGGGTTGGGGTGATGGCTAA	chr7:55206641	-	60	2	0	1	9	65	3'UTR
GATTTTGGGGGGTTGGGGTGA	chr7:55206648	-	55	0	0	2	13	166	3'UTR
GAAACTAATTTTGGGGGGTTG	chr7:55206654	-	40	0	0	0	4	34	3'UTR
GCAAACTAATTTTGGGGGGTT	chr7:55206655	-	40	0	0	0	1	18	3'UTR
GACAAACTAATTTTGGGGGGT	chr7:55206656	-	40	0	0	0	3	31	3'UTR
GTAACACAAACTAATTTTGGG	chr7:55206660	-	30	0	0	0	1	38	3'UTR
GTAACACAAACTAATTTTGG	chr7:55206661	-	30	0	0	0	1	22	3'UTR
GAGTAACACAAACTAATTTTG	chr7:55206662	-	25	0	0	0	1	22	3'UTR
GAAGTAACACAAACTAATTTT	chr7:55206663	-	20	0	0	0	0	39	3'UTR
GTAAGTAACACAAACTAATTT	chr7:55206664	-	20	0	0	0	1	33	3'UTR
GAAATTAGTTTGTGTTACTTA	chr7:55206667	+	20	0	0	0	0	34	3'UTR
GAGCTTTTGAAGTGAAGTAAA	chr7:55206703	-	30	0	0	0	0	29	3'UTR
GAAAGAGTATATGTTCCCTCC	chr7:55206734	+	40	0	0	0	1	17	3'UTR
GTTGGGGGCAGCTGACCTGGA	chr7:55206748	-	65	0	0	0	3	37	3'UTR
GTTTGGGGGCAGCTGACCTGG	chr7:55206749	-	65	0	0	0	2	36	3'UTR
GGGTTTGGGGGCAGCTGACC	chr7:55206752	-	70	0	0	0	6	44	3'UTR
GAGCGTAAGGAGGGGGTTTGG	chr7:55206764	-	60	0	0	0	0	11	3'UTR
GAAGCGTAAGGAGGGGGTTTG	chr7:55206765	-	55	0	0	0	0	10	3'UTR
GAAAGCGTAAGGAGGGGGTTT	chr7:55206766	-	50	0	0	0	0	10	3'UTR
GCAAAGCGTAAGGAGGGGGTT	chr7:55206767	-	55	0	0	0	1	9	3'UTR
GTGTGACAAAGCGTAAGGAGG	chr7:55206772	-	50	0	0	0	1	9	3'UTR
GTGTGACAAAGCGTAAGGAG	chr7:55206773	-	50	0	0	0	0	6	3'UTR
GTGTGTGACAAAGCGTAAGGA	chr7:55206774	-	45	0	0	0	0	7	3'UTR
GTTGTGTGACAAAGCGTAAGG	chr7:55206775	-	45	0	0	0	0	3	3'UTR
GTGCTTGAATAGATGACTCA	chr7:55206810	-	40	1	0	0	0	10	3'UTR
GTATTCAAGCACTTACAGCTC	chr7:55206822	+	40	0	0	0	0	9	3'UTR
GCTTACAGCTCTGGCCACAAC	chr7:55206832	+	55	0	0	0	0	8	3'UTR
GTTACAGCTCTGGCCACAACA	chr7:55206833	+	50	0	0	0	1	17	3'UTR
GCCACAACAGGGCATTTTAC	chr7:55206844	+	50	0	0	0	2	6	3'UTR
GACCTGTAAAATGCCCTGTTG	chr7:55206845	-	45	0	0	0	0	11	3'UTR
GCAGTAGCATTATGAGTAGTG	chr7:55206876	+	40	1	0	0	0	6	3'UTR
GTTATGAGTAGTGTGGAATTC	chr7:55206884	+	35	0	0	0	0	21	3'UTR
GCAGGTAGTAAATATGAAACT	chr7:55206903	+	30	0	0	0	1	18	3'UTR
GAGGTAGTAAATATGAAACTA	chr7:55206904	+	25	0	0	0	1	16	3'UTR
GACATTTGCAGATGTTTTAGA	chr7:55206951	+	30	0	0	0	0	48	3'UTR
GTAGAGAAATTATTTTAGGA	chr7:55206983	-	25	0	0	0	2	34	3'UTR
GAATTGTAGAGAAATTATTTT	chr7:55206987	-	15	0	0	0	2	97	3'UTR
GTAAAATAATTTCTCTACAAT	chr7:55206989	+	15	0	0	0	6	65	3'UTR
GTTTCTCTACAATTGGAAGAT	chr7:55206997	+	30	0	0	0	3	22	3'UTR
GATTGGAAGATTCAGCTAGTT	chr7:55207015	+	35	1	0	0	0	8	3'UTR
GCACAGATTAGGAAAAAAGGT	chr7:55207040	-	35	0	0	0	5	22	3'UTR
GACACAGATTAGGAAAAAAGG	chr7:55207041	-	35	0	0	0	2	43	3'UTR
GCACACACAGATTAGGAAAAA	chr7:55207044	-	35	0	0	0	3	39	3'UTR
GTTACAGGGCACACACAGATT	chr7:55207052	-	45	0	0	0	0	11	3'UTR
GTGTGTGCCCTGTAACCTGAC	chr7:55207061	+	55	0	0	0	0	12	3'UTR
GTGTTAACCAGTCAGGTTACA	chr7:55207067	-	40	2	0	0	3	56	3'UTR
GCTGTTAACCAGTCAGGTTAC	chr7:55207068	-	45	2	0	0	0	4	3'UTR
GAGGACTGCTGTTAACCAGTC	chr7:55207075	-	50	2	0	0	1	8	3'UTR
GTTTAAAACACTGTTTACAA	chr7:55207095	-	25	0	0	0	2	30	3'UTR
GGATGGGGTGGATATTGACT	chr7:55207121	-	50	1	0	0	1	28	3'UTR
GCCACCCCATCCAATTTATCA	chr7:55207133	+	45	0	0	0	1	14	3'UTR
GCTTCCTTGATAAATTGGATG	chr7:55207136	-	35	0	0	0	2	17	3'UTR
GTCTTCCTTGATAAATTGGAT	chr7:55207137	-	30	0	0	0	2	21	3'UTR
GTTCTTCCTTGATAAATTGGA	chr7:55207138	-	30	0	0	0	6	34	3'UTR
GCCAATTTATCAAGGAAGAAA	chr7:55207142	+	30	0	0	0	4	59	3'UTR
GTGTGACTGAACATAACTGT	chr7:55207183	-	40	0	0	0	0	6	3'UTR
GAAAATTACTTTAAAAGCAAA	chr7:55207222	-	15	0	0	0	33	260	3'UTR
GTAGGGGCTCTGACTGATCT	chr7:55207250	-	55	1	0	0	0	4	3'UTR
GTGTAGGGGCTCTGACTGATC	chr7:55207251	-	55	1	0	0	1	6	3'UTR
GCTTTCTTAACAATGCTGTAG	chr7:55207266	-	35	0	0	0	0	8	3'UTR
GACTTTCTTAACAATGCTGTA	chr7:55207267	-	30	0	0	0	1	9	3'UTR
GTACTTTCTTAACAATGCTGT	chr7:55207268	-	30	0	0	0	4	22	3'UTR
GTATTTGAGAGCATAATAGAG	chr7:55207331	-	30	0	0	0	3	47	3'UTR
GAGGCTAGTATAGATGCTTAG	chr7:55207354	-	40	0	0	0	0	1	3'UTR
GCAGGCTAGTATAGATGCTTA	chr7:55207355	-	40	1	0	0	0	7	3'UTR
GCCTAAGCATCTATACTAGCC	chr7:55207356	+	45	2	0	0	0	3	3'UTR
GCATCTATACTAGCCTGGTA	chr7:55207361	+	45	4	0	0	0	6	3'UTR
GCATCTATACTAGCCTGGTAT	chr7:55207362	+	40	4	0	0	1	4	3'UTR
GTATCTTTCATACCCATACC	chr7:55207374	-	40	0	0	0	0	7	3'UTR
GTTGTGAATTTCTTAGAATCA	chr7:55207417	-	25	0	0	0	0	37	3'UTR
GATTGTGAATTTCTTAGAATC	chr7:55207418	-	25	0	0	0	0	38	3'UTR
GAGAAATTCACAATTTAGCAA	chr7:55207428	+	25	1	0	0	0	39	3'UTR
GTCACAATTTAGCAAAGGAAA	chr7:55207434	+	30	1	0	0	2	28	3'UTR
GCATTTGTCACGTTGTTTTA	chr7:55207472	-	35	0	0	0	1	11	3'UTR
GCAACGTGACAAATGCCAGAC	chr7:55207480	+	50	0	0	0	0	9	3'UTR
GCCAGACAGGACCCATCAGCC	chr7:55207494	+	65	1	0	0	0	17	3'UTR
GCTCTCACAGTGCCTGGCTGA	chr7:55207505	-	60	1	0	0	4	45	3'UTR
GCTCTGTGCTCTCACAGTGCC	chr7:55207512	-	60	1	0	0	6	50	3'UTR
GCACTGTGAGAGCACAGAGC	chr7:55207516	+	60	2	0	1	5	73	3'UTR
GCACTGTGAGAGCACAGAGCA	chr7:55207517	+	55	2	0	1	4	56	3'UTR
GTGTGAGAGCACAGAGCAGGG	chr7:55207520	+	60	1	0	1	4	88	3'UTR
GAGAGCACAGAGCAGGGAGGT	chr7:55207524	+	60	0	0	1	18	81	3'UTR
GAGCACAGAGCAGGGAGGTT	chr7:55207525	+	60	0	0	0	3	57	3'UTR
GGGAGGTTGGGTCCTGCCTG	chr7:55207537	+	70	1	0	0	4	52	3'UTR
GGGTCCTGCCTGAGGAGACC	chr7:55207545	+	70	3	0	0	5	20	3'UTR
GCCTGCCTGAGGAGACCTGGA	chr7:55207549	+	65	1	0	0	0	38	3'UTR
GCTGCCTGAGGAGACCTGGAA	chr7:55207550	+	60	1	0	0	4	20	3'UTR
GCCTGAGGAGACCTGGAAGGG	chr7:55207553	+	65	0	0	0	1	46	3'UTR
GACCTGGAAGGGAGGCCTCAC	chr7:55207562	+	65	1	0	0	2	50	3'UTR
GTCCTGTGAGGCCTCCCTTCC	chr7:55207563	-	65	1	0	1	8	170	3'UTR
GTGGAAGGGAGGCCTCACAGG	chr7:55207565	+	65	1	0	0	2	34	3'UTR
GGCCTCACAGGAGGATGACC	chr7:55207574	+	65	2	0	0	5	19	3'UTR
GACCTGGTCATCCTCCTGTG	chr7:55207576	-	60	1	0	0	5	14	3'UTR
GATGACCAGGTCTCAGTCAG	chr7:55207587	+	55	2	0	0	5	13	3'UTR
GATGACCAGGTCTCAGTCAGC	chr7:55207588	+	55	2	0	0	1	14	3'UTR
GTGACCAGGTCTCAGTCAGCG	chr7:55207589	+	60	2	0	0	0	6	3'UTR
GCCAGGTCTCAGTCAGCGGGG	chr7:55207592	+	70	0	0	0	0	9	3'UTR
GGTCTCAGTCAGCGGGGAGG	chr7:55207595	+	70	0	0	0	1	16	3'UTR
GAGCGGGGAGGTGGAAAGTGC	chr7:55207605	+	65	0	0	0	1	52	3'UTR
GTGGAAAGTGCAGGTGCATC	chr7:55207614	+	55	1	0	0	0	35	3'UTR
GTGGAAAGTGCAGGTGCATCA	chr7:55207615	+	50	1	0	0	1	14	3'UTR
GGAAAGTGCAGGTGCATCAG	chr7:55207616	+	55	1	0	0	2	12	3'UTR
GCATCAGGGGCACCCTGACCG	chr7:55207630	+	70	3	0	0	0	20	3'UTR
GGCAGCTGTTTCCTCGGTCA	chr7:55207641	-	60	0	0	0	0	13	3'UTR
GTGGCAGCTGTTTCCTCGGTC	chr7:55207642	-	60	0	0	0	1	19	3'UTR
GACCGAGGAAACAGCTGCCAG	chr7:55207646	+	60	0	0	0	0	10	3'UTR
GCCTCTGGCAGCTGTTTCCT	chr7:55207647	-	60	0	0	0	2	33	3'UTR
GACTTTAGCAGTGGAGGCCTC	chr7:55207662	-	55	1	0	0	1	18	3'UTR
GTATGTGGACTTTAGCAGTGG	chr7:55207669	-	45	0	0	0	1	13	3'UTR
GCCACTGCTAAAGTCCACATA	chr7:55207672	+	45	0	0	0	0	7	3'UTR
GCTAAAGTCCACATAAGGCTG	chr7:55207678	+	45	0	0	0	0	7	3'UTR
GTGACTGACCTCAGCCTTATG	chr7:55207685	-	50	1	0	0	1	12	3'UTR
GTAGAGGGAGCAGGTTGTTTA	chr7:55207708	-	45	0	0	0	1	9	3'UTR
GTTAGAGGGAGCAGGTTGTTT	chr7:55207709	-	45	0	0	0	2	14	3'UTR
GCAACCTGCTCCCTCTAAGCC	chr7:55207715	+	60	0	0	0	1	16	3'UTR
GAACCTGCTCCCTCTAAGCCA	chr7:55207716	+	55	1	0	0	1	19	3'UTR
GACCTGCTCCCTCTAAGCCAG	chr7:55207717	+	60	1	0	2	0	9	3'UTR
GTCCCCTGGCTTAGAGGGAGC	chr7:55207718	-	65	2	0	0	1	17	3'UTR
GAGCTCATCCCCTGGCTTAGA	chr7:55207724	-	55	2	0	0	1	13	3'UTR
GAAGCTCATCCCCTGGCTTAG	chr7:55207725	-	55	1	0	0	0	12	3'UTR
GTCTAAGCCAGGGGATGAGCT	chr7:55207727	+	55	1	0	0	2	62	3'UTR
GATGCTCCAAGCTCATCCCC	chr7:55207733	-	60	0	0	0	6	16	3'UTR
GCAACTTTTAGGGAACTTGT	chr7:55207755	-	40	0	0	0	0	7	3'UTR
GTGCAACTTTTAGGGAACTTG	chr7:55207756	-	40	0	0	0	0	9	3'UTR
GCCCTAAAAGTTGCAGCCCCC	chr7:55207765	+	60	1	0	0	0	5	3'UTR
GCCTAAAAGTTGCAGCCCCCA	chr7:55207766	+	55	1	0	0	1	18	3'UTR
GCTAAAAGTTGCAGCCCCCAG	chr7:55207767	+	55	1	0	0	1	7	3'UTR
GTAAAAGTTGCAGCCCCCAGG	chr7:55207768	+	55	1	0	0	0	9	3'UTR
GATAGCTCAAAATCCCCCTGG	chr7:55207780	-	50	2	0	0	0	4	3'UTR
GATAGCTCAAAATCCCCCTG	chr7:55207781	-	50	1	0	0	1	8	3'UTR
GTGATAGCTCAAAATCCCCCT	chr7:55207782	-	45	0	0	0	0	8	3'UTR
GATGATAGCTCAAAATCCCCC	chr7:55207783	-	45	0	0	0	0	7	3'UTR
GAGGTGAATGAATAATGAAAG	chr7:55207875	-	30	0	0	0	5	97	3'UTR
GTTTCATTATTCATTCACCTC	chr7:55207879	+	30	0	0	1	5	51	3'UTR
GAAATATTTCTGCATGTCCTG	chr7:55207895	-	35	1	0	0	2	39	3'UTR
GAGAAATATTTCAGTCAGAAC	chr7:55207908	+	30	0	0	0	4	25	3'UTR
GAAATATTTCAGTCAGAACT	chr7:55207909	+	30	0	0	0	1	25	3'UTR
GAGTCAGAACTGGGAAACAGA	chr7:55207919	+	45	0	0	0	2	29	3'UTR
GCATAAGTGACAGCAGAATGT	chr7:55207943	-	40	0	0	0	0	16	3'UTR
GCAAGAAGCAGATGATCGATG	chr7:55207969	+	45	0	0	0	1	13	3'UTR
GAAGCAGATGATCGATGAGGC	chr7:55207973	+	50	0	0	0	0	9	3'UTR
GTTAGCAACTAAACTTTATGG	chr7:55208111	-	30	0	0	0	0	14	3'UTR
GAATTTAGCAACTAAACTTTA	chr7:55208114	-	20	0	0	0	3	20	3'UTR
GATGAAGTGAGAACTATTTT	chr7:55208160	-	30	0	0	0	3	23	3'UTR
GAGATGAAGTGAGAACTATTT	chr7:55208161	-	30	0	0	0	0	21	3'UTR
GAGTTCTCACTTCATCTGTCC	chr7:55208168	+	45	0	0	0	1	14	3'UTR
GTTCTCACTTCATCTGTCCA	chr7:55208169	+	45	0	0	0	0	20	3'UTR
GCTCACTTCATCTGTCCAGGG	chr7:55208172	+	55	0	0	0	0	27	3'UTR
GCAGACAGAACTGTGCCTCCC	chr7:55208186	-	60	1	0	0	3	29	3'UTR
GCAGGGAGGCACAGTTCTGTC	chr7:55208187	+	60	1	0	0	1	13	3'UTR
GTGAAGAGGCTAAGGGCTTTG	chr7:55208216	-	50	4	0	0	0	11	3'UTR
GCAAAGCCCTTAGCCTCTTCA	chr7:55208219	+	50	4	0	0	1	14	3'UTR
GCAGATCCGTGAAGAGGCTAA	chr7:55208224	-	50	5	0	0	0	3	3'UTR
GCCTTAGCCTCTTCACGGATC	chr7:55208225	+	55	5	0	0	0	5	3'UTR
GCAGTCGCCAGATCCGTGAAG	chr7:55208231	-	60	2	0	0	0	1	3'UTR
GCACGGATCTGGCGACTGTGA	chr7:55208237	+	60	3	0	0	0	4	3'UTR
GACGGATCTGGCGACTGTGAT	chr7:55208238	+	55	3	0	0	0	4	3'UTR
GATCTGGCGACTGTGATGGGC	chr7:55208242	+	60	1	0	0	0	23	3'UTR
GCGACTGTGATGGGCAGGTC	chr7:55208247	+	65	1	0	0	0	8	3'UTR
GTGTGATGGGCAGGTCAGGAG	chr7:55208252	+	60	0	0	0	3	47	3'UTR
GGTGAAAATCATGGGACTTT	chr7:55208280	-	40	0	0	0	0	11	3'UTR
GAGGTGAAAATCATGGGACTT	chr7:55208281	-	40	0	0	0	2	20	3'UTR
GGCTGTTAGGTGAAAATCAT	chr7:55208288	-	40	0	0	0	0	9	3'UTR
GGGCTGTTAGGTGAAAATCA	chr7:55208289	-	45	0	0	0	0	11	3'UTR
GACTGACTGATCAGGGCTGTT	chr7:55208301	-	50	1	0	0	0	11	3'UTR
GCTTTGAGTACTGACTGATCA	chr7:55208309	-	40	1	0	0	0	9	3'UTR
GCTTTGAGTACTGACTGATC	chr7:55208310	-	45	1	0	0	0	7	3'UTR
GATCAGTCAGTACTCAAAGCT	chr7:55208314	+	40	0	0	0	1	6	3'UTR
GAGCTTGGACTCCATCCCTGA	chr7:55208330	+	55	3	0	0	4	17	3'UTR
GATCAGGAAGACCTTCAGGGA	chr7:55208340	-	50	1	0	0	1	23	3'UTR
GATCAATCAGGAAGACCTTCA	chr7:55208344	-	40	1	0	0	0	12	3'UTR
GTATCAATCAGGAAGACCTTC	chr7:55208345	-	40	1	0	0	0	10	3'UTR
GGTCTTCCTGATTGATAGCC	chr7:55208351	+	50	1	0	0	0	5	3'UTR
GTTAAGGCCAGGCTATCAATC	chr7:55208357	-	45	3	0	0	1	0	3'UTR
GTTCTGTAGGGTATTAAGGCC	chr7:55208369	-	45	1	0	0	0	23	3'UTR
GAGGCTTTCTGTAGGGTATTA	chr7:55208374	-	40	0	0	0	0	6	3'UTR
GCAATGGACAGGCTTTCTGTA	chr7:55208382	-	45	3	0	0	1	8	3'UTR
GCCTACAGAAAGCCTGTCCAT	chr7:55208383	+	50	3	0	0	0	8	3'UTR
GGAAGAAACAGCCAATGGAC	chr7:55208394	-	50	0	0	0	0	24	3'UTR
GACTGAGGAAGAAACAGCCAA	chr7:55208399	-	45	0	0	0	4	36	3'UTR
GTTTCTTCCTCAGTCAGTTCC	chr7:55208409	+	45	0	0	0	3	49	3'UTR
GGTCTTCCAGGAACTGACTG	chr7:55208415	-	55	1	0	0	2	19	3'UTR
GTCATGGGGTAAGGTCTTCC	chr7:55208427	-	55	0	0	0	0	15	3'UTR
GAAGCTGGGGTCATGGGGTA	chr7:55208436	-	60	0	0	0	1	40	3'UTR
GCATCTGAAGCTGGGGTCATG	chr7:55208441	-	55	0	0	0	0	25	3'UTR
GACATCTGAAGCTGGGGTCAT	chr7:55208442	-	50	0	0	0	1	15	3'UTR
GCACATCTGAAGCTGGGGTCA	chr7:55208443	-	55	0	0	0	2	20	3'UTR
GCATGACCCCAGCTTCAGATG	chr7:55208444	+	55	0	0	0	2	17	3'UTR
GAAAGACCACATCTGAAGCTG	chr7:55208449	-	45	0	0	0	0	20	3'UTR
GCAAAGACCACATCTGAAGCT	chr7:55208450	-	45	0	0	0	0	18	3'UTR
GCCAGCTTCAGATGTGGTCTT	chr7:55208451	+	50	0	0	0	0	25	3'UTR
GATGTGGTCTTTGGAAACAG	chr7:55208460	+	45	0	0	0	1	16	3'UTR
GTCTTTGGAAACAGAGGTCGA	chr7:55208467	+	45	0	0	0	1	9	3'UTR
GACAGAGGTCGAAGGAAAGTA	chr7:55208476	+	45	0	0	0	0	20	3'UTR
GAGCTGAGAGCTCACATTCAT	chr7:55208499	+	45	2	0	0	0	15	3'UTR
GAGAAGATGCACGAAGGCTGG	chr7:55208524	-	55	2	0	0	2	25	3'UTR
GCAAGAAGATGCACGAAGGC	chr7:55208527	-	55	2	0	0	2	12	3'UTR
GTGATGCAAGAAGATGCACGA	chr7:55208531	-	45	1	0	0	0	6	3'UTR
GATCTTCTTGCATCATCTCTA	chr7:55208540	+	35	0	0	0	1	15	3'UTR
GACGGGCATGGTGTAATTAG	chr7:55208567	-	50	0	0	0	0	1	3'UTR
GACCATGCCCGTCACCCCATG	chr7:55208578	+	65	1	0	0	0	4	3'UTR
GCCATGCCCGTCACCCCATGA	chr7:55208579	+	65	1	0	0	0	5	3'UTR
GCTGATCCCTCATGGGGTGAC	chr7:55208584	-	60	0	0	0	0	7	3'UTR
GTCTGATCCCTCATGGGGTGA	chr7:55208585	-	55	0	0	0	0	15	3'UTR
GACCCCATGAGGGATCAGAGA	chr7:55208590	+	55	0	0	0	0	14	3'UTR
GCCCCATGAGGGATCAGAGAA	chr7:55208591	+	55	0	0	0	0	18	3'UTR
GTCCCTTCTCTGATCCCTCAT	chr7:55208592	-	50	0	0	0	0	28	3'UTR
GATCCCTTCTCTGATCCCTCA	chr7:55208593	-	50	0	0	0	3	24	3'UTR
GTCTATATTCGCTGTGAGTCC	chr7:55208629	+	45	0	0	0	0	3	3'UTR
GCGCTGTGAGTCCAGGTTGTA	chr7:55208637	+	55	0	0	0	0	0	3'UTR
GCTGTGAGTCCAGGTTGTAA	chr7:55208638	+	50	0	0	0	0	12	3'UTR
GCTGTGAGTCCAGGTTGTAAG	chr7:55208639	+	50	0	0	0	2	13	3'UTR
GTGTGAGTCCAGGTTGTAAGG	chr7:55208640	+	50	0	0	0	0	12	3'UTR
GCAGTGCTCCCCCTTACAACC	chr7:55208647	-	60	0	0	0	0	7	3'UTR
GGTTGTAAGGGGGAGCACTG	chr7:55208650	+	60	0	0	0	1	16	3'UTR
GTCATCAGCTGGAGTGCAAT	chr7:55208679	-	50	0	0	0	1	7	3'UTR
GTAAGCTTTGGTGTCATCAGC	chr7:55208690	-	45	0	0	0	0	14	3'UTR
GAGCTGATGACACCAAAGCTT	chr7:55208692	+	45	1	0	0	1	20	3'UTR
GTTCAGCAAACACCTAAGCTT	chr7:55208703	-	40	0	0	0	0	8	3'UTR
GCTGCAGTTGTGAGGCAGGGG	chr7:55208747	-	65	1	0	0	2	39	3'UTR
GTGTCTGCAGTTGTGAGGCAG	chr7:55208750	-	55	2	0	0	3	34	3'UTR
GATGTCTGCAGTTGTGAGGCA	chr7:55208751	-	50	2	0	0	2	21	3'UTR
GTATGTCTGCAGTTGTGAGGC	chr7:55208752	-	50	2	0	0	0	19	3'UTR
GCCTCACAACTGCAGACATA	chr7:55208755	+	50	1	0	0	0	26	3'UTR
GCCTCACAACTGCAGACATAA	chr7:55208756	+	45	0	0	0	0	16	3'UTR
GCTCACAACTGCAGACATAAG	chr7:55208757	+	45	0	0	0	0	8	3'UTR
GCTGCAGACATAAGGGGACTA	chr7:55208764	+	50	2	0	0	2	10	3'UTR
GGGACTATGGATTGCTTAGC	chr7:55208777	+	50	2	0	0	0	1	3'UTR
GTATGGATTGCTTAGCAGGAA	chr7:55208782	+	40	2	0	0	0	14	3'UTR
GTTGCTTAGCAGGAAAGGCAC	chr7:55208788	+	50	2	0	0	0	13	3'UTR
GAGGAAAGGCACTGGTTCTCA	chr7:55208797	+	50	0	0	0	1	21	3'UTR
GGAAAGGCACTGGTTCTCAA	chr7:55208798	+	50	0	0	0	1	21	3'UTR
GAAGGCACTGGTTCTCAAGGG	chr7:55208801	+	55	0	0	0	1	54	3'UTR
GTTCTCAAGGGCGGCTGCCCT	chr7:55208811	+	65	2	0	0	0	17	3'UTR
GGCTGCCCTTGGGAATCTTC	chr7:55208822	+	60	0	0	0	3	42	3'UTR
GTGGGACCAGAAGATTCCCAA	chr7:55208827	-	50	0	0	0	1	21	3'UTR
GTTGGGACCAGAAGATTCCCA	chr7:55208828	-	50	0	0	0	2	14	3'UTR
GGTCCCAACCAGAAAGACTG	chr7:55208843	+	55	1	0	0	1	9	3'UTR
GAAGCCACAGTCTTTCTGGTT	chr7:55208846	-	45	1	0	1	1	15	3'UTR
GCAAGCCACAGTCTTTCTGGT	chr7:55208847	-	50	1	0	0	0	13	3'UTR
GAAATCAAGCCACAGTCTTTC	chr7:55208851	-	40	1	0	0	0	12	3'UTR
GACTGTGGCTTGATTTTCTC	chr7:55208858	+	45	1	0	0	0	13	3'UTR
GCTCAGGTGCAGCCCAGCCGT	chr7:55208875	+	70	2	0	0	2	13	3'UTR
GTCAGGTGCAGCCCAGCCGTA	chr7:55208876	+	65	2	0	0	0	4	3'UTR
GTCTGAAAAGGCCCTACGGCT	chr7:55208886	-	55	2	0	0	0	3	3'UTR
GCTCTGAAAAGGCCCTACGGC	chr7:55208887	-	60	2	0	0	0	11	3'UTR
GGTGCTCTGAAAAGGCCCTA	chr7:55208891	-	55	1	0	0	0	12	3'UTR
GGCCTTTTCAGAGCACCCCC	chr7:55208897	+	65	1	0	0	1	15	3'UTR
GAACCAGGGGGTGCTCTGAAA	chr7:55208899	-	55	0	0	0	2	12	3'UTR
GTGAATGTTGCAATAACCAGG	chr7:55208912	-	40	0	0	0	0	11	3'UTR
GATGAATGTTGCAATAACCAG	chr7:55208913	-	35	0	0	0	2	21	3'UTR
GATGAATGTTGCAATAACCA	chr7:55208914	-	35	0	0	0	0	48	3'UTR
GTGATGAATGTTGCAATAACC	chr7:55208915	-	35	0	0	0	1	21	3'UTR
GATCAAAGTTTCTAGAACCTC	chr7:55208934	+	35	1	0	0	0	14	3'UTR
GTTCTAGAACCTCTGGCCTAA	chr7:55208942	+	45	2	0	0	0	21	3'UTR
GAGAACCTCTGGCCTAAAGGA	chr7:55208946	+	50	1	0	1	5	46	3'UTR
GAACCTCTGGCCTAAAGGAA	chr7:55208947	+	50	1	0	0	8	26	3'UTR
GAGGCCCTTCCTTTAGGCCAG	chr7:55208950	-	60	1	0	0	1	17	3'UTR
GTCTGGCCTAAAGGAAGGGCC	chr7:55208952	+	60	2	0	0	3	12	3'UTR
GGCCTAAAGGAAGGGCCTGG	chr7:55208955	+	65	3	0	0	2	32	3'UTR
GCCTAAAGGAAGGGCCTGGT	chr7:55208956	+	60	2	0	0	1	13	3'UTR
GTCCCACCAGGCCCTTCCTTT	chr7:55208957	-	60	1	0	0	2	27	3'UTR
GAGGGCCTGGTGGGATCTACT	chr7:55208966	+	60	1	0	0	2	52	3'UTR
GAGTGCCAAGTAGATCCCACC	chr7:55208970	-	55	0	0	0	1	7	3'UTR
GGGATCTACTTGGCACTCGC	chr7:55208976	+	60	0	0	0	0	4	3'UTR
GGATCTACTTGGCACTCGCT	chr7:55208977	+	55	0	0	0	0	0	3'UTR
GATCTACTTGGCACTCGCTG	chr7:55208978	+	55	0	0	0	0	3	3'UTR
GATCTACTTGGCACTCGCTGG	chr7:55208979	+	55	0	0	0	0	7	3'UTR
GTCTACTTGGCACTCGCTGGG	chr7:55208980	+	60	0	0	0	0	5	3'UTR
GTGAGAGTGGCACTGGGGGG	chr7:55209003	-	70	1	0	0	1	42	3'UTR
GCTAGTGAGAGTGGCACTGGG	chr7:55209006	-	60	1	0	0	1	13	3'UTR
GCCCCCAGTGCCACTCTCACT	chr7:55209007	+	65	1	0	0	3	18	3'UTR
GCCTAGTGAGAGTGGCACTG	chr7:55209008	-	60	1	0	0	0	15	3'UTR
GGCCTAGTGAGAGTGGCACT	chr7:55209009	-	60	1	0	0	0	6	3'UTR
GAGGCCTAGTGAGAGTGGCAC	chr7:55209010	-	60	2	0	0	2	11	3'UTR
GAATCAGAGGCCTAGTGAGAG	chr7:55209016	-	50	2	0	0	1	17	3'UTR
GCCTCTGATTGCACTTGTGT	chr7:55209029	+	50	1	0	0	1	15	3'UTR
GTCCTACACAAGTGCAATCAG	chr7:55209030	-	45	0	0	0	0	3	3'UTR
GCACTTGTGTAGGATGAAGC	chr7:55209039	+	50	0	0	0	2	182	3'UTR
GCTTGTGTAGGATGAAGCTGG	chr7:55209042	+	50	0	0	0	0	24	3'UTR
GTTGTGTAGGATGAAGCTGGT	chr7:55209043	+	45	0	0	0	0	10	3'UTR
GAGGATGAAGCTGGTGGGTGA	chr7:55209049	+	55	0	0	0	1	38	3'UTR
GGATGAAGCTGGTGGGTGAT	chr7:55209050	+	55	0	0	0	0	25	3'UTR
GGAACTCAGCACCTCCCCTC	chr7:55209071	+	65	0	0	0	1	18	3'UTR
GATTCTTTTCTGCCTGAGGGG	chr7:55209082	-	50	0	0	0	1	21	3'UTR
GATGATTCTTTTCTGCCTGAG	chr7:55209085	-	40	0	0	0	2	8	3'UTR
GATGATTCTTTTCTGCCTGA	chr7:55209086	-	40	0	0	0	1	25	3'UTR
GAGATGATTCTTTTCTGCCTG	chr7:55209087	-	40	0	0	0	2	30	3'UTR
GAGGCAGAAAAGAATCATCTG	chr7:55209091	+	40	1	0	0	1	54	3'UTR
GATCTGTGGAGCTTCAAAAGA	chr7:55209106	+	40	0	0	0	0	17	3'UTR
GTCTGTGGAGCTTCAAAAGAA	chr7:55209107	+	40	0	0	0	0	17	3'UTR
GCTGTGGAGCTTCAAAAGAAG	chr7:55209108	+	45	1	0	0	0	18	3'UTR
GAGCTTCAAAAGAAGGGGCC	chr7:55209113	+	55	1	0	0	2	13	3'UTR
GAATTGGTCTGCAGAGACTCC	chr7:55209131	-	50	1	0	0	1	15	3'UTR
GACCAATTCAACCCAAATCT	chr7:55209146	+	40	0	0	0	1	17	3'UTR
GACCAATTCAACCCAAATCTC	chr7:55209147	+	40	0	0	0	5	49	3'UTR
GCCAATTCAACCCAAATCTCG	chr7:55209148	+	45	0	0	0	0	13	3'UTR
GCAATTCAACCCAAATCTCGG	chr7:55209149	+	45	0	0	0	2	13	3'UTR
GTGAAAGAGCCCCCGAGATTT	chr7:55209157	-	50	0	0	0	0	8	3'UTR
GATGAAAGAGCCCCCGAGATT	chr7:55209158	-	50	0	0	0	0	4	3'UTR
GGGCTCTTTCATGATTCTAA	chr7:55209169	+	40	0	0	0	0	11	3'UTR
GGCTCTTTCATGATTCTAAT	chr7:55209170	+	35	0	0	0	0	11	3'UTR
GCATGATTCTAATGGGCAACC	chr7:55209178	+	45	0	0	3	7	55	3'UTR
GATGATTCTAATGGGCAACCA	chr7:55209179	+	40	0	1	5	48	235	3'UTR
GAGAAATAAGGGTTTCAACCC	chr7:55209196	-	40	3	0	0	4	22	3'UTR
GGGTTGAAACCCTTATTTCT	chr7:55209199	+	40	2	0	0	2	26	3'UTR
GGTTGAAACCCTTATTTCTA	chr7:55209200	+	35	1	0	0	0	8	3'UTR
GACTGAAGACCCTAGAAATAA	chr7:55209208	-	35	2	0	0	1	15	3'UTR
GAACTGAAGACCCTAGAAATA	chr7:55209209	-	35	1	0	0	1	21	3'UTR
GTCTTCAGTTGTACAAGACTG	chr7:55209223	+	40	2	0	0	0	9	3'UTR
GCTTCAGTTGTACAAGACTGT	chr7:55209224	+	40	2	0	0	0	10	3'UTR
GTTCTACTCTGACGGGGGCTC	chr7:55209253	-	60	1	0	0	0	4	3'UTR
GCTTTTATTCTACTCTGACGG	chr7:55209259	-	40	0	0	0	1	3	3'UTR
GCCCCGTCAGAGTAGAATAAA	chr7:55209260	+	45	0	0	0	0	3	3'UTR
GCCTTTTATTCTACTCTGAC	chr7:55209261	-	40	0	0	0	1	12	3'UTR
GAGCCTTTTATTCTACTCTGA	chr7:55209262	-	35	0	0	0	1	16	3'UTR
GTCAGAGTAGAATAAAAGGC	chr7:55209264	+	40	0	0	0	1	14	3'UTR
GTCAGAGTAGAATAAAAGGCT	chr7:55209265	+	35	0	0	0	0	21	3'UTR
GAGTAGAATAAAAGGCTGGGT	chr7:55209269	+	40	0	0	0	2	29	3'UTR
GTAGAATAAAAGGCTGGGTA	chr7:55209270	+	40	0	0	0	12	72	3'UTR
GTAGAGATTCCCATGTGCAG	chr7:55209292	+	50	0	0	0	0	13	3'UTR
GTTGTTCTCTCCACTGCACAT	chr7:55209301	-	45	0	0	0	2	28	3'UTR
GATTGTTCTCTCCACTGCACA	chr7:55209302	-	45	0	0	0	2	27	3'UTR
GTCACTGATAAGCCTGAGACT	chr7:55209331	+	45	2	0	0	1	10	3'UTR
GTTTGAAATGAGCCAAGTCTC	chr7:55209342	-	40	2	0	0	0	17	3'UTR
GATCCTCACCAGCAGTTCAGC	chr7:55209377	+	55	0	0	0	1	9	3'UTR
GTTCCAGCTGAACTGCTGGTG	chr7:55209379	-	55	1	0	0	1	15	3'UTR
GCACCAGCAGTTCAGCTGGAA	chr7:55209382	+	55	2	0	0	1	12	3'UTR
GACCAGCAGTTCAGCTGGAAA	chr7:55209383	+	50	2	0	0	2	15	3'UTR
GCCAGCAGTTCAGCTGGAAAG	chr7:55209384	+	55	2	0	0	3	21	3'UTR
GCGTTTTCAAAGCTCAGGTGG	chr7:55209413	-	50	0	0	0	1	10	3'UTR
GCGTTTTCAAAGCTCAGGTG	chr7:55209414	-	50	0	0	0	0	10	3'UTR
GGCGTTTTCAAAGCTCAGGT	chr7:55209415	-	50	0	0	0	0	9	3'UTR
GGGCGTTTTCAAAGCTCAGG	chr7:55209416	-	55	0	0	0	0	5	3'UTR
GCCTGAGCTTTGAAAACGCCC	chr7:55209419	+	55	0	0	0	0	11	3'UTR
GCTGAGCTTTGAAAACGCCCT	chr7:55209420	+	50	0	0	0	1	15	3'UTR
GAGAGAATGCAGAGGGTCCCA	chr7:55209436	-	55	1	0	0	3	28	3'UTR
GTAGAGAATGCAGAGGGTCCC	chr7:55209437	-	55	1	0	0	1	22	3'UTR
GACTTACTTAGAGAATGCAGA	chr7:55209444	-	35	0	0	1	2	11	3'UTR
GAACTTACTTAGAGAATGCAG	chr7:55209445	-	35	0	0	0	3	17	3'UTR
GAGCAGCTCACTCACAAAGGA	chr7:55209485	-	50	0	0	0	0	18	3'UTR
GTAGCAGCTCACTCACAAAGG	chr7:55209486	-	50	0	0	0	0	9	3'UTR
GAATAGCAGCTCACTCACAA	chr7:55209489	-	45	0	0	0	0	14	3'UTR
GAGTGAGCTGCTATTCCACGT	chr7:55209497	+	50	0	0	0	0	7	3'UTR
GTTCAACAGGTGTTGCCTACG	chr7:55209511	-	50	0	0	0	0	3	3'UTR
GACATTGAGGGCAATTTCAAC	chr7:55209525	-	40	0	0	0	0	9	3'UTR
GAAATGCAGAGTAGACATTGA	chr7:55209538	-	35	0	0	0	0	29	3'UTR
GAAATGCAGAGTAGACATTG	chr7:55209539	-	40	0	0	0	4	26	3'UTR
GTCTGCTCACATTTCCTTGCC	chr7:55209602	+	50	0	0	0	6	30	3'UTR
GCTGCTCACATTTCCTTGCCT	chr7:55209603	+	50	0	0	0	2	35	3'UTR
GTGCTCACATTTCCTTGCCTG	chr7:55209604	+	50	1	0	0	1	23	3'UTR
GCTCACATTTCCTTGCCTGG	chr7:55209605	+	55	1	0	0	0	13	3'UTR
GGTTTTACAGCCCCCAGGCA	chr7:55209615	-	60	1	0	0	0	7	3'UTR
GTGTAAGGTTTTACAGCCCCC	chr7:55209620	-	50	0	0	0	0	8	3'UTR
GCAAGGATTTCTGTTCTGTA	chr7:55209636	-	40	0	0	0	2	14	3'UTR
GTGTGGCTGGTGAAAGAGGCA	chr7:55209653	-	55	1	0	0	7	107	3'UTR
GCAGGTGTGGCTGGTGAAAG	chr7:55209658	-	60	1	0	0	12	203	3'UTR
GCCAGCCACACCTGCCATACC	chr7:55209667	+	65	1	0	0	3	20	3'UTR
GCAGCCACACCTGCCATACCA	chr7:55209668	+	60	1	0	0	1	17	3'UTR
GAGCCACACCTGCCATACCAG	chr7:55209669	+	60	1	0	0	1	13	3'UTR
GTACCCCTGGTATGGCAGGTG	chr7:55209671	-	60	1	0	0	0	10	3'UTR
GAGCTGTACCCCTGGTATGGC	chr7:55209676	-	60	2	0	0	0	7	3'UTR
GACAAAGCTGTACCCCTGGTA	chr7:55209680	-	50	1	0	0	0	8	3'UTR
GATAGTACAAAGCTGTACCCC	chr7:55209685	-	45	1	0	0	0	3	3'UTR
GTACTATTGAAGACACAGAC	chr7:55209701	+	40	0	0	0	1	10	3'UTR
GAACTGAAATCTTTGTTTAAA	chr7:55209879	+	20	0	0	0	4	73	3'UTR
GACTGAAATCTTTGTTTAAAA	chr7:55209880	+	20	0	0	0	4	94	3'UTR
GTGTTTAAAAGGGTTAAGTTG	chr7:55209891	+	30	0	0	0	0	15	3'UTR
GAAGGGTTAAGTTGAGGCAAG	chr7:55209898	+	45	0	0	0	1	13	3'UTR
GCCTTTCTCTCTCTTATAAAA	chr7:55209926	+	30	0	0	1	1	72	3'UTR
GATAAAAAGGCACAACCTCAT	chr7:55209940	+	35	0	0	0	4	27	3'UTR
GTAAAAAGGCACAACCTCATT	chr7:55209941	+	35	0	0	0	1	24	3'UTR
GAAAAAGGCACAACCTCATTG	chr7:55209942	+	40	0	0	0	1	22	3'UTR
GCCTCATTGGGGAGCTAAGCT	chr7:55209954	+	55	1	0	0	0	11	3'UTR
GCTAAGCTAGGTCATTGTCA	chr7:55209966	+	45	1	0	0	0	4	3'UTR
GTAGGAAATTTTAAAAGATGA	chr7:55210017	+	20	0	0	0	9	69	3'UTR
GATGGAAAGCACATTTAGCT	chr7:55210035	+	40	1	0	0	1	11	3'UTR
GAGCACATTTAGCTTGGTCTG	chr7:55210042	+	45	1	0	0	0	12	3'UTR
GCATTTAGCTTGGTCTGAGGC	chr7:55210046	+	50	1	0	0	0	7	3'UTR
GTGGTCTGAGGCAGGTTCTGT	chr7:55210055	+	55	0	0	0	0	45	3'UTR
GGTCTGAGGCAGGTTCTGTT	chr7:55210056	+	55	0	0	0	1	14	3'UTR
GTCTGAGGCAGGTTCTGTTG	chr7:55210057	+	55	0	0	0	2	18	3'UTR
GTTCTGTTGGGGCAGTGTTAA	chr7:55210069	+	45	0	0	0	2	29	3'UTR
GTTGGGGCAGTGTTAATGGAA	chr7:55210074	+	45	0	0	0	0	30	3'UTR
GTGGGGCAGTGTTAATGGAAA	chr7:55210075	+	45	0	0	0	2	22	3'UTR
GATGAGAGTATGGCATGCAAC	chr7:55210124	-	45	0	0	0	1	5	3'UTR
GACTGGCAGATGATGAGAGTA	chr7:55210135	-	45	0	0	0	1	15	3'UTR
GTTACATGTACAGGGTTACAC	chr7:55210153	-	40	0	0	0	0	13	3'UTR
GTTGCTTTTCTTACATGTACA	chr7:55210162	-	30	0	0	0	1	40	3'UTR
GATTGCTTTTCTTACATGTAC	chr7:55210163	-	30	0	0	0	0	20	3'UTR
GCAATAACATAGCACTTTGT	chr7:55210181	+	35	1	0	0	0	9	3'UTR
GCAGACATGTCTAGTTTATAC	chr7:55210268	-	35	1	0	0	2	9	3'UTR
GCAGTATAAACTAGACATGTC	chr7:55210269	+	35	1	0	0	0	13	3'UTR
GAAAGTGTGCTGAACATTATT	chr7:55210296	-	30	0	0	0	1	23	3'UTR
GTAATAATGTTCAGCACACTT	chr7:55210298	+	30	0	0	0	1	11	3'UTR
GACCAACAGTCTTACCAAGCC	chr7:55210328	+	50	0	0	0	1	6	3'UTR
GCCAACAGTCTTACCAAGCCT	chr7:55210329	+	50	1	0	0	0	7	3'UTR
GAGGGTGGCTGGGCCCAGGCT	chr7:55210341	-	75	4	0	1	4	93	3'UTR
GATAACTTCTCTAGGGTGGCT	chr7:55210352	-	45	2	0	0	0	9	3'UTR
GAATAACTTCTCTAGGGTGGC	chr7:55210353	-	45	2	0	0	3	9	3'UTR
GCTGAATAACTTCTCTAGGG	chr7:55210357	-	45	1	0	0	0	14	3'UTR
GAGGGCTGAATAACTTCTCTA	chr7:55210360	-	40	1	0	0	0	17	3'UTR
GCAGGGCTGAATAACTTCTCT	chr7:55210361	-	45	1	0	0	0	10	3'UTR
GCTAGAGAAGTTATTCAGCCC	chr7:55210362	+	45	2	0	0	0	7	3'UTR
GAGGTGATGTCACTGCAGCCA	chr7:55210379	-	55	0	0	0	0	25	3'UTR
GCAGGTGATGTCACTGCAGCC	chr7:55210380	-	60	1	0	0	2	30	3'UTR
GGCTGCAGTGACATCACCTG	chr7:55210383	+	60	1	0	1	1	31	3'UTR
GCAAGCTTTTAAAAGCTCCTC	chr7:55210399	-	40	1	0	0	1	33	3'UTR
GAATCGGTCTGAGGTGTAGCT	chr7:55210425	-	50	0	0	0	3	32	3'UTR
GTAATCGGTCTGAGGTGTAGC	chr7:55210426	-	50	0	0	0	0	6	3'UTR
GATTTGCGTTTAATCGGTCTG	chr7:55210435	-	40	0	0	0	0	14	3'UTR
GACCGATTAAACGCAAATCTC	chr7:55210441	+	40	0	0	0	0	8	3'UTR
GCCGATTAAACGCAAATCTCT	chr7:55210442	+	40	0	0	0	1	8	3'UTR
GCGATTAAACGCAAATCTCTG	chr7:55210443	+	40	0	0	0	0	12	3'UTR
GTTTAAAAACTACGAATGCTT	chr7:55210472	-	25	0	0	0	4	66	3'UTR
GCTTTAAAAACTACGAATGCT	chr7:55210473	-	30	0	0	0	3	49	3'UTR
GCCTGAGGTCATTCCAATGTG	chr7:55210498	+	50	0	0	0	2	15	3'UTR
GCGGCCAAAGTTGAGAACTAC	chr7:55210518	+	50	0	0	0	6	54	3'UTR
GAGGCCAGTAGTTCTCAACTT	chr7:55210521	-	45	0	0	1	39	225	3'UTR
GAAGTTGAGAACTACTGGCCT	chr7:55210524	+	45	0	0	0	6	74	3'UTR
GAGTTGAGAACTACTGGCCTA	chr7:55210525	+	45	1	0	6	20	85	3'UTR
GTGGCCTAGGGATTAGCCACA	chr7:55210538	+	55	5	0	0	1	4	3'UTR
GTGTCCTTGTGGCTAATCCCT	chr7:55210541	-	50	3	0	0	0	11	3'UTR
GAGGGATTAGCCACAAGGACA	chr7:55210544	+	50	3	0	0	1	14	3'UTR
GTAGCCACAAGGACATGGACT	chr7:55210550	+	50	4	0	0	0	8	3'UTR
GCCACAAGGACATGGACTTGG	chr7:55210553	+	55	4	0	0	0	19	3'UTR
GACTTGGAGGCAAATTCTGC	chr7:55210566	+	50	1	0	0	2	11	3'UTR
GTGCAGGTGTATGTGATTCTC	chr7:55210583	+	45	0	0	0	2	14	3'UTR
GTCTTTGTGTCTTAGCTCTCT	chr7:55210606	-	40	1	0	0	1	24	3'UTR
GACTCTCAGCGACAGATGTGG	chr7:55210629	-	55	0	0	0	0	11	3'UTR
GTTGACTCTCAGCGACAGATG	chr7:55210632	-	50	0	0	0	0	12	3'UTR
GCCTGAACAGAGTTTCCATGA	chr7:55210658	+	45	0	0	0	0	11	3'UTR
GTAGTGCTTGGAGAACCTTCA	chr7:55210672	-	45	0	0	0	0	7	3'UTR
GAAGGTTCTCCAAGCACTAGA	chr7:55210677	+	45	1	0	0	0	8	3'UTR
GAGGTTCTCCAAGCACTAGAA	chr7:55210678	+	45	1	0	0	0	13	3'UTR
GACACTCTCCCTTCTAGTGCT	chr7:55210685	-	50	1	0	0	0	1	3'UTR
GAAGGGAGAGTGTCTAAACAA	chr7:55210696	+	40	0	0	0	1	16	3'UTR
GAAACAATGGTTGAAAAGCAA	chr7:55210710	+	30	0	0	0	1	39	3'UTR
GACACCTCTTTCCATTTCCTA	chr7:55210746	+	40	0	0	0	1	27	3'UTR
GAAACCTTAGGAAATGGAAAG	chr7:55210749	-	35	0	0	0	1	38	3'UTR
GAAGAGAGAAACCTTAGGAAA	chr7:55210756	-	35	0	0	0	4	36	3'UTR
GTTAATAAAGAGAGAAACCTT	chr7:55210762	-	25	0	0	0	5	34	3'UTR
GTAAGGTTTCTCTCTTTATTA	chr7:55210764	+	25	0	0	0	2	29	3'UTR
GAAGGTTTCTCTCTTTATTAA	chr7:55210765	+	25	0	0	0	3	40	3'UTR
GTTTCTCTCTTTATTAAGGG	chr7:55210768	+	35	0	0	0	0	18	3'UTR
GCTACTTGGTTGCTTTAGGGA	chr7:55210841	-	45	0	0	0	0	10	3'UTR
GCTACTTGGTTGCTTTAGGG	chr7:55210842	-	50	0	0	0	0	11	3'UTR
GAAGGCTACTTGGTTGCTTTA	chr7:55210845	-	40	0	0	0	1	12	3'UTR
GAAAGGCTACTTGGTTGCTTT	chr7:55210846	-	40	1	0	0	1	7	3'UTR
GTGTGGGAAATAAAGGCTACT	chr7:55210856	-	40	3	0	0	1	18	3'UTR
GTCTTTCACTGTGGGAAATAA	chr7:55210864	-	35	0	0	0	1	24	3'UTR
GCCCACAGTGAAAGAAAACGC	chr7:55210873	+	50	0	0	0	0	8	3'UTR
GCCAGCGTTTTCTTTCACTG	chr7:55210874	-	50	0	0	0	1	8	3'UTR
GCCTATCAGTTACATTACAAA	chr7:55210896	+	30	0	0	0	0	12	3'UTR
GTACAAAAGGCAGATTTCAAG	chr7:55210910	+	35	0	0	0	1	27	3'UTR
GAAGAGGATTGAGTAAGTAGT	chr7:55210927	+	35	0	0	0	1	10	3'UTR
GGATTGAGTAAGTAGTTGGA	chr7:55210931	+	40	0	0	0	2	7	3'UTR
GAAAAACAAGAATTCAAGAAG	chr7:55210961	+	25	0	0	0	12	116	3'UTR
GCATTCCTCACAAATTATACC	chr7:55211012	+	35	0	0	0	0	15	3'UTR
GATTCCTCACAAATTATACCT	chr7:55211013	+	30	0	0	0	0	21	3'UTR
GTATCCCAGGTATAATTTGTG	chr7:55211016	-	35	0	0	0	0	8	3'UTR
GTGGGATAAAAACTATGTAGC	chr7:55211032	+	35	0	0	0	1	12	3'UTR
GTAGTGCAGAGAGACATGGA	chr7:55211066	-	50	0	0	0	2	17	3'UTR
GCAGGTAGTGCAGAGAGACA	chr7:55211070	-	55	0	0	0	3	24	3'UTR
GTACCTGCAGTGTGTCCTCTG	chr7:55211086	+	55	0	0	0	0	19	3'UTR
GAGCCTCAGAGGACACACTGC	chr7:55211088	-	60	0	0	0	1	32	3'UTR
GGACAGACTTGCAGCCTCAG	chr7:55211100	-	60	1	0	0	0	13	3'UTR
GCTTCTGCTGGGAATTCAGAT	chr7:55211121	-	45	0	0	0	2	38	3'UTR
GAGCTTCTTAGTGCTTCTGCT	chr7:55211133	-	45	0	0	0	2	15	3'UTR
GAGCTTCTTAGTGCTTCTGC	chr7:55211134	-	50	0	0	0	1	6	3'UTR
GTTATCTGCTAGGTGATAGGG	chr7:55211156	-	45	2	0	0	0	8	3'UTR
GTTTTATCTGCTAGGTGATA	chr7:55211159	-	35	2	0	0	0	14	3'UTR
GAGTTTTATCTGCTAGGTGAT	chr7:55211160	-	35	2	0	0	0	13	3'UTR
GTCACCTAGCAGATAAAACTA	chr7:55211164	+	35	2	0	0	2	10	3'UTR
GCACCTAGCAGATAAAACTAT	chr7:55211165	+	35	2	0	0	1	6	3'UTR
GACCTAGCAGATAAAACTATG	chr7:55211166	+	35	2	0	0	0	10	3'UTR
GTCCCCATAGTTTTATCTGCT	chr7:55211167	-	40	2	0	0	0	13	3'UTR
GTAAATCTGTGCATACATTTC	chr7:55211195	+	30	0	0	0	3	65	3'UTR
GTTACTTATCTTTAAAAAAAA	chr7:55211224	+	10	0	0	0	12	191	3'UTR
GAGGAATCCTATGACCTGATT	chr7:55211244	+	40	1	0	0	0	9	3'UTR
GTTGTGGCCAAATCAGGTCAT	chr7:55211250	-	45	0	0	0	1	8	3'UTR
GTGCTGTACAATACAATCTCT	chr7:55211282	+	35	0	0	0	0	9	3'UTR
GTTGGAAATTAAGAGATCCTA	chr7:55211301	+	30	0	0	0	0	14	3'UTR
GATCCTATGGATTTGATGAC	chr7:55211314	+	40	1	0	0	2	5	3'UTR
GATACCAGTCATCAAATCCAT	chr7:55211317	-	35	1	0	0	0	11	3'UTR
GATTTGATGACTGGTATTAG	chr7:55211323	+	35	1	0	0	1	6	3'UTR
GTATTGCTGTCTGTTGTTAAT	chr7:55211357	-	30	0	0	0	1	16	3'UTR
GAGCTTTATAGCTTCAACATA	chr7:55211407	+	30	2	0	0	0	16	3'UTR
GTCATCATTGCAAAACTTTCA	chr7:55211440	-	30	0	0	0	1	10	3'UTR
GAAGCAGAATTCTCTTTTATA	chr7:55211485	+	25	0	0	0	4	35	3'UTR
GATTATTATTATAAGGTACTC	chr7:55211586	-	20	0	0	1	1	33	3'UTR
GCTTTGTTAACAATGCCATGT	chr7:55211617	+	35	0	0	0	0	17	3'UTR
GCCGTACCGGCGTCCACCAGG	chr7:1482540								Essential splice site
GCTTACCTAAATATCACTGCA	chr7:128982243								Essential splice site
GCCTACCTCATCGTTACTGAT	chr1:109229577								Essential splice site
GACTGACCTCTGTGTAGATGG	chr1:153767833								Essential splice site
GTCCCACCTGTGCCATCACTC	chr1:156266535								Essential splice site
GAACTCACTGAGCACGAGCAC	chr1:156338147								Essential splice site
GAGATACCTCATGAAATGCAT	chr1:230675130								Essential splice site
GCTCACCTTTGGAAAACACAG	chr1:23692764								Essential splice site
GTTAGTACCTTCACTTCCAGC	chr1:24646796								Essential splice site
GCTCACCGGCCATCCAGGAA	chr1:37980580								Essential splice site
GCTCACCCTCCGGTATGGTCA	chr1:52385156								Essential splice site
GCACACCTTTAGGATTGTAGG	chr10:78009859								Essential splice site
GTATACCCAGGCTATAGTCCC	chr10:97476830								Essential splice site
GCTTACCCAGACTTCTCAGG	chr11:33092265								Essential splice site
GCATACCACTGCACCAGACAC	chr11:47792781								Essential splice site
GCTTACCTCGGGCCCAGGTG	chr11:62150213								Essential splice site
GCTTACCTGGCAGGGTCCCGC	chr11:76380743								Essential splice site
GCCCACCTTCTGTCCTCTCCA	chr12:108532217								Essential splice site
GGCTCACCTGAACACACTGC	chr12:120446219								Essential splice site
GCTCTCACCTGCAGCAGGGGC	chr12:121352127								Essential splice site
GCACCTACCTGCCCTTCCAGC	chr12:124950142								Essential splice site
GCTCACCTTGGCTGGACTCAG	chr12:132736888								Essential splice site
GCTTACTTTACTGTATGCAGA	chr12:57787167								Essential splice site
GATACTTACTGGAACCTCTCG	chr12:6592688								Essential splice site
GTTTACCAATTCAGTGACAAG	chr12:68713813								Essential splice site
GACTCACCAGGTTCCGCAGC	chr13:33818272								Essential splice site
GCACTCACTGTTGCACTCTGC	chr13:33830862								Essential splice site
GCCTTACAGTTGGATCCCGGG	chr14:102038612								Essential splice site
GTCTTACCAACCCATCCAAGG	chr14:102355762								Essential splice site
GATTACCTTGGCAATCAGACG	chr14:103335937								Essential splice site
GCACTCACTGGAGAAGACCA	chr15:41332232								Essential splice site
GACTTTACCGTGGTGCTCGAA	chr15:66500286								Essential splice site
GCCACTCACCATGGCGGAGAG	chr15:66504780								Essential splice site
GCTTACCGAGAACATCACCAG	chr15:82151460								Essential splice site
GCTCACCCAGGGTGTCCAGGA	chr15:89326607								Essential splice site
GTACTAACCAGTAAATCGTGT	chr16:1320524								Essential splice site
GCCTACCTGTGGCTAGCAGAG	chr16:1974684								Essential splice site
GACTCACGTCAGCTACAGCAA	chr16:69143395								Essential splice site
GCCTCACCCTGCATGATGTCC	chr16:69385587								Essential splice site
GCCTACCTGAAACACTGACCT	chr16:72106122								Essential splice site
GCTTACAAATGATGTCTAACA	chr16:81014186								Essential splice site
GCTGTACCTTGGTGAAGGTGG	chr17:1673075								Essential splice site
GTGCTCACCTGGGTTTACCCC	chr17:28698037								Essential splice site
GGTCACCTGTCTTGATCCTG	chr17:35119526								Essential splice site
GACTCACCATCCACCATAGAA	chr17:40404371								Essential splice site
GTACATACCCAGCTTGGGGA	chr17:45086660								Essential splice site
GATACTTACTGCAAAAAGAGC	chr17:47663186								Essential splice site
GTTACCTTTGCTAAGCTCGG	chr17:58692793								Essential splice site
GTCTTACCAGATAAAGCAGAA	chr17:59738953								Essential splice site
GCCTTTACCTGTGTGACATCC	chr18:31866842								Essential splice site
GACATACCCTCGGAAGTGAGG	chr18:31942602								Essential splice site
GAACTAACCTGTTCTTAAGAG	chr18:70190531								Essential splice site
GCCTTACCTGGGCACTCCTGG	chr19:10830384								Essential splice site
GCTCACCAAAGTATTTGGAGG	chr19:1242614								Essential splice site
GACTCACCATGAGGTTGGCAT	chr19:12677102								Essential splice site
GTCCTACCATAAGCTCGCTCT	chr19:12930606								Essential splice site
GCTCACCATTGAGGCCCACGG	chr19:29212900								Essential splice site
GCTCACCTGTTCTGGTCGAAG	chr19:39390064								Essential splice site
GTCCTCACTGAGTATCGAGCA	chr19:45364831								Essential splice site
GACTCACTGTACTGGATGTAG	chr19:45847746								Essential splice site
GCCTCACCTGTTGTCCAGGAT	chr19:52222247								Essential splice site
GACATACCCCTGGGTGGTGG	chr19:54123567								Essential splice site
GCTCACCAGGCACATAGACGG	chr19:55663749								Essential splice site
GACTTACGCACATCCCTTTGG	chr19:8463510								Essential splice site
GACTTACCCTGTAACATTCAA	chr2:108730891								Essential splice site
GACAAACCTTGGATATGAAGA	chr2:127272859								Essential splice site
GCTTACCTGCTGGAACTGAGC	chr2:127722586								Essential splice site
GCGTACCACTCGCTCAATAGT	chr2:28925158								Essential splice site
GCATTACCTGTAGGAGAGCTC	chr2:43899213								Essential splice site
GCTTACTACTTCCAGAGGTGA	chr2:68134697								Essential splice site
GCACTTACATCGAAGAGGAG	chr2:86099960								Essential splice site
GTAATTACTTGGCTTTGAGA	chr2:86161968								Essential splice site
GCTCACCTGGCAGAAGCTGC	chr20:34292352								Essential splice site
GAGCACCTGTCAGCCTCGTCC	chr20:49230354								Essential splice site
GCCTACCTCGTCAGAGTACAT	chr21:46265316								Essential splice site
GCTCACCCGCTAGTCGGGCGC	chr22:19432612								Essential splice site
GCCTTACCTGCCACAGCCGC	chr22:19806652								Essential splice site
GCCTCACCTGTGCGCTTGAGG	chr22:50218482								Essential splice site
GAGGCCACCTTCTCAAAGAGC	chr22:50219061								Essential splice site
GACTCACCAAGGGCCGCGCCG	chr3:113019536								Essential splice site
GCTCACTGTTGTTCTCTAGGT	chr3:184303067								Essential splice site
GAACTAACCGCCATGAGGCAG	chr3:184323984								Essential splice site
GACTTACCACTTCTCCAGCAG	chr3:66243318								Essential splice site
GCTTACAGAGGGATTAAGGAT	chr4:127893886								Essential splice site
GCTTACTGAATTCATCGCTGT	chr4:154545831								Essential splice site
GACCAACCTCTCTTCATCTAA	chr4:154548823								Essential splice site
GAGCCTCACCTGGAGCTCCTG	chr4:2941574								Essential splice site
GCTTACCTGGCTCTTCTTGGT	chr5:138559859								Essential splice site
GCGCTCACCTGGCTTTGGCAA	chr5:140691763								Essential splice site
GACTTACATCTCTATCAGCAC	chr5:71502797								Essential splice site
GCTCACCATGCTGCAGCCGCG	chr6:143843485								Essential splice site
GTCTTTACCTGGTTATTTGGA	chr6:149743631								Essential splice site
GCGCACCTCAATGTCAGAGA	chr6:31784589								Essential splice site
GCTCACCAGGGACCAGCATGC	chr6:33280669								Essential splice site
GCTATACCTTTGTTACTTCCA	chr6:42208852								Essential splice site
GTATACCTTAGAGAAGACCTG	chr6:43551293								Essential splice site
GACCCACCAGTTATATACTTG	chr8:98127768								Essential splice site
GTAGCTACCTGACTCCAGTAT	chr9:101540377								Essential splice site
GACTGACCAGTAGCTCCCAGT	chr9:128389315								Essential splice site
GACATACCCCATGGCTGTAGA	chr9:131178416								Essential splice site
GACTTACAGCATCTTCCTCCG	chr9:136387736								Essential splice site
GCTTACCTTCATGTTGTCAGG	chr9:137206314								Essential splice site
GCTCACCTCACCCAGTCAGCT	chrX:54551979								Essential splice site
GAAAAAGCTTCCGCCTGATGG									Non-targeting
GAAAACAGGACGATGTGCGGC									Non-targeting
GAAAACATCGACCGAAAGCGT									Non-targeting
GAAAATAGCAGTAAACTCAAC									Non-targeting
GAAAATCGATGGGCTGAATCT									Non-targeting
GAAAATTATCGGAAACGGTAG									Non-targeting
GAAACCCTATGCCCAAATGAG									Non-targeting
GAAACCTAGCCCCAATACTTA									Non-targeting
GAAACGAGATCGAGAAAGGTA									Non-targeting
GAAACGGTACGACAGCGTGTG									Non-targeting
GAAACTGTAGTGCAGGGTCAG									Non-targeting
GAAAGAAAGAGGAATAGTAGC									Non-targeting
GAAAGACTTGCTCCAAAACAC									Non-targeting
GAAAGATATAGCAAATTATGG									Non-targeting
GAAAGCGACGTAGGCATACTT									Non-targeting
GAAATAATATGCATCTCTCGA									Non-targeting
GAAATACAAGCTATAGCGATA									Non-targeting
GAAATGCACAGATCGCTGATC									Non-targeting
GAAATTGGCTTTCGTTCGTGC									Non-targeting
GAACAGGAAACGTGACTAAAG									Non-targeting
GAACATCTCGTTAGGGGTATC									Non-targeting
GAACCACGGCATTGAGAGGTG									Non-targeting
GAACGCGAGTCCGGTGGCTAG									Non-targeting
GAACGCTGTCGTACGTGTATA									Non-targeting
GAACGTGCTGACGATGCGGGC									Non-targeting
GAACTACAAGTAAAAGTATCG									Non-targeting
GAACTAGAATAGGCGGGCTTG									Non-targeting
GAACTAGCCCGAGCAGCTTCG									Non-targeting
GAAGAAGAATTGGGGATGATG									Non-targeting
GAAGAAGGGCCGTACCCGAAA									Non-targeting
GAAGAATTAGGCACGGTTACT									Non-targeting
GAAGAGATCACATCTAGGCCA									Non-targeting
GAAGAGCGAATCGATTTCGTG									Non-targeting
GAAGAGTAGTAGACGCCCGGG									Non-targeting
GAAGCACTAGTCCGTATGATG									Non-targeting
GAAGCCATTGTATAACTCCAG									Non-targeting
GAAGCGGGCACACATGACAAG									Non-targeting
GAAGGACTGGAATATGGAGAG									Non-targeting
GAAGGCAATTTACTGGATCCT									Non-targeting
GAAGGCGCGCGAATGTGGCAG									Non-targeting
GAAGGGCGTGCCCTGCGTTGT									Non-targeting
GAAGTGACAGATGGGCAGGCG									Non-targeting
GAAGTGACGGTGTCATGCGGG									Non-targeting
GAAGTGTGTGCATAGCAGGGT									Non-targeting
GAATATTTGGCTCGGCTGCGC									Non-targeting
GAATCGACTCGAACTTCGTGT									Non-targeting
GAATCGCAGGTATCCCAGAGC									Non-targeting
GAATCTTACTCGTCCTCCTTG									Non-targeting
GAATGCGAGTGTATCCGCAGT									Non-targeting
GAATGGGTTGCCGGGAGTAAA									Non-targeting
GAATTTAAGCTTCGTAACTGG									Non-targeting
GAATTTATCGTCAACATTAAT									Non-targeting
GACAAAAAACTACGGTGATTA									Non-targeting
GACAAAATGCCGTGCGTCAAT									Non-targeting
GACAAACGACCTTGAGCAGGG									Non-targeting
GACAAAGATCGCATGGCATAC									Non-targeting
GACACCCATTCTCATAACGGA									Non-targeting
GACACCGAAGCACCTGTACGT									Non-targeting
GACAGCCCTCACGAGCCCGAA									Non-targeting
GACAGCGCTCTCGTGTACTAT									Non-targeting
GACAGGTTCTTATTCATTGAC									Non-targeting
GACATACCCCCCTGGTTCAGA									Non-targeting
GACATAGTCGACGGCTCGATT									Non-targeting
GACCACTAATGAGATTCTTGT									Non-targeting
GACCCAATGTGGCGGAGCCGA									Non-targeting
GACCCATATATGCTGCCGCAC									Non-targeting
GACCCATGAGTTAAGTTTTCT									Non-targeting
GACCCATTGAGAGTCGCCTGA									Non-targeting
GACCCGATAATAGCTACTGGT									Non-targeting
GACCCTCCGAATCGTAACGGA									Non-targeting
GACCGCTCATATAGGTAAAAA									Non-targeting
GACCTATAATCGACCACATTT									Non-targeting
GACCTATTGTCCCTTCAAGCT									Non-targeting
GACCTTACAATAAGTTATATT									Non-targeting
GACGATCGGTAATGGTCTGTT									Non-targeting
GACGCATGCTTCCCAAAGCGT									Non-targeting
GACGCCATATTTCTGGCTCTA									Non-targeting
GACGCCTCCTCAAATTAGCTC									Non-targeting
GACGCTCAGCACCCGCTATGC									Non-targeting
GACGCTCTCCTGGCAACAAGT									Non-targeting
GACGCTGACGAGTAAAAGCGG									Non-targeting
GACGGAAAGACCTCGCTATTC									Non-targeting
GACGGAGGCTAAGCGTCGCAA									Non-targeting
GACGGGCGGCTATCGCTGACT									Non-targeting
GACGGGGTGAAACCATGTCGT									Non-targeting
GACGGTACATGCGCATGAGTC									Non-targeting
GACGGTGGGGATGGACCTACT									Non-targeting
GACGGTTATGGTCTCATGGGG									Non-targeting
GACGTCAACTGCTGGAGTGGG									Non-targeting
GACGTCCATACTGTCGGCTAC									Non-targeting
GACGTCGTTTAGCACCCGGCT									Non-targeting
GACGTGGGGACATATACGTGT									Non-targeting
GACGTTCGAGTACGACCAGCT									Non-targeting
GACTACTCCGGCAAATACTCG									Non-targeting
GACTACTGGCTATCCGCGCCA									Non-targeting
GACTAGAGTCATGATCAGCGA									Non-targeting
GACTAGCCTGTTCGCGAGTAG									Non-targeting
GACTAGGGCAGTGTGTCTGCA									Non-targeting
GACTATCATGGCACCCAATTG									Non-targeting
GACTATTTAATATTGGTAAGT									Non-targeting
GACTCAGCCATTTTATTAGAA									Non-targeting
GACTCGAAATCACCTATGGTA									Non-targeting
GACTGAGTGGGTAACACGCAT									Non-targeting
GACTGCGGAGCGCCCAATATC									Non-targeting
GACTGCTCCCGGTCGCCCCTC									Non-targeting
GACTGCTGCTGACATCTCTTA									Non-targeting
GACTGCTGCTGTCTTCTAAAT									Non-targeting
GACTGTTGCCGCGCCAACTGC									Non-targeting
GACTTACGGCACTCGCATGCC									Non-targeting
GACTTCAGTTCGGCGTAGTCA									Non-targeting
GACTTCCCACTTCTTAGGTTG									Non-targeting
GAGAAACTGAACTATCCTACT									Non-targeting
GAGAACCCAGACGCCAGCGGT									Non-targeting
GAGAAGAAAAAAATGTCTACG									Non-targeting
GAGAAGACCGAGGCGCTTCAA									Non-targeting
GAGAATGCCATCTAGTTAGTA									Non-targeting
GAGACACGTCACCGGTCAAAA									Non-targeting
GAGACCCCGTAGGCAGGACGT									Non-targeting
GAGACTCGTATTGTCATATTA									Non-targeting
GAGAGCATGATGACCCGTGAC									Non-targeting
GAGAGCGTCTTCGTGACAAAC									Non-targeting
GAGAGGGATTGGGAGCTTGAC									Non-targeting
GAGATGGTCAGATCTAGTAGT									Non-targeting
GAGATTCATTCACGAGTTGGG									Non-targeting
GAGCACGTAATGTCCGTGGAT									Non-targeting
GAGCATTCTCACCAAGACCGA									Non-targeting
GAGCATTTGCGCGGCAACTGT									Non-targeting
GAGCCCGCCACAGAATAGCTG									Non-targeting
GAGCCGGCTTGTGACAGTGAA									Non-targeting
GAGCGATCTGGACACTCTCCA									Non-targeting
GAGCGATTCACGTATTAGATG									Non-targeting
GAGCGCAGATAGCGCGTATCA									Non-targeting
GAGCGCTCTGGTTGCATCCCT									Non-targeting
GAGCTAGCGATGGCTCTAAGT									Non-targeting
GAGCTCCATCGCCGCGATAAT									Non-targeting
GAGCTCGCCATGTCGGTTCTC									Non-targeting
GAGCTGAAAATATACGTATTC									Non-targeting
GAGCTGCGCGCTACTGGATCA									Non-targeting
GAGCTGGACTCTGTAGAAATC									Non-targeting
GAGCTTAATGTGCAGGTCAGA									Non-targeting
GAGCTTTCGAAATTGAGTGTC									Non-targeting
GAGGACACAGGATACGCAGCT									Non-targeting
GAGGACTAGTGTCGCACTCAG									Non-targeting
GAGGAGTGTTATGAAAAGGCT									Non-targeting
GAGGATCGTGTACCGGGGACG									Non-targeting
GAGGATGCTGAACAAGTACGT									Non-targeting
GAGGATGGATTGAGCAGCGGT									Non-targeting
GAGGCCACAAATTGTATACAG									Non-targeting
GAGGCGCCAACATTGACCGTA									Non-targeting
GAGGCTTAAATGGCGAGATTG									Non-targeting
GAGGGAAACCTCTATGGGTAA									Non-targeting
GAGGGATCGTTAGGAAGGGAA									Non-targeting
GAGGGCACCCGGTTCATACGC									Non-targeting
GAGGGCGAGCAGCAGAGTACG									Non-targeting
GAGGGGCAGGGCTATCTTATG									Non-targeting
GTTGCAGCCACTCCTGCAATA									Non-targeting
GAGGTAAGCCCCTTAGAACTG									Non-targeting
GAGGTCAAGCCGACCTCGAAC									Non-targeting
GAGGTCGGCCGAACATACGGT									Non-targeting
GAGGTTGAATACCCCTTACTA									Non-targeting
GAGTACCCCTAGGTATGGGGA									Non-targeting
GAGTAGACGGACGGTGAGCTG									Non-targeting
GAGTATGAGACTCATAGGGTG									Non-targeting
GAGTATTAGGTACCTGCCCTA									Non-targeting
GAGTATTGTGGTGTCGTCAAC									Non-targeting
GAGTCATAACTGAGTGAATCG									Non-targeting
GAGTCTTAAAGACCCTAAGCT									Non-targeting
GAGTCTTGGCCAATGTCACGG									Non-targeting
GAGTGAGTGACAACCAGATCG									Non-targeting
GAGTGCTACTGAAACTTGCCT									Non-targeting
GAGTGGGGCGCTAAGTGGGGG									Non-targeting
GAGTGTATCTTCCACCTGTCT									Non-targeting
GAGTGTGGAAAAGCTAACAGA									Non-targeting
GAGTGTTTGAAAAAAGGGCGG									Non-targeting
GAGTTCCCAGAAATATATTGC									Non-targeting
GAGTTCTGTTCGATAGATGCC									Non-targeting
GAGTTGAATGGACCTCGACTA									Non-targeting
GATAAGCCACACTACCCGCCT									Non-targeting
GATAAGCTACTCTGAGTTCCT									Non-targeting
GATAATCCGGAAACGCTCGAC									Non-targeting
GATACAATACTTTGGCGCATA									Non-targeting
GATACCAGATGCGTCCGCTTG									Non-targeting
GATACGAGGCGCTTTTCTTTG									Non-targeting
GATACGCATGATTGCAAGAGG									Non-targeting
GATACGGCCGAAGCCCCTTCA									Non-targeting
GATACTCTCACAGGTACATAA									Non-targeting
GATAGAAGTGTGACCGCTGGG									Non-targeting
GATAGCAGGACGAGGTTCCTT									Non-targeting
GATAGCCGCCGCTCATTACTT									Non-targeting
GATAGCGGATGTCCTTGGAAA									Non-targeting
GATAGCTAAAGTTGATGTGTA									Non-targeting
GATAGGCACCTTAAGGGTCTC									Non-targeting
GATAGGTCATCCACTGGGCGG									Non-targeting
GATAGTAACGTCAGGGAGTAA									Non-targeting
GATATAAACTGTCGCGGTAAA									Non-targeting
GATATGACAGGGCAAACGCAT									Non-targeting
GATATTTCGGCAGTTGCAGCA									Non-targeting
GATATTTTATGACATAAAAAT									Non-targeting
GATCAAAGTGTCTGACTTATT									Non-targeting
[truncated: 7 more rows]

## Sheet: Supplementary_table_5
Supplementary table 5: BE3.9Max sgRNA library. Predicted amino acid changes are provided for EGFR-targeting sgRNAs.
sgRNA sequence	Genomic location	Strand	GC content (%)	Self-complementarity	MM0	MM1	MM2	MM3	Category	Predicted amino acid change	Mutation category
GAGCTCGCGCGGGCCGAGGCG	chr7:55018994	-	85	3	0	0	0	14	5'UTR
GCGTCTAGCTCGCGCGGGCCG	chr7:55018999	-	80	1	0	0	0	0	5'UTR
GCCCGCGCGAGCTAGACGTC	chr7:55019004	+	75	1	0	0	0	0	5'UTR
GCCCGCGCGAGCTAGACGTCC	chr7:55019005	+	75	1	0	0	0	0	5'UTR
GCCCGGACGTCTAGCTCGCG	chr7:55019006	-	75	1	0	0	0	0	5'UTR
GCTAGACGTCCGGGCAGCCCC	chr7:55019015	+	75	3	0	0	1	6	5'UTR
GCGCTGCGCCGGGGGCTGCC	chr7:55019023	-	90	4	0	0	3	51	5'UTR
GGGCAGCCCCCGGCGCAGCG	chr7:55019025	+	90	2	0	0	3	32	5'UTR
GCTGCGGCCGCGCTGCGCCGG	chr7:55019031	-	90	2	0	0	2	15	5'UTR
GCTGCGGCCGCGCTGCGCCG	chr7:55019032	-	90	2	0	0	1	27	5'UTR
GTGCTGCGGCCGCGCTGCGCC	chr7:55019033	-	85	2	0	0	3	14	5'UTR
GCTGCTGCGGCCGCGCTGCGC	chr7:55019034	-	85	2	0	0	1	23	5'UTR
GCGGGGGGCGGAGGCTGCTG	chr7:55019048	-	85	2	0	0	12	152	5'UTR
GAGCAGCCTCCGCCCCCCGCA	chr7:55019052	+	80	2	0	0	0	31	5'UTR
GTCACACCGTGCGGGGGGCGG	chr7:55019057	-	80	1	0	0	1	20	5'UTR
GCGCTCACACCGTGCGGGGGG	chr7:55019060	-	80	1	0	0	0	3	5'UTR
GGGCGCTCACACCGTGCGGG	chr7:55019063	-	80	1	0	0	1	5	5'UTR
GCGGGCGCTCACACCGTGCGG	chr7:55019064	-	80	1	0	0	0	5	5'UTR
GTCGGGCGCTCACACCGTGCG	chr7:55019065	-	75	1	0	0	1	1	5'UTR
GTCGGGCGCTCACACCGTGC	chr7:55019066	-	75	1	0	0	0	2	5'UTR
GCGTCGGGCGCTCACACCGTG	chr7:55019067	-	75	1	0	0	0	5	5'UTR
GCACGGTGTGAGCGCCCGACG	chr7:55019070	+	75	1	0	0	0	0	5'UTR
GTGAGCGCCCGACGCGGCCG	chr7:55019076	+	85	0	0	0	0	7	5'UTR
GAGCGCCCGACGCGGCCGAGG	chr7:55019079	+	85	0	0	0	1	2	5'UTR
GCCCGACGCGGCCGAGGCGGC	chr7:55019083	+	90	1	0	1	2	26	5'UTR
GTCCGGCCGCCTCGGCCGCGT	chr7:55019084	-	85	2	0	0	0	12	5'UTR
GCTCGGGACTCCGGCCGCCT	chr7:55019093	-	80	1	0	0	0	11	5'UTR
GCCGGAGTCCCGAGCTAGCCC	chr7:55019102	+	75	4	0	0	1	8	5'UTR
GAGTCCCGAGCTAGCCCCGG	chr7:55019105	+	75	3	0	0	0	7	5'UTR
GCGGCCGCCGGGGCTAGCTC	chr7:55019109	-	85	3	0	0	1	18	5'UTR
GGCGGCCGCCGGGGCTAGCT	chr7:55019110	-	85	3	0	0	1	15	5'UTR
GTCTGGGCGGCGGCGGCCGCC	chr7:55019120	-	90	4	0	0	4	54	5'UTR
GTCTGGGCGGCGGCGGCCGC	chr7:55019121	-	90	4	0	1	3	54	5'UTR
GCGGCCGCCGCCGCCCAGAC	chr7:55019124	+	90	2	0	0	1	79	5'UTR
GTCGTCCGGTCTGGGCGGCGG	chr7:55019128	-	80	0	0	0	0	6	5'UTR
GCTGTCGTCCGGTCTGGGCGG	chr7:55019131	-	75	2	0	0	0	3	5'UTR
GCGCCGCCCAGACCGGACGAC	chr7:55019132	+	80	2	0	0	0	3	5'UTR
GGCCTGTCGTCCGGTCTGGG	chr7:55019134	-	75	2	0	0	2	25	5'UTR
GGTGGCCTGTCGTCCGGTCT	chr7:55019137	-	70	2	0	0	0	4	5'UTR
GAGGTGGCCTGTCGTCCGGTC	chr7:55019138	-	70	2	0	0	0	4	5'UTR
GCGACGAGGTGGCCTGTCGTC	chr7:55019143	-	70	2	0	0	0	0	5'UTR
GCGGACGACAGGCCACCTCGT	chr7:55019144	+	70	3	0	0	0	1	5'UTR
GTCGGGCGGACGCCGACGAGG	chr7:55019155	-	80	1	0	0	0	4	5'UTR
GACTCGGGCGGACGCCGACG	chr7:55019158	-	80	2	0	0	0	1	5'UTR
GCGGCGAGGCGGGGACTCGGG	chr7:55019170	-	85	2	0	0	2	34	5'UTR
GTGGCGGCGAGGCGGGGACTC	chr7:55019173	-	80	2	0	0	2	19	5'UTR
GTTGGCGGCGAGGCGGGGACT	chr7:55019174	-	75	2	0	0	3	18	5'UTR
GTGGCGTTGGCGGCGAGGCG	chr7:55019180	-	80	1	0	0	1	23	5'UTR
GTGTGGCGTTGGCGGCGAGGC	chr7:55019181	-	75	1	0	0	2	10	5'UTR
GTTGTGGCGTTGGCGGCGAGG	chr7:55019182	-	70	1	0	1	1	6	5'UTR
GTGGTTGTGGCGTTGGCGGCG	chr7:55019185	-	70	0	0	0	0	22	5'UTR
GCGCGGTGGTTGTGGCGTTGG	chr7:55019190	-	70	0	0	0	0	16	5'UTR
GTGCGCGGTGGTTGTGGCGT	chr7:55019193	-	70	0	0	0	0	8	5'UTR
GAACGCCACAACCACCGCGCA	chr7:55019195	+	65	0	0	0	0	2	5'UTR
GGGGCCGTGCGCGGTGGTTG	chr7:55019199	-	80	1	0	0	8	138	5'UTR
GAGTCAGGGGGCCGTGCGCGG	chr7:55019205	-	80	1	0	1	20	170	5'UTR
GCGGAGTCAGGGGGCCGTGCG	chr7:55019208	-	80	1	0	0	3	16	5'UTR
GCAATACTGGACGGAGTCAGG	chr7:55019218	-	55	1	0	0	0	2	5'UTR
GTCAATACTGGACGGAGTCAG	chr7:55019219	-	50	1	0	0	1	0	5'UTR
GATCAATACTGGACGGAGTCA	chr7:55019220	-	45	1	0	0	0	1	5'UTR
GATCAATACTGGACGGAGTC	chr7:55019221	-	50	1	0	0	0	2	5'UTR
GTGACTCCGTCCAGTATTGAT	chr7:55019223	+	45	1	0	0	0	4	5'UTR
GACTCCGTCCAGTATTGATC	chr7:55019224	+	50	1	0	0	0	3	5'UTR
GCTCTCCCGATCAATACTGGA	chr7:55019228	-	50	0	0	0	0	6	5'UTR
GCCAGTATTGATCGGGAGAGC	chr7:55019232	+	55	0	0	0	0	1	5'UTR
GAGAGCCGGAGCGAGCTCTT	chr7:55019246	+	65	5	0	0	0	12	5'UTR
GAGAGCCGGAGCGAGCTCTTC	chr7:55019247	+	65	5	0	0	0	6	5'UTR
GAGCCGGAGCGAGCTCTTCG	chr7:55019248	+	70	4	0	0	0	4	5'UTR	utr;utr;	UTR
GCTCCCCGAAGAGCTCGCTC	chr7:55019251	-	70	2	0	0	0	1	5'UTR	utr;utr;utr;utr;	UTR
GGAGCAGCGATGCGACCCTC	chr7:55019269	+	70	0	0	0	0	3	5'UTR	utr;utr;	UTR
GAGCAGCGATGCGACCCTCC	chr7:55019270	+	70	0	0	0	0	7	5'UTR	utr;utr;	UTR
GAGCGATGCGACCCTCCGGGA	chr7:55019274	+	70	0	0	0	0	0	Exon	Arg2Ter;	Nonsense
GATGCGACCCTCCGGGACGGC	chr7:55019278	+	75	2	0	0	0	1	Exon	Arg2Ter;Pro3Phe;	Nonsense
GTGCGACCCTCCGGGACGGCC	chr7:55019279	+	80	2	0	0	0	5	Exon	Pro3Phe;	Missense
GCGACCCTCCGGGACGGCCG	chr7:55019280	+	85	2	0	0	0	6	Exon	Pro3Phe;	Missense
GCTGCCCCGGCCGTCCCGGA	chr7:55019284	-	85	3	0	0	0	9	Exon	Ala9Thr;Gly8Lys;	Missense
GCGCTGCCCCGGCCGTCCCGG	chr7:55019285	-	90	3	0	0	1	11	Exon	Ala9Thr;Gly8Glu;	Missense
GAGCGCTGCCCCGGCCGTCC	chr7:55019288	-	85	3	0	0	2	10	Exon	Ala10Thr;	Missense
GACGGCCGGGGCAGCGCTCC	chr7:55019292	+	85	1	0	0	0	17	Exon	Ala7Val;	Missense
GCAGCGCCAGGAGCGCTGCCC	chr7:55019297	-	80	0	0	0	1	29	Exon	Ala13Thr;Leu12Leu;	Missense
GGCAGCGCTCCTGGCGCTGC	chr7:55019301	+	80	4	0	0	1	39	Exon	Ala10Val;Leu11Phe;	Missense
GAGAGCGCAGCCAGCAGCGCC	chr7:55019310	-	75	1	0	0	0	22	Exon	Ala17Thr;	Missense
GCTGCTGGCTGCGCTCTGCC	chr7:55019316	+	75	0	0	1	4	47	Exon	Leu15Leu;	Missense
GCTGCGCTCTGCCCGGCGAGT	chr7:55019324	+	75	0	0	0	1	6	Exon	Ala17Val;Leu18Phe;	Missense
GTGCGCTCTGCCCGGCGAGTC	chr7:55019325	+	75	0	0	0	0	4	Exon	Leu18Phe;	Missense
GCTGCCCGGCGAGTCGGGCTC	chr7:55019331	+	80	2	0	0	0	1	Exon	Cys19Cys;Pro20Leu;	Missense
GCCCGGCGAGTCGGGCTCTGG	chr7:55019334	+	80	1	0	0	0	6	Exon	Ala21Val;	Missense
GTCCTCCAGAGCCCGACTCGC	chr7:55019335	-	70	0	0	0	0	6	Exon	Glu26Lys;Leu25Leu;	Missense
GCGGGCTCTGGAGGAAAAGAA	chr7:55019344	+	55	0	0	0	3	20	Exon	Ala24Val;Leu25Leu;	Missense
GTCTGGAGGAAAAGAAAGGTA	chr7:55019349	+	40	0	0	0	3	55	Exon	None	None
GCTGGAGGAAAAGAAAGGTAA	chr7:55019350	+	40	0	0	0	4	66	Exon	None	None
GAAGGTAAGGGCGTGTCTCGC	chr7:55019363	+	60	0	0	0	0	0	Exon	None	None
GCGTCTAGTGATCCCCAAATC	chr7:55021014	-	50	0	0	0	0	3	Intron
GCCGCTTTTCATTGAAGGAAC	chr7:55021174	+	45	0	0	0	0	3	Intron
GGTGCACACTCTCCTCCTAT	chr7:55021811	+	55	0	0	0	0	1	Intron
GTCGTCATGAGCCGGCTCCCT	chr7:55022031	-	65	2	0	0	0	2	Intron
GATCGTCATGAGCCGGCTCCC	chr7:55022032	-	65	2	0	0	0	1	Intron
GCCTGTCTGAAGCTTCAACG	chr7:55022057	+	55	1	0	0	0	2	Intron
GAAGCTTCAACGCGGGCTGTC	chr7:55022066	+	60	0	0	0	0	4	Intron
GTGTTGGGTCACCTTCCATAG	chr7:55022122	+	50	0	0	0	0	4	Intron
GTTGGGAATTCGACTCGCCT	chr7:55022259	-	55	0	0	0	0	2	Intron
GCGAGTCGAATTCCCAACTG	chr7:55022264	+	55	0	0	0	0	0	Intron
GCGAGTCGAATTCCCAACTGA	chr7:55022265	+	50	0	0	0	0	0	Intron
GGGTCTAACACACAAACCAC	chr7:55022673	-	50	0	0	0	1	2	Intron
GTTTAATGGGGATGGCCTAC	chr7:55023828	-	50	0	0	0	0	2	Intron
GACCCAATGAGAATGCCTTGC	chr7:55024517	+	50	1	0	0	0	3	Intron
GTGTGCTGCCGCGCTAGTAA	chr7:55024566	-	60	2	0	0	0	3	Intron
GTACTAGCGCGGCAGCACACA	chr7:55024570	+	60	2	0	0	0	0	Intron
GCACGTTTAGCCACAAATGGA	chr7:55024924	+	45	2	0	0	0	3	Intron
GCACCGTATTCTACTGCCTCC	chr7:55025574	-	55	0	0	0	0	4	Intron
GAATACGGTGGTCCAGAGCAC	chr7:55025588	+	55	1	0	0	0	4	Intron
GCATCGAAATTGAGCCACACC	chr7:55025734	+	50	1	0	0	0	2	Intron
GATCGAAATTGAGCCACACCA	chr7:55025735	+	45	1	0	0	0	4	Intron
GTACCAGCTTCTCTCTAGGTG	chr7:55025766	+	50	1	0	0	0	4	Intron
GTTGCTGCAAATACTCGGAAT	chr7:55025882	+	40	2	0	0	0	2	Intron
GTGCTGCAAATACTCGGAATG	chr7:55025883	+	45	1	0	0	0	4	Intron
GAATGTGATGTGGTCTTAAGC	chr7:55025917	-	40	0	0	0	0	4	Intron
GTACTTGGTTTTGTACGCTAG	chr7:55025939	+	40	0	0	0	0	2	Intron
GATCCCAGCATGCGATGTGCC	chr7:55027083	-	60	1	0	0	0	3	Intron
GCTGAGGACCGACTTACCTTT	chr7:55027145	+	50	2	0	0	0	1	Intron
GGACCGACTTACCTTTTGGA	chr7:55027149	+	50	2	0	0	0	1	Intron
GACCGACTTACCTTTTGGAA	chr7:55027150	+	45	1	0	0	0	1	Intron
GAGCCCTTCCAAAAGGTAAGT	chr7:55027152	-	45	2	0	0	0	3	Intron
GAATTAGTCAGTCCCTCTTT	chr7:55027255	-	40	3	0	0	0	1	Intron
GTGACGTCATCTGCTGTGCAC	chr7:55028156	-	55	0	0	0	0	3	Intron
GTGCTAACTTGCAAGATCTAA	chr7:55028698	+	35	0	0	0	1	2	Intron
GACCCAATGACGTCTTGAAGG	chr7:55030190	-	50	0	0	0	0	1	Intron
GAGTCTTACAAATCTATGTA	chr7:55030645	-	30	0	0	0	0	2	Intron
GATGCAGAGTAGTGACGTGCC	chr7:55031489	+	55	0	0	0	0	2	Intron
GTTCGTGACTACTTATCTCCC	chr7:55031710	-	45	0	0	0	0	3	Intron
GTGATGGAGCCGATGAGAATT	chr7:55031752	+	45	1	0	0	0	4	Intron
GCCGATGAGAATTGGGTGCTA	chr7:55031760	+	50	0	0	0	0	1	Intron
GTAACATTACGTGGTACCTAG	chr7:55032084	-	40	1	0	0	0	2	Intron
GCTACTGTTAATAACATTACG	chr7:55032094	-	30	0	0	0	0	4	Intron
GTAACTGGGCCTTTTATGGCT	chr7:55032162	-	45	1	0	0	0	3	Intron
GAAAGCTAGCTGTCCCTGATC	chr7:55032575	-	50	2	0	0	0	3	Intron
GTAAAGGGGACTCACCACGC	chr7:55032898	+	60	2	0	0	0	0	Intron
GCCCGCCTCCCCTAGTTGGA	chr7:55033592	-	70	1	0	0	0	3	Intron
GAGACCACGGGAAGGACGTCT	chr7:55033664	-	60	0	0	0	0	2	Intron
GCAGACGTCCTTCCCGTGGTC	chr7:55033666	+	65	0	0	0	0	2	Intron
GTCGTCATAGTAAAAGTCCTA	chr7:55033939	-	35	2	0	0	0	4	Intron
GTTTACTATGACGACTGTGAC	chr7:55033949	+	40	1	0	0	0	3	Intron
GTGGCCCTTTCGGCAATGTTT	chr7:55034146	+	50	0	0	0	0	2	Intron
GTGCCCATTATTATTTGATC	chr7:55034445	+	35	0	0	0	0	3	Intron
GTCTTCACCTAGTGTGTAATA	chr7:55034586	+	35	1	0	0	0	3	Intron
GCGCAGGCCTTATTACACACT	chr7:55034592	-	50	1	0	0	0	2	Intron
GTAAGGCCTGCGCGTGTTATA	chr7:55034604	+	50	1	0	0	0	1	Intron
GCAGTTCCATATAACACGCGC	chr7:55034609	-	50	0	0	0	0	3	Intron
GTATCTTATGGACATCACTAG	chr7:55034866	+	35	1	0	0	0	2	Intron
GTACTGTGCTGTACAACCTCT	chr7:55034989	-	45	1	0	0	0	4	Intron
GTCTTATGTGTTAAGCTCGA	chr7:55035078	-	40	0	0	0	0	4	Intron
GTGCTACTAAGATGTTACTAC	chr7:55035881	-	35	0	0	0	0	4	Intron
GAGCACGGAACACCTGAAAC	chr7:55036413	-	55	0	0	0	0	1	Intron
GAAAATTCAGCTTCTCGACGG	chr7:55036604	+	45	0	0	0	0	4	Intron
GCAGCTTCTCGACGGAGGTAT	chr7:55036610	+	55	2	0	0	0	1	Intron
GGAACACCTCCTCTCTTAAC	chr7:55036826	+	50	0	0	0	0	3	Intron
GAACGTAGCCTCTGACCCCTA	chr7:55037303	+	55	3	0	0	0	1	Intron
GACCGCGTGCGGAAGGCTCTG	chr7:55037502	-	70	2	0	0	0	2	Intron
GAATGAGACACCGCGTGCGGA	chr7:55037510	-	60	1	0	0	0	3	Intron
GTTCAAATGAGACACCGCGTG	chr7:55037514	-	50	1	0	0	0	3	Intron
GAAGGATATTTGGCTACATGC	chr7:55037889	+	40	0	0	0	0	4	Intron
GTAACTGGGCGCCGGAACACC	chr7:55037980	-	65	1	0	0	0	3	Intron
GCTAACTGGGCGCCGGAACAC	chr7:55037981	-	65	1	0	0	0	1	Intron
GTACACAACTAACTGGGCGC	chr7:55037989	-	55	0	0	0	0	0	Intron
GTCTGCAGTCGTAAGTGTTTT	chr7:55038036	-	40	1	0	0	0	2	Intron
GAAACACTTACGACTGCAGAT	chr7:55038040	+	40	1	0	0	0	4	Intron
GACACTTACGACTGCAGATAG	chr7:55038042	+	45	1	0	0	0	3	Intron
GCACTTACGACTGCAGATAGG	chr7:55038043	+	50	1	0	0	0	3	Intron
GCATTCAGGTGGATCCGTTTT	chr7:55038137	+	45	0	0	0	0	3	Intron
GAACGACAGATCAATTTCCA	chr7:55038184	-	40	0	0	0	0	4	Intron
GTGCTTCATGCCGAGTCCTTG	chr7:55038210	+	55	0	0	0	0	1	Intron
GAAACAAGCGAGCCTCTGGT	chr7:55038448	-	55	0	0	0	0	3	Intron
GTGCCCTCAGGTTAATAGGCA	chr7:55038520	+	50	1	0	0	0	2	Intron
GACCCCTGCCTATTAACCTGA	chr7:55038522	-	50	0	0	0	0	3	Intron
GCACAGTTAATGCTACTCAAT	chr7:55039062	+	35	0	1	0	0	1	Intron
GCTTTAAGTGAATGTAGGCCC	chr7:55039147	+	45	0	0	0	0	4	Intron
GTTGCTCAACGTATTTTACTA	chr7:55039209	+	30	0	0	0	0	3	Intron
GTGCTCAACGTATTTTACTAA	chr7:55039210	+	30	0	0	0	1	2	Intron
GATATGGGCGTTAAAGGTCC	chr7:55039431	-	50	1	0	0	0	2	Intron
GCAGCAGATATGGGCGTTAA	chr7:55039437	-	50	0	0	0	0	3	Intron
GCAAACCCACAAGCGACTGCC	chr7:55039604	-	60	0	0	0	0	3	Intron
GTTGATAATGAGGGAGCGCT	chr7:55039831	+	50	0	0	0	0	4	Intron
GAGAATTCCCCGCATGTGTCC	chr7:55040032	+	55	0	0	0	0	3	Intron
GTTCAAACCGGGACACATGCG	chr7:55040038	-	55	0	0	0	0	3	Intron
GATGGTACGATGTGTATGGGC	chr7:55041473	-	50	1	0	0	0	2	Intron
GACGCTCACCTGTTTCAGATA	chr7:55041756	-	45	0	0	0	1	0	Intron
GTTAGTATAAATTGACAGGC	chr7:55042033	+	35	0	0	0	0	4	Intron
GAAGGTTCAATCAGACAGCA	chr7:55042342	-	45	0	0	0	0	2	Intron
GTCACTCTACGTATGTGCACG	chr7:55042606	+	50	0	0	0	0	0	Intron
GAAACTTTGCGGTCCCACGTG	chr7:55042750	+	55	0	0	0	0	2	Intron
GTTTGCGGTCCCACGTGAGGC	chr7:55042754	+	65	0	0	0	0	4	Intron
GACGCATCTCCAGCCTCACGT	chr7:55042762	-	60	0	0	0	0	3	Intron
GTACGCATCTCCAGCCTCACG	chr7:55042763	-	60	0	0	0	0	4	Intron
GTCTATCGTAAACACAGCGAA	chr7:55042902	-	40	0	0	0	0	3	Intron
GTCCACCTCTTTCAAATCGGA	chr7:55043009	+	45	0	0	0	0	2	Intron
GGTACCATCCGATTTGAAAG	chr7:55043013	-	45	1	0	0	0	3	Intron
GTGATTCACAACTCAGCTCGT	chr7:55043166	-	45	0	0	0	0	4	Intron
GTAGGCCAAGTGCAACTGGTC	chr7:55043900	-	55	0	0	0	0	3	Intron
GATAACTAAGGCGTCTTCACG	chr7:55043985	-	45	1	0	0	0	1	Intron
GCGGCGGGAAACAAGTGTTAC	chr7:55044695	-	55	0	0	0	0	2	Intron
GCGAGTTATGCGGGGGGCGGC	chr7:55044711	-	75	0	0	0	0	3	Intron
GCACACGAGTTATGCGGGGGG	chr7:55044715	-	65	0	0	0	0	4	Intron
GGACACACGAGTTATGCGGG	chr7:55044718	-	60	0	0	0	0	3	Intron
GAGGACACACGAGTTATGCGG	chr7:55044719	-	55	0	0	0	0	1	Intron
GTAGGACACACGAGTTATGCG	chr7:55044720	-	50	0	0	0	0	1	Intron
GCCTATAAGCGGGCATACAAC	chr7:55044778	+	50	0	0	0	0	2	Intron
GCTATAAGCGGGCATACAACA	chr7:55044779	+	45	0	0	0	0	3	Intron
GTATAAGCGGGCATACAACAG	chr7:55044780	+	45	0	0	0	0	3	Intron
GACCTCGTTAAATAAGAGAGT	chr7:55044859	-	35	0	0	0	0	4	Intron
GTTATTTAACGAGGTCCACAG	chr7:55044868	+	40	0	0	0	0	3	Intron
GTTCTAGACTATACTCACGGT	chr7:55045537	+	40	3	0	0	0	4	Intron
GTATACTCACGGTGGGTTCTT	chr7:55045545	+	45	1	0	0	0	1	Intron
GTAGCCATGGGCCACAATTGT	chr7:55045819	+	50	2	0	0	0	2	Intron
GCAGCGCTCTAGACAGTACTA	chr7:55046122	+	50	1	0	0	0	1	Intron
GAGCGCTCTAGACAGTACTAT	chr7:55046123	+	45	1	0	0	0	0	Intron
GTACTATGGGTAGTATCTGT	chr7:55046136	+	40	0	0	0	0	2	Intron
GATAAAGGGCAGCATTTGGCG	chr7:55046497	+	50	0	0	0	0	2	Intron
GTCGTACCGGTAACTTTTACA	chr7:55047056	-	40	0	0	0	0	0	Intron
GTAAAAGTTACCGGTACGAT	chr7:55047060	+	40	0	0	0	0	1	Intron
GTAAAAGTTACCGGTACGATA	chr7:55047061	+	35	0	0	0	0	1	Intron
GTTGGAATGGCCCTATCGTAC	chr7:55047070	-	50	0	0	0	0	2	Intron
GATTCGTGTACTAGGTGTTCT	chr7:55047276	-	40	1	0	0	0	3	Intron
GAATTCGTGTACTAGGTGTTC	chr7:55047277	-	40	1	0	0	0	2	Intron
GTAAACTGAAATTCGTGTACT	chr7:55047285	-	30	1	0	0	0	3	Intron
GTTTAGAGGACGAAGCATTAC	chr7:55047304	+	40	1	0	0	0	2	Intron
GTCTAGCCGTGTCATGAAATG	chr7:55047815	-	45	1	0	0	0	3	Intron
GTTCCCAGTTTACGAACATGT	chr7:55047862	-	40	0	0	0	0	2	Intron
GAAAATCCTTAGACCCCCCCT	chr7:55048156	+	50	0	0	0	0	1	Intron
GACAAACCGAGGGGGGGTCTA	chr7:55048161	-	60	0	0	0	0	0	Intron
GTCTTACAGAGTTACAAGCGC	chr7:55048337	+	45	0	0	0	0	4	Intron
GACATAGGAATAACGACCAC	chr7:55049207	+	45	0	0	0	0	1	Intron
GCCCTTGCTTACAGATTGCAT	chr7:55049789	+	45	0	0	0	0	4	Intron
GCCTTGACTATCTACCTGCA	chr7:55049977	-	50	0	0	0	0	4	Intron
GCTGGCGGGAGAGACCTACAG	chr7:55050653	-	65	0	0	0	0	4	Intron
GTTCTAGCATGGTGCCGACC	chr7:55051050	-	60	1	0	0	0	1	Intron
GCTTGGACTGGCAGTCTTTAA	chr7:55051684	-	45	2	0	0	0	3	Intron
GCCCCACAAATCTTTAGTTGT	chr7:55051884	+	40	0	0	0	1	2	Intron
GAGTGCAGCACATCTATGACC	chr7:55052233	+	50	1	0	0	1	2	Intron
GTAAAGTGGGCGACTCAGGCA	chr7:55052397	-	55	1	0	0	0	2	Intron
GGCTCTAAAGTGGGCGACTC	chr7:55052402	-	60	0	0	0	0	4	Intron
GCACGAGAGAGTCGACCTGCT	chr7:55052912	-	60	1	0	0	0	3	Intron
GTGTCCCGAAGAATGTGCAGC	chr7:55053145	-	55	1	0	0	0	2	Intron
GGGGAGATGTCCTCGACCTC	chr7:55053282	+	65	0	0	0	1	2	Intron
GATGTCCTCGACCTCTGGAA	chr7:55053287	+	55	0	0	0	0	4	Intron
GTCCTCGACCTCTGGAAAGG	chr7:55053290	+	60	0	0	0	0	2	Intron
GCATAAACGTGTGTGATCTC	chr7:55053357	+	45	0	0	0	0	3	Intron
GATTGCTCCGCAATTTCTTGG	chr7:55053552	-	45	2	0	0	0	2	Intron
GGCATTGCTCCGCAATTTCT	chr7:55053555	-	50	2	0	0	0	2	Intron
GCGAGGCTTCTAGCCCTTGCC	chr7:55053689	+	65	4	0	0	0	2	Intron
GTGGTTCATCGCGAAGCAGAT	chr7:55053872	-	50	0	0	0	0	3	Intron
GAACGGGCAGACCATTAGGC	chr7:55054100	-	60	1	0	0	0	4	Intron
GACAAGAACGGGCAGACCATT	chr7:55054104	-	50	0	0	0	0	1	Intron
GAGCACTAAGTTAAGCTTGCC	chr7:55054339	+	45	0	0	0	0	1	Intron
GCTCTAACTTGGCCATGCCG	chr7:55054453	+	60	0	0	0	0	2	Intron
GCGGGCGCGCCAGGAAAAAG	chr7:55054493	-	70	0	0	0	0	1	Intron
GAAGGTCTGGACCCCTTGCG	chr7:55054699	+	65	3	0	0	0	2	Intron
GCATGGGTGCGCAACGAGGCT	chr7:55054891	-	65	2	0	0	0	4	Intron
GACATGGGTGCGCAACGAGGC	chr7:55054892	-	65	2	0	0	0	2	Intron
GCAAACATGGGTGCGCAACG	chr7:55054896	-	60	0	0	0	0	1	Intron
GCGGAGCTTGGAGTGGTTCTA	chr7:55054928	-	55	1	0	0	0	3	Intron
GTCGCCACACGGAGCTTGGAG	chr7:55054936	-	65	1	0	0	0	3	Intron
GCATCTCGCCACACGGAGCT	chr7:55054941	-	65	0	0	0	0	0	Intron
GGAGGGTGCATCTCGCCACA	chr7:55054948	-	65	0	0	0	2	1	Intron
GCGGCACCTGAGTCACACATC	chr7:55055006	+	60	0	0	0	0	4	Intron
GTCAGGGAAACCCCCCATCG	chr7:55055052	-	65	1	0	0	0	2	Intron
GACCCATGTCAGTTATTATG	chr7:55055098	-	40	1	0	0	0	3	Intron
GCGACCCATGTCAGTTATTAT	chr7:55055099	-	40	2	0	0	0	3	Intron
GCGTACCAGCCCCTGTGAGAA	chr7:55055125	+	60	1	0	0	0	2	Intron
GAATTCTATTACAATCGGTC	chr7:55055291	+	35	0	0	0	0	3	Intron
GCTATTACAATCGGTCTGGGA	chr7:55055296	+	45	0	0	0	0	4	Intron
GCTGTTCTAACGTGCAGATC	chr7:55055380	+	50	0	0	0	0	4	Intron
GAGGGTAGATGGCATCGACCC	chr7:55055749	-	60	1	0	0	0	4	Intron
GAGTAATGACTCACACTCGA	chr7:55055789	-	45	0	0	0	0	2	Intron
GTAATAAGGCATTGGGTTGGC	chr7:55055962	+	45	0	0	0	0	3	Intron
GATTGGGTTGGCGGGTCCATC	chr7:55055971	+	60	0	0	0	0	2	Intron
GTACAAAAGGTGAACATCCT	chr7:55056067	+	40	0	0	0	1	2	Intron
GCGGGCCTTCACATACACAG	chr7:55056244	-	60	0	0	0	0	2	Intron
GACACGTGTACTTCTGACCTA	chr7:55056605	-	45	0	0	0	0	4	Intron
GCACGCTGTTGTTGGCTCATG	chr7:55056790	-	55	1	0	0	0	3	Intron
GACACACCGTCTGAGCTGCAC	chr7:55056880	-	60	1	0	0	0	2	Intron
GAGTTCCGTACTCTGGAGCC	chr7:55057119	-	60	3	0	0	0	2	Intron
GACAAACGGTCAGAAGCTTAC	chr7:55057144	+	45	1	0	0	0	3	Intron
GCAAACGGTCAGAAGCTTACA	chr7:55057145	+	45	1	0	0	1	2	Intron
GAAGTTGCGAATGCCTCACCC	chr7:55057244	+	55	1	0	0	0	2	Intron
GATTGCGGGTATGGATTGGAA	chr7:55057309	-	45	0	0	0	0	3	Intron
GTGGTGATTGCGGGTATGGAT	chr7:55057314	-	50	0	0	0	0	1	Intron
GTGACCCCTAACGCAACCTGT	chr7:55059483	-	55	0	0	0	0	3	Intron
GCGATTCTGAGAAAGGCTCAC	chr7:55060075	+	50	1	0	0	1	0	Intron
GCATCGTTATACTGGGAGCA	chr7:55060725	-	50	0	0	0	0	1	Intron
GGGAACTGCATCGTTATACT	chr7:55060732	-	45	0	0	0	0	3	Intron
GAGGGAACTGCATCGTTATAC	chr7:55060733	-	45	0	0	0	0	3	Intron
GTTGGGGCTCTGGATACCGTG	chr7:55060777	+	60	0	0	0	0	3	Intron
GTGTTTTAGAGCTCATTCAAA	chr7:55109817	-	30	0	0	0	1	14	Alternative transcripts
GCTCTAAAACAGTTCTCCAC	chr7:55109829	+	45	0	0	0	0	15	Alternative transcripts
GCCACTGGACTTCAGAACAAG	chr7:55109845	+	50	2	0	0	2	17	Alternative transcripts
GCACTGGACTTCAGAACAAGA	chr7:55109846	+	45	2	0	0	3	19	Alternative transcripts
GTTCAGAACAAGAGGGAGCTC	chr7:55109854	+	50	0	0	0	0	18	Alternative transcripts
GTCAGAACAAGAGGGAGCTCT	chr7:55109855	+	50	1	0	0	1	19	Alternative transcripts
GAAGAGGGAGCTCTGGGCTGC	chr7:55109862	+	65	1	0	1	5	64	Alternative transcripts
GGGAGCTCTGGGCTGCTGGC	chr7:55109866	+	75	0	0	0	3	68	Alternative transcripts
GGCTGGTTGTGCATTTGCTG	chr7:55109883	+	55	0	0	0	2	17	Alternative transcripts
GCTGGTTGTGCATTTGCTGT	chr7:55109884	+	50	0	0	0	2	13	Alternative transcripts
GCATTTGCTGTGGGTTCCCTC	chr7:55109894	+	55	0	0	0	1	9	Alternative transcripts
GTGCTGTGGGTTCCCTCCGGC	chr7:55109898	+	70	0	0	0	0	16	Alternative transcripts
GCGGAGAGGTCGCCTGCCGGA	chr7:55109909	-	75	0	0	0	0	8	Alternative transcripts
GCGGAGAGGTCGCCTGCCGG	chr7:55109910	-	80	0	0	0	1	5	Alternative transcripts
GAGCGCGGAGAGGTCGCCTGC	chr7:55109913	-	75	0	0	0	0	4	Alternative transcripts
GCGACCTCTCCGCGCTGAGA	chr7:55109920	+	70	1	0	0	0	5	Alternative transcripts
GATAACCTTCTCAGCGCGGAG	chr7:55109924	-	55	1	0	0	0	7	Alternative transcripts
GTCCGCGCTGAGAAGGTTATC	chr7:55109928	+	55	0	0	0	0	1	Alternative transcripts
GTCCGGATAACCTTCTCAGCG	chr7:55109929	-	55	0	0	0	0	2	Alternative transcripts
GTACTTTCTTACTTGGTTATC	chr7:55109947	-	30	1	0	0	1	15	Alternative transcripts
GACCAAGTAAGAAAGTACATG	chr7:55109954	+	35	0	0	0	2	16	Alternative transcripts
GTCCTCATGTACTTTCTTACT	chr7:55109955	-	35	0	0	1	3	21	Alternative transcripts
GAAGTAAGAAAGTACATGAGG	chr7:55109957	+	35	0	0	0	0	25	Alternative transcripts
GTTACTCGTGCCTTGGCAAAC	chr7:55142282	-	50	1	0	0	0	2	Exon	Ser35Asn;Thr34Thr;	Missense
GTGAGCTTGTTACTCGTGCCT	chr7:55142290	-	50	0	0	0	0	3	Exon	Lys37Lys;	Missense
GAGTAACAAGCTCACGCAGT	chr7:55142299	+	50	0	0	0	0	4	Exon	Asn36Asn;	Missense
GAGTAACAAGCTCACGCAGTT	chr7:55142300	+	45	0	0	0	0	4	Exon	Asn36Asn;	Missense
GATCATTTTCTCAGCCTCCAG	chr7:55142334	+	45	2	0	1	2	35	Exon	None	None
GAGTTATTGAACATCCTCTGG	chr7:55142347	-	40	1	0	0	0	10	Exon	None	None
GCACAGTTATTGAACATCCTC	chr7:55142350	-	40	0	0	0	1	8	Exon	None	None
GAGGATGTTCAATAACTGTG	chr7:55142353	+	40	0	0	0	0	15	Exon	None	None
GATGTTCAATAACTGTGAGG	chr7:55142356	+	40	0	0	0	0	28	Exon	Phe55Phe;	Missense
GAATAACTGTGAGGTGGTCCT	chr7:55142363	+	45	0	0	0	2	15	Exon	Asn57Asn;	Missense
GATAACTGTGAGGTGGTCCTT	chr7:55142364	+	45	0	0	0	0	1	Exon	Asn57Asn;	Missense
GTGAGGTGGTCCTTGGGAATT	chr7:55142371	+	50	0	0	0	1	10	Exon	None	None
GAGGTAATTTCCAAATTCCCA	chr7:55142380	-	35	0	0	0	2	20	Exon	None	None
GTGGAAATTACCTATGTGCAG	chr7:55142391	+	40	0	0	0	0	19	Exon	None	None
GATCATAATTCCTCTGCACAT	chr7:55142400	-	35	0	0	0	0	15	Exon	None	None
GTTATGATCTTTCCTTCTTAA	chr7:55142416	+	25	0	0	0	2	33	Exon	Leu76Phe;	Missense
GATCTTTCCTTCTTAAAGGT	chr7:55142420	+	35	1	0	0	1	17	Exon	Leu76Phe;Ser77Phe;	Missense
GAAAGTCACCAACCTTTAAGA	chr7:55142427	-	35	1	0	0	1	18	Exon	Exon2:+7;Exon2:+5;	Intron
GTTTCTCTTCTTAGACCATCC	chr7:55143292	+	40	0	0	0	2	10	Exon	Exon3:-10;Exon3:-8;	Intron
GCTCTTCTTAGACCATCCAGG	chr7:55143295	+	50	0	0	0	0	27	Exon	Exon3:-5;	Intron
GTTCTTAGACCATCCAGGAGG	chr7:55143298	+	50	0	0	0	0	7	Exon	None	None
GTAGACCATCCAGGAGGTGGC	chr7:55143302	+	60	0	0	1	0	13	Exon	Thr81Ile;	Missense
GATAACCAGCCACCTCCTGGA	chr7:55143306	-	55	1	0	0	1	15	Exon	Gly87Asn;	Missense
GGACATAACCAGCCACCTCC	chr7:55143310	-	60	1	0	0	0	11	Exon	Val89Ile;	Missense
GCCTCATTGCCCTCAACACAG	chr7:55143331	+	55	0	0	0	2	15	Exon	Leu90Leu;	Missense
GAATTCGCTCCACTGTGTTGA	chr7:55143339	-	45	0	0	0	0	4	Exon	Arg98Gln;Glu97Glu;	Missense
GAATTCGCTCCACTGTGTTG	chr7:55143340	-	50	0	0	0	1	4	Exon	Arg98Gln;Glu97Glu;	Missense
GCACAGTGGAGCGAATTCCTT	chr7:55143346	+	50	0	0	0	0	6	Exon	None	None
GATGATCTGCAGGTTTTCCAA	chr7:55143362	-	40	0	0	0	1	23	Exon	Gln105Gln;	Missense
GAAAACCTGCAGATCATCAG	chr7:55143368	+	45	0	0	0	0	14	Exon	Asn103Asn;Leu104Leu;	Missense
GTATTTCCTCTGATGATCTGC	chr7:55143373	-	40	0	0	0	0	19	Exon	Gly109Lys;	Missense
GAGATAAGACTGCTAAGGCAT	chr7:55143411	-	40	2	0	0	0	9	Exon	None	None
GATAGTTAGATAAGACTGCTA	chr7:55143417	-	30	1	0	0	0	3	Exon	None	None
GAACTATGATGCAAATAAAAC	chr7:55143434	+	25	0	0	0	2	38	Exon	None	None
GTGCAAATAAAACCGGACTGA	chr7:55143442	+	40	3	0	0	0	5	Exon	None	None
GCATGGGCAGCTCCTTCAGTC	chr7:55143453	-	60	3	0	0	0	19	Exon	Leu135Leu;	Missense
GCTGCCCATGAGAAATTTAC	chr7:55143466	+	45	0	0	0	1	7	Exon	Pro136Phe;	Missense
GCTGCCCATGAGAAATTTACA	chr7:55143467	+	40	0	0	0	1	14	Exon	Pro136Phe;	Missense
GTCACCCTGTAAATTTCTCAT	chr7:55143470	-	35	0	0	0	0	15	Exon	Exon3:+1;Glu142Lys;Gln141Gln;	Splice-donor
GCTCACCCTGTAAATTTCTCA	chr7:55143471	-	40	0	0	0	1	13	Exon	Exon3:+1;Glu142Lys;Gln141Gln;	Splice-donor
GTGAGAAATTTACAGGGTGAG	chr7:55143474	+	40	0	0	0	3	16	Exon	None	None
GAAATTTACAGGGTGAGAGGC	chr7:55143478	+	45	0	0	0	3	24	Exon	Gln141Ter;	Nonsense
GAATTTACAGGGTGAGAGGCT	chr7:55143479	+	45	0	0	0	0	12	Exon	Gln141Ter;	Nonsense
GGTGAGAGGCTGGGATGCCA	chr7:55143488	+	65	0	0	0	1	66	Exon	None	None
GTCTGCGGGAGAATGGAACTG	chr7:55146584	-	55	0	0	0	0	16	Exon	Exon4:-4;	Intron
GCAGGATTTCTGCGGGAGAA	chr7:55146592	-	55	0	0	0	1	14	Exon	None	None
GCGCCATGCAGGATTTCTGC	chr7:55146599	-	60	1	0	0	0	11	Exon	Gly146Asn;	Missense
GGCGCCATGCAGGATTTCTG	chr7:55146600	-	60	1	0	0	1	7	Exon	Gly146Asn;	Missense
GAAATCCTGCATGGCGCCGTG	chr7:55146606	+	60	0	0	0	0	6	Exon	Ile143Ile;Leu144Leu;	Missense
GTGAACCGCACGGCGCCATGC	chr7:55146610	-	70	0	0	0	0	1	Exon	Arg149Gln;Val148Val;	Missense
GAGGGTTGTTGCTGAACCGCA	chr7:55146621	-	55	0	0	0	0	4	Exon	None	None
GCAACCCTGCCCTGTGCAACG	chr7:55146637	+	65	0	0	0	0	14	Exon	Asn153Asn;Pro154Phe;	Missense
GCTCTCCACGTTGCACAGGGC	chr7:55146641	-	65	0	0	0	0	23	Exon	Glu160Lys;Val159Ile;	Missense
GATGCTCTCCACGTTGCACA	chr7:55146645	-	55	0	0	0	1	10	Exon	Ser161Asn;Glu160Glu;	Missense
GGATGCTCTCCACGTTGCAC	chr7:55146646	-	60	0	0	0	0	9	Exon	Ser161Asn;Glu160Glu;	Missense
GCAACGTGGAGAGCATCCAG	chr7:55146651	+	60	1	0	0	1	5	Exon	Asn158Asn;	Missense
GACGTGGAGAGCATCCAGTGG	chr7:55146654	+	60	1	0	0	0	6	Exon	None	None
GCGTGGAGAGCATCCAGTGGC	chr7:55146655	+	65	1	0	0	0	8	Exon	None	None
GTGCTGACTATGTCCCGCCAC	chr7:55146667	-	60	1	0	0	0	11	Exon	Val168Ile;	Missense
GCTTTCTCAGCAACATGTCGA	chr7:55146694	+	45	0	0	0	0	10	Exon	Leu173Phe;	Missense
GATGGACTTCCAGAACCACC	chr7:55146712	+	55	3	0	0	1	13	Exon	Asp179Asp;	Missense
GATGGACTTCCAGAACCACCT	chr7:55146713	+	50	3	0	0	1	25	Exon	Asp179Asp;	Missense
GTACAGCTGCCCAGGTGGTTC	chr7:55146721	-	60	1	0	0	4	32	Exon	Ser186Asn;	Missense
GACACTTACAGCTGCCCAGG	chr7:55146727	-	60	0	0	0	0	12	Exon	Exon4:+5;	Intron
GTGCGACACTTACAGCTGCCC	chr7:55146730	-	60	0	0	0	0	1	Exon	Exon4:+7;Exon4:+5;	Intron
GATCTATTACTTTTACATTTC	chr7:55151272	+	20	0	0	0	2	40	Exon	None	None
GACAGCTTGGATCACACTTT	chr7:55151295	-	45	0	0	0	1	11	Exon	Ser193Asn;	Missense
GTGTGATCCAAGCTGTCCCAA	chr7:55151302	+	50	0	0	0	1	16	Exon	Pro192Leu;	Missense
GTGATCCAAGCTGTCCCAAT	chr7:55151303	+	50	0	0	0	0	7	Exon	Pro192Leu;	Missense
GCAGCTCCCATTGGGACAGCT	chr7:55151308	-	60	2	0	0	1	10	Exon	Ser198Asn;Gly197Lys;	Missense
GCTGTCCCAATGGGAGCTGC	chr7:55151312	+	65	2	0	0	0	16	Exon	Pro195Phe;	Missense
GCTGTCCCAATGGGAGCTGCT	chr7:55151313	+	60	2	0	0	0	18	Exon	Pro195Phe;	Missense
GTGTCCCAATGGGAGCTGCTG	chr7:55151314	+	60	2	0	0	2	17	Exon	Pro195Phe;	Missense
GCACCCCAGCAGCTCCCATT	chr7:55151317	-	65	1	0	0	1	17	Exon	Gly201Asn;Trp200Ter;	Nonsense
GTGCACCCCAGCAGCTCCCAT	chr7:55151318	-	65	0	0	0	1	20	Exon	Gly201Asn;Trp200Ter;	Nonsense
GAATGGGAGCTGCTGGGGTGC	chr7:55151320	+	65	0	0	1	4	58	Exon	None	None
GAGCTGCTGGGGTGCAGGAG	chr7:55151325	+	70	1	0	1	12	109	Exon	Ser198Ser;Cys199Cys;	Missense
GTGTTCACTGACTTACGTTTC	chr7:55151355	-	40	0	0	0	0	5	Exon	Exon5:+11;Exon5:+9;	Intron
GTGGTCACTGAAAAAGAGCAA	chr7:55152529	-	40	0	0	0	0	29	Exon	Leu210Leu;Exon6:-1;	Splice-acceptor
GCTGCTGGGCACAGATGATTT	chr7:55152549	-	50	0	0	0	6	14	Exon	Gln217Gln;	Missense
GATCTGTGCCCAGCAGTGCTC	chr7:55152557	+	60	1	0	0	4	42	Exon	Ala216Val;	Missense
GTCTGTGCCCAGCAGTGCTCC	chr7:55152558	+	65	1	0	0	8	88	Exon	Ala216Val;	Missense
GCAGCGCCCGGAGCACTGCT	chr7:55152564	-	75	1	0	0	0	11	Exon	Arg222His;Gly221Glu;	Missense
GGCAGCGCCCGGAGCACTGC	chr7:55152565	-	80	1	0	0	4	11	Exon	Arg222His;Gly221Gly;	Missense
GCAGTGCTCCGGGCGCTGCCG	chr7:55152569	+	80	0	0	0	0	19	Exon	Cys219Cys;Ser220Phe;	Missense
GGACTTGCCACGGCAGCGCC	chr7:55152576	-	75	1	0	0	1	8	Exon	Lys226Lys;Gly225Asp;	Missense
GAGTCACTGGGGGACTTGCCA	chr7:55152586	-	60	0	0	0	0	19	Exon	Asp230Asn;Ser229Asn;	Missense
GTTGTGGCAGCAGTCACTGG	chr7:55152597	-	60	2	0	0	1	20	Exon	Cys232Tyr;	Missense
GGTTGTGGCAGCAGTCACTG	chr7:55152598	-	60	2	0	1	1	25	Exon	None	None
GTGGTTGTGGCAGCAGTCACT	chr7:55152599	-	55	2	0	0	1	20	Exon	None	None
GCTGGTTGTGGCAGCAGTCAC	chr7:55152600	-	60	2	0	0	1	13	Exon	None	None
GTGCCACAACCAGTGTGCTGC	chr7:55152611	+	60	1	0	0	0	7	Exon	His233Tyr;	Missense
GAGCCTGCAGCACACTGGTTG	chr7:55152613	-	60	1	0	0	3	16	Exon	Gly239Ser;Ala238Thr;	Missense
GCTGTGCAGCCTGCAGCACAC	chr7:55152619	-	65	2	0	0	3	41	Exon	Cys240Tyr;	Missense
GCAGTGTGCTGCAGGCTGCAC	chr7:55152620	+	65	3	0	1	16	193	Exon	Ala237Val;	Missense
GCTGCAGGCTGCACAGGCCCC	chr7:55152627	+	75	2	0	1	9	71	Exon	Ala238Val;Gly239Gly;	Missense
GTGCAGGCTGCACAGGCCCCC	chr7:55152628	+	75	2	0	1	4	53	Exon	Gly239Gly;	Missense
GCCCCCGGGAGAGCGACTGCC	chr7:55152643	+	80	1	0	0	3	10	Exon	Pro243Pro;Arg244Trp;	Missense
GACCAGGCAGTCGCTCTCCCG	chr7:55152644	-	70	1	0	0	0	6	Exon	Cys248Tyr;	Missense
GTACCAGGCAGTCGCTCTCCC	chr7:55152645	-	65	2	0	0	0	8	Exon	Leu249Leu;Cys248Tyr;	Missense
GTTACCAGGCAGTCGCTCTCC	chr7:55152646	-	60	2	0	0	0	6	Exon	Exon6:+1;Leu249Leu;	Splice-donor
GTGCTGGAGGGGCATCTTACC	chr7:55152661	-	60	0	0	0	1	9	Exon	None	None
GCGTGTCCTCTCTCCTCCAT	chr7:55153989	+	60	0	0	1	2	19	Exon	Exon7:-16;Exon7:-15;	Intron
GGCAGACCTATGGAGGAGAG	chr7:55153995	-	60	0	0	0	2	14	Exon	Val250Ile;Exon7:-1;	Splice-acceptor
GAATTTGCGGCAGACCTATGG	chr7:55154002	-	50	0	0	0	0	1	Exon	Arg252His;	Missense
GCGGAATTTGCGGCAGACCTA	chr7:55154005	-	55	0	0	0	0	1	Exon	None	None
GGGGCAGGTGTCCTTGCACG	chr7:55154036	-	70	1	0	0	2	15	Exon	Cys264Tyr;	Missense
GTAGAGCATGAGTGGGGGGC	chr7:55154051	-	65	0	0	0	2	26	Exon	Met268Ile;	Missense
GGTTGTAGAGCATGAGTGGG	chr7:55154055	-	55	0	0	0	2	15	Exon	None	None
GGGTTGTAGAGCATGAGTGG	chr7:55154056	-	55	0	0	0	0	7	Exon	None	None
GGGGTTGTAGAGCATGAGTG	chr7:55154057	-	55	0	0	0	0	10	Exon	None	None
GTGGGGTTGTAGAGCATGAGT	chr7:55154058	-	50	0	0	0	2	12	Exon	None	None
GTGGGGTTGTAGAGCATGAG	chr7:55154059	-	55	0	0	0	1	17	Exon	None	None
GCAACCCCACCACGTACCAGA	chr7:55154073	+	60	0	0	0	0	9	Exon	Asn271Asn;Pro272Phe;	Missense
GCATCCATCTGGTACGTGGTG	chr7:55154076	-	55	0	0	0	0	4	Exon	Asp278Asn;Met277Ile;Gln276Gln;	Missense
GACATCCATCTGGTACGTGGT	chr7:55154077	-	50	0	0	0	0	6	Exon	Asp278Asn;Met277Ile;	Missense
GCACATCCATCTGGTACGTGG	chr7:55154078	-	55	0	0	0	0	5	Exon	Asp278Asn;Met277Ile;	Missense
GTTCACATCCATCTGGTACG	chr7:55154081	-	50	0	0	0	0	2	Exon	Val279Ile;	Missense
GCCAGATGGATGTGAACCCCG	chr7:55154088	+	60	0	0	0	0	3	Exon	None	None
GCAGATGGATGTGAACCCCGA	chr7:55154089	+	55	0	0	0	0	9	Exon	None	None
GCAAAGCTGTATTTGCCCTCG	chr7:55154103	-	50	0	0	0	1	8	Exon	Ser286Asn;	Missense
GCCCGAGGGCAAATACAGCTT	chr7:55154104	+	55	0	0	0	0	3	Exon	None	None
GACCAAAGCTGTATTTGCCCT	chr7:55154105	-	45	0	0	0	1	38	Exon	Ser286Asn;	Missense
GGGACACTTCTTCACGCAGG	chr7:55154129	-	60	0	0	1	0	4	Exon	Cys295Tyr;Lys294Lys;	Missense
GACGGGGACACTTCTTCACGC	chr7:55154132	-	60	0	0	0	0	3	Exon	Cys295Tyr;	Missense
GTCCCCGTGAGTCCTCCTCTG	chr7:55154148	+	65	0	0	0	1	9	Exon	Pro296Pro;Arg297Cys;	Missense
GCCCCGTGAGTCCTCCTCTGT	chr7:55154149	+	65	0	0	0	0	14	Exon	Arg297Cys;	Missense
GCCCACAGAGGAGGACTCAC	chr7:55154150	-	65	0	0	0	2	36	Exon	Exon7:+17;Exon7:+15;	Intron
GGCCCACAGAGGAGGACTCA	chr7:55154151	-	65	0	0	0	2	28	Exon	Exon7:+18;Exon7:+17;Exon7:+15;	Intron
GCCTTTCATGCTCTCTTCCCC	chr7:55155808	+	55	0	0	0	2	36	Exon	Exon8:-17;	Intron
GCTCTTCCCCAGGTAATTATG	chr7:55155819	+	45	0	0	1	0	13	Exon	Exon8:-6;Exon8:-5;Exon8:-4;	Intron
GTGTCACCACATAATTACCTG	chr7:55155824	-	40	0	0	0	0	11	Exon	Val301Ile;Val300Val;	Missense
GCTGTCACCACATAATTACCT	chr7:55155825	-	40	0	0	0	0	16	Exon	Val301Ile;Val300Val;	Missense
GTCTGTCACCACATAATTACC	chr7:55155826	-	40	0	0	0	0	5	Exon	Val301Ile;	Missense
GAATTATGTGGTGACAGATCA	chr7:55155832	+	35	0	0	0	0	21	Exon	None	None
GGCTCGTGCGTCCGAGCCTG	chr7:55155853	+	75	5	0	0	0	9	Exon	Ser306Leu;	Missense
GCTCGTGCGTCCGAGCCTGT	chr7:55155854	+	70	4	0	0	1	2	Exon	Ser306Leu;Cys307Cys;	Missense
GCTCGTGCGTCCGAGCCTGTG	chr7:55155855	+	70	3	0	0	1	4	Exon	Cys307Cys;	Missense
GAGCTGTCGGCCCCACAGGCT	chr7:55155864	-	70	2	0	0	0	12	Exon	Asp314Asn;	Missense
GCTCATAGCTGTCGGCCCCAC	chr7:55155869	-	65	1	0	0	0	4	Exon	Ser315Asn;	Missense
GTGGGGCCGACAGCTATGAGA	chr7:55155873	+	60	0	0	0	1	5	Exon	Ala313Val;	Missense
GGCCGACAGCTATGAGATGG	chr7:55155876	+	60	0	0	0	1	1	Exon	Ala313Ala;Asp314Asp;	Missense
GTTCCTCCATCTCATAGCTGT	chr7:55155878	-	45	0	0	0	5	19	Exon	Glu319Lys;Met318Ile;	Missense
GAGCTATGAGATGGAGGAAGA	chr7:55155883	+	45	0	0	0	0	47	Exon	None	None
GCTTCGCACTTCTTACACTTG	chr7:55155909	-	45	1	0	0	0	8	Exon	Glu330Lys;Cys329Tyr;Lys328Lys;	Missense
GCGCAAGTGTAAGAAGTGCGA	chr7:55155910	+	50	1	0	0	0	3	Exon	None	None
GCAAGTGTAAGAAGTGCGAA	chr7:55155911	+	45	0	0	0	1	2	Exon	None	None
GTGCGAAGGGCCTTGCCGCAA	chr7:55155925	+	65	4	0	0	0	4	Exon	None	None
GAAGGGCCTTGCCGCAAAGGT	chr7:55155929	+	60	4	0	0	0	6	Exon	Pro332Phe;	Missense
GGCTTCCTACCTTTGCGGCA	chr7:55155934	-	60	2	0	0	0	2	Exon	Exon8:+5;Exon8:+4;	Intron
GCGGCGGGCTTCCTACCTTTG	chr7:55155939	-	65	1	0	0	0	5	Exon	Exon8:+12;Exon8:+8;	Intron
GCGCAAAGGTAGGAAGCCCGC	chr7:55155940	+	65	1	0	0	0	7	Exon	None	None
GTAGGAAGCCCGCCGGTGTG	chr7:55155947	+	70	1	0	0	0	5	Exon	None	None
GCTTATCTCTGCAGTGTGTAA	chr7:55156520	+	40	0	0	0	0	10	Exon	Exon9:-8;Exon9:-6;	Intron
GTCTGCAGTGTGTAACGGAAT	chr7:55156526	+	45	2	0	0	0	4	Exon	Exon9:-3;	Intron
GTGTGTAACGGAATAGGTAT	chr7:55156532	+	40	2	0	0	0	2	Exon	None	None
GTTTAATATTCGTAGCATTTA	chr7:55156575	-	20	0	0	0	0	18	Exon	None	None
GAAAAACTGCACCTCCATCAG	chr7:55156604	+	45	0	0	0	1	15	Exon	Asn361Asn;	Missense
GTGGAGATCGCCACTGATGG	chr7:55156614	-	60	0	0	0	0	3	Exon	None	None
GATGTGGAGATCGCCACTGA	chr7:55156617	-	55	1	0	1	0	1	Exon	None	None
GTGGCGATCTCCACATCCTGC	chr7:55156624	+	60	0	0	0	1	9	Exon	Gly367Gly;Leu369Phe;	Missense
GCGATCTCCACATCCTGCCGG	chr7:55156627	+	65	0	0	0	0	3	Exon	Leu369Phe;His370Tyr;	Missense
GTAAATGCCACCGGCAGGATG	chr7:55156633	-	55	2	0	0	0	8	Exon	Ala375Thr;Val374Val;	Missense
GACATCCTGCCGGTGGCATTT	chr7:55156635	+	55	1	0	0	0	5	Exon	Ile371Ile;Leu372Leu;	Missense
GCATCCTGCCGGTGGCATTTA	chr7:55156636	+	55	1	0	0	0	3	Exon	Ile371Ile;Leu372Leu;Pro373Ser;	Missense
GATCCTGCCGGTGGCATTTAG	chr7:55156637	+	55	1	0	0	2	3	Exon	Leu372Leu;Pro373Leu;	Missense
GTCCTGCCGGTGGCATTTAGG	chr7:55156638	+	60	1	0	0	0	10	Exon	Pro373Leu;	Missense
GACCCCCTAAATGCCACCGGC	chr7:55156639	-	65	1	0	0	0	4	Exon	Gly378Ser;Arg377Lys;	Missense
GACTCACCCCCTAAATGCCAC	chr7:55156643	-	55	0	0	0	1	7	Exon	Exon9:+3;Exon9:+1;Gly378Asn;	Splice-donor
GCATTTAGGGGGTGAGTCAC	chr7:55156649	+	55	1	0	0	0	9	Exon	None	None
GAGTCACTGAAACAAACAACA	chr7:55156741	-	35	0	0	0	5	36	Exon	Asp379Asn;Exon10:-1;	Splice-acceptor
GAGTCACTGAAACAAACAAC	chr7:55156742	-	40	0	0	1	1	27	Exon	Asp379Asn;Exon10:-1;	Splice-acceptor
GCAGAGGAGGAGTATGTGTGA	chr7:55156764	-	50	0	0	0	4	40	Exon	None	None
GCTTCACACATACTCCTCCTC	chr7:55156765	+	50	0	0	0	0	13	Exon	Phe381Phe;Thr382Ile;His383Tyr;	Missense
GTACTCCTCCTCTGGATCCAC	chr7:55156774	+	55	0	0	0	1	10	Exon	Pro385Phe;Pro386Ser;	Missense
GAGTTCCTGTGGATCCAGAGG	chr7:55156778	-	55	1	0	0	0	19	Exon	Glu391Lys;Gln390Gln;	Missense
GTCCTCTGGATCCACAGGAAC	chr7:55156780	+	55	1	0	0	0	12	Exon	Leu387Leu;	Missense
GTCCAGTTCCTGTGGATCCAG	chr7:55156781	-	55	0	0	0	1	14	Exon	Glu391Lys;	Missense
GTTCAGAATATCCAGTTCCTG	chr7:55156790	-	40	0	0	0	2	14	Exon	None	None
GGATATTCTGAAAACCGTAA	chr7:55156801	+	35	0	0	0	0	4	Exon	Leu395Leu;	Missense
GAAAACCGTAAAGGAAATCAC	chr7:55156811	+	35	0	0	1	1	15	Exon	Thr397Ile;	Missense
GCAAACCTGTGATTTCCTTTA	chr7:55156815	-	35	0	0	0	0	14	Exon	Exon10:+1;Gly403Arg;	Splice-donor
GAATTATCACATGAATATAAA	chr7:55156843	+	15	0	0	0	3	76	Exon	Exon10:+17;	Intron
GATTATCACATGAATATAAAT	chr7:55156844	+	15	0	0	0	2	58	Exon	Exon10:+17;Exon10:+19;	Intron
GCGACATATTTCCTGTTCCCT	chr7:55156895	+	45	0	0	0	0	11	Alternative transcripts
GTTCTGAAATTTTACCGTTAA	chr7:55156932	+	25	0	0	0	0	11	Alternative transcripts
GATCAAAACATCAGCCATTAA	chr7:55156945	-	30	0	0	0	0	13	Intron
GAAGTCTTTCATCTGCCTTAC	chr7:55157641	+	40	1	0	0	0	8	Exon	Exon11:-18;	Intron
GAGTCTTTCATCTGCCTTACA	chr7:55157642	+	40	1	0	0	1	25	Exon	Exon11:-18;Exon11:-14;	Intron
GAATCAGCAAAAACCCTGTA	chr7:55157655	-	40	0	0	0	0	19	Exon	Leu406Leu;Leu405Leu;	Missense
GTTCAGGCTTGGCCTGAAAAC	chr7:55157675	+	50	4	0	1	2	13	Exon	Ala409Val;	Missense
GGCTTGGCCTGAAAACAGGA	chr7:55157679	+	55	2	0	1	2	15	Exon	Pro411Ser;	Missense
GTGGAGGTCCGTCCTGTTTTC	chr7:55157686	-	55	5	0	0	0	6	Exon	Asp416Asn;	Missense
GCTAGGTTCTCAAAGGCATGG	chr7:55157703	-	50	1	0	0	0	10	Exon	Glu421Glu;	Missense
GTTTCTAGGTTCTCAAAGGCA	chr7:55157706	-	40	1	0	0	3	24	Exon	Glu424Lys;	Missense
GTATGATTTCTAGGTTCTCAA	chr7:55157711	-	30	1	0	0	0	7	Exon	None	None
GAGAACCTAGAAATCATACG	chr7:55157716	+	40	1	0	0	2	15	Exon	Asn422Asn;Leu423Leu;	Missense
GACCTAGAAATCATACGCGGC	chr7:55157720	+	50	1	0	0	0	0	Exon	None	None
GTCCTGCCGCGTATGATTTCT	chr7:55157721	-	50	1	0	0	0	0	Exon	Gly428Asn;	Missense
GTGGTCAACTTACTGTTGCT	chr7:55157744	-	45	1	0	0	0	5	Exon	Exon11:+8;	Intron
GTTTTCTTCTCTCCAATGTAG	chr7:55160119	+	35	0	0	0	3	39	Exon	Exon12:-16;Exon12:-13;	Intron
GAGAAAACTGACCACTACAT	chr7:55160130	-	40	0	0	0	1	14	Exon	Gln435Gln;	Missense
GCAGCCTGAACATAACATCCT	chr7:55160163	+	45	2	0	0	1	9	Exon	Ser442Ser;Leu443Leu;	Missense
GAGCCTGAACATAACATCCTT	chr7:55160164	+	40	2	0	0	0	7	Exon	Leu443Leu;	Missense
GATCCCAAGGATGTTATGTTC	chr7:55160166	-	40	0	0	0	0	9	Exon	Gly449Arg;Leu448Leu;	Missense
GCTTGAGGGAGCGTAATCCCA	chr7:55160180	-	55	1	0	0	0	7	Exon	None	None
GCTTGGGATTACGCTCCCTCA	chr7:55160181	+	55	1	0	0	0	2	Exon	None	None
GTCCCTCAAGGAGATAAGTGA	chr7:55160194	+	45	0	0	0	1	18	Exon	Leu453Phe;	Missense
GTCCATCACTTATCTCCTTGA	chr7:55160195	-	40	0	0	0	0	12	Exon	Asp458Asn;Ser457Asn;	Missense
GCTCCATCACTTATCTCCTTG	chr7:55160196	-	45	0	0	0	0	13	Exon	Gly459Arg;Asp458Asn;	Missense
GATGGAGATGTGATAATTTC	chr7:55160212	+	35	0	0	0	0	15	Exon	None	None
GCTATGCAAATACAATAAAC	chr7:55160249	+	30	0	0	0	0	17	Exon	Ala472Val;	Missense
GATAAACTGGAAAAAACTGTT	chr7:55160263	+	25	0	0	0	7	38	Exon	Asn476Asn;	Missense
GTAAACTGGAAAAAACTGTTT	chr7:55160264	+	25	0	0	0	3	50	Exon	Asn476Asn;	Missense
GAAAAAACTGTTTGGGACCTC	chr7:55160272	+	40	1	0	0	1	15	Exon	Leu480Leu;	Missense
GAATTTTGGTTTTCTGACCGG	chr7:55160288	-	40	0	0	0	0	18	Exon	None	None
GTATAATTTTGGTTTTCTGAC	chr7:55160291	-	25	0	0	0	0	36	Exon	None	None
GACCAAAATTATAAGCAACAG	chr7:55160302	+	30	0	0	0	1	26	Exon	None	None
GACCTCTGTTGCTTATAATTT	chr7:55160303	-	30	0	0	0	2	13	Exon	Arg494Lys;	Missense
GACCCACTCTGTCTCCGCAG	chr7:55161479	+	65	0	0	0	0	7	Exon	Exon13:-17;Exon13:-16;Exon13:-14;	Intron
GGCCTCTGCGGAGACAGAGT	chr7:55161481	-	65	2	0	0	2	14	Exon	Lys500Lys;Exon13:-1;	Splice-acceptor
GTGGCCTCTGCGGAGACAGAG	chr7:55161482	-	65	2	0	0	1	22	Exon	Ala501Thr;Lys500Lys;Exon13:-1;	Splice-acceptor
GTCTGTCTCCGCAGAGGCCAC	chr7:55161486	+	65	1	0	0	2	15	Exon	Exon13:-8;Exon13:-6;	Intron
GCTCCGCAGAGGCCACAGGCC	chr7:55161491	+	75	1	0	0	2	49	Exon	Exon13:-5;Exon13:-3;	Intron
GACCTGGCCTGTGGCCTCTG	chr7:55161493	-	70	1	0	0	2	40	Exon	Gln504Gln;Gly503Asp;	Missense
GGCATGGCAGACCTGGCCTG	chr7:55161502	-	70	0	0	0	1	35	Exon	Cys506Tyr;	Missense
GAGCACAAGGCATGGCAGACC	chr7:55161509	-	60	1	0	0	3	21	Exon	Leu509Leu;	Missense
GCCATGCCTTGTGCTCCCCCG	chr7:55161518	+	70	1	0	0	2	8	Exon	Ala508Val;	Missense
GCATGCCTTGTGCTCCCCCGA	chr7:55161519	+	65	1	0	0	0	5	Exon	Ala508Val;	Missense
GCAGCCCTCGGGGGAGCACA	chr7:55161523	-	75	0	0	0	2	24	Exon	Gly514Asn;Glu513Glu;	Missense
GTGTGCTCCCCCGAGGGCTGC	chr7:55161526	+	75	0	0	0	1	17	Exon	Cys510Cys;Ser511Phe;	Missense
GTGCTCCCCCGAGGGCTGCT	chr7:55161527	+	75	0	0	0	0	11	Exon	Cys510Cys;Ser511Phe;Pro512Ser;	Missense
GTGCTCCCCCGAGGGCTGCTG	chr7:55161528	+	75	0	0	0	2	29	Exon	Ser511Phe;Pro512Phe;	Missense
GCGGGCCCCAGCAGCCCTCGG	chr7:55161532	-	85	2	0	0	1	35	Exon	Gly517Asn;Trp516Ter;	Nonsense
GCCCCGAGGGCTGCTGGGGCC	chr7:55161533	+	85	1	0	0	9	65	Exon	Pro512Pro;	Missense
GTCCGGGCCCCAGCAGCCCTC	chr7:55161534	-	80	1	0	0	0	42	Exon	Gly517Asn;	Missense
GCTCCGGGCCCCAGCAGCCCT	chr7:55161535	-	80	1	0	0	4	44	Exon	Pro518Pro;Gly517Asp;	Missense
GCTGCTGGGGCCCGGAGCCC	chr7:55161541	+	85	3	0	0	3	47	Exon	Cys515Cys;	Missense
GCTGCTGGGGCCCGGAGCCCA	chr7:55161542	+	80	4	0	0	2	27	Exon	Cys515Cys;	Missense
GTCTTGCCGGAATGTCAGCCG	chr7:55161573	+	60	2	0	0	1	0	Exon	Cys526Cys;Arg527Trp;	Missense
GCCGGAATGTCAGCCGAGGC	chr7:55161577	+	70	2	0	0	0	10	Exon	None	None
GCCGGAATGTCAGCCGAGGCA	chr7:55161578	+	65	2	0	0	0	8	Exon	None	None
GCAGCCGAGGCAGGGAATGCG	chr7:55161587	+	70	1	0	0	0	26	Exon	Ser530Ser;Arg531Ter;	Nonsense
GTGTCCACGCATTCCCTGCCT	chr7:55161590	-	60	0	0	0	1	8	Exon	Asp537Asn;Val536Ile;	Missense
GCGTGGACAAGTGCAACCTTC	chr7:55161605	+	55	1	0	0	0	1	Exon	Asp537Asp;	Missense
GGACAAGTGCAACCTTCTGG	chr7:55161608	+	55	1	0	0	0	8	Exon	Asp537Asp;	Missense
GACAAGTGCAACCTTCTGGA	chr7:55161609	+	50	0	0	1	0	8	Exon	None	None
GACAAGTGCAACCTTCTGGAG	chr7:55161610	+	50	0	0	0	0	10	Exon	Cys539Cys;	Missense
GTGCAACCTTCTGGAGGGGT	chr7:55161614	+	60	0	0	0	0	12	Exon	Cys539Cys;Asn540Asn;Leu541Phe;	Missense
GCAACCTTCTGGAGGGGTAGG	chr7:55161617	+	60	0	0	0	1	9	Exon	Asn540Asn;Leu541Phe;Leu542Leu;	Missense
GTAACCTCCTACCCCTCCAGA	chr7:55161620	-	55	0	0	0	0	8	Exon	Exon13:+8;Exon13:+7;Exon13:+5;Exon13:+4;	Intron
GGCTCACTGAGAGGAGGAAG	chr7:55163716	-	60	0	0	0	4	56	Exon	Glu545Lys;Exon14:-1;	Splice-acceptor
GTTCCTCCTCTCAGTGAGCCA	chr7:55163720	+	55	2	0	0	0	24	Exon	Exon14:-10;Exon14:-8;Exon14:-7;	Intron
GTCCTCCTCTCAGTGAGCCAA	chr7:55163721	+	55	2	0	0	1	16	Exon	Exon14:-8;Exon14:-7;Exon14:-5;	Intron
GTCCCTTGGCTCACTGAGAGG	chr7:55163722	-	60	2	0	0	1	15	Exon	Arg547Lys;	Missense
GAACTCCCTTGGCTCACTGAG	chr7:55163725	-	55	2	0	0	0	8	Exon	Glu548Lys;Arg547Lys;	Missense
GCAGTGAGCCAAGGGAGTTTG	chr7:55163730	+	55	1	0	0	0	39	Exon	Pro546Ser;	Missense
GAGTTCTCCACAAACTCCCT	chr7:55163737	-	50	0	0	0	0	11	Exon	Glu551Lys;	Missense
GCCACCCAGAGTGCCTGCCTC	chr7:55163775	+	70	2	0	0	1	30	Exon	His559His;Pro560Leu;	Missense
GTGGCCTGAGGCAGGCACTCT	chr7:55163778	-	65	3	0	0	3	18	Exon	Ala566Thr;Gln565Gln;	Missense
GATGGCCTGAGGCAGGCACTC	chr7:55163779	-	65	3	0	0	2	18	Exon	Ala566Thr;Gln565Gln;	Missense
GTGATGTTCATGGCCTGAGGC	chr7:55163787	-	55	2	0	0	1	14	Exon	Met567Ile;	Missense
GCAGGTGATGTTCATGGCCTG	chr7:55163791	-	55	0	0	0	2	14	Exon	None	None
GCCATGAACATCACCTGCAC	chr7:55163797	+	55	0	0	0	1	8	Exon	None	None
GTCCTGTGCAGGTGATGTTCA	chr7:55163798	-	50	0	0	0	1	18	Exon	Cys571Tyr;	Missense
GTGAACATCACCTGCACAGGA	chr7:55163801	+	50	1	0	0	3	15	Exon	Asn568Asn;Ile569Ile;	Missense
GAACATCACCTGCACAGGAC	chr7:55163802	+	55	1	0	0	1	15	Exon	Asn568Asn;Ile569Ile;	Missense
GGCTCTTACCCGTCCTGTGC	chr7:55163810	-	65	3	0	0	0	3	Exon	Exon14:+5;	Intron
GTCTGGTCCCTGCACCAAGG	chr7:55165266	-	65	3	0	0	0	19	Exon	Gly575Glu;	Missense
GTTGTCTGGTCCCTGCACCA	chr7:55165269	-	60	2	0	0	0	18	Exon	Asp577Asn;	Missense
GCACACTGGATACAGTTGTC	chr7:55165283	-	50	1	0	0	0	7	Exon	Cys582Tyr;Gln581Gln;	Missense
GCGTCAATGTAGTGGGCACAC	chr7:55165297	-	55	1	0	0	0	5	Exon	Asp587Asn;	Missense
GCAGTGTGCCCACTACATTGA	chr7:55165298	+	50	1	0	0	0	7	Exon	Ala583Val;	Missense
GTGGGGGCCGTCAATGTAGT	chr7:55165305	-	60	1	0	0	0	1	Exon	Gly588Asp;	Missense
GAGTGGGGGCCGTCAATGTAG	chr7:55165306	-	60	1	0	0	0	7	Exon	None	None
GGCAGGTCTTGACGCAGTGG	chr7:55165321	-	65	0	0	0	2	7	Exon	Lys593Lys;	Missense
GGGCAGGTCTTGACGCAGTG	chr7:55165322	-	65	0	0	0	0	11	Exon	Cys595Tyr;	Missense
GCGGGCAGGTCTTGACGCAGT	chr7:55165323	-	65	0	0	0	0	2	Exon	Cys595Tyr;	Missense
GCCACTGCGTCAAGACCTGCC	chr7:55165324	+	65	0	0	0	1	8	Exon	His590His;Cys591Cys;	Missense
GTGCGTCAAGACCTGCCCGGC	chr7:55165328	+	70	0	0	0	0	7	Exon	Val592Val;	Missense
GACCTGCCCGGCAGGAGTCA	chr7:55165336	+	70	3	0	0	1	8	Exon	Thr594Thr;Cys595Cys;Pro596Ser;	Missense
GACCTGCCCGGCAGGAGTCAT	chr7:55165337	+	65	3	0	0	0	11	Exon	Cys595Cys;Pro596Leu;	Missense
GTCCCATGACTCCTGCCGGGC	chr7:55165338	-	70	3	0	0	0	6	Exon	Met600Ile;	Missense
GTTTCTCCCATGACTCCTGCC	chr7:55165342	-	55	0	0	0	0	39	Exon	Glu602Lys;Gly601Lys;Met600Ile;	Missense
GTTTTCTCCCATGACTCCTGC	chr7:55165343	-	50	0	0	0	1	28	Exon	Glu602Lys;Gly601Lys;	Missense
GCATGGGAGAAAACAACACCC	chr7:55165354	+	50	0	0	0	2	17	Exon	None	None
GAGAAAACAACACCCTGGTC	chr7:55165359	+	50	0	0	0	1	13	Exon	Asn603Asn;	Missense
GTCTGCGTACTTCCAGACCA	chr7:55165371	-	55	0	0	0	0	3	Exon	Ala611Thr;	Missense
GCGTCTGCGTACTTCCAGACC	chr7:55165372	-	60	0	0	0	0	1	Exon	Asp612Asn;Ala611Thr;	Missense
GTCTGGAAGTACGCAGACGC	chr7:55165376	+	60	2	0	0	0	2	Exon	None	None
GCACAGGTGGCACACATGGC	chr7:55165395	-	65	0	0	0	1	14	Exon	Leu619Leu;	Missense
GATGGCACAGGTGGCACACA	chr7:55165399	-	60	0	0	0	4	22	Exon	Cys620Tyr;Leu619Leu;	Missense
GTGCAGTTTGGATGGCACAGG	chr7:55165408	-	55	0	0	0	2	52	Exon	None	None
GAGGTGCAGTTTGGATGGCAC	chr7:55165411	-	55	0	0	0	4	23	Exon	Cys624Tyr;	Missense
GTGCCATCCAAACTGCACCTA	chr7:55165415	+	50	0	0	1	2	11	Exon	His621Tyr;Pro622Leu;	Missense
GCCATCCAAACTGCACCTAC	chr7:55165416	+	55	0	0	0	1	8	Exon	Pro622Leu;	Missense
GACCCGTAGGTGCAGTTTGGA	chr7:55165417	-	55	0	0	0	1	2	Exon	Gly627Arg;	Missense
GACTCACCCGTAGGTGCAGTT	chr7:55165421	-	55	2	0	0	0	5	Exon	Exon15:+3;Exon15:+1;Gly627Lys;	Splice-donor
GAAACTGCACCTACGGGTGAG	chr7:55165423	+	55	2	0	0	1	2	Exon	Asn623Asn;Cys624Cys;	Missense
GTTCACTTTCCACTCACCCGT	chr7:55165431	-	50	1	0	0	0	7	Exon	Exon15:+12;	Intron
GTACGGGTGAGTGGAAAGTGA	chr7:55165433	+	50	1	0	0	1	16	Exon	None	None
GTGAAGATTTATTAGGACCT	chr7:55168518	-	35	0	0	0	0	8	Alternative transcripts
GAGTGAAGATTTATTAGGACC	chr7:55168519	-	35	0	0	0	2	8	Alternative transcripts
GTCAGACAGTGAAGATTTATT	chr7:55168525	-	30	0	0	1	1	27	Alternative transcripts
GAAAGGAAATGCAGTTTTAGT	chr7:55168557	-	30	0	0	0	4	40	Alternative transcripts
GAAAGGAAATGCAGTTTTAG	chr7:55168558	-	35	0	0	0	2	34	Alternative transcripts
GAGAAATTGAAATTGTAGAA	chr7:55168575	-	25	0	0	0	1	48	Alternative transcripts
GAGGACTTTATTTGAAGCAAA	chr7:55168597	-	30	0	0	0	3	28	Alternative transcripts
GCAGGACTTTATTTGAAGCAA	chr7:55168598	-	35	0	0	0	2	22	Alternative transcripts
GTATGTCAAATGAATAGTGTC	chr7:55168617	-	30	0	0	0	0	13	Alternative transcripts
GACACTATTCATTTGACATA	chr7:55168620	+	30	0	0	0	0	9	Alternative transcripts
GTACTTGTCCATCTTTCTCC	chr7:55170285	+	45	0	0	0	1	10	Alternative transcripts
GTGTCCATCTTTCTCCAGGCC	chr7:55170290	+	55	0	0	0	1	30	Alternative transcripts
GTTTCCTGGCCTGGAGAAAGA	chr7:55170293	-	50	0	0	0	3	31	Alternative transcripts
GAGACTCTCATTTCCTGGCC	chr7:55170303	-	55	0	0	0	1	19	Alternative transcripts
GCTTTGAGACTCTCATTTCC	chr7:55170308	-	45	2	0	0	0	13	Alternative transcripts
GTTTAAAAAGGCAGAATAACA	chr7:55170330	-	25	1	0	0	5	75	Alternative transcripts
GTACAGGATGATAGTTTAAAA	chr7:55170343	-	25	0	0	0	1	18	Alternative transcripts
GTCCTGTAATCAAAGTAATGA	chr7:55170359	+	30	0	0	0	1	17	Alternative transcripts
GCCATCATTACTTTGATTAC	chr7:55170360	-	35	0	0	0	1	4	Alternative transcripts
GGCAGCGTGTCCCACCAGAG	chr7:55170380	+	70	0	0	0	0	9	Alternative transcripts
GCAGCGTGTCCCACCAGAGC	chr7:55170381	+	70	0	0	0	0	18	Alternative transcripts
GAGCTGGGCTCCCGCTCTGGT	chr7:55170390	-	70	1	0	0	4	17	Alternative transcripts
GCAGCTGGGCTCCCGCTCTGG	chr7:55170391	-	75	1	0	0	8	26	Alternative transcripts
GAGCAGCTGGGCTCCCGCTC	chr7:55170394	-	75	1	0	0	0	23	Alternative transcripts
GAGCGGGAGCCCAGCTGCTC	chr7:55170397	+	75	3	0	1	3	24	Alternative transcripts
GAGCATGACTCCTGAGCAGCT	chr7:55170406	-	55	0	0	0	3	44	Alternative transcripts
GAAGCATGACTCCTGAGCAGC	chr7:55170407	-	55	0	0	0	2	30	Alternative transcripts
GCTGCTCAGGAGTCATGCTT	chr7:55170410	+	55	0	0	0	1	15	Alternative transcripts
GCTCAGGAGTCATGCTTAGGA	chr7:55170414	+	50	0	0	0	0	12	Alternative transcripts
GACTCTGACGGCAGAAGAGAA	chr7:55170439	-	50	0	0	0	1	13	Alternative transcripts
GAACTCTGACGGCAGAAGAGA	chr7:55170440	-	50	1	0	0	0	14	Alternative transcripts
GTCTGCCGTCAGAGTTTCAGC	chr7:55170448	+	55	1	0	0	4	9	Alternative transcripts
GCTGCCGTCAGAGTTTCAGCT	chr7:55170449	+	55	0	0	0	0	14	Alternative transcripts
GCAACCCAGCTGAAACTCTGA	chr7:55170452	-	50	0	0	0	1	14	Alternative transcripts
GCGTCAGAGTTTCAGCTGGGT	chr7:55170453	+	55	0	0	0	1	17	Alternative transcripts
GTCAGAGTTTCAGCTGGGTT	chr7:55170454	+	50	0	0	0	4	32	Alternative transcripts
GTCAGAGTTTCAGCTGGGTTG	chr7:55170455	+	50	0	0	0	3	27	Alternative transcripts
GAGTTTCAGCTGGGTTGGGG	chr7:55170458	+	60	0	0	0	0	34	Alternative transcripts
GATGCAGCCACCTCCATGCC	chr7:55170480	+	65	1	0	1	3	112	Alternative transcripts
GCAGAAGGCCAGGCATGGAGG	chr7:55170487	-	65	2	0	0	12	99	Alternative transcripts
GATGCAGAAGGCCAGGCATGG	chr7:55170490	-	60	2	0	11	117	>=243	Alternative transcripts
GCAGATGCAGAAGGCCAGGCA	chr7:55170493	-	60	3	0	0	14	118	Alternative transcripts
GATCACAGATGCAGAAGGCC	chr7:55170498	-	55	1	0	1	2	20	Alternative transcripts
GTGATGATCACAGATGCAGA	chr7:55170503	-	45	0	0	0	4	19	Alternative transcripts
GTTCTGCATCTGTGATCATCA	chr7:55170505	+	40	0	0	10	273	>=339	Alternative transcripts
GTGAGGCTCAGTGGCAGGAGG	chr7:55170528	-	65	0	0	0	5	82	Alternative transcripts
GCATGAGGCTCAGTGGCAGG	chr7:55170531	-	65	3	0	0	1	25	Alternative transcripts
GAAGGCATGAGGCTCAGTGGC	chr7:55170534	-	60	3	0	0	3	80	Alternative transcripts
GCGTGAAGGCATGAGGCTCAG	chr7:55170538	-	60	4	0	0	0	13	Alternative transcripts
GAACAGACACGTGAAGGCATG	chr7:55170546	-	50	1	0	0	0	9	Alternative transcripts
GCGGGGGGAACAGACACGTGA	chr7:55170553	-	65	0	0	0	0	5	Alternative transcripts
GTGGCAGAAAGGAAAAGCGGG	chr7:55170569	-	55	0	0	0	1	35	Alternative transcripts
GTGGCAGAAAGGAAAAGCGG	chr7:55170570	-	55	0	0	1	0	28	Alternative transcripts
GGTGGCAGAAAGGAAAAGCG	chr7:55170571	-	55	0	0	0	3	37	Alternative transcripts
GGGTGGCAGAAAGGAAAAGC	chr7:55170572	-	55	0	0	0	5	56	Alternative transcripts
GGGGTGGCAGAAAGGAAAAG	chr7:55170573	-	55	0	0	0	8	70	Alternative transcripts
GCACGTGCAGGGGTGGCAGAA	chr7:55170581	-	65	0	0	0	1	18	Alternative transcripts
GCTTTCTGCCACCCCTGCACG	chr7:55170582	+	65	0	0	0	0	9	Alternative transcripts
GTTTCTGCCACCCCTGCACGT	chr7:55170583	+	60	0	0	0	0	5	Alternative transcripts
GTGGCGGCCCACGTGCAGGGG	chr7:55170589	-	80	1	0	0	0	15	Alternative transcripts
GACCCCTGCACGTGGGCCGCC	chr7:55170591	+	80	0	0	0	0	12	Alternative transcripts
GACCTGGCGGCCCACGTGCAG	chr7:55170592	-	75	0	0	0	0	9	Alternative transcripts
GAACCTGGCGGCCCACGTGCA	chr7:55170593	-	70	0	0	0	1	8	Alternative transcripts
GAACCTGGCGGCCCACGTGC	chr7:55170594	-	75	1	0	0	0	8	Alternative transcripts
GGATACTCTTGGGAACCTGG	chr7:55170606	-	55	0	0	0	0	18	Alternative transcripts
GTAGGATACTCTTGGGAACC	chr7:55170609	-	50	0	0	0	0	8	Alternative transcripts
GAAATGGGTAGGATACTCTT	chr7:55170616	-	40	0	0	0	0	10	Alternative transcripts
GGAAATGGGTAGGATACTCT	chr7:55170617	-	45	0	0	0	0	14	Alternative transcripts
GTGGAAGGAAGGAAATGGGT	chr7:55170627	-	50	0	0	0	5	72	Alternative transcripts
GGGAGTGGAAGGAAGGAAAT	chr7:55170631	-	50	0	0	0	5	144	Alternative transcripts
GAGGGAGTGGAAGGAAGGAAA	chr7:55170632	-	50	0	0	2	50	>=364	Alternative transcripts
GTGGCAAAGGGAGTGGAAGGA	chr7:55170638	-	55	0	0	0	4	72	Alternative transcripts
GCACTGGCAAAGGGAGTGGA	chr7:55170642	-	60	0	0	0	3	30	Alternative transcripts
GAGAGGCACTGGCAAAGGGAG	chr7:55170646	-	60	1	0	0	2	74	Alternative transcripts
GGGTGAGAGGCACTGGCAAA	chr7:55170651	-	60	1	0	0	39	90	Alternative transcripts
GGGGTGAGAGGCACTGGCAA	chr7:55170652	-	65	1	0	0	5	55	Alternative transcripts
GCTAGTTGGGGTGAGAGGCAC	chr7:55170658	-	60	1	0	0	0	23	Alternative transcripts
GTAGCTACTAGTTGGGGTGAG	chr7:55170664	-	50	1	0	0	0	10	Alternative transcripts
GTGATGGTTAGCTACTAGTTG	chr7:55170671	-	40	2	0	0	1	5	Alternative transcripts
GTGATGGTTAGCTACTAGTT	chr7:55170672	-	40	2	0	0	1	4	Alternative transcripts
GGTGATGGTTAGCTACTAGT	chr7:55170673	-	45	2	0	0	0	4	Alternative transcripts
GAGTAGCTAACCATCACCCCC	chr7:55170679	+	55	1	0	0	0	5	Alternative transcripts
GAGGTCAGTCCTGGGGGTGA	chr7:55170688	-	65	2	0	1	4	38	Alternative transcripts
GAGGAAGAGGTCAGTCCTGG	chr7:55170694	-	60	2	0	0	8	50	Alternative transcripts
GGAGGAAGAGGTCAGTCCTG	chr7:55170695	-	60	2	0	0	3	50	Alternative transcripts
GAGGAGGAAGAGGTCAGTCCT	chr7:55170696	-	55	3	0	1	6	38	Alternative transcripts
GAGGAGGAAGAGGTCAGTCC	chr7:55170697	-	60	3	0	1	6	50	Alternative transcripts
GATCTGGCAGCGAGGAGGAAG	chr7:55170707	-	60	0	0	0	1	40	Alternative transcripts
GACAATCATCTGGCAGCGAGG	chr7:55170713	-	55	0	0	0	0	2	Alternative transcripts
GTGAACAATCATCTGGCAGCG	chr7:55170716	-	50	0	0	0	0	4	Alternative transcripts
GCTGTGCTTTGAACAATCATC	chr7:55170724	-	40	0	0	0	0	19	Alternative transcripts
GAGAATTTGTCAGAAACCTGC	chr7:55170745	+	40	0	0	0	0	11	Alternative transcripts
GAATTTGTCAGAAACCTGCA	chr7:55170746	+	40	0	0	0	0	9	Alternative transcripts
GTGGCAGCATGGAGTCCCTGC	chr7:55170760	-	65	2	0	0	0	16	Alternative transcripts
GTACGGAGAAGGCTGGCAGCA	chr7:55170772	-	60	3	0	0	0	21	Alternative transcripts
GATGCTAATTACGGAGAAGGC	chr7:55170780	-	45	2	0	0	0	5	Alternative transcripts
GAGCCTTCTCCGTAATTAGCA	chr7:55170782	+	45	3	0	0	1	6	Alternative transcripts
GGCCATGCTAATTACGGAGA	chr7:55170784	-	50	1	0	0	1	2	Alternative transcripts
GACTGGGGCCATGCTAATTA	chr7:55170790	-	50	1	0	0	1	7	Alternative transcripts
GAAGGCTAGAAGCATGGACTG	chr7:55170805	-	50	1	0	0	3	15	Alternative transcripts
GCAAGGCTAGAAGCATGGACT	chr7:55170806	-	50	2	0	0	1	9	Alternative transcripts
GCCAGTCCATGCTTCTAGCCT	chr7:55170807	+	55	3	0	0	1	11	Alternative transcripts
GAGGAACCAAGGCTAGAAGCA	chr7:55170812	-	50	4	0	0	3	36	Alternative transcripts
GCAGAGGGGCAGAAGGAACCA	chr7:55170824	-	60	0	0	0	5	51	Alternative transcripts
GATTTCAAACAGAGGGGCAGA	chr7:55170832	-	45	0	0	0	3	24	Alternative transcripts
GCTCTAGAATTTCAAACAGAG	chr7:55170839	-	35	0	0	0	4	18	Alternative transcripts
GCTCTAGAATTTCAAACAGA	chr7:55170840	-	35	0	0	0	2	27	Alternative transcripts
GGCTCTAGAATTTCAAACAG	chr7:55170841	-	40	1	0	0	0	7	Alternative transcripts
GTGAAATTCTAGAGCCAGCTG	chr7:55170849	+	45	2	0	0	1	19	Alternative transcripts
GAAATTCTAGAGCCAGCTGT	chr7:55170850	+	45	2	0	0	1	12	Alternative transcripts
GACAGATAATTGTCCCACAGC	chr7:55170862	-	45	1	0	0	0	5	Alternative transcripts
GTATTGAGATGTTTTCACATC	chr7:55170893	-	30	1	0	0	2	23	Alternative transcripts
GAAAACATCTCAATAACAAAC	chr7:55170902	+	25	0	0	0	2	54	Alternative transcripts
GTTGAGTTTCTACTCTGTGAC	chr7:55170951	-	40	1	0	0	22	261	Alternative transcripts
GTGTCTGGATGTTGGATTGG	chr7:55171026	-	50	0	0	0	1	18	Alternative transcripts
GTATGTGTCTGGATGTTGGAT	chr7:55171029	-	40	0	0	0	0	14	Alternative transcripts
GATCACTATGTGTCTGGATGT	chr7:55171034	-	40	0	0	0	5	15	Alternative transcripts
GTTCACTTCCTACAGATGCAC	chr7:55171161	+	45	0	0	0	0	10	Exon	Exon16:-10;Exon16:-7;	Intron
GTCACTTCCTACAGATGCACT	chr7:55171162	+	45	0	0	0	0	31	Exon	Exon16:-10;Exon16:-7;Exon16:-6;	Intron
GTCCTACAGATGCACTGGGCC	chr7:55171167	+	60	0	0	0	1	11	Exon	Exon16:-3;	Intron
GACCTGGCCCAGTGCATCTGT	chr7:55171168	-	60	0	0	0	2	8	Exon	Gly630Glu;	Missense
GTGCACTGGGCCAGGTCTTGA	chr7:55171176	+	60	1	0	0	3	31	Exon	Thr629Ile;	Missense
GTTGGACAGCCTTCAAGACC	chr7:55171185	-	55	0	0	0	0	13	Exon	Cys636Tyr;	Missense
GCTTGAAGGCTGTCCAACGAA	chr7:55171191	+	50	0	0	0	0	3	Exon	None	None
GTTGAAGGCTGTCCAACGAAT	chr7:55171192	+	45	0	0	0	1	2	Exon	Gly635Gly;	Missense
GTGAACACTTACCCATTCGT	chr7:55171203	-	45	0	0	0	1	5	Exon	Exon16:+7;Exon16:+5;	Intron
GTTGTTCCTCCACCTCATTCC	chr7:55172961	+	50	0	0	0	1	14	Exon	Exon17:-17;Exon17:-16;	Intron
GTTAGGCCTGGAATGAGGTGG	chr7:55172966	-	55	0	0	0	2	29	Exon	Gly640Gly;Exon17:-1;	Splice-acceptor
GATCTTAGGCCTGGAATGAGG	chr7:55172969	-	50	1	0	0	1	12	Exon	None	None
GGGATCTTAGGCCTGGAATG	chr7:55172972	-	55	1	0	0	11	121	Exon	Lys642Lys;	Missense
GATGGACGGGATCTTAGGCC	chr7:55172979	-	60	1	0	0	0	2	Exon	Pro644Pro;	Missense
GTGGCGATGGACGGGATCTT	chr7:55172984	-	60	0	0	0	0	2	Exon	Ala647Thr;	Missense
GAAGATCCCGTCCATCGCCAC	chr7:55172987	+	60	0	0	0	0	0	Exon	Ile643Ile;Pro644Leu;	Missense
GAGATCCCGTCCATCGCCACT	chr7:55172988	+	60	0	0	0	0	0	Exon	Ile643Ile;Pro644Leu;	Missense
GCCCGTCCATCGCCACTGGGA	chr7:55172992	+	70	0	0	0	0	10	Exon	Ser645Phe;	Missense
GACCATCCCAGTGGCGATGGA	chr7:55172993	-	60	0	0	0	0	3	Exon	Gly649Lys;	Missense
GTCCATCGCCACTGGGATGG	chr7:55172995	+	65	2	0	0	0	7	Exon	Ser645Ser;Ile646Ile;	Missense
GTCCATCGCCACTGGGATGGT	chr7:55172996	+	60	2	0	0	1	8	Exon	Ile646Ile;Ala647Val;	Missense
GCCATCGCCACTGGGATGGTG	chr7:55172997	+	65	2	0	0	0	19	Exon	Ile646Ile;Ala647Val;	Missense
GCATCGCCACTGGGATGGTGG	chr7:55172998	+	65	2	0	0	1	17	Exon	Ile646Ile;Ala647Val;	Missense
GAGGGCCCCCACCATCCCAG	chr7:55173003	-	75	1	0	0	0	17	Exon	Ala653Thr;Gly652Glu;	Missense
GGGGGCCCTCCTCTTGCTGC	chr7:55173016	+	75	0	0	0	2	16	Exon	Ala653Val;Leu654Phe;	Missense
GGCCCTCCTCTTGCTGCTGG	chr7:55173019	+	70	0	0	0	9	36	Exon	Ala653Ala;Leu654Phe;Leu655Phe;	Missense
GCACCACCAGCAGCAAGAGGA	chr7:55173021	-	60	0	0	0	3	50	Exon	Val659Ile;Leu658Leu;	Missense
GCCTCCTCTTGCTGCTGGTGG	chr7:55173022	+	65	0	0	1	5	65	Exon	Leu654Leu;Leu655Phe;	Missense
GGGCCACCACCAGCAGCAAG	chr7:55173025	-	70	0	0	0	0	30	Exon	Ala661Thr;Val660Ile;Val659Val;	Missense
GCTTGCTGCTGGTGGTGGCCC	chr7:55173028	+	70	0	0	1	2	46	Exon	Leu657Leu;Leu658Leu;	Missense
GTTGCTGCTGGTGGTGGCCCT	chr7:55173029	+	65	0	0	1	2	44	Exon	Leu657Leu;Leu658Leu;	Missense
GTGCTGCTGGTGGTGGCCCTG	chr7:55173030	+	70	0	0	0	7	61	Exon	Leu658Leu;	Missense
GCTGGTGGTGGCCCTGGGGAT	chr7:55173035	+	70	0	0	0	5	83	Exon	None	None
GCATGAAGAGGCCGATCCCCA	chr7:55173045	-	60	1	0	0	2	3	Exon	None	None
GCATGAAGAGGCCGATCCCC	chr7:55173046	-	65	1	0	0	0	5	Exon	None	None
GGATCGGCCTCTTCATGCGA	chr7:55173051	+	60	1	0	0	0	2	Exon	Ile664Ile;Gly665Gly;	Missense
GTGTGGCGCCTTCGCATGAAG	chr7:55173058	-	60	1	0	0	0	3	Exon	Arg671His;Arg670Arg;	Missense
GTGCGAAGGCGCCACATCGTT	chr7:55173066	+	60	0	0	0	0	1	Exon	None	None
GCGTGCGCTTCCGAACGATG	chr7:55173076	-	65	1	0	0	0	0	Exon	Arg677His;Lys676Lys;	Missense
GTCGTTCGGAAGCGCACGCTG	chr7:55173081	+	65	2	0	0	0	0	Exon	Arg675Trp;	Missense
GTTCGGAAGCGCACGCTGCGG	chr7:55173084	+	70	3	0	0	0	3	Exon	None	None
GCACGCTGCGGAGGCTGCTGC	chr7:55173094	+	75	1	0	0	2	30	Exon	Leu679Leu;Arg680Trp;	Missense
GTGCGGAGGCTGCTGCAGGAG	chr7:55173099	+	70	2	0	0	3	56	Exon	None	None
GCGGAGGCTGCTGCAGGAGA	chr7:55173100	+	70	2	0	0	5	118	Exon	Leu682Leu;	Missense
GAGGCTGCTGCAGGAGAGGG	chr7:55173103	+	70	1	1	0	7	140	Exon	Leu682Leu;Leu683Leu;	Missense
GAGGGAGGTGAGTGCCAGTCC	chr7:55173119	+	65	0	0	0	4	38	Exon	None	None
GGGAGGTGAGTGCCAGTCCT	chr7:55173120	+	65	0	0	0	2	36	Exon	None	None
GAGGTGAGTGCCAGTCCTGGG	chr7:55173123	+	65	1	0	0	7	27	Exon	None	None
GGTGAGTGCCAGTCCTGGGT	chr7:55173124	+	65	1	0	0	0	31	Exon	None	None
GTTCTTGTCCCCCCCAGCTTG	chr7:55173905	+	60	0	0	0	3	14	Exon	Exon18:-9;	Intron
GAGAGGCTCCACAAGCTGGGG	chr7:55173912	-	65	0	0	0	2	18	Exon	Glu690Lys;	Missense
GAAGAGGCTCCACAAGCTGGG	chr7:55173913	-	60	1	0	0	0	19	Exon	Glu690Glu;	Missense
GTAAGAGGCTCCACAAGCTGG	chr7:55173914	-	55	2	0	0	0	11	Exon	Glu690Glu;	Missense
GTAAGAGGCTCCACAAGCTG	chr7:55173915	-	55	2	0	0	1	4	Exon	None	None
GTGTAAGAGGCTCCACAAGCT	chr7:55173916	-	50	2	0	0	0	11	Exon	None	None
GTGTAAGAGGCTCCACAAGC	chr7:55173917	-	55	2	0	0	0	8	Exon	None	None
GTGGAGCCTCTTACACCCAG	chr7:55173924	+	60	2	0	0	1	13	Exon	Pro691Phe;	Missense
GCTTCTCCACTGGGTGTAAG	chr7:55173930	-	55	0	0	0	0	10	Exon	Glu697Lys;Gly696Lys;	Missense
GTGGTTGGGAGCTTCTCCACT	chr7:55173939	-	55	1	0	0	1	8	Exon	None	None
GTTGGTTGGGAGCTTCTCCAC	chr7:55173940	-	55	1	0	0	1	10	Exon	None	None
GCTCCCAACCAAGCTCTCTTG	chr7:55173952	+	55	1	0	0	0	5	Exon	Pro699Leu;Asn700Asn;	Missense
GATCCTCAAGAGAGCTTGGTT	chr7:55173954	-	45	1	0	0	1	6	Exon	Arg705Lys;Leu704Leu;	Missense
GATCCTCAAGAGAGCTTGGT	chr7:55173955	-	50	1	0	0	2	10	Exon	Arg705Lys;Leu704Leu;	Missense
GTCAAGATCCTCAAGAGAGCT	chr7:55173959	-	45	1	0	0	1	12	Exon	Arg705Arg;	Missense
GAGCTCTCTTGAGGATCTTGA	chr7:55173962	+	45	0	0	0	0	10	Exon	Leu703Phe;	Missense
GATTCAAAAAGATCAAAGTGC	chr7:55173992	+	30	0	0	0	2	34	Exon	Phe712Phe;	Missense
GTTCAAAAAGATCAAAGTGCT	chr7:55173993	+	30	0	0	0	1	32	Exon	None	None
GAAGATCAAAGTGCTGGGCTC	chr7:55173999	+	50	0	0	0	2	71	Exon	Ile715Ile;	Missense
GTGCTGGGCTCCGGTGCGTT	chr7:55174008	+	70	0	0	0	0	10	Exon	Leu718Leu;	Missense
GGGCTCCGGTGCGTTCGGCA	chr7:55174013	+	75	0	0	0	0	1	Exon	Gly719Gly;Ser720Phe;	Missense
GATACACCGTGCCGAACGCAC	chr7:55174018	-	60	2	0	0	0	1	Exon	Val726Ile;Thr725Thr;	Missense
GTGCGTTCGGCACGGTGTATA	chr7:55174022	+	55	1	0	0	0	0	Exon	Phe723Phe;	Missense
GTCGGCACGGTGTATAAGGTA	chr7:55174027	+	50	1	0	0	0	2	Exon	Gly724Gly;Thr725Met;	Missense
GGTGTATAAGGTAAGGTCCC	chr7:55174034	+	50	0	0	0	0	5	Exon	None	None
GTAAGGTAAGGTCCCTGGCAC	chr7:55174040	+	55	0	0	0	0	8	Exon	None	None
GCTTCCTTCTCTCTCTGTCAT	chr7:55174700	+	45	0	0	0	2	75	Exon	Exon19:-19;Exon19:-18;Exon19:-15;	Intron
GTTCCTTCTCTCTCTGTCATA	chr7:55174701	+	40	0	0	0	8	109	Exon	Exon19:-18;Exon19:-15;	Intron
GTCCCTATGACAGAGAGAGA	chr7:55174703	-	50	0	0	0	1	26	Exon	Gly729Arg;Exon19:-1;	Splice-acceptor
GTAGGGACTCTGGATCCCAGA	chr7:55174719	+	55	5	0	0	4	22	Exon	Leu730Phe;	Missense
GTTTTAACTTTCTCACCTTCT	chr7:55174733	-	30	0	0	0	2	28	Exon	Val738Ile;	Missense
GATTTTAACTTTCTCACCTTC	chr7:55174734	-	30	0	0	0	0	21	Exon	Val738Ile;	Missense
GTAAAATTCCCGTCGCTATCA	chr7:55174751	+	40	0	0	0	0	0	Exon	Pro741Ser;	Missense
GCTTAATTCCTTGATAGCGAC	chr7:55174758	-	40	0	0	0	0	1	Exon	Glu746Lys;	Missense
GTCTTAATTCCTTGATAGCGA	chr7:55174759	-	35	0	0	0	0	3	Exon	None	None
GAACATCTCCGAAAGCCAACA	chr7:55174787	+	45	1	0	0	1	10	Exon	Ser752Phe;Pro753Ser;	Missense
GAGGATTTCCTTGTTGGCTTT	chr7:55174794	-	40	1	0	0	3	35	Exon	Glu758Lys;	Missense
GCACATCGAGGATTTCCTTGT	chr7:55174801	-	45	1	0	0	0	3	Exon	Asp761Asn;	Missense
GCAAAGCAGAAACTCACATCG	chr7:55174814	-	45	0	0	0	0	11	Exon	Exon19:+11;	Intron
GACGTGCCTCTCCCTCCCTCC	chr7:55181271	+	70	1	0	0	3	39	Exon	Exon20:-17;Exon20:-16;	Intron
GGCTTCCTGGAGGGAGGGAG	chr7:55181276	-	70	0	0	0	10	120	Exon	Glu762Lys;Exon20:-1;	Splice-acceptor
GACGTAGGCTTCCTGGAGGGA	chr7:55181281	-	60	2	0	1	2	34	Exon	Ala763Thr;	Missense
GCACGTAGGCTTCCTGGAGGG	chr7:55181282	-	65	2	0	0	4	34	Exon	None	None
GCATCACGTAGGCTTCCTGGA	chr7:55181285	-	55	2	0	0	0	16	Exon	Val765Ile;	Missense
GCCTCCAGGAAGCCTACGTGA	chr7:55181286	+	60	2	0	0	2	23	Exon	Exon20:-4;Exon20:-3;	Intron
GTGGCCATCACGTAGGCTTCC	chr7:55181289	-	60	2	0	0	1	7	Exon	Ala767Thr;Met766Ile;Val765Val;	Missense
GAGCCTACGTGATGGCCAGCG	chr7:55181295	+	65	2	0	0	0	4	Exon	Ala763Ala;Tyr764Tyr;	Missense
GTCCACGCTGGCCATCACGT	chr7:55181297	-	65	0	0	0	0	4	Exon	Val769Ile;Ser768Asn;	Missense
GCACGTGGGGGTTGTCCACGC	chr7:55181309	-	70	2	0	0	0	4	Exon	None	None
GCCCCCACGTGTGCCGCCTGC	chr7:55181322	+	80	1	0	0	2	14	Exon	Pro772Pro;His773Tyr;	Missense
GCCCCACGTGTGCCGCCTGCT	chr7:55181323	+	75	1	0	0	0	11	Exon	His773Tyr;	Missense
GCCCAGCAGGCGGCACACGT	chr7:55181324	-	75	1	0	0	0	12	Exon	Leu778Leu;Leu777Leu;	Missense
GTGCCCAGCAGGCGGCACACG	chr7:55181325	-	75	1	0	0	0	15	Exon	Gly779Ser;Leu778Leu;Leu777Leu;	Missense
GTGAGGCAGATGCCCAGCAGG	chr7:55181334	-	65	2	0	0	7	50	Exon	Cys781Tyr;	Missense
GAGGTGAGGCAGATGCCCAGC	chr7:55181337	-	65	2	0	0	3	41	Exon	None	None
GTGAGCTGCACGGTGGAGGTG	chr7:55181352	-	65	0	0	0	0	31	Exon	Gln787Gln;Val786Val;	Missense
GCGTGATGAGCTGCACGGTGG	chr7:55181357	-	65	0	0	0	0	5	Exon	None	None
GCTGCGTGATGAGCTGCACGG	chr7:55181360	-	65	1	0	0	0	6	Exon	Thr790Thr;	Missense
GAGCTGCGTGATGAGCTGCA	chr7:55181363	-	60	1	0	0	1	13	Exon	Gln791Gln;Thr790Thr;	Missense
GATCACGCAGCTCATGCCCTT	chr7:55181374	+	55	0	0	0	0	6	Exon	Thr790Met;Gln791Ter;	Nonsense
GCATGCCCTTCGGCTGCCTCC	chr7:55181385	+	70	1	0	0	0	25	Exon	Pro794Phe;	Missense
GTAGTCCAGGAGGCAGCCGAA	chr7:55181389	-	60	1	0	0	2	13	Exon	Asp800Asn;Leu799Leu;	Missense
GATAGTCCAGGAGGCAGCCGA	chr7:55181390	-	60	1	0	0	0	13	Exon	Asp800Asn;Leu799Leu;	Missense
GCTGCCTCCTGGACTATGTC	chr7:55181396	+	60	3	0	0	1	14	Exon	Cys797Cys;Leu798Phe;	Missense
GCTGCCTCCTGGACTATGTCC	chr7:55181397	+	60	3	0	0	3	25	Exon	Cys797Cys;Leu798Phe;Leu799Leu;	Missense
GTTCCCGGACATAGTCCAGG	chr7:55181400	-	60	2	0	0	0	7	Exon	Glu804Lys;Arg803Gln;	Missense
GTGTGTTCCCGGACATAGTCC	chr7:55181403	-	55	2	0	0	0	7	Exon	Glu804Lys;Arg803Arg;	Missense
GCAATATTGTCTTTGTGTTCC	chr7:55181415	-	35	0	0	0	3	35	Exon	None	None
GCGGGAACACAAAGACAATAT	chr7:55181416	+	40	0	0	0	0	10	Exon	His805Tyr;	Missense
GCTCCCAGTACCTGCTCAAC	chr7:55181438	+	60	0	0	0	2	8	Exon	Ser811Phe;Gln812Ter;	Nonsense
GACACCAGTTGAGCAGGTACT	chr7:55181441	-	50	2	0	0	1	6	Exon	Trp817Ter;	Nonsense
GCACACCAGTTGAGCAGGTAC	chr7:55181442	-	55	2	0	0	0	6	Exon	Trp817Ter;	Nonsense
GTCTGCACACACCAGTTGAGC	chr7:55181448	-	55	0	0	0	1	11	Exon	Val819Ile;	Missense
GCTGGTGTGTGCAGATCGCAA	chr7:55181457	+	55	0	0	0	3	10	Exon	None	None
GTGCAGATCGCAAAGGTAATC	chr7:55181465	+	45	0	0	0	1	7	Exon	Ile821Ile;	Missense
GCAGATCGCAAAGGTAATCA	chr7:55181466	+	45	0	0	0	0	6	Exon	Ile821Ile;	Missense
GATCGCAAAGGTAATCAGGGA	chr7:55181470	+	45	0	0	0	0	5	Exon	Ala822Val;	Missense
GTCGCAAAGGTAATCAGGGAA	chr7:55181471	+	45	0	0	0	0	8	Exon	Ala822Val;	Missense
GTAATCAGGGAAGGGAGATA	chr7:55181479	+	45	0	0	0	9	106	Exon	Exon20:+6;	Intron
GAGCAGGGTCTTCTCTGTTTC	chr7:55191697	+	50	0	0	0	1	21	Exon	None	None
GCAGGGTCTTCTCTGTTTCA	chr7:55191698	+	50	0	0	0	0	21	Exon	Exon21:-14;	Intron
GTTTCAGGGCATGAACTACT	chr7:55191712	+	45	0	0	0	0	3	Exon	Exon21:-3;	Intron
GTCAGGGCATGAACTACTTGG	chr7:55191715	+	50	0	0	0	0	9	Exon	Gly824Gly;	Missense
GCTACTTGGAGGACCGTCGCT	chr7:55191727	+	60	1	0	0	0	1	Exon	Tyr827Tyr;	Missense
GGTCGCGGTGCACCAAGCGA	chr7:55191739	-	70	0	0	0	1	1	Exon	Asp837Asn;Arg836His;	Missense
GTCGCTTGGTGCACCGCGACC	chr7:55191742	+	70	1	0	0	0	2	Exon	Arg832Arg;	Missense
GTGCACCGCGACCTGGCAGCC	chr7:55191750	+	75	0	0	0	1	19	Exon	His835His;Arg836Cys;	Missense
GCGTTCCTGGCTGCCAGGTCG	chr7:55191754	-	70	4	0	0	3	17	Exon	Arg841Lys;	Missense
GCCTGGCAGCCAGGAACGTAC	chr7:55191760	+	65	4	0	0	3	17	Exon	Ala839Val;	Missense
GTGTTTTCACCAGTACGTTCC	chr7:55191768	-	45	1	0	0	1	13	Exon	Val845Val;	Missense
GTCTGTGATCTTGACATGCTG	chr7:55191791	-	45	0	0	0	0	19	Exon	None	None
GCATGTCAAGATCACAGATTT	chr7:55191797	+	35	0	0	0	4	27	Exon	Val851Val;	Missense
GATGTCAAGATCACAGATTTT	chr7:55191798	+	30	0	0	0	2	29	Exon	Val851Val;	Missense
GCAAGATCACAGATTTTGGGC	chr7:55191802	+	45	0	0	0	0	17	Exon	Ile853Ile;	Missense
GTTTTGGGCTGGCCAAACTGC	chr7:55191814	+	55	1	0	0	0	15	Exon	Leu858Leu;	Missense
GTTTGGGCTGGCCAAACTGCT	chr7:55191815	+	55	1	0	0	1	17	Exon	Leu858Leu;	Missense
GCTGGCCAAACTGCTGGGTG	chr7:55191820	+	65	0	0	0	2	23	Exon	Ala859Val;	Missense
GCTCTTCCGCACCCAGCAGTT	chr7:55191825	-	60	1	0	0	0	12	Exon	Glu865Lys;Ala864Ala;	Missense
GAGAAAGAATACCATGCAGA	chr7:55191845	+	40	0	0	0	5	39	Exon	None	None
GAAAGAATACCATGCAGAAGG	chr7:55191848	+	40	0	0	0	0	29	Exon	None	None
GTTACTTTGCCTCCTTCTGCA	chr7:55191856	-	45	0	0	0	1	21	Exon	Exon21:+1;	Splice-donor
GATGCAGAAGGAGGCAAAGTA	chr7:55191858	+	45	0	1	0	1	37	Exon	Ala871Val;	Missense
GCAGAAGGAGGCAAAGTAAGG	chr7:55191861	+	50	0	0	0	1	51	Exon	None	None
GAAGGAGGCAAAGTAAGGAGG	chr7:55191864	+	50	0	0	1	3	67	Exon	Gly874Gly;	Missense
GCAAAGTAAGGAGGTGGCTTT	chr7:55191871	+	45	0	0	0	1	26	Exon	None	None
GCCTCATCTCTCACCATCCCA	chr7:55192744	+	55	0	0	0	3	51	Exon	Exon22:-19;Exon22:-16;	Intron
GACTTGATAGGCACCTTGGGA	chr7:55192756	-	50	1	0	0	0	6	Exon	None	None
GATCCCAAGGTGCCTATCAAG	chr7:55192758	+	50	1	0	0	0	8	Exon	Exon22:-5;Exon22:-4;	Intron
GATCCACTTGATAGGCACCTT	chr7:55192760	-	45	1	0	0	0	2	Exon	Trp880Ter;Lys879Lys;	Nonsense
GCATCCACTTGATAGGCACCT	chr7:55192761	-	50	1	0	1	0	11	Exon	Trp880Ter;Lys879Lys;	Nonsense
GCAAGGTGCCTATCAAGTGGA	chr7:55192762	+	50	1	0	0	1	8	Exon	Pro877Ser;	Missense
GCCTATCAAGTGGATGGCAT	chr7:55192768	+	50	1	0	0	0	6	Exon	Ile878Ile;	Missense
GTCCAATGCCATCCACTTGAT	chr7:55192769	-	45	0	0	0	2	9	Exon	Ala882Thr;	Missense
GATACCCACCAGAGTGATGTC	chr7:55192812	+	50	0	0	0	1	14	Exon	Thr892Ile;His893Tyr;	Missense
GCTCCAGACATCACTCTGGT	chr7:55192815	-	55	2	0	0	2	11	Exon	Trp898Ter;	Nonsense
GAGCTCCAGACATCACTCTGG	chr7:55192816	-	55	2	0	1	1	18	Exon	Trp898Ter;	Nonsense
GCGTAGCTCCAGACATCACTC	chr7:55192819	-	55	2	0	1	1	7	Exon	Ser899Asn;Trp898Ter;	Nonsense
GCAGAGTGATGTCTGGAGCTA	chr7:55192820	+	50	1	1	1	3	16	Exon	None	None
GTTTTCTTGCTTCATCCTCTC	chr7:55198695	+	40	0	0	0	8	113	Exon	Exon23:-18;	Intron
GTTTCTTGCTTCATCCTCTCA	chr7:55198696	+	40	0	0	2	25	217	Exon	Exon23:-18;Exon23:-14;	Intron
GTTCTTGCTTCATCCTCTCAG	chr7:55198697	+	45	0	0	0	2	44	Exon	Exon23:-14;	Intron
GTCCTCTCAGGGGTGACTGTT	chr7:55198708	+	55	1	0	0	0	18	Exon	Exon23:-5;Exon23:-3;	Intron
GCCTCTCAGGGGTGACTGTTT	chr7:55198709	+	55	1	0	0	0	11	Exon	Exon23:-5;Exon23:-3;	Intron
GTTTGGGAGTTGATGACCTT	chr7:55198725	+	45	0	1	0	1	9	Exon	None	None
GTCATATGGCTTGGATCCAA	chr7:55198741	-	45	2	0	0	0	2	Exon	None	None
GTTTGGATCCAAGCCATATGA	chr7:55198743	+	40	2	0	0	0	7	Exon	Ser912Phe;	Missense
GAGGGATTCCGTCATATGGCT	chr7:55198750	-	50	3	0	0	0	2	Exon	Gly917Glu;	Missense
GCTGGCAGGGATTCCGTCATA	chr7:55198755	-	55	2	0	0	0	1	Exon	Ala920Thr;	Missense
GTGGAGGAGATCTCGCTGGCA	chr7:55198769	-	60	0	0	0	1	5	Exon	None	None
GATGGAGGAGATCTCGCTGGC	chr7:55198770	-	60	0	0	0	0	6	Exon	None	None
GCAGGATGGAGGAGATCTCGC	chr7:55198774	-	60	0	0	0	0	12	Exon	None	None
GCAGCGAGATCTCCTCCATCC	chr7:55198775	+	60	0	0	0	0	12	Exon	Ser921Ser;	Missense
GATCTCCTCCATCCTGGAGAA	chr7:55198782	+	50	4	0	0	1	23	Exon	Ser924Phe;Ser925Phe;	Missense
GTTCTCCTTTCTCCAGGATGG	chr7:55198786	-	50	3	0	0	1	56	Exon	Gly930Lys;	Missense
GCGTTCTCCTTTCTCCAGGA	chr7:55198789	-	55	1	0	0	1	13	Exon	Glu931Lys;Gly930Glu;	Missense
GGAGGCGTTCTCCTTTCTCC	chr7:55198793	-	60	0	0	0	0	13	Exon	Arg932His;	Missense
GTACATATGGGTGGCTGAGGG	chr7:55198811	-	55	1	0	0	0	30	Exon	None	None
GTGGTACATATGGGTGGCTGA	chr7:55198814	-	50	1	0	0	0	6	Exon	Cys939Tyr;	Missense
GATGGTACATATGGGTGGCTG	chr7:55198815	-	50	1	0	0	1	13	Exon	Cys939Tyr;	Missense
GACATCGATGGTACATATGGG	chr7:55198821	-	45	0	0	0	0	2	Exon	Asp942Asn;	Missense
GTAGACATCGATGGTACATAT	chr7:55198824	-	35	0	0	0	1	2	Exon	Val943Ile;Asp942Asn;	Missense
GTAGACATCGATGGTACATA	chr7:55198825	-	40	0	0	0	0	2	Exon	Val943Ile;	Missense
GCATGATCATGTAGACATCGA	chr7:55198834	-	40	0	0	1	0	3	Exon	Met945Ile;	Missense
GCATCGATGTCTACATGATCA	chr7:55198835	+	40	0	0	1	0	6	Exon	Ile941Ile;	Missense
GCATGGTCAAGTGTGAGTGAC	chr7:55198853	+	50	1	0	0	0	15	Exon	Val948Val;	Missense
GGTCAAGTGTGAGTGACTGG	chr7:55198856	+	55	2	0	0	1	24	Exon	Val948Val;	Missense
GTCAAGTGTGAGTGACTGGT	chr7:55198857	+	50	2	0	0	0	8	Exon	None	None
GTTCTCATTCCTTCCCCAGGC	chr7:55200298	+	55	0	0	2	7	95	Exon	Exon24:-14;	Intron
GTCTATCATCCAGCCTGGGGA	chr7:55200306	-	55	1	0	0	1	34	Exon	Met952Ile;	Missense
GTGCGTCTATCATCCAGCCTG	chr7:55200310	-	55	1	0	0	0	13	Exon	Asp954Asn;	Missense
GCTGCGTCTATCATCCAGCCT	chr7:55200311	-	55	1	0	0	1	6	Exon	Ala955Thr;Asp954Asn;	Missense
GTCTGCGTCTATCATCCAGCC	chr7:55200312	-	55	1	0	0	2	71	Exon	Ala955Thr;Asp954Asn;	Missense
GTGATCAACTCACGGAACTTT	chr7:55200341	-	40	0	0	0	0	15	Exon	Leu964Leu;Glu963Glu;	Missense
GATGATCAACTCACGGAACTT	chr7:55200342	-	40	0	0	0	2	47	Exon	Leu964Leu;	Missense
GAGAATTCGATGATCAACTCA	chr7:55200350	-	35	0	0	0	0	2	Exon	Glu967Lys;	Missense
GATCATCGAATTCTCCAAAA	chr7:55200359	+	35	0	0	0	0	9	Exon	Ile965Ile;Ile966Ile;	Missense
GCTGGGGGTCTCGGGCCATTT	chr7:55200373	-	65	0	0	0	0	11	Exon	None	None
GAAGGTAGCGCTGGGGGTCTC	chr7:55200382	-	65	0	0	0	3	11	Exon	Arg977His;	Missense
GCAAGGTAGCGCTGGGGGTCT	chr7:55200383	-	65	0	0	0	0	11	Exon	None	None
GAATGACAAGGTAGCGCTGG	chr7:55200389	-	55	0	0	0	0	4	Exon	Val980Ile;	Missense
GTGAATGACAAGGTAGCGCTG	chr7:55200390	-	50	0	0	0	0	6	Exon	Val980Ile;	Missense
GCTGAATGACAAGGTAGCGCT	chr7:55200391	-	50	0	0	0	0	5	Exon	None	None
GCCAGCGCTACCTTGTCATTC	chr7:55200392	+	55	0	0	0	0	1	Exon	Arg977Cys;	Missense
GCAATTTGTACCTGAATGACA	chr7:55200401	-	35	0	0	0	0	14	Exon	None	None
GAGCCTCAAAATCTCTGCACC	chr7:55201166	+	50	2	0	0	0	8	Exon	Exon25:-19;Exon25:-17;	Intron
GCCTCAAAATCTCTGCACCA	chr7:55201167	+	50	1	0	0	2	8	Exon	Exon25:-17;	Intron
GCCTCAAAATCTCTGCACCAG	chr7:55201168	+	50	0	0	0	0	13	Exon	Exon25:-17;	Intron
GCTCAAAATCTCTGCACCAGG	chr7:55201169	+	50	0	0	0	0	16	Exon	None	None
GAATGCATTCTTTCATCCCCC	chr7:55201184	-	45	0	0	0	1	20	Exon	Met987Ile;	Missense
GAAGTTGGAGTCTGTAGGACT	chr7:55201209	-	45	2	0	0	1	17	Exon	None	None
GCGGTAGAAGTTGGAGTCTGT	chr7:55201215	-	50	1	0	0	0	2	Exon	None	None
GCATCAGGGCACGGTAGAAGT	chr7:55201225	-	55	0	0	0	1	8	Exon	Leu1001Leu;	Missense
GCAACTTCTACCGTGCCCTGA	chr7:55201226	+	55	0	0	0	0	4	Exon	Asn996Asn;Phe997Phe;	Missense
GCTTCTTCATCCATCAGGGCA	chr7:55201235	-	50	0	0	0	1	18	Exon	Glu1005Lys;Glu1004Lys;	Missense
GCATGTCTTCTTCATCCATCA	chr7:55201240	-	40	0	0	0	2	42	Exon	Asp1006Asn;	Missense
GCCTGATGGATGAAGAAGACA	chr7:55201241	+	45	0	0	0	2	40	Exon	None	None
GTGAAGAAGACATGGACGACG	chr7:55201250	+	50	1	0	0	0	10	Exon	None	None
GAGAAGACATGGACGACGTGG	chr7:55201253	+	55	1	0	0	0	7	Exon	Asp1006Asp;	Missense
GCTGTGGGATGAGGTACTCGT	chr7:55201279	-	55	0	0	0	1	8	Exon	None	None
GCGAGTACCTCATCCCACAGC	chr7:55201283	+	60	0	0	0	1	16	Exon	Tyr1016Tyr;Leu1017Phe;	Missense
GAGTACCTCATCCCACAGCA	chr7:55201284	+	55	0	0	0	0	11	Exon	Tyr1016Tyr;Leu1017Phe;	Missense
GAGAAGCCCTGCTGTGGGATG	chr7:55201289	-	60	0	0	0	5	38	Exon	Gly1022Asn;Gln1021Gln;	Missense
GTGCTGAAGAAGCCCTGCTGT	chr7:55201295	-	55	0	0	0	3	19	Exon	None	None
GCTGCTGAAGAAGCCCTGCTG	chr7:55201296	-	60	0	0	1	0	38	Exon	Ser1025Asn;	Missense
GTCAGCAGCCCCTCCACGTCA	chr7:55201312	+	65	1	0	0	1	13	Exon	Ser1025Ser;Ser1026Ser;	Missense
GGGGAGTCCGTGACGTGGAG	chr7:55201319	-	70	4	0	0	0	9	Exon	Arg1031Arg;	Missense
GAGGGGAGTCCGTGACGTGGA	chr7:55201320	-	65	4	0	0	0	6	Exon	None	None
GAGGGGAGTCCGTGACGTGG	chr7:55201321	-	70	4	0	0	1	14	Exon	None	None
GCAGGAGGGGAGTCCGTGACG	chr7:55201324	-	70	4	0	0	1	4	Exon	None	None
GACTCCCCTCCTGAGCTCTC	chr7:55201334	+	65	1	0	0	1	26	Exon	Pro1033Phe;Leu1034Phe;	Missense
GCATACCAGAGAGCTCAGGAG	chr7:55201338	-	55	0	0	0	1	18	Exon	Exon25:+1;Leu1038Leu;	Splice-donor
GTCATACCAGAGAGCTCAGGA	chr7:55201339	-	50	0	0	0	2	63	Exon	Exon25:+1;Leu1038Leu;	Splice-donor
GTTCATACCAGAGAGCTCAGG	chr7:55201340	-	50	0	0	0	1	11	Exon	Exon25:+1;Leu1038Leu;	Splice-donor
GATTTCATACCAGAGAGCTC	chr7:55201343	-	45	0	0	0	0	17	Exon	Exon25:+5;	Intron
GAACCAGCAACAATTCCACCG	chr7:55201740	+	50	0	0	0	1	2	Exon	Thr1041Thr;Ser1042Ser;	Missense
GAGCCACGGTGGAATTGTTGC	chr7:55201742	-	55	0	0	0	0	5	Exon	Val1047Ile;	Missense
GTCTATCAATGCAAGCCACGG	chr7:55201754	-	50	1	0	0	0	3	Exon	Asp1051Asn;	Missense
GATTTCTATCAATGCAAGCCA	chr7:55201757	-	35	0	0	0	0	9	Exon	Arg1052Lys;	Missense
GTGGCTTGCATTGATAGAAA	chr7:55201759	+	40	0	0	0	0	16	Exon	Ala1048Val;	Missense
GTGGCTTGCATTGATAGAAAT	chr7:55201760	+	35	0	0	0	0	5	Exon	Ala1048Val;Cys1049Cys;	Missense
GGCTTGCATTGATAGAAATG	chr7:55201761	+	40	0	0	0	0	6	Exon	Cys1049Cys;	Missense
GCTGCAGGAGGAAATGAGGGA	chr7:55202494	-	55	0	0	0	8	114	Exon	Exon27:-4;	Intron
GCAGCTGCAGGAGGAAATGA	chr7:55202498	-	55	0	0	1	5	75	Exon	Exon27:-1;Exon27:-4;	Splice-acceptor
GTGCAGCTGCAGGAGGAAATG	chr7:55202499	-	55	0	0	0	3	88	Exon	Exon27:-1;	Splice-acceptor
GACAGCTTTGCAGCTGCAGG	chr7:55202507	-	60	2	0	0	2	26	Exon	Ser1057Asn;	Missense
GTGGGACAGCTTTGCAGCTGC	chr7:55202510	-	60	3	0	0	3	22	Exon	Cys1058Tyr;	Missense
GCTGCAAAGCTGTCCCATCA	chr7:55202516	+	55	0	0	0	2	11	Exon	Gln1056Ter;	Nonsense
GAAGAAGCTGTCTTCCTTGAT	chr7:55202529	-	40	0	0	0	3	12	Exon	Ser1064Asn;	Missense
GCAAGAAGCTGTCTTCCTTGA	chr7:55202530	-	45	1	0	0	1	17	Exon	Ser1064Asn;	Missense
GCGATACAGCTCAGACCCCAC	chr7:55202556	+	60	0	0	0	0	5	Exon	Tyr1069Tyr;	Missense
GCCCCACAGGCGCCTTGACTG	chr7:55202570	+	70	2	0	0	1	12	Exon	Pro1073Pro;Thr1074Ile;	Missense
GTCCTCAGTCAAGGCGCCTGT	chr7:55202571	-	60	2	0	0	1	3	Exon	Glu1079Lys;	Missense
GTCCTCAGTCAAGGCGCCTG	chr7:55202572	-	65	2	0	0	0	3	Exon	Glu1079Lys;	Missense
GTCTATGCTGTCCTCAGTCA	chr7:55202581	-	50	2	0	0	0	10	Exon	Ser1081Asn;	Missense
GACACCTTCCTCCCAGTGCC	chr7:55202604	+	65	0	0	0	1	34	Exon	Thr1085Ile;	Missense
GCTCACCAGGCACTGGGAGGA	chr7:55202608	-	65	2	0	0	5	41	Exon	Exon27:+1;Glu1091Lys;	Splice-donor
GTCCTCCCAGTGCCTGGTGAG	chr7:55202611	+	65	2	0	0	2	39	Exon	Leu1087Leu;Pro1088Leu;	Missense
GCCACTCACCAGGCACTGGG	chr7:55202612	-	70	2	0	0	4	29	Exon	Exon27:+5;Exon27:+3;	Intron
GCAAGCCACTCACCAGGCACT	chr7:55202615	-	60	2	0	0	6	19	Exon	Exon27:+8;Exon27:+7;Exon27:+5;	Intron
GACAAGCCACTCACCAGGCAC	chr7:55202616	-	60	2	0	0	0	17	Exon	Exon27:+8;Exon27:+7;	Intron
GTGCCTGGTGAGTGGCTTGTC	chr7:55202620	+	60	1	0	0	1	16	Exon	Pro1090Leu;	Missense
GTTCCAGACAAGCCACTCACC	chr7:55202622	-	55	0	0	0	0	13	Exon	Exon27:+16;Exon27:+12;	Intron
GGTCGAGGAGGTTGAGGAGC	chr7:55202650	-	65	0	0	0	1	101	Alternative transcripts	Exon27:+44;	Intron
GTGAGTGGGTCGAGGAGGTTG	chr7:55202656	-	60	0	0	0	3	36	Alternative transcripts
GTGCTGCTGAGTGGGTCGAGG	chr7:55202662	-	65	0	0	0	1	15	Alternative transcripts
GGCTGCTGCTGAGTGGGTCG	chr7:55202665	-	70	0	0	0	2	23	Alternative transcripts
GAGACTGGCTGCTGCTGAGT	chr7:55202671	-	60	1	0	0	0	21	Alternative transcripts
GGAGACTGGCTGCTGCTGAG	chr7:55202672	-	65	1	0	0	1	32	Alternative transcripts
GCAGTCTCCAGTGTCCAAGCC	chr7:55202687	+	60	0	0	0	4	36	Alternative transcripts
GGAGCACCTGGCTTGGACAC	chr7:55202693	-	65	1	0	0	4	14	Alternative transcripts
GCTGGAGGGAGCACCTGGCT	chr7:55202700	-	70	1	0	0	2	48	Alternative transcripts
GAGATGCTGGAGGGAGCACC	chr7:55202705	-	65	1	0	0	3	47	Alternative transcripts
GCTCCCTCCAGCATCTCCAG	chr7:55202711	+	65	0	0	1	6	64	Alternative transcripts
GCTCCCTCCAGCATCTCCAGA	chr7:55202712	+	60	0	0	0	6	41	Alternative transcripts
GTCCCTCCAGCATCTCCAGAG	chr7:55202713	+	60	0	0	0	2	27	Alternative transcripts
GCCCTCCAGCATCTCCAGAGG	chr7:55202714	+	65	1	0	1	3	29	Alternative transcripts
GTCCCCCTCTGGAGATGCTGG	chr7:55202715	-	65	1	0	0	1	24	Alternative transcripts
GTTTCCCCCTCTGGAGATGC	chr7:55202718	-	60	0	0	0	0	24	Alternative transcripts
GATCTCCAGAGGGGGAAACAG	chr7:55202723	+	55	0	0	0	4	59	Alternative transcripts
GTCTGCCACTGTTTCCCCCTC	chr7:55202727	-	60	0	0	0	4	40	Alternative transcripts
GCAGATTTGCAGACACAGTGA	chr7:55202746	+	45	0	0	0	1	17	Alternative transcripts
GAGATTTGCAGACACAGTGAA	chr7:55202747	+	40	0	0	0	2	27	Alternative transcripts
GCAGACACAGTGAAGGGCGTA	chr7:55202754	+	55	0	0	0	1	16	Alternative transcripts
GACAAAGAGCTTGTGCAGGCT	chr7:55202794	-	50	3	0	0	2	29	Alternative transcripts
GACACAACAAAGAGCTTGTGC	chr7:55202799	-	45	0	0	0	0	47	Alternative transcripts
GCACAAGCTCTTTGTTGTGTC	chr7:55202803	+	45	1	0	0	2	19	Alternative transcripts
GCAGATTCATTCTTACAACAG	chr7:55202838	-	35	0	0	0	1	19	Alternative transcripts
GCTAGCTTATGAAGCAAATCA	chr7:55202869	+	35	3	0	0	1	10	Alternative transcripts
GTTGATCCCTGTTCTCTCTGC	chr7:55202976	+	50	0	0	0	1	18	Alternative transcripts
GTAGAGCCAGCAGAGAGAACA	chr7:55202981	-	50	0	0	2	13	98	Alternative transcripts
GATAGAGCCAGCAGAGAGAAC	chr7:55202982	-	50	0	0	0	2	25	Alternative transcripts
GTAGTTAAATATACGTTTCAC	chr7:55203010	-	25	0	0	0	0	8	Alternative transcripts
GTTAGCAGGTTATGAGTATC	chr7:55203072	-	40	0	0	0	0	4	Intron
GTGGTTTATGTATTCTGAAAG	chr7:55205246	-	30	0	0	0	1	24	Exon	None	None
GTAAACCAGTCCGTTCCCAAA	chr7:55205262	+	45	0	0	0	2	3	Exon	Asn1094Asn;Gln1095Ter;	Nonsense
GCGGGCCTTTTGGGAACGGAC	chr7:55205266	-	65	0	0	1	0	5	Exon	Arg1100Lys;	Missense
GTCCGTTCCCAAAAGGCCCGC	chr7:55205270	+	65	0	0	0	1	3	Exon	Pro1098Phe;	Missense
GCCAGCGGGCCTTTTGGGAA	chr7:55205271	-	65	0	0	0	0	7	Exon	Ala1102Thr;	Missense
GACAGAGCCAGCGGGCCTTTT	chr7:55205276	-	60	0	0	0	0	6	Exon	Gly1103Asn;	Missense
GCACAGAGCCAGCGGGCCTTT	chr7:55205277	-	65	0	0	0	2	17	Exon	Gly1103Asp;	Missense
GGATTCTGCACAGAGCCAGC	chr7:55205285	-	60	1	0	0	1	28	Exon	Gln1106Gln;	Missense
GAGGATTCTGCACAGAGCCAG	chr7:55205286	-	55	1	0	0	2	24	Exon	Gln1106Gln;	Missense
GAGAGGCTGATTGTGATAGAC	chr7:55205306	-	45	0	0	0	0	9	Exon	Gln1113Gln;	Missense
GCTGCTGGGCGCGGGGTTCAG	chr7:55205324	-	75	0	0	0	1	16	Exon	Ser1120Asn;	Missense
GTGGGTCTCTGCTGGGCGCG	chr7:55205332	-	75	0	0	0	3	12	Exon	Asp1122Asn;	Missense
GTGTGGGTCTCTGCTGGGCGC	chr7:55205333	-	70	0	0	0	3	22	Exon	Asp1122Asn;	Missense
GTGTGGGTCTCTGCTGGGCG	chr7:55205334	-	70	0	0	0	2	31	Exon	None	None
GTGGTAGTGTGGGTCTCTGCT	chr7:55205339	-	55	0	0	0	0	8	Exon	None	None
GCTGGTAGTGTGGGTCTCTGC	chr7:55205340	-	60	0	0	0	2	9	Exon	None	None
GCAGCAGAGACCCACACTACC	chr7:55205341	+	60	0	0	0	0	9	Exon	Ser1120Ser;	Missense
GTGTGGGGGTCCTGGTAGTGT	chr7:55205350	-	60	1	0	0	0	23	Exon	None	None
GCTGTGGGGGTCCTGGTAGTG	chr7:55205351	-	65	1	0	0	0	26	Exon	None	None
GCTGCAGTGCTGTGGGGGTCC	chr7:55205359	-	70	1	0	0	4	44	Exon	Ala1132Thr;	Missense
GGACCCCCACAGCACTGCAG	chr7:55205362	+	70	1	0	1	9	43	Exon	Asp1127Asp;Pro1128Phe;His1129Tyr;	Missense
GACCCCCACAGCACTGCAGT	chr7:55205363	+	65	0	0	0	10	30	Exon	Pro1128Phe;His1129Tyr;	Missense
GTGCCCACTGCAGTGCTGTGG	chr7:55205365	-	65	2	0	0	13	47	Exon	Gly1134Ser;Val1133Ile;	Missense
GTTGCCCACTGCAGTGCTGTG	chr7:55205366	-	60	3	0	0	2	38	Exon	Gly1134Asn;Val1133Ile;	Missense
GTTGCCCACTGCAGTGCTGT	chr7:55205367	-	60	3	0	0	1	13	Exon	Gly1134Asn;Val1133Val;	Missense
GGTTGCCCACTGCAGTGCTG	chr7:55205368	-	65	2	0	0	4	64	Exon	Gly1134Asn;Val1133Val;	Missense
GGACAGTGTTGAGATACTCG	chr7:55205389	-	50	0	0	0	0	4	Exon	Val1142Ile;	Missense
GTGGACAGTGTTGAGATACTC	chr7:55205390	-	45	0	0	0	0	10	Exon	Val1142Ile;	Missense
GCTGGACAGTGTTGAGATACT	chr7:55205391	-	45	0	0	0	1	17	Exon	Val1142Ile;	Missense
GTGCTGTTGACACAGGTGGGC	chr7:55205410	-	60	1	0	1	0	45	Exon	None	None
GAATGTGCTGTTGACACAGGT	chr7:55205414	-	45	1	0	0	0	16	Exon	Ser1149Asn;	Missense
GAATGTGCTGTTGACACAGG	chr7:55205415	-	50	2	0	0	1	16	Exon	Ser1149Asn;	Missense
GTCGAATGTGCTGTTGACAC	chr7:55205418	-	50	2	0	0	0	4	Exon	None	None
GCATTCGACAGCCCTGCCCAC	chr7:55205433	+	65	1	0	0	1	11	Exon	Phe1151Phe;Asp1152Asp;	Missense
GATTCGACAGCCCTGCCCACT	chr7:55205434	+	60	1	0	0	0	8	Exon	Phe1151Phe;Asp1152Asp;	Missense
GCTTTCTGGGCCCAGTGGGCA	chr7:55205443	-	65	3	0	0	1	51	Exon	Gln1159Gln;	Missense
GCCTGCCCACTGGGCCCAGAA	chr7:55205444	+	70	3	0	0	1	41	Exon	Ala1155Val;His1156Tyr;	Missense
GCTGCCTTTCTGGGCCCAGT	chr7:55205448	-	65	2	0	0	0	33	Exon	Gly1161Asn;	Missense
GGCTGCCTTTCTGGGCCCAG	chr7:55205449	-	70	1	0	0	2	38	Exon	Gly1161Asn;	Missense
GAATTTGGTGGCTGCCTTTCT	chr7:55205457	-	45	1	0	0	2	25	Exon	None	None
GTAATTTGGTGGCTGCCTTTC	chr7:55205458	-	45	1	0	0	2	15	Exon	None	None
GAGGCAGCCACCAAATTAGCC	chr7:55205464	+	55	2	0	0	0	5	Exon	Gly1161Gly;Ser1162Ser;His1163Tyr;	Missense
GGTTGTCCAGGCTAATTTGG	chr7:55205470	-	50	4	0	0	1	12	Exon	Asp1168Asn;Leu1167Leu;	Missense
GCAGGGTTGTCCAGGCTAATT	chr7:55205473	-	50	4	0	0	0	17	Exon	None	None
GCTGGTAGTCAGGGTTGTCC	chr7:55205482	-	60	2	0	0	2	13	Exon	None	None
GGACAACCCTGACTACCAGC	chr7:55205485	+	60	2	0	0	1	11	Exon	Asp1168Asp;Asn1169Asn;Pro1170Ser;	Missense
GAGAAGTCCTGCTGGTAGTCA	chr7:55205491	-	50	3	0	0	0	15	Exon	Asp1175Asn;Gln1174Gln;	Missense
GAAGAAGTCCTGCTGGTAGTC	chr7:55205492	-	50	4	0	0	0	8	Exon	Asp1175Asn;	Missense
GCCAGCAGGACTTCTTTCCCA	chr7:55205500	+	55	2	0	0	2	20	Exon	Gln1174Ter;	Nonsense
GCCCAAGGAAGCCAAGCCAAA	chr7:55205516	+	55	2	0	0	0	27	Exon	None	None
GCCATTTGGCTTGGCTTCCT	chr7:55205517	-	55	2	0	0	0	23	Exon	None	None
GCTTAAAGATGCCATTTGGCT	chr7:55205526	-	40	2	0	0	2	43	Exon	None	None
GCAAGCCAAATGGCATCTTTA	chr7:55205527	+	40	2	0	0	0	17	Exon	Pro1183Leu;	Missense
GAAGCCAAATGGCATCTTTAA	chr7:55205528	+	35	2	0	0	1	27	Exon	Pro1183Leu;	Missense
GAGCCCTTAAAGATGCCATT	chr7:55205531	-	45	0	0	0	0	3	Exon	Gly1189Asn;Lys1188Lys;	Missense
GTATTCTGCATTTTCAGCTG	chr7:55205553	-	40	0	0	0	10	>=314	Exon	Glu1196Lys;	Missense
GCTGAAAATGCAGAATACCTA	chr7:55205559	+	35	0	0	0	2	25	Exon	None	None
GTGAAAATGCAGAATACCTAA	chr7:55205560	+	30	0	0	0	2	31	Exon	None	None
GTGCTTTGTGGCGCGACCCTT	chr7:55205575	-	60	0	0	0	0	3	Exon	None	None
GCCACAAAGCAGTGAATTTAT	chr7:55205588	+	35	0	0	0	0	17	Exon	Gln1203Ter;	Nonsense
GAATTTATTGGAGCATGACCA	chr7:55205601	+	35	0	0	0	0	13	Exon	None	None
GTTATTGGAGCATGACCACGG	chr7:55205604	+	50	0	0	0	0	4	Exon	None	None
GAGGGCTCATACTATCCTCCG	chr7:55205618	-	55	2	0	0	0	5	3'UTR	utr;utr;	UTR
GTCCAGACTCTTTCGATACCC	chr7:55205646	+	50	1	0	0	0	3	3'UTR	utr;	UTR
GTCCTGGGTATCGAAAGAGTC	chr7:55205647	-	50	1	0	0	1	2	3'UTR
GACCCAGGACCAAGCCACAGC	chr7:55205662	+	65	2	0	0	0	32	3'UTR
GACCTGCTGTGGCTTGGTCCT	chr7:55205663	-	60	2	0	0	1	16	3'UTR
GACCTGCTGTGGCTTGGTCC	chr7:55205664	-	65	2	0	0	2	9	3'UTR
GATGGAGGACCTGCTGTGGCT	chr7:55205670	-	60	1	0	0	0	19	3'UTR
GTTGGGATGGAGGACCTGCTG	chr7:55205675	-	60	0	0	0	0	21	3'UTR
GGGCATGGCTGTTGGGATGG	chr7:55205686	-	65	1	0	1	3	48	3'UTR
GTGCGGGCATGGCTGTTGGGA	chr7:55205689	-	65	1	0	0	0	19	3'UTR
GCTAATGCGGGCATGGCTGTT	chr7:55205693	-	55	2	0	0	1	4	3'UTR
GCTAATGCGGGCATGGCTGT	chr7:55205694	-	60	2	0	0	0	3	3'UTR
GTCTAAGAGCTAATGCGGGCA	chr7:55205701	-	50	2	0	0	0	1	3'UTR
GTGGGTCTAAGAGCTAATGC	chr7:55205706	-	50	1	0	0	0	4	3'UTR
GTGTGGGTCTAAGAGCTAATG	chr7:55205707	-	45	1	0	0	0	8	3'UTR
GTAGCTCTTAGACCCACAGAC	chr7:55205713	+	50	1	0	0	0	3	3'UTR
GACGTTGCAAAACCAGTCTGT	chr7:55205724	-	45	1	0	0	0	8	3'UTR
GAACGTTGCAAAACCAGTCTG	chr7:55205725	-	45	1	0	1	0	8	3'UTR
GAACGTTTACACCGACTAGCC	chr7:55205742	+	50	3	0	0	0	2	3'UTR
GGAAGTACTTCCTGGCTAGT	chr7:55205752	-	50	4	0	0	0	17	3'UTR
GCCAGGAAGTACTTCCACCT	chr7:55205759	+	55	2	0	0	0	8	3'UTR
GCCAGGAAGTACTTCCACCTC	chr7:55205760	+	55	2	0	0	0	10	3'UTR
GCTTCCACCTCGGGCACATTT	chr7:55205770	+	55	0	0	0	0	3	3'UTR
GTTCCACCTCGGGCACATTTT	chr7:55205771	+	50	0	0	0	0	5	3'UTR
GTTCCCAAAATGTGCCCGAGG	chr7:55205773	-	55	0	0	0	1	5	3'UTR
GAACTTCCCAAAATGTGCCCG	chr7:55205776	-	50	0	0	0	1	6	3'UTR
GCTTCACAGTTTGAAGACAA	chr7:55205804	-	40	0	0	0	0	15	3'UTR
GCAAAGGGACAATATTCTTGC	chr7:55205843	-	40	0	0	0	1	8	3'UTR
GAAGATAAATTTCTGCTCAAA	chr7:55205859	-	25	0	0	0	1	42	3'UTR
GAAAGATAAATTTCTGCTCAA	chr7:55205860	-	25	0	0	0	3	64	3'UTR
GCAGAAATTTATCTTTCAAAG	chr7:55205868	+	25	0	0	0	3	40	3'UTR
GAAAAAAAAAAAGTATATGTG	chr7:55205901	+	15	0	0	42	143	>=217	3'UTR
GTTCAATGGGCTCTTCCAACA	chr7:55205977	+	45	0	0	0	1	10	3'UTR
GCCAACAAGGAAGAAGCTTGC	chr7:55205991	+	50	1	0	0	1	23	3'UTR
GTTGCTACCCTGAGTTCATCC	chr7:55206020	+	50	0	0	0	0	11	3'UTR
GTTGGGCCTGGATGAACTCA	chr7:55206026	-	55	1	0	0	0	16	3'UTR
GAGTTGGGCCTGGATGAACTC	chr7:55206027	-	55	1	0	0	2	8	3'UTR
GTCCAGGCCCAACTGTGAGCA	chr7:55206037	+	60	0	0	0	5	18	3'UTR
GTCCTTGCTCACAGTTGGGCC	chr7:55206038	-	60	0	0	0	0	15	3'UTR
GTGTGCTCCTTGCTCACAGTT	chr7:55206043	-	50	0	0	0	0	7	3'UTR
GTTGTGCTCCTTGCTCACAGT	chr7:55206044	-	50	0	0	0	1	10	3'UTR
GACAAGCCACAAGTCTTCCAG	chr7:55206063	+	50	1	0	0	3	27	3'UTR
GAGCATCCTCTGGAAGACTTG	chr7:55206068	-	50	0	0	0	3	27	3'UTR
GCACTGGAATCAAGCATCCTC	chr7:55206079	-	50	0	0	0	0	12	3'UTR
GCAGAGGATGCTTGATTCCAG	chr7:55206080	+	50	0	0	0	1	7	3'UTR
GATTCCAGTGGTTCTGCTTCA	chr7:55206093	+	45	0	0	0	2	36	3'UTR
GAAGCCTTGAAGCAGAACCAC	chr7:55206096	-	50	0	0	0	1	18	3'UTR
GGATCTTTAGTGTTTTGCAG	chr7:55206119	-	40	0	0	0	1	11	3'UTR
GAAAACACTAAAGATCCAAGA	chr7:55206126	+	30	0	0	0	3	30	3'UTR
GAAGATCCAAGAAGGCCTTCA	chr7:55206135	+	45	2	0	0	1	25	3'UTR
GTGGGGCCATGAAGGCCTTCT	chr7:55206140	-	60	3	0	1	2	23	3'UTR
GAAGGCCTTCATGGCCCCAGC	chr7:55206145	+	65	2	0	0	0	11	3'UTR
GCCTTCATGGCCCCAGCAGGC	chr7:55206149	+	70	0	0	0	2	22	3'UTR
GATGGCCCCAGCAGGCCGGAT	chr7:55206154	+	70	2	0	0	0	10	3'UTR
GAGTACCGATCCGGCCTGCTG	chr7:55206158	-	65	1	0	0	0	1	3'UTR
GCAGTACCGATCCGGCCTGCT	chr7:55206159	-	65	1	0	0	0	0	3'UTR
GACAGTACCGATCCGGCCTGC	chr7:55206160	-	65	1	0	0	0	0	3'UTR
GACTTGATACAGTACCGATC	chr7:55206168	-	45	1	0	0	0	1	3'UTR
GATCGGTACTGTATCAAGTCA	chr7:55206172	+	40	0	0	0	0	2	3'UTR
GTACTGTATCAAGTCATGGC	chr7:55206176	+	45	0	0	0	0	5	3'UTR
GCAAGTCATGGCAGGTACAGT	chr7:55206185	+	50	0	0	0	1	8	3'UTR
GTAAGCCACTCTGTCCCTTCC	chr7:55206209	+	55	1	0	0	1	11	3'UTR
GAAGCCACTCTGTCCCTTCCT	chr7:55206210	+	55	1	0	0	2	18	3'UTR
GTTGCCCAGGAAGGGACAGAG	chr7:55206213	-	60	0	0	0	6	37	3'UTR
GTTTCTTCTTTGCCCAGGAA	chr7:55206222	-	45	1	0	0	4	35	3'UTR
GCGTTTCTTCTTTGCCCAGGA	chr7:55206223	-	50	1	0	0	1	18	3'UTR
GCTTCCTGGGCAAAGAAGAAA	chr7:55206224	+	45	1	0	0	2	43	3'UTR
GCCTGGGCAAAGAAGAAACGG	chr7:55206227	+	55	0	0	0	1	13	3'UTR
GCTGGGCAAAGAAGAAACGGA	chr7:55206228	+	50	1	0	0	0	20	3'UTR
GTGGGCAAAGAAGAAACGGAG	chr7:55206229	+	50	2	0	0	3	22	3'UTR
GCAAAGAAGAAACGGAGGGGA	chr7:55206233	+	50	2	0	0	3	80	3'UTR
GCTTTTGTAAAAATGTCCCCA	chr7:55206274	+	35	0	0	1	1	23	3'UTR
GAGTGGGGAGTAAGTACCGTG	chr7:55206289	-	55	1	0	0	0	9	3'UTR
GCAGTGGGGAGTAAGTACCGT	chr7:55206290	-	55	1	0	0	0	7	3'UTR
GTCAGTGGGGAGTAAGTACCG	chr7:55206291	-	55	1	0	0	0	2	3'UTR
GCGGTACTTACTCCCCACTGA	chr7:55206294	+	55	0	0	0	0	8	3'UTR
GACTCCCCACTGATGGACCAG	chr7:55206302	+	60	1	0	0	1	5	3'UTR
GAAACCACTGGTCCATCAGTG	chr7:55206305	-	50	4	0	0	1	7	3'UTR
GAAACCACTGGTCCATCAGT	chr7:55206306	-	50	5	0	0	1	12	3'UTR
GGAAACCACTGGTCCATCAG	chr7:55206307	-	55	5	0	0	1	12	3'UTR
GCGCTCATGACTGGAAACCAC	chr7:55206318	-	55	0	0	0	0	4	3'UTR
GTCAGTCTAACGCTCATGAC	chr7:55206328	-	50	1	0	0	0	0	3'UTR
GTGAGTTTCAAAACAATGGAA	chr7:55206362	-	30	0	0	0	4	35	3'UTR
GCATACTGAGTTTCAAAACAA	chr7:55206367	-	30	0	0	0	1	29	3'UTR
GATTTCATGACAGCAAGACAG	chr7:55206393	-	40	0	0	0	1	36	3'UTR
GATTTCATGACAGCAAGACA	chr7:55206394	-	40	0	0	0	2	13	3'UTR
GTGATTTCATGACAGCAAGAC	chr7:55206395	-	40	0	0	0	0	9	3'UTR
GTGTCATGAAATCAGCAAGAG	chr7:55206405	+	40	0	0	0	2	28	3'UTR
GTGACACATCAAATAATAACT	chr7:55206429	+	25	0	0	0	1	14	3'UTR
GACTCGGATTCCAGCCCACAT	chr7:55206446	+	55	2	0	0	0	4	3'UTR
GCTGATGAATCCAATGTGGGC	chr7:55206455	-	50	1	0	0	0	13	3'UTR
GAATGCTGATGAATCCAATGT	chr7:55206459	-	35	0	0	0	1	13	3'UTR
GAAATGCTGATGAATCCAATG	chr7:55206460	-	35	0	0	0	2	6	3'UTR
GACATTGGATTCATCAGCATT	chr7:55206462	+	35	0	0	0	0	37	3'UTR
GCATTCTCAGCTGTGGGCTAT	chr7:55206486	-	50	2	0	0	2	10	3'UTR
GATAGCCCACAGCTGAGAATG	chr7:55206489	+	50	2	0	0	1	11	3'UTR
GTATTCCACATTCTCAGCTGT	chr7:55206493	-	40	2	0	0	0	18	3'UTR
GTATTCCACATTCTCAGCTG	chr7:55206494	-	45	2	0	0	1	9	3'UTR
GCTGAGAATGTGGAATACCTA	chr7:55206500	+	40	0	0	0	0	15	3'UTR
GACAAAAGCGGTGCTATCCTT	chr7:55206516	-	45	1	0	0	0	3	3'UTR
GAAAACGTATCTCCTAATTTG	chr7:55206546	+	30	0	0	0	2	17	3'UTR
GTTTCATCTGAGCCTCAAATT	chr7:55206557	-	35	1	0	0	3	21	3'UTR
GAGGCTCAGATGAAATGCATC	chr7:55206566	+	45	1	0	0	2	21	3'UTR
GATGAAATGCATCAGGTCCTT	chr7:55206574	+	40	0	0	0	0	13	3'UTR
GTGAAATGCATCAGGTCCTTT	chr7:55206575	+	40	0	0	0	2	16	3'UTR
GAAATGCATCAGGTCCTTTG	chr7:55206576	+	45	0	0	0	0	9	3'UTR
GTCTTCTGATCTATGCCCCAA	chr7:55206590	-	45	0	0	0	2	5	3'UTR
GGGGTTGGGGTGATGGCTAA	chr7:55206641	-	60	2	0	1	9	65	3'UTR
GATTTTGGGGGGTTGGGGTGA	chr7:55206648	-	55	0	0	2	13	166	3'UTR
GAAACTAATTTTGGGGGGTTG	chr7:55206654	-	40	0	0	0	4	34	3'UTR
GCAAACTAATTTTGGGGGGTT	chr7:55206655	-	40	0	0	0	1	18	3'UTR
GACAAACTAATTTTGGGGGGT	chr7:55206656	-	40	0	0	0	3	31	3'UTR
GTAACACAAACTAATTTTGGG	chr7:55206660	-	30	0	0	0	1	38	3'UTR
GTAACACAAACTAATTTTGG	chr7:55206661	-	30	0	0	0	1	22	3'UTR
GAGTAACACAAACTAATTTTG	chr7:55206662	-	25	0	0	0	1	22	3'UTR
GAAGTAACACAAACTAATTTT	chr7:55206663	-	20	0	0	0	0	39	3'UTR
GTAAGTAACACAAACTAATTT	chr7:55206664	-	20	0	0	0	1	33	3'UTR
GAAATTAGTTTGTGTTACTTA	chr7:55206667	+	20	0	0	0	0	34	3'UTR
GAGCTTTTGAAGTGAAGTAAA	chr7:55206703	-	30	0	0	0	0	29	3'UTR
GAAAGAGTATATGTTCCCTCC	chr7:55206734	+	40	0	0	0	1	17	3'UTR
GTTGGGGGCAGCTGACCTGGA	chr7:55206748	-	65	0	0	0	3	37	3'UTR
GTTTGGGGGCAGCTGACCTGG	chr7:55206749	-	65	0	0	0	2	36	3'UTR
GGGTTTGGGGGCAGCTGACC	chr7:55206752	-	70	0	0	0	6	44	3'UTR
GAGCGTAAGGAGGGGGTTTGG	chr7:55206764	-	60	0	0	0	0	11	3'UTR
GAAGCGTAAGGAGGGGGTTTG	chr7:55206765	-	55	0	0	0	0	10	3'UTR
GAAAGCGTAAGGAGGGGGTTT	chr7:55206766	-	50	0	0	0	0	10	3'UTR
GCAAAGCGTAAGGAGGGGGTT	chr7:55206767	-	55	0	0	0	1	9	3'UTR
GTGTGACAAAGCGTAAGGAGG	chr7:55206772	-	50	0	0	0	1	9	3'UTR
GTGTGACAAAGCGTAAGGAG	chr7:55206773	-	50	0	0	0	0	6	3'UTR
GTGTGTGACAAAGCGTAAGGA	chr7:55206774	-	45	0	0	0	0	7	3'UTR
GTTGTGTGACAAAGCGTAAGG	chr7:55206775	-	45	0	0	0	0	3	3'UTR
GTGCTTGAATAGATGACTCA	chr7:55206810	-	40	1	0	0	0	10	3'UTR
GTATTCAAGCACTTACAGCTC	chr7:55206822	+	40	0	0	0	0	9	3'UTR
GCTTACAGCTCTGGCCACAAC	chr7:55206832	+	55	0	0	0	0	8	3'UTR
GTTACAGCTCTGGCCACAACA	chr7:55206833	+	50	0	0	0	1	17	3'UTR
GCCACAACAGGGCATTTTAC	chr7:55206844	+	50	0	0	0	2	6	3'UTR
GACCTGTAAAATGCCCTGTTG	chr7:55206845	-	45	0	0	0	0	11	3'UTR
GCAGTAGCATTATGAGTAGTG	chr7:55206876	+	40	1	0	0	0	6	3'UTR
GTTATGAGTAGTGTGGAATTC	chr7:55206884	+	35	0	0	0	0	21	3'UTR
GCAGGTAGTAAATATGAAACT	chr7:55206903	+	30	0	0	0	1	18	3'UTR
GAGGTAGTAAATATGAAACTA	chr7:55206904	+	25	0	0	0	1	16	3'UTR
GACATTTGCAGATGTTTTAGA	chr7:55206951	+	30	0	0	0	0	48	3'UTR
GTAGAGAAATTATTTTAGGA	chr7:55206983	-	25	0	0	0	2	34	3'UTR
GAATTGTAGAGAAATTATTTT	chr7:55206987	-	15	0	0	0	2	97	3'UTR
GTAAAATAATTTCTCTACAAT	chr7:55206989	+	15	0	0	0	6	65	3'UTR
GTTTCTCTACAATTGGAAGAT	chr7:55206997	+	30	0	0	0	3	22	3'UTR
GATTGGAAGATTCAGCTAGTT	chr7:55207015	+	35	1	0	0	0	8	3'UTR
GCACAGATTAGGAAAAAAGGT	chr7:55207040	-	35	0	0	0	5	22	3'UTR
GACACAGATTAGGAAAAAAGG	chr7:55207041	-	35	0	0	0	2	43	3'UTR
GCACACACAGATTAGGAAAAA	chr7:55207044	-	35	0	0	0	3	39	3'UTR
GTTACAGGGCACACACAGATT	chr7:55207052	-	45	0	0	0	0	11	3'UTR
GTGTGTGCCCTGTAACCTGAC	chr7:55207061	+	55	0	0	0	0	12	3'UTR
GTGTTAACCAGTCAGGTTACA	chr7:55207067	-	40	2	0	0	3	56	3'UTR
GCTGTTAACCAGTCAGGTTAC	chr7:55207068	-	45	2	0	0	0	4	3'UTR
GAGGACTGCTGTTAACCAGTC	chr7:55207075	-	50	2	0	0	1	8	3'UTR
GTTTAAAACACTGTTTACAA	chr7:55207095	-	25	0	0	0	2	30	3'UTR
GGATGGGGTGGATATTGACT	chr7:55207121	-	50	1	0	0	1	28	3'UTR
GCCACCCCATCCAATTTATCA	chr7:55207133	+	45	0	0	0	1	14	3'UTR
GCTTCCTTGATAAATTGGATG	chr7:55207136	-	35	0	0	0	2	17	3'UTR
GTCTTCCTTGATAAATTGGAT	chr7:55207137	-	30	0	0	0	2	21	3'UTR
GTTCTTCCTTGATAAATTGGA	chr7:55207138	-	30	0	0	0	6	34	3'UTR
GCCAATTTATCAAGGAAGAAA	chr7:55207142	+	30	0	0	0	4	59	3'UTR
GTGTGACTGAACATAACTGT	chr7:55207183	-	40	0	0	0	0	6	3'UTR
GAAAATTACTTTAAAAGCAAA	chr7:55207222	-	15	0	0	0	33	260	3'UTR
GTAGGGGCTCTGACTGATCT	chr7:55207250	-	55	1	0	0	0	4	3'UTR
GTGTAGGGGCTCTGACTGATC	chr7:55207251	-	55	1	0	0	1	6	3'UTR
GCTTTCTTAACAATGCTGTAG	chr7:55207266	-	35	0	0	0	0	8	3'UTR
GACTTTCTTAACAATGCTGTA	chr7:55207267	-	30	0	0	0	1	9	3'UTR
GTACTTTCTTAACAATGCTGT	chr7:55207268	-	30	0	0	0	4	22	3'UTR
GTATTTGAGAGCATAATAGAG	chr7:55207331	-	30	0	0	0	3	47	3'UTR
GAGGCTAGTATAGATGCTTAG	chr7:55207354	-	40	0	0	0	0	1	3'UTR
GCAGGCTAGTATAGATGCTTA	chr7:55207355	-	40	1	0	0	0	7	3'UTR
GCCTAAGCATCTATACTAGCC	chr7:55207356	+	45	2	0	0	0	3	3'UTR
GCATCTATACTAGCCTGGTA	chr7:55207361	+	45	4	0	0	0	6	3'UTR
GCATCTATACTAGCCTGGTAT	chr7:55207362	+	40	4	0	0	1	4	3'UTR
GTATCTTTCATACCCATACC	chr7:55207374	-	40	0	0	0	0	7	3'UTR
GTTGTGAATTTCTTAGAATCA	chr7:55207417	-	25	0	0	0	0	37	3'UTR
GATTGTGAATTTCTTAGAATC	chr7:55207418	-	25	0	0	0	0	38	3'UTR
GAGAAATTCACAATTTAGCAA	chr7:55207428	+	25	1	0	0	0	39	3'UTR
GTCACAATTTAGCAAAGGAAA	chr7:55207434	+	30	1	0	0	2	28	3'UTR
GCATTTGTCACGTTGTTTTA	chr7:55207472	-	35	0	0	0	1	11	3'UTR
GCAACGTGACAAATGCCAGAC	chr7:55207480	+	50	0	0	0	0	9	3'UTR
GCCAGACAGGACCCATCAGCC	chr7:55207494	+	65	1	0	0	0	17	3'UTR
GCTCTCACAGTGCCTGGCTGA	chr7:55207505	-	60	1	0	0	4	45	3'UTR
GCTCTGTGCTCTCACAGTGCC	chr7:55207512	-	60	1	0	0	6	50	3'UTR
GCACTGTGAGAGCACAGAGC	chr7:55207516	+	60	2	0	1	5	73	3'UTR
GCACTGTGAGAGCACAGAGCA	chr7:55207517	+	55	2	0	1	4	56	3'UTR
GTGTGAGAGCACAGAGCAGGG	chr7:55207520	+	60	1	0	1	4	88	3'UTR
GAGAGCACAGAGCAGGGAGGT	chr7:55207524	+	60	0	0	1	18	81	3'UTR
GAGCACAGAGCAGGGAGGTT	chr7:55207525	+	60	0	0	0	3	57	3'UTR
GGGAGGTTGGGTCCTGCCTG	chr7:55207537	+	70	1	0	0	4	52	3'UTR
GGGTCCTGCCTGAGGAGACC	chr7:55207545	+	70	3	0	0	5	20	3'UTR
GCCTGCCTGAGGAGACCTGGA	chr7:55207549	+	65	1	0	0	0	38	3'UTR
GCTGCCTGAGGAGACCTGGAA	chr7:55207550	+	60	1	0	0	4	20	3'UTR
GCCTGAGGAGACCTGGAAGGG	chr7:55207553	+	65	0	0	0	1	46	3'UTR
GACCTGGAAGGGAGGCCTCAC	chr7:55207562	+	65	1	0	0	2	50	3'UTR
GTCCTGTGAGGCCTCCCTTCC	chr7:55207563	-	65	1	0	1	8	170	3'UTR
GTGGAAGGGAGGCCTCACAGG	chr7:55207565	+	65	1	0	0	2	34	3'UTR
GGCCTCACAGGAGGATGACC	chr7:55207574	+	65	2	0	0	5	19	3'UTR
GACCTGGTCATCCTCCTGTG	chr7:55207576	-	60	1	0	0	5	14	3'UTR
GATGACCAGGTCTCAGTCAG	chr7:55207587	+	55	2	0	0	5	13	3'UTR
GATGACCAGGTCTCAGTCAGC	chr7:55207588	+	55	2	0	0	1	14	3'UTR
GTGACCAGGTCTCAGTCAGCG	chr7:55207589	+	60	2	0	0	0	6	3'UTR
GCCAGGTCTCAGTCAGCGGGG	chr7:55207592	+	70	0	0	0	0	9	3'UTR
GGTCTCAGTCAGCGGGGAGG	chr7:55207595	+	70	0	0	0	1	16	3'UTR
GAGCGGGGAGGTGGAAAGTGC	chr7:55207605	+	65	0	0	0	1	52	3'UTR
GTGGAAAGTGCAGGTGCATC	chr7:55207614	+	55	1	0	0	0	35	3'UTR
GTGGAAAGTGCAGGTGCATCA	chr7:55207615	+	50	1	0	0	1	14	3'UTR
GGAAAGTGCAGGTGCATCAG	chr7:55207616	+	55	1	0	0	2	12	3'UTR
GCATCAGGGGCACCCTGACCG	chr7:55207630	+	70	3	0	0	0	20	3'UTR
GGCAGCTGTTTCCTCGGTCA	chr7:55207641	-	60	0	0	0	0	13	3'UTR
GTGGCAGCTGTTTCCTCGGTC	chr7:55207642	-	60	0	0	0	1	19	3'UTR
GACCGAGGAAACAGCTGCCAG	chr7:55207646	+	60	0	0	0	0	10	3'UTR
GCCTCTGGCAGCTGTTTCCT	chr7:55207647	-	60	0	0	0	2	33	3'UTR
GACTTTAGCAGTGGAGGCCTC	chr7:55207662	-	55	1	0	0	1	18	3'UTR
GTATGTGGACTTTAGCAGTGG	chr7:55207669	-	45	0	0	0	1	13	3'UTR
GCCACTGCTAAAGTCCACATA	chr7:55207672	+	45	0	0	0	0	7	3'UTR
GCTAAAGTCCACATAAGGCTG	chr7:55207678	+	45	0	0	0	0	7	3'UTR
GTGACTGACCTCAGCCTTATG	chr7:55207685	-	50	1	0	0	1	12	3'UTR
GTAGAGGGAGCAGGTTGTTTA	chr7:55207708	-	45	0	0	0	1	9	3'UTR
GTTAGAGGGAGCAGGTTGTTT	chr7:55207709	-	45	0	0	0	2	14	3'UTR
GCAACCTGCTCCCTCTAAGCC	chr7:55207715	+	60	0	0	0	1	16	3'UTR
GAACCTGCTCCCTCTAAGCCA	chr7:55207716	+	55	1	0	0	1	19	3'UTR
GACCTGCTCCCTCTAAGCCAG	chr7:55207717	+	60	1	0	2	0	9	3'UTR
GTCCCCTGGCTTAGAGGGAGC	chr7:55207718	-	65	2	0	0	1	17	3'UTR
GAGCTCATCCCCTGGCTTAGA	chr7:55207724	-	55	2	0	0	1	13	3'UTR
GAAGCTCATCCCCTGGCTTAG	chr7:55207725	-	55	1	0	0	0	12	3'UTR
GTCTAAGCCAGGGGATGAGCT	chr7:55207727	+	55	1	0	0	2	62	3'UTR
GATGCTCCAAGCTCATCCCC	chr7:55207733	-	60	0	0	0	6	16	3'UTR
GCAACTTTTAGGGAACTTGT	chr7:55207755	-	40	0	0	0	0	7	3'UTR
GTGCAACTTTTAGGGAACTTG	chr7:55207756	-	40	0	0	0	0	9	3'UTR
GCCCTAAAAGTTGCAGCCCCC	chr7:55207765	+	60	1	0	0	0	5	3'UTR
GCCTAAAAGTTGCAGCCCCCA	chr7:55207766	+	55	1	0	0	1	18	3'UTR
GCTAAAAGTTGCAGCCCCCAG	chr7:55207767	+	55	1	0	0	1	7	3'UTR
GTAAAAGTTGCAGCCCCCAGG	chr7:55207768	+	55	1	0	0	0	9	3'UTR
GATAGCTCAAAATCCCCCTGG	chr7:55207780	-	50	2	0	0	0	4	3'UTR
GATAGCTCAAAATCCCCCTG	chr7:55207781	-	50	1	0	0	1	8	3'UTR
GTGATAGCTCAAAATCCCCCT	chr7:55207782	-	45	0	0	0	0	8	3'UTR
GATGATAGCTCAAAATCCCCC	chr7:55207783	-	45	0	0	0	0	7	3'UTR
GAGGTGAATGAATAATGAAAG	chr7:55207875	-	30	0	0	0	5	97	3'UTR
GTTTCATTATTCATTCACCTC	chr7:55207879	+	30	0	0	1	5	51	3'UTR
GAAATATTTCTGCATGTCCTG	chr7:55207895	-	35	1	0	0	2	39	3'UTR
GAGAAATATTTCAGTCAGAAC	chr7:55207908	+	30	0	0	0	4	25	3'UTR
GAAATATTTCAGTCAGAACT	chr7:55207909	+	30	0	0	0	1	25	3'UTR
GAGTCAGAACTGGGAAACAGA	chr7:55207919	+	45	0	0	0	2	29	3'UTR
GCATAAGTGACAGCAGAATGT	chr7:55207943	-	40	0	0	0	0	16	3'UTR
GCAAGAAGCAGATGATCGATG	chr7:55207969	+	45	0	0	0	1	13	3'UTR
GAAGCAGATGATCGATGAGGC	chr7:55207973	+	50	0	0	0	0	9	3'UTR
GTTAGCAACTAAACTTTATGG	chr7:55208111	-	30	0	0	0	0	14	3'UTR
GAATTTAGCAACTAAACTTTA	chr7:55208114	-	20	0	0	0	3	20	3'UTR
GATGAAGTGAGAACTATTTT	chr7:55208160	-	30	0	0	0	3	23	3'UTR
GAGATGAAGTGAGAACTATTT	chr7:55208161	-	30	0	0	0	0	21	3'UTR
GAGTTCTCACTTCATCTGTCC	chr7:55208168	+	45	0	0	0	1	14	3'UTR
GTTCTCACTTCATCTGTCCA	chr7:55208169	+	45	0	0	0	0	20	3'UTR
GCTCACTTCATCTGTCCAGGG	chr7:55208172	+	55	0	0	0	0	27	3'UTR
GCAGACAGAACTGTGCCTCCC	chr7:55208186	-	60	1	0	0	3	29	3'UTR
GCAGGGAGGCACAGTTCTGTC	chr7:55208187	+	60	1	0	0	1	13	3'UTR
GTGAAGAGGCTAAGGGCTTTG	chr7:55208216	-	50	4	0	0	0	11	3'UTR
GCAAAGCCCTTAGCCTCTTCA	chr7:55208219	+	50	4	0	0	1	14	3'UTR
GCAGATCCGTGAAGAGGCTAA	chr7:55208224	-	50	5	0	0	0	3	3'UTR
GCCTTAGCCTCTTCACGGATC	chr7:55208225	+	55	5	0	0	0	5	3'UTR
GCAGTCGCCAGATCCGTGAAG	chr7:55208231	-	60	2	0	0	0	1	3'UTR
GCACGGATCTGGCGACTGTGA	chr7:55208237	+	60	3	0	0	0	4	3'UTR
GACGGATCTGGCGACTGTGAT	chr7:55208238	+	55	3	0	0	0	4	3'UTR
GATCTGGCGACTGTGATGGGC	chr7:55208242	+	60	1	0	0	0	23	3'UTR
GCGACTGTGATGGGCAGGTC	chr7:55208247	+	65	1	0	0	0	8	3'UTR
GTGTGATGGGCAGGTCAGGAG	chr7:55208252	+	60	0	0	0	3	47	3'UTR
GGTGAAAATCATGGGACTTT	chr7:55208280	-	40	0	0	0	0	11	3'UTR
GAGGTGAAAATCATGGGACTT	chr7:55208281	-	40	0	0	0	2	20	3'UTR
GGCTGTTAGGTGAAAATCAT	chr7:55208288	-	40	0	0	0	0	9	3'UTR
GGGCTGTTAGGTGAAAATCA	chr7:55208289	-	45	0	0	0	0	11	3'UTR
GACTGACTGATCAGGGCTGTT	chr7:55208301	-	50	1	0	0	0	11	3'UTR
GCTTTGAGTACTGACTGATCA	chr7:55208309	-	40	1	0	0	0	9	3'UTR
GCTTTGAGTACTGACTGATC	chr7:55208310	-	45	1	0	0	0	7	3'UTR
GATCAGTCAGTACTCAAAGCT	chr7:55208314	+	40	0	0	0	1	6	3'UTR
GAGCTTGGACTCCATCCCTGA	chr7:55208330	+	55	3	0	0	4	17	3'UTR
GATCAGGAAGACCTTCAGGGA	chr7:55208340	-	50	1	0	0	1	23	3'UTR
GATCAATCAGGAAGACCTTCA	chr7:55208344	-	40	1	0	0	0	12	3'UTR
GTATCAATCAGGAAGACCTTC	chr7:55208345	-	40	1	0	0	0	10	3'UTR
GGTCTTCCTGATTGATAGCC	chr7:55208351	+	50	1	0	0	0	5	3'UTR
GTTAAGGCCAGGCTATCAATC	chr7:55208357	-	45	3	0	0	1	0	3'UTR
GTTCTGTAGGGTATTAAGGCC	chr7:55208369	-	45	1	0	0	0	23	3'UTR
GAGGCTTTCTGTAGGGTATTA	chr7:55208374	-	40	0	0	0	0	6	3'UTR
GCAATGGACAGGCTTTCTGTA	chr7:55208382	-	45	3	0	0	1	8	3'UTR
GCCTACAGAAAGCCTGTCCAT	chr7:55208383	+	50	3	0	0	0	8	3'UTR
GGAAGAAACAGCCAATGGAC	chr7:55208394	-	50	0	0	0	0	24	3'UTR
GACTGAGGAAGAAACAGCCAA	chr7:55208399	-	45	0	0	0	4	36	3'UTR
GTTTCTTCCTCAGTCAGTTCC	chr7:55208409	+	45	0	0	0	3	49	3'UTR
GGTCTTCCAGGAACTGACTG	chr7:55208415	-	55	1	0	0	2	19	3'UTR
GTCATGGGGTAAGGTCTTCC	chr7:55208427	-	55	0	0	0	0	15	3'UTR
GAAGCTGGGGTCATGGGGTA	chr7:55208436	-	60	0	0	0	1	40	3'UTR
GCATCTGAAGCTGGGGTCATG	chr7:55208441	-	55	0	0	0	0	25	3'UTR
GACATCTGAAGCTGGGGTCAT	chr7:55208442	-	50	0	0	0	1	15	3'UTR
GCACATCTGAAGCTGGGGTCA	chr7:55208443	-	55	0	0	0	2	20	3'UTR
GCATGACCCCAGCTTCAGATG	chr7:55208444	+	55	0	0	0	2	17	3'UTR
GAAAGACCACATCTGAAGCTG	chr7:55208449	-	45	0	0	0	0	20	3'UTR
GCAAAGACCACATCTGAAGCT	chr7:55208450	-	45	0	0	0	0	18	3'UTR
GCCAGCTTCAGATGTGGTCTT	chr7:55208451	+	50	0	0	0	0	25	3'UTR
GATGTGGTCTTTGGAAACAG	chr7:55208460	+	45	0	0	0	1	16	3'UTR
GTCTTTGGAAACAGAGGTCGA	chr7:55208467	+	45	0	0	0	1	9	3'UTR
GACAGAGGTCGAAGGAAAGTA	chr7:55208476	+	45	0	0	0	0	20	3'UTR
GAGCTGAGAGCTCACATTCAT	chr7:55208499	+	45	2	0	0	0	15	3'UTR
GAGAAGATGCACGAAGGCTGG	chr7:55208524	-	55	2	0	0	2	25	3'UTR
GCAAGAAGATGCACGAAGGC	chr7:55208527	-	55	2	0	0	2	12	3'UTR
GTGATGCAAGAAGATGCACGA	chr7:55208531	-	45	1	0	0	0	6	3'UTR
GATCTTCTTGCATCATCTCTA	chr7:55208540	+	35	0	0	0	1	15	3'UTR
GACGGGCATGGTGTAATTAG	chr7:55208567	-	50	0	0	0	0	1	3'UTR
GACCATGCCCGTCACCCCATG	chr7:55208578	+	65	1	0	0	0	4	3'UTR
GCCATGCCCGTCACCCCATGA	chr7:55208579	+	65	1	0	0	0	5	3'UTR
GCTGATCCCTCATGGGGTGAC	chr7:55208584	-	60	0	0	0	0	7	3'UTR
GTCTGATCCCTCATGGGGTGA	chr7:55208585	-	55	0	0	0	0	15	3'UTR
GACCCCATGAGGGATCAGAGA	chr7:55208590	+	55	0	0	0	0	14	3'UTR
GCCCCATGAGGGATCAGAGAA	chr7:55208591	+	55	0	0	0	0	18	3'UTR
GTCCCTTCTCTGATCCCTCAT	chr7:55208592	-	50	0	0	0	0	28	3'UTR
GATCCCTTCTCTGATCCCTCA	chr7:55208593	-	50	0	0	0	3	24	3'UTR
GTCTATATTCGCTGTGAGTCC	chr7:55208629	+	45	0	0	0	0	3	3'UTR
GCGCTGTGAGTCCAGGTTGTA	chr7:55208637	+	55	0	0	0	0	0	3'UTR
GCTGTGAGTCCAGGTTGTAA	chr7:55208638	+	50	0	0	0	0	12	3'UTR
GCTGTGAGTCCAGGTTGTAAG	chr7:55208639	+	50	0	0	0	2	13	3'UTR
GTGTGAGTCCAGGTTGTAAGG	chr7:55208640	+	50	0	0	0	0	12	3'UTR
GCAGTGCTCCCCCTTACAACC	chr7:55208647	-	60	0	0	0	0	7	3'UTR
GGTTGTAAGGGGGAGCACTG	chr7:55208650	+	60	0	0	0	1	16	3'UTR
GTCATCAGCTGGAGTGCAAT	chr7:55208679	-	50	0	0	0	1	7	3'UTR
GTAAGCTTTGGTGTCATCAGC	chr7:55208690	-	45	0	0	0	0	14	3'UTR
GAGCTGATGACACCAAAGCTT	chr7:55208692	+	45	1	0	0	1	20	3'UTR
GTTCAGCAAACACCTAAGCTT	chr7:55208703	-	40	0	0	0	0	8	3'UTR
GCTGCAGTTGTGAGGCAGGGG	chr7:55208747	-	65	1	0	0	2	39	3'UTR
GTGTCTGCAGTTGTGAGGCAG	chr7:55208750	-	55	2	0	0	3	34	3'UTR
GATGTCTGCAGTTGTGAGGCA	chr7:55208751	-	50	2	0	0	2	21	3'UTR
GTATGTCTGCAGTTGTGAGGC	chr7:55208752	-	50	2	0	0	0	19	3'UTR
GCCTCACAACTGCAGACATA	chr7:55208755	+	50	1	0	0	0	26	3'UTR
GCCTCACAACTGCAGACATAA	chr7:55208756	+	45	0	0	0	0	16	3'UTR
GCTCACAACTGCAGACATAAG	chr7:55208757	+	45	0	0	0	0	8	3'UTR
GCTGCAGACATAAGGGGACTA	chr7:55208764	+	50	2	0	0	2	10	3'UTR
GGGACTATGGATTGCTTAGC	chr7:55208777	+	50	2	0	0	0	1	3'UTR
GTATGGATTGCTTAGCAGGAA	chr7:55208782	+	40	2	0	0	0	14	3'UTR
GTTGCTTAGCAGGAAAGGCAC	chr7:55208788	+	50	2	0	0	0	13	3'UTR
GAGGAAAGGCACTGGTTCTCA	chr7:55208797	+	50	0	0	0	1	21	3'UTR
GGAAAGGCACTGGTTCTCAA	chr7:55208798	+	50	0	0	0	1	21	3'UTR
GAAGGCACTGGTTCTCAAGGG	chr7:55208801	+	55	0	0	0	1	54	3'UTR
GTTCTCAAGGGCGGCTGCCCT	chr7:55208811	+	65	2	0	0	0	17	3'UTR
GGCTGCCCTTGGGAATCTTC	chr7:55208822	+	60	0	0	0	3	42	3'UTR
GTGGGACCAGAAGATTCCCAA	chr7:55208827	-	50	0	0	0	1	21	3'UTR
GTTGGGACCAGAAGATTCCCA	chr7:55208828	-	50	0	0	0	2	14	3'UTR
GGTCCCAACCAGAAAGACTG	chr7:55208843	+	55	1	0	0	1	9	3'UTR
GAAGCCACAGTCTTTCTGGTT	chr7:55208846	-	45	1	0	1	1	15	3'UTR
GCAAGCCACAGTCTTTCTGGT	chr7:55208847	-	50	1	0	0	0	13	3'UTR
GAAATCAAGCCACAGTCTTTC	chr7:55208851	-	40	1	0	0	0	12	3'UTR
GACTGTGGCTTGATTTTCTC	chr7:55208858	+	45	1	0	0	0	13	3'UTR
GCTCAGGTGCAGCCCAGCCGT	chr7:55208875	+	70	2	0	0	2	13	3'UTR
GTCAGGTGCAGCCCAGCCGTA	chr7:55208876	+	65	2	0	0	0	4	3'UTR
GTCTGAAAAGGCCCTACGGCT	chr7:55208886	-	55	2	0	0	0	3	3'UTR
GCTCTGAAAAGGCCCTACGGC	chr7:55208887	-	60	2	0	0	0	11	3'UTR
GGTGCTCTGAAAAGGCCCTA	chr7:55208891	-	55	1	0	0	0	12	3'UTR
GGCCTTTTCAGAGCACCCCC	chr7:55208897	+	65	1	0	0	1	15	3'UTR
GAACCAGGGGGTGCTCTGAAA	chr7:55208899	-	55	0	0	0	2	12	3'UTR
GTGAATGTTGCAATAACCAGG	chr7:55208912	-	40	0	0	0	0	11	3'UTR
GATGAATGTTGCAATAACCAG	chr7:55208913	-	35	0	0	0	2	21	3'UTR
GATGAATGTTGCAATAACCA	chr7:55208914	-	35	0	0	0	0	48	3'UTR
GTGATGAATGTTGCAATAACC	chr7:55208915	-	35	0	0	0	1	21	3'UTR
GATCAAAGTTTCTAGAACCTC	chr7:55208934	+	35	1	0	0	0	14	3'UTR
GTTCTAGAACCTCTGGCCTAA	chr7:55208942	+	45	2	0	0	0	21	3'UTR
GAGAACCTCTGGCCTAAAGGA	chr7:55208946	+	50	1	0	1	5	46	3'UTR
GAACCTCTGGCCTAAAGGAA	chr7:55208947	+	50	1	0	0	8	26	3'UTR
GAGGCCCTTCCTTTAGGCCAG	chr7:55208950	-	60	1	0	0	1	17	3'UTR
GTCTGGCCTAAAGGAAGGGCC	chr7:55208952	+	60	2	0	0	3	12	3'UTR
GGCCTAAAGGAAGGGCCTGG	chr7:55208955	+	65	3	0	0	2	32	3'UTR
GCCTAAAGGAAGGGCCTGGT	chr7:55208956	+	60	2	0	0	1	13	3'UTR
GTCCCACCAGGCCCTTCCTTT	chr7:55208957	-	60	1	0	0	2	27	3'UTR
GAGGGCCTGGTGGGATCTACT	chr7:55208966	+	60	1	0	0	2	52	3'UTR
GAGTGCCAAGTAGATCCCACC	chr7:55208970	-	55	0	0	0	1	7	3'UTR
GGGATCTACTTGGCACTCGC	chr7:55208976	+	60	0	0	0	0	4	3'UTR
GGATCTACTTGGCACTCGCT	chr7:55208977	+	55	0	0	0	0	0	3'UTR
GATCTACTTGGCACTCGCTG	chr7:55208978	+	55	0	0	0	0	3	3'UTR
GATCTACTTGGCACTCGCTGG	chr7:55208979	+	55	0	0	0	0	7	3'UTR
GTCTACTTGGCACTCGCTGGG	chr7:55208980	+	60	0	0	0	0	5	3'UTR
GTGAGAGTGGCACTGGGGGG	chr7:55209003	-	70	1	0	0	1	42	3'UTR
GCTAGTGAGAGTGGCACTGGG	chr7:55209006	-	60	1	0	0	1	13	3'UTR
GCCCCCAGTGCCACTCTCACT	chr7:55209007	+	65	1	0	0	3	18	3'UTR
GCCTAGTGAGAGTGGCACTG	chr7:55209008	-	60	1	0	0	0	15	3'UTR
GGCCTAGTGAGAGTGGCACT	chr7:55209009	-	60	1	0	0	0	6	3'UTR
GAGGCCTAGTGAGAGTGGCAC	chr7:55209010	-	60	2	0	0	2	11	3'UTR
GAATCAGAGGCCTAGTGAGAG	chr7:55209016	-	50	2	0	0	1	17	3'UTR
GCCTCTGATTGCACTTGTGT	chr7:55209029	+	50	1	0	0	1	15	3'UTR
GTCCTACACAAGTGCAATCAG	chr7:55209030	-	45	0	0	0	0	3	3'UTR
GCACTTGTGTAGGATGAAGC	chr7:55209039	+	50	0	0	0	2	182	3'UTR
GCTTGTGTAGGATGAAGCTGG	chr7:55209042	+	50	0	0	0	0	24	3'UTR
GTTGTGTAGGATGAAGCTGGT	chr7:55209043	+	45	0	0	0	0	10	3'UTR
GAGGATGAAGCTGGTGGGTGA	chr7:55209049	+	55	0	0	0	1	38	3'UTR
GGATGAAGCTGGTGGGTGAT	chr7:55209050	+	55	0	0	0	0	25	3'UTR
GGAACTCAGCACCTCCCCTC	chr7:55209071	+	65	0	0	0	1	18	3'UTR
GATTCTTTTCTGCCTGAGGGG	chr7:55209082	-	50	0	0	0	1	21	3'UTR
GATGATTCTTTTCTGCCTGAG	chr7:55209085	-	40	0	0	0	2	8	3'UTR
GATGATTCTTTTCTGCCTGA	chr7:55209086	-	40	0	0	0	1	25	3'UTR
GAGATGATTCTTTTCTGCCTG	chr7:55209087	-	40	0	0	0	2	30	3'UTR
GAGGCAGAAAAGAATCATCTG	chr7:55209091	+	40	1	0	0	1	54	3'UTR
GATCTGTGGAGCTTCAAAAGA	chr7:55209106	+	40	0	0	0	0	17	3'UTR
GTCTGTGGAGCTTCAAAAGAA	chr7:55209107	+	40	0	0	0	0	17	3'UTR
GCTGTGGAGCTTCAAAAGAAG	chr7:55209108	+	45	1	0	0	0	18	3'UTR
GAGCTTCAAAAGAAGGGGCC	chr7:55209113	+	55	1	0	0	2	13	3'UTR
GAATTGGTCTGCAGAGACTCC	chr7:55209131	-	50	1	0	0	1	15	3'UTR
GACCAATTCAACCCAAATCT	chr7:55209146	+	40	0	0	0	1	17	3'UTR
GACCAATTCAACCCAAATCTC	chr7:55209147	+	40	0	0	0	5	49	3'UTR
GCCAATTCAACCCAAATCTCG	chr7:55209148	+	45	0	0	0	0	13	3'UTR
GCAATTCAACCCAAATCTCGG	chr7:55209149	+	45	0	0	0	2	13	3'UTR
GTGAAAGAGCCCCCGAGATTT	chr7:55209157	-	50	0	0	0	0	8	3'UTR
GATGAAAGAGCCCCCGAGATT	chr7:55209158	-	50	0	0	0	0	4	3'UTR
GGGCTCTTTCATGATTCTAA	chr7:55209169	+	40	0	0	0	0	11	3'UTR
GGCTCTTTCATGATTCTAAT	chr7:55209170	+	35	0	0	0	0	11	3'UTR
GCATGATTCTAATGGGCAACC	chr7:55209178	+	45	0	0	3	7	55	3'UTR
GATGATTCTAATGGGCAACCA	chr7:55209179	+	40	0	1	5	48	235	3'UTR
GAGAAATAAGGGTTTCAACCC	chr7:55209196	-	40	3	0	0	4	22	3'UTR
GGGTTGAAACCCTTATTTCT	chr7:55209199	+	40	2	0	0	2	26	3'UTR
GGTTGAAACCCTTATTTCTA	chr7:55209200	+	35	1	0	0	0	8	3'UTR
GACTGAAGACCCTAGAAATAA	chr7:55209208	-	35	2	0	0	1	15	3'UTR
GAACTGAAGACCCTAGAAATA	chr7:55209209	-	35	1	0	0	1	21	3'UTR
GTCTTCAGTTGTACAAGACTG	chr7:55209223	+	40	2	0	0	0	9	3'UTR
GCTTCAGTTGTACAAGACTGT	chr7:55209224	+	40	2	0	0	0	10	3'UTR
GTTCTACTCTGACGGGGGCTC	chr7:55209253	-	60	1	0	0	0	4	3'UTR
GCTTTTATTCTACTCTGACGG	chr7:55209259	-	40	0	0	0	1	3	3'UTR
GCCCCGTCAGAGTAGAATAAA	chr7:55209260	+	45	0	0	0	0	3	3'UTR
GCCTTTTATTCTACTCTGAC	chr7:55209261	-	40	0	0	0	1	12	3'UTR
GAGCCTTTTATTCTACTCTGA	chr7:55209262	-	35	0	0	0	1	16	3'UTR
GTCAGAGTAGAATAAAAGGC	chr7:55209264	+	40	0	0	0	1	14	3'UTR
GTCAGAGTAGAATAAAAGGCT	chr7:55209265	+	35	0	0	0	0	21	3'UTR
GAGTAGAATAAAAGGCTGGGT	chr7:55209269	+	40	0	0	0	2	29	3'UTR
GTAGAATAAAAGGCTGGGTA	chr7:55209270	+	40	0	0	0	12	72	3'UTR
GTAGAGATTCCCATGTGCAG	chr7:55209292	+	50	0	0	0	0	13	3'UTR
GTTGTTCTCTCCACTGCACAT	chr7:55209301	-	45	0	0	0	2	28	3'UTR
GATTGTTCTCTCCACTGCACA	chr7:55209302	-	45	0	0	0	2	27	3'UTR
GTCACTGATAAGCCTGAGACT	chr7:55209331	+	45	2	0	0	1	10	3'UTR
GTTTGAAATGAGCCAAGTCTC	chr7:55209342	-	40	2	0	0	0	17	3'UTR
GATCCTCACCAGCAGTTCAGC	chr7:55209377	+	55	0	0	0	1	9	3'UTR
GTTCCAGCTGAACTGCTGGTG	chr7:55209379	-	55	1	0	0	1	15	3'UTR
GCACCAGCAGTTCAGCTGGAA	chr7:55209382	+	55	2	0	0	1	12	3'UTR
GACCAGCAGTTCAGCTGGAAA	chr7:55209383	+	50	2	0	0	2	15	3'UTR
GCCAGCAGTTCAGCTGGAAAG	chr7:55209384	+	55	2	0	0	3	21	3'UTR
GCGTTTTCAAAGCTCAGGTGG	chr7:55209413	-	50	0	0	0	1	10	3'UTR
GCGTTTTCAAAGCTCAGGTG	chr7:55209414	-	50	0	0	0	0	10	3'UTR
GGCGTTTTCAAAGCTCAGGT	chr7:55209415	-	50	0	0	0	0	9	3'UTR
GGGCGTTTTCAAAGCTCAGG	chr7:55209416	-	55	0	0	0	0	5	3'UTR
GCCTGAGCTTTGAAAACGCCC	chr7:55209419	+	55	0	0	0	0	11	3'UTR
GCTGAGCTTTGAAAACGCCCT	chr7:55209420	+	50	0	0	0	1	15	3'UTR
GAGAGAATGCAGAGGGTCCCA	chr7:55209436	-	55	1	0	0	3	28	3'UTR
GTAGAGAATGCAGAGGGTCCC	chr7:55209437	-	55	1	0	0	1	22	3'UTR
GACTTACTTAGAGAATGCAGA	chr7:55209444	-	35	0	0	1	2	11	3'UTR
GAACTTACTTAGAGAATGCAG	chr7:55209445	-	35	0	0	0	3	17	3'UTR
GAGCAGCTCACTCACAAAGGA	chr7:55209485	-	50	0	0	0	0	18	3'UTR
GTAGCAGCTCACTCACAAAGG	chr7:55209486	-	50	0	0	0	0	9	3'UTR
GAATAGCAGCTCACTCACAA	chr7:55209489	-	45	0	0	0	0	14	3'UTR
GAGTGAGCTGCTATTCCACGT	chr7:55209497	+	50	0	0	0	0	7	3'UTR
GTTCAACAGGTGTTGCCTACG	chr7:55209511	-	50	0	0	0	0	3	3'UTR
GACATTGAGGGCAATTTCAAC	chr7:55209525	-	40	0	0	0	0	9	3'UTR
GAAATGCAGAGTAGACATTGA	chr7:55209538	-	35	0	0	0	0	29	3'UTR
GAAATGCAGAGTAGACATTG	chr7:55209539	-	40	0	0	0	4	26	3'UTR
GTCTGCTCACATTTCCTTGCC	chr7:55209602	+	50	0	0	0	6	30	3'UTR
GCTGCTCACATTTCCTTGCCT	chr7:55209603	+	50	0	0	0	2	35	3'UTR
GTGCTCACATTTCCTTGCCTG	chr7:55209604	+	50	1	0	0	1	23	3'UTR
GCTCACATTTCCTTGCCTGG	chr7:55209605	+	55	1	0	0	0	13	3'UTR
GGTTTTACAGCCCCCAGGCA	chr7:55209615	-	60	1	0	0	0	7	3'UTR
GTGTAAGGTTTTACAGCCCCC	chr7:55209620	-	50	0	0	0	0	8	3'UTR
GCAAGGATTTCTGTTCTGTA	chr7:55209636	-	40	0	0	0	2	14	3'UTR
GTGTGGCTGGTGAAAGAGGCA	chr7:55209653	-	55	1	0	0	7	107	3'UTR
GCAGGTGTGGCTGGTGAAAG	chr7:55209658	-	60	1	0	0	12	203	3'UTR
GCCAGCCACACCTGCCATACC	chr7:55209667	+	65	1	0	0	3	20	3'UTR
GCAGCCACACCTGCCATACCA	chr7:55209668	+	60	1	0	0	1	17	3'UTR
GAGCCACACCTGCCATACCAG	chr7:55209669	+	60	1	0	0	1	13	3'UTR
GTACCCCTGGTATGGCAGGTG	chr7:55209671	-	60	1	0	0	0	10	3'UTR
GAGCTGTACCCCTGGTATGGC	chr7:55209676	-	60	2	0	0	0	7	3'UTR
GACAAAGCTGTACCCCTGGTA	chr7:55209680	-	50	1	0	0	0	8	3'UTR
GATAGTACAAAGCTGTACCCC	chr7:55209685	-	45	1	0	0	0	3	3'UTR
GTACTATTGAAGACACAGAC	chr7:55209701	+	40	0	0	0	1	10	3'UTR
GAACTGAAATCTTTGTTTAAA	chr7:55209879	+	20	0	0	0	4	73	3'UTR
GACTGAAATCTTTGTTTAAAA	chr7:55209880	+	20	0	0	0	4	94	3'UTR
GTGTTTAAAAGGGTTAAGTTG	chr7:55209891	+	30	0	0	0	0	15	3'UTR
GAAGGGTTAAGTTGAGGCAAG	chr7:55209898	+	45	0	0	0	1	13	3'UTR
GCCTTTCTCTCTCTTATAAAA	chr7:55209926	+	30	0	0	1	1	72	3'UTR
GATAAAAAGGCACAACCTCAT	chr7:55209940	+	35	0	0	0	4	27	3'UTR
GTAAAAAGGCACAACCTCATT	chr7:55209941	+	35	0	0	0	1	24	3'UTR
GAAAAAGGCACAACCTCATTG	chr7:55209942	+	40	0	0	0	1	22	3'UTR
GCCTCATTGGGGAGCTAAGCT	chr7:55209954	+	55	1	0	0	0	11	3'UTR
GCTAAGCTAGGTCATTGTCA	chr7:55209966	+	45	1	0	0	0	4	3'UTR
GTAGGAAATTTTAAAAGATGA	chr7:55210017	+	20	0	0	0	9	69	3'UTR
GATGGAAAGCACATTTAGCT	chr7:55210035	+	40	1	0	0	1	11	3'UTR
GAGCACATTTAGCTTGGTCTG	chr7:55210042	+	45	1	0	0	0	12	3'UTR
GCATTTAGCTTGGTCTGAGGC	chr7:55210046	+	50	1	0	0	0	7	3'UTR
GTGGTCTGAGGCAGGTTCTGT	chr7:55210055	+	55	0	0	0	0	45	3'UTR
GGTCTGAGGCAGGTTCTGTT	chr7:55210056	+	55	0	0	0	1	14	3'UTR
GTCTGAGGCAGGTTCTGTTG	chr7:55210057	+	55	0	0	0	2	18	3'UTR
GTTCTGTTGGGGCAGTGTTAA	chr7:55210069	+	45	0	0	0	2	29	3'UTR
GTTGGGGCAGTGTTAATGGAA	chr7:55210074	+	45	0	0	0	0	30	3'UTR
GTGGGGCAGTGTTAATGGAAA	chr7:55210075	+	45	0	0	0	2	22	3'UTR
GATGAGAGTATGGCATGCAAC	chr7:55210124	-	45	0	0	0	1	5	3'UTR
GACTGGCAGATGATGAGAGTA	chr7:55210135	-	45	0	0	0	1	15	3'UTR
GTTACATGTACAGGGTTACAC	chr7:55210153	-	40	0	0	0	0	13	3'UTR
GTTGCTTTTCTTACATGTACA	chr7:55210162	-	30	0	0	0	1	40	3'UTR
GATTGCTTTTCTTACATGTAC	chr7:55210163	-	30	0	0	0	0	20	3'UTR
GCAATAACATAGCACTTTGT	chr7:55210181	+	35	1	0	0	0	9	3'UTR
GCAGACATGTCTAGTTTATAC	chr7:55210268	-	35	1	0	0	2	9	3'UTR
GCAGTATAAACTAGACATGTC	chr7:55210269	+	35	1	0	0	0	13	3'UTR
GAAAGTGTGCTGAACATTATT	chr7:55210296	-	30	0	0	0	1	23	3'UTR
GTAATAATGTTCAGCACACTT	chr7:55210298	+	30	0	0	0	1	11	3'UTR
GACCAACAGTCTTACCAAGCC	chr7:55210328	+	50	0	0	0	1	6	3'UTR
GCCAACAGTCTTACCAAGCCT	chr7:55210329	+	50	1	0	0	0	7	3'UTR
GAGGGTGGCTGGGCCCAGGCT	chr7:55210341	-	75	4	0	1	4	93	3'UTR
GATAACTTCTCTAGGGTGGCT	chr7:55210352	-	45	2	0	0	0	9	3'UTR
GAATAACTTCTCTAGGGTGGC	chr7:55210353	-	45	2	0	0	3	9	3'UTR
GCTGAATAACTTCTCTAGGG	chr7:55210357	-	45	1	0	0	0	14	3'UTR
GAGGGCTGAATAACTTCTCTA	chr7:55210360	-	40	1	0	0	0	17	3'UTR
GCAGGGCTGAATAACTTCTCT	chr7:55210361	-	45	1	0	0	0	10	3'UTR
GCTAGAGAAGTTATTCAGCCC	chr7:55210362	+	45	2	0	0	0	7	3'UTR
GAGGTGATGTCACTGCAGCCA	chr7:55210379	-	55	0	0	0	0	25	3'UTR
GCAGGTGATGTCACTGCAGCC	chr7:55210380	-	60	1	0	0	2	30	3'UTR
GGCTGCAGTGACATCACCTG	chr7:55210383	+	60	1	0	1	1	31	3'UTR
GCAAGCTTTTAAAAGCTCCTC	chr7:55210399	-	40	1	0	0	1	33	3'UTR
GAATCGGTCTGAGGTGTAGCT	chr7:55210425	-	50	0	0	0	3	32	3'UTR
GTAATCGGTCTGAGGTGTAGC	chr7:55210426	-	50	0	0	0	0	6	3'UTR
GATTTGCGTTTAATCGGTCTG	chr7:55210435	-	40	0	0	0	0	14	3'UTR
GACCGATTAAACGCAAATCTC	chr7:55210441	+	40	0	0	0	0	8	3'UTR
GCCGATTAAACGCAAATCTCT	chr7:55210442	+	40	0	0	0	1	8	3'UTR
GCGATTAAACGCAAATCTCTG	chr7:55210443	+	40	0	0	0	0	12	3'UTR
GTTTAAAAACTACGAATGCTT	chr7:55210472	-	25	0	0	0	4	66	3'UTR
GCTTTAAAAACTACGAATGCT	chr7:55210473	-	30	0	0	0	3	49	3'UTR
GCCTGAGGTCATTCCAATGTG	chr7:55210498	+	50	0	0	0	2	15	3'UTR
GCGGCCAAAGTTGAGAACTAC	chr7:55210518	+	50	0	0	0	6	54	3'UTR
GAGGCCAGTAGTTCTCAACTT	chr7:55210521	-	45	0	0	1	39	225	3'UTR
GAAGTTGAGAACTACTGGCCT	chr7:55210524	+	45	0	0	0	6	74	3'UTR
GAGTTGAGAACTACTGGCCTA	chr7:55210525	+	45	1	0	6	20	85	3'UTR
GTGGCCTAGGGATTAGCCACA	chr7:55210538	+	55	5	0	0	1	4	3'UTR
GTGTCCTTGTGGCTAATCCCT	chr7:55210541	-	50	3	0	0	0	11	3'UTR
GAGGGATTAGCCACAAGGACA	chr7:55210544	+	50	3	0	0	1	14	3'UTR
GTAGCCACAAGGACATGGACT	chr7:55210550	+	50	4	0	0	0	8	3'UTR
GCCACAAGGACATGGACTTGG	chr7:55210553	+	55	4	0	0	0	19	3'UTR
GACTTGGAGGCAAATTCTGC	chr7:55210566	+	50	1	0	0	2	11	3'UTR
GTGCAGGTGTATGTGATTCTC	chr7:55210583	+	45	0	0	0	2	14	3'UTR
GTCTTTGTGTCTTAGCTCTCT	chr7:55210606	-	40	1	0	0	1	24	3'UTR
GACTCTCAGCGACAGATGTGG	chr7:55210629	-	55	0	0	0	0	11	3'UTR
GTTGACTCTCAGCGACAGATG	chr7:55210632	-	50	0	0	0	0	12	3'UTR
GCCTGAACAGAGTTTCCATGA	chr7:55210658	+	45	0	0	0	0	11	3'UTR
GTAGTGCTTGGAGAACCTTCA	chr7:55210672	-	45	0	0	0	0	7	3'UTR
GAAGGTTCTCCAAGCACTAGA	chr7:55210677	+	45	1	0	0	0	8	3'UTR
GAGGTTCTCCAAGCACTAGAA	chr7:55210678	+	45	1	0	0	0	13	3'UTR
GACACTCTCCCTTCTAGTGCT	chr7:55210685	-	50	1	0	0	0	1	3'UTR
GAAGGGAGAGTGTCTAAACAA	chr7:55210696	+	40	0	0	0	1	16	3'UTR
GAAACAATGGTTGAAAAGCAA	chr7:55210710	+	30	0	0	0	1	39	3'UTR
GACACCTCTTTCCATTTCCTA	chr7:55210746	+	40	0	0	0	1	27	3'UTR
GAAACCTTAGGAAATGGAAAG	chr7:55210749	-	35	0	0	0	1	38	3'UTR
GAAGAGAGAAACCTTAGGAAA	chr7:55210756	-	35	0	0	0	4	36	3'UTR
GTTAATAAAGAGAGAAACCTT	chr7:55210762	-	25	0	0	0	5	34	3'UTR
GTAAGGTTTCTCTCTTTATTA	chr7:55210764	+	25	0	0	0	2	29	3'UTR
GAAGGTTTCTCTCTTTATTAA	chr7:55210765	+	25	0	0	0	3	40	3'UTR
GTTTCTCTCTTTATTAAGGG	chr7:55210768	+	35	0	0	0	0	18	3'UTR
GCTACTTGGTTGCTTTAGGGA	chr7:55210841	-	45	0	0	0	0	10	3'UTR
GCTACTTGGTTGCTTTAGGG	chr7:55210842	-	50	0	0	0	0	11	3'UTR
GAAGGCTACTTGGTTGCTTTA	chr7:55210845	-	40	0	0	0	1	12	3'UTR
GAAAGGCTACTTGGTTGCTTT	chr7:55210846	-	40	1	0	0	1	7	3'UTR
GTGTGGGAAATAAAGGCTACT	chr7:55210856	-	40	3	0	0	1	18	3'UTR
GTCTTTCACTGTGGGAAATAA	chr7:55210864	-	35	0	0	0	1	24	3'UTR
GCCCACAGTGAAAGAAAACGC	chr7:55210873	+	50	0	0	0	0	8	3'UTR
GCCAGCGTTTTCTTTCACTG	chr7:55210874	-	50	0	0	0	1	8	3'UTR
GCCTATCAGTTACATTACAAA	chr7:55210896	+	30	0	0	0	0	12	3'UTR
GTACAAAAGGCAGATTTCAAG	chr7:55210910	+	35	0	0	0	1	27	3'UTR
GAAGAGGATTGAGTAAGTAGT	chr7:55210927	+	35	0	0	0	1	10	3'UTR
GGATTGAGTAAGTAGTTGGA	chr7:55210931	+	40	0	0	0	2	7	3'UTR
GAAAAACAAGAATTCAAGAAG	chr7:55210961	+	25	0	0	0	12	116	3'UTR
GCATTCCTCACAAATTATACC	chr7:55211012	+	35	0	0	0	0	15	3'UTR
GATTCCTCACAAATTATACCT	chr7:55211013	+	30	0	0	0	0	21	3'UTR
GTATCCCAGGTATAATTTGTG	chr7:55211016	-	35	0	0	0	0	8	3'UTR
GTGGGATAAAAACTATGTAGC	chr7:55211032	+	35	0	0	0	1	12	3'UTR
GTAGTGCAGAGAGACATGGA	chr7:55211066	-	50	0	0	0	2	17	3'UTR
GCAGGTAGTGCAGAGAGACA	chr7:55211070	-	55	0	0	0	3	24	3'UTR
GTACCTGCAGTGTGTCCTCTG	chr7:55211086	+	55	0	0	0	0	19	3'UTR
GAGCCTCAGAGGACACACTGC	chr7:55211088	-	60	0	0	0	1	32	3'UTR
GGACAGACTTGCAGCCTCAG	chr7:55211100	-	60	1	0	0	0	13	3'UTR
GCTTCTGCTGGGAATTCAGAT	chr7:55211121	-	45	0	0	0	2	38	3'UTR
GAGCTTCTTAGTGCTTCTGCT	chr7:55211133	-	45	0	0	0	2	15	3'UTR
GAGCTTCTTAGTGCTTCTGC	chr7:55211134	-	50	0	0	0	1	6	3'UTR
GTTATCTGCTAGGTGATAGGG	chr7:55211156	-	45	2	0	0	0	8	3'UTR
GTTTTATCTGCTAGGTGATA	chr7:55211159	-	35	2	0	0	0	14	3'UTR
GAGTTTTATCTGCTAGGTGAT	chr7:55211160	-	35	2	0	0	0	13	3'UTR
GTCACCTAGCAGATAAAACTA	chr7:55211164	+	35	2	0	0	2	10	3'UTR
GCACCTAGCAGATAAAACTAT	chr7:55211165	+	35	2	0	0	1	6	3'UTR
GACCTAGCAGATAAAACTATG	chr7:55211166	+	35	2	0	0	0	10	3'UTR
GTCCCCATAGTTTTATCTGCT	chr7:55211167	-	40	2	0	0	0	13	3'UTR
GTAAATCTGTGCATACATTTC	chr7:55211195	+	30	0	0	0	3	65	3'UTR
GTTACTTATCTTTAAAAAAAA	chr7:55211224	+	10	0	0	0	12	191	3'UTR
GAGGAATCCTATGACCTGATT	chr7:55211244	+	40	1	0	0	0	9	3'UTR
GTTGTGGCCAAATCAGGTCAT	chr7:55211250	-	45	0	0	0	1	8	3'UTR
GTGCTGTACAATACAATCTCT	chr7:55211282	+	35	0	0	0	0	9	3'UTR
GTTGGAAATTAAGAGATCCTA	chr7:55211301	+	30	0	0	0	0	14	3'UTR
GATCCTATGGATTTGATGAC	chr7:55211314	+	40	1	0	0	2	5	3'UTR
GATACCAGTCATCAAATCCAT	chr7:55211317	-	35	1	0	0	0	11	3'UTR
GATTTGATGACTGGTATTAG	chr7:55211323	+	35	1	0	0	1	6	3'UTR
GTATTGCTGTCTGTTGTTAAT	chr7:55211357	-	30	0	0	0	1	16	3'UTR
GAGCTTTATAGCTTCAACATA	chr7:55211407	+	30	2	0	0	0	16	3'UTR
GTCATCATTGCAAAACTTTCA	chr7:55211440	-	30	0	0	0	1	10	3'UTR
GAAGCAGAATTCTCTTTTATA	chr7:55211485	+	25	0	0	0	4	35	3'UTR
GATTATTATTATAAGGTACTC	chr7:55211586	-	20	0	0	1	1	33	3'UTR
GCTTTGTTAACAATGCCATGT	chr7:55211617	+	35	0	0	0	0	17	3'UTR
GCCGTACCGGCGTCCACCAGG	chr7:1482540								Essential splice site
GCTTACCTAAATATCACTGCA	chr7:128982243								Essential splice site
GCCTACCTCATCGTTACTGAT	chr1:109229577								Essential splice site
GACTGACCTCTGTGTAGATGG	chr1:153767833								Essential splice site
GTCCCACCTGTGCCATCACTC	chr1:156266535								Essential splice site
GAACTCACTGAGCACGAGCAC	chr1:156338147								Essential splice site
GAGATACCTCATGAAATGCAT	chr1:230675130								Essential splice site
GCTCACCTTTGGAAAACACAG	chr1:23692764								Essential splice site
GTTAGTACCTTCACTTCCAGC	chr1:24646796								Essential splice site
GCTCACCGGCCATCCAGGAA	chr1:37980580								Essential splice site
GCTCACCCTCCGGTATGGTCA	chr1:52385156								Essential splice site
GCACACCTTTAGGATTGTAGG	chr10:78009859								Essential splice site
GTATACCCAGGCTATAGTCCC	chr10:97476830								Essential splice site
GCTTACCCAGACTTCTCAGG	chr11:33092265								Essential splice site
GCATACCACTGCACCAGACAC	chr11:47792781								Essential splice site
GCTTACCTCGGGCCCAGGTG	chr11:62150213								Essential splice site
GCTTACCTGGCAGGGTCCCGC	chr11:76380743								Essential splice site
GCCCACCTTCTGTCCTCTCCA	chr12:108532217								Essential splice site
GGCTCACCTGAACACACTGC	chr12:120446219								Essential splice site
GCTCTCACCTGCAGCAGGGGC	chr12:121352127								Essential splice site
GCACCTACCTGCCCTTCCAGC	chr12:124950142								Essential splice site
GCTCACCTTGGCTGGACTCAG	chr12:132736888								Essential splice site
GCTTACTTTACTGTATGCAGA	chr12:57787167								Essential splice site
GATACTTACTGGAACCTCTCG	chr12:6592688								Essential splice site
GTTTACCAATTCAGTGACAAG	chr12:68713813								Essential splice site
GACTCACCAGGTTCCGCAGC	chr13:33818272								Essential splice site
GCACTCACTGTTGCACTCTGC	chr13:33830862								Essential splice site
GCCTTACAGTTGGATCCCGGG	chr14:102038612								Essential splice site
GTCTTACCAACCCATCCAAGG	chr14:102355762								Essential splice site
GATTACCTTGGCAATCAGACG	chr14:103335937								Essential splice site
GCACTCACTGGAGAAGACCA	chr15:41332232								Essential splice site
GACTTTACCGTGGTGCTCGAA	chr15:66500286								Essential splice site
GCCACTCACCATGGCGGAGAG	chr15:66504780								Essential splice site
GCTTACCGAGAACATCACCAG	chr15:82151460								Essential splice site
GCTCACCCAGGGTGTCCAGGA	chr15:89326607								Essential splice site
GTACTAACCAGTAAATCGTGT	chr16:1320524								Essential splice site
GCCTACCTGTGGCTAGCAGAG	chr16:1974684								Essential splice site
GACTCACGTCAGCTACAGCAA	chr16:69143395								Essential splice site
GCCTCACCCTGCATGATGTCC	chr16:69385587								Essential splice site
GCCTACCTGAAACACTGACCT	chr16:72106122								Essential splice site
GCTTACAAATGATGTCTAACA	chr16:81014186								Essential splice site
GCTGTACCTTGGTGAAGGTGG	chr17:1673075								Essential splice site
GTGCTCACCTGGGTTTACCCC	chr17:28698037								Essential splice site
GGTCACCTGTCTTGATCCTG	chr17:35119526								Essential splice site
GACTCACCATCCACCATAGAA	chr17:40404371								Essential splice site
GTACATACCCAGCTTGGGGA	chr17:45086660								Essential splice site
GATACTTACTGCAAAAAGAGC	chr17:47663186								Essential splice site
GTTACCTTTGCTAAGCTCGG	chr17:58692793								Essential splice site
GTCTTACCAGATAAAGCAGAA	chr17:59738953								Essential splice site
GCCTTTACCTGTGTGACATCC	chr18:31866842								Essential splice site
GACATACCCTCGGAAGTGAGG	chr18:31942602								Essential splice site
GAACTAACCTGTTCTTAAGAG	chr18:70190531								Essential splice site
GCCTTACCTGGGCACTCCTGG	chr19:10830384								Essential splice site
GCTCACCAAAGTATTTGGAGG	chr19:1242614								Essential splice site
GACTCACCATGAGGTTGGCAT	chr19:12677102								Essential splice site
GTCCTACCATAAGCTCGCTCT	chr19:12930606								Essential splice site
GCTCACCATTGAGGCCCACGG	chr19:29212900								Essential splice site
GCTCACCTGTTCTGGTCGAAG	chr19:39390064								Essential splice site
GTCCTCACTGAGTATCGAGCA	chr19:45364831								Essential splice site
GACTCACTGTACTGGATGTAG	chr19:45847746								Essential splice site
GCCTCACCTGTTGTCCAGGAT	chr19:52222247								Essential splice site
GACATACCCCTGGGTGGTGG	chr19:54123567								Essential splice site
GCTCACCAGGCACATAGACGG	chr19:55663749								Essential splice site
GACTTACGCACATCCCTTTGG	chr19:8463510								Essential splice site
GACTTACCCTGTAACATTCAA	chr2:108730891								Essential splice site
GACAAACCTTGGATATGAAGA	chr2:127272859								Essential splice site
GCTTACCTGCTGGAACTGAGC	chr2:127722586								Essential splice site
GCGTACCACTCGCTCAATAGT	chr2:28925158								Essential splice site
GCATTACCTGTAGGAGAGCTC	chr2:43899213								Essential splice site
GCTTACTACTTCCAGAGGTGA	chr2:68134697								Essential splice site
GCACTTACATCGAAGAGGAG	chr2:86099960								Essential splice site
GTAATTACTTGGCTTTGAGA	chr2:86161968								Essential splice site
GCTCACCTGGCAGAAGCTGC	chr20:34292352								Essential splice site
GAGCACCTGTCAGCCTCGTCC	chr20:49230354								Essential splice site
GCCTACCTCGTCAGAGTACAT	chr21:46265316								Essential splice site
GCTCACCCGCTAGTCGGGCGC	chr22:19432612								Essential splice site
GCCTTACCTGCCACAGCCGC	chr22:19806652								Essential splice site
GCCTCACCTGTGCGCTTGAGG	chr22:50218482								Essential splice site
GAGGCCACCTTCTCAAAGAGC	chr22:50219061								Essential splice site
GACTCACCAAGGGCCGCGCCG	chr3:113019536								Essential splice site
GCTCACTGTTGTTCTCTAGGT	chr3:184303067								Essential splice site
GAACTAACCGCCATGAGGCAG	chr3:184323984								Essential splice site
GACTTACCACTTCTCCAGCAG	chr3:66243318								Essential splice site
GCTTACAGAGGGATTAAGGAT	chr4:127893886								Essential splice site
GCTTACTGAATTCATCGCTGT	chr4:154545831								Essential splice site
GACCAACCTCTCTTCATCTAA	chr4:154548823								Essential splice site
GAGCCTCACCTGGAGCTCCTG	chr4:2941574								Essential splice site
GCTTACCTGGCTCTTCTTGGT	chr5:138559859								Essential splice site
GCGCTCACCTGGCTTTGGCAA	chr5:140691763								Essential splice site
GACTTACATCTCTATCAGCAC	chr5:71502797								Essential splice site
GCTCACCATGCTGCAGCCGCG	chr6:143843485								Essential splice site
GTCTTTACCTGGTTATTTGGA	chr6:149743631								Essential splice site
GCGCACCTCAATGTCAGAGA	chr6:31784589								Essential splice site
GCTCACCAGGGACCAGCATGC	chr6:33280669								Essential splice site
GCTATACCTTTGTTACTTCCA	chr6:42208852								Essential splice site
GTATACCTTAGAGAAGACCTG	chr6:43551293								Essential splice site
GACCCACCAGTTATATACTTG	chr8:98127768								Essential splice site
GTAGCTACCTGACTCCAGTAT	chr9:101540377								Essential splice site
GACTGACCAGTAGCTCCCAGT	chr9:128389315								Essential splice site
GACATACCCCATGGCTGTAGA	chr9:131178416								Essential splice site
GACTTACAGCATCTTCCTCCG	chr9:136387736								Essential splice site
GCTTACCTTCATGTTGTCAGG	chr9:137206314								Essential splice site
GCTCACCTCACCCAGTCAGCT	chrX:54551979								Essential splice site
GAAAAAGCTTCCGCCTGATGG									Non-targeting
GAAAACAGGACGATGTGCGGC									Non-targeting
GAAAACATCGACCGAAAGCGT									Non-targeting
GAAAATAGCAGTAAACTCAAC									Non-targeting
GAAAATCGATGGGCTGAATCT									Non-targeting
GAAAATTATCGGAAACGGTAG									Non-targeting
GAAACCCTATGCCCAAATGAG									Non-targeting
GAAACCTAGCCCCAATACTTA									Non-targeting
GAAACGAGATCGAGAAAGGTA									Non-targeting
GAAACGGTACGACAGCGTGTG									Non-targeting
GAAACTGTAGTGCAGGGTCAG									Non-targeting
GAAAGAAAGAGGAATAGTAGC									Non-targeting
GAAAGACTTGCTCCAAAACAC									Non-targeting
GAAAGATATAGCAAATTATGG									Non-targeting
GAAAGCGACGTAGGCATACTT									Non-targeting
GAAATAATATGCATCTCTCGA									Non-targeting
GAAATACAAGCTATAGCGATA									Non-targeting
GAAATGCACAGATCGCTGATC									Non-targeting
GAAATTGGCTTTCGTTCGTGC									Non-targeting
GAACAGGAAACGTGACTAAAG									Non-targeting
GAACATCTCGTTAGGGGTATC									Non-targeting
GAACCACGGCATTGAGAGGTG									Non-targeting
GAACGCGAGTCCGGTGGCTAG									Non-targeting
GAACGCTGTCGTACGTGTATA									Non-targeting
GAACGTGCTGACGATGCGGGC									Non-targeting
GAACTACAAGTAAAAGTATCG									Non-targeting
GAACTAGAATAGGCGGGCTTG									Non-targeting
GAACTAGCCCGAGCAGCTTCG									Non-targeting
GAAGAAGAATTGGGGATGATG									Non-targeting
GAAGAAGGGCCGTACCCGAAA									Non-targeting
GAAGAATTAGGCACGGTTACT									Non-targeting
GAAGAGATCACATCTAGGCCA									Non-targeting
GAAGAGCGAATCGATTTCGTG									Non-targeting
GAAGAGTAGTAGACGCCCGGG									Non-targeting
GAAGCACTAGTCCGTATGATG									Non-targeting
GAAGCCATTGTATAACTCCAG									Non-targeting
GAAGCGGGCACACATGACAAG									Non-targeting
GAAGGACTGGAATATGGAGAG									Non-targeting
GAAGGCAATTTACTGGATCCT									Non-targeting
GAAGGCGCGCGAATGTGGCAG									Non-targeting
GAAGGGCGTGCCCTGCGTTGT									Non-targeting
GAAGTGACAGATGGGCAGGCG									Non-targeting
GAAGTGACGGTGTCATGCGGG									Non-targeting
GAAGTGTGTGCATAGCAGGGT									Non-targeting
GAATATTTGGCTCGGCTGCGC									Non-targeting
GAATCGACTCGAACTTCGTGT									Non-targeting
GAATCGCAGGTATCCCAGAGC									Non-targeting
GAATCTTACTCGTCCTCCTTG									Non-targeting
GAATGCGAGTGTATCCGCAGT									Non-targeting
GAATGGGTTGCCGGGAGTAAA									Non-targeting
GAATTTAAGCTTCGTAACTGG									Non-targeting
GAATTTATCGTCAACATTAAT									Non-targeting
GACAAAAAACTACGGTGATTA									Non-targeting
GACAAAATGCCGTGCGTCAAT									Non-targeting
GACAAACGACCTTGAGCAGGG									Non-targeting
GACAAAGATCGCATGGCATAC									Non-targeting
GACACCCATTCTCATAACGGA									Non-targeting
GACACCGAAGCACCTGTACGT									Non-targeting
GACAGCCCTCACGAGCCCGAA									Non-targeting
GACAGCGCTCTCGTGTACTAT									Non-targeting
GACAGGTTCTTATTCATTGAC									Non-targeting
GACATACCCCCCTGGTTCAGA									Non-targeting
GACATAGTCGACGGCTCGATT									Non-targeting
GACCACTAATGAGATTCTTGT									Non-targeting
GACCCAATGTGGCGGAGCCGA									Non-targeting
GACCCATATATGCTGCCGCAC									Non-targeting
GACCCATGAGTTAAGTTTTCT									Non-targeting
GACCCATTGAGAGTCGCCTGA									Non-targeting
GACCCGATAATAGCTACTGGT									Non-targeting
GACCCTCCGAATCGTAACGGA									Non-targeting
GACCGCTCATATAGGTAAAAA									Non-targeting
GACCTATAATCGACCACATTT									Non-targeting
GACCTATTGTCCCTTCAAGCT									Non-targeting
GACCTTACAATAAGTTATATT									Non-targeting
GACGATCGGTAATGGTCTGTT									Non-targeting
GACGCATGCTTCCCAAAGCGT									Non-targeting
GACGCCATATTTCTGGCTCTA									Non-targeting
GACGCCTCCTCAAATTAGCTC									Non-targeting
GACGCTCAGCACCCGCTATGC									Non-targeting
GACGCTCTCCTGGCAACAAGT									Non-targeting
GACGCTGACGAGTAAAAGCGG									Non-targeting
GACGGAAAGACCTCGCTATTC									Non-targeting
GACGGAGGCTAAGCGTCGCAA									Non-targeting
GACGGGCGGCTATCGCTGACT									Non-targeting
GACGGGGTGAAACCATGTCGT									Non-targeting
GACGGTACATGCGCATGAGTC									Non-targeting
GACGGTGGGGATGGACCTACT									Non-targeting
GACGGTTATGGTCTCATGGGG									Non-targeting
GACGTCAACTGCTGGAGTGGG									Non-targeting
GACGTCCATACTGTCGGCTAC									Non-targeting
GACGTCGTTTAGCACCCGGCT									Non-targeting
GACGTGGGGACATATACGTGT									Non-targeting
GACGTTCGAGTACGACCAGCT									Non-targeting
GACTACTCCGGCAAATACTCG									Non-targeting
GACTACTGGCTATCCGCGCCA									Non-targeting
GACTAGAGTCATGATCAGCGA									Non-targeting
GACTAGCCTGTTCGCGAGTAG									Non-targeting
GACTAGGGCAGTGTGTCTGCA									Non-targeting
GACTATCATGGCACCCAATTG									Non-targeting
GACTATTTAATATTGGTAAGT									Non-targeting
GACTCAGCCATTTTATTAGAA									Non-targeting
GACTCGAAATCACCTATGGTA									Non-targeting
GACTGAGTGGGTAACACGCAT									Non-targeting
GACTGCGGAGCGCCCAATATC									Non-targeting
GACTGCTCCCGGTCGCCCCTC									Non-targeting
GACTGCTGCTGACATCTCTTA									Non-targeting
GACTGCTGCTGTCTTCTAAAT									Non-targeting
GACTGTTGCCGCGCCAACTGC									Non-targeting
GACTTACGGCACTCGCATGCC									Non-targeting
GACTTCAGTTCGGCGTAGTCA									Non-targeting
GACTTCCCACTTCTTAGGTTG									Non-targeting
GAGAAACTGAACTATCCTACT									Non-targeting
GAGAACCCAGACGCCAGCGGT									Non-targeting
GAGAAGAAAAAAATGTCTACG									Non-targeting
GAGAAGACCGAGGCGCTTCAA									Non-targeting
GAGAATGCCATCTAGTTAGTA									Non-targeting
GAGACACGTCACCGGTCAAAA									Non-targeting
GAGACCCCGTAGGCAGGACGT									Non-targeting
GAGACTCGTATTGTCATATTA									Non-targeting
GAGAGCATGATGACCCGTGAC									Non-targeting
GAGAGCGTCTTCGTGACAAAC									Non-targeting
GAGAGGGATTGGGAGCTTGAC									Non-targeting
GAGATGGTCAGATCTAGTAGT									Non-targeting
GAGATTCATTCACGAGTTGGG									Non-targeting
GAGCACGTAATGTCCGTGGAT									Non-targeting
GAGCATTCTCACCAAGACCGA									Non-targeting
GAGCATTTGCGCGGCAACTGT									Non-targeting
GAGCCCGCCACAGAATAGCTG									Non-targeting
GAGCCGGCTTGTGACAGTGAA									Non-targeting
GAGCGATCTGGACACTCTCCA									Non-targeting
GAGCGATTCACGTATTAGATG									Non-targeting
GAGCGCAGATAGCGCGTATCA									Non-targeting
GAGCGCTCTGGTTGCATCCCT									Non-targeting
GAGCTAGCGATGGCTCTAAGT									Non-targeting
GAGCTCCATCGCCGCGATAAT									Non-targeting
GAGCTCGCCATGTCGGTTCTC									Non-targeting
GAGCTGAAAATATACGTATTC									Non-targeting
GAGCTGCGCGCTACTGGATCA									Non-targeting
GAGCTGGACTCTGTAGAAATC									Non-targeting
GAGCTTAATGTGCAGGTCAGA									Non-targeting
GAGCTTTCGAAATTGAGTGTC									Non-targeting
GAGGACACAGGATACGCAGCT									Non-targeting
GAGGACTAGTGTCGCACTCAG									Non-targeting
GAGGAGTGTTATGAAAAGGCT									Non-targeting
GAGGATCGTGTACCGGGGACG									Non-targeting
GAGGATGCTGAACAAGTACGT									Non-targeting
GAGGATGGATTGAGCAGCGGT									Non-targeting
GAGGCCACAAATTGTATACAG									Non-targeting
GAGGCGCCAACATTGACCGTA									Non-targeting
GAGGCTTAAATGGCGAGATTG									Non-targeting
GAGGGAAACCTCTATGGGTAA									Non-targeting
GAGGGATCGTTAGGAAGGGAA									Non-targeting
GAGGGCACCCGGTTCATACGC									Non-targeting
GAGGGCGAGCAGCAGAGTACG									Non-targeting
GAGGGGCAGGGCTATCTTATG									Non-targeting
GTTGCAGCCACTCCTGCAATA									Non-targeting
GAGGTAAGCCCCTTAGAACTG									Non-targeting
GAGGTCAAGCCGACCTCGAAC									Non-targeting
GAGGTCGGCCGAACATACGGT									Non-targeting
GAGGTTGAATACCCCTTACTA									Non-targeting
GAGTACCCCTAGGTATGGGGA									Non-targeting
GAGTAGACGGACGGTGAGCTG									Non-targeting
GAGTATGAGACTCATAGGGTG									Non-targeting
GAGTATTAGGTACCTGCCCTA									Non-targeting
GAGTATTGTGGTGTCGTCAAC									Non-targeting
GAGTCATAACTGAGTGAATCG									Non-targeting
GAGTCTTAAAGACCCTAAGCT									Non-targeting
GAGTCTTGGCCAATGTCACGG									Non-targeting
GAGTGAGTGACAACCAGATCG									Non-targeting
GAGTGCTACTGAAACTTGCCT									Non-targeting
GAGTGGGGCGCTAAGTGGGGG									Non-targeting
GAGTGTATCTTCCACCTGTCT									Non-targeting
GAGTGTGGAAAAGCTAACAGA									Non-targeting
GAGTGTTTGAAAAAAGGGCGG									Non-targeting
GAGTTCCCAGAAATATATTGC									Non-targeting
GAGTTCTGTTCGATAGATGCC									Non-targeting
GAGTTGAATGGACCTCGACTA									Non-targeting
GATAAGCCACACTACCCGCCT									Non-targeting
GATAAGCTACTCTGAGTTCCT									Non-targeting
GATAATCCGGAAACGCTCGAC									Non-targeting
GATACAATACTTTGGCGCATA									Non-targeting
GATACCAGATGCGTCCGCTTG									Non-targeting
GATACGAGGCGCTTTTCTTTG									Non-targeting
GATACGCATGATTGCAAGAGG									Non-targeting
GATACGGCCGAAGCCCCTTCA									Non-targeting
GATACTCTCACAGGTACATAA									Non-targeting
GATAGAAGTGTGACCGCTGGG									Non-targeting
GATAGCAGGACGAGGTTCCTT									Non-targeting
GATAGCCGCCGCTCATTACTT									Non-targeting
GATAGCGGATGTCCTTGGAAA									Non-targeting
GATAGCTAAAGTTGATGTGTA									Non-targeting
GATAGGCACCTTAAGGGTCTC									Non-targeting
GATAGGTCATCCACTGGGCGG									Non-targeting
GATAGTAACGTCAGGGAGTAA									Non-targeting
GATATAAACTGTCGCGGTAAA									Non-targeting
GATATGACAGGGCAAACGCAT									Non-targeting
GATATTTCGGCAGTTGCAGCA									Non-targeting
GATATTTTATGACATAAAAAT									Non-targeting
GATCAAAGTGTCTGACTTATT									Non-targeting
[truncated: 7 more rows]

## Sheet: Supplementary_table_6
Supplementary table 6: EGFR-targeting epegRNA library.
Name of pegRNA	Intended edit	Full edit with synonymous	Edit group	Spacer sequence	Spacer GC content	PAM sequence	Strand	Annotation	Extension sequence	Nick-to-edit distance	PBS length	RTT length	Barcode (forward)	Reference nucleotide	Edited nucleotide	Reference AA	Edited AA	AA position	AA change	Edit type	Consequence	Gene location	ClinVar	COSMIC	Base edit	COSMIC id	ClinVar id	Clinical significance	Full oligonucleotide sequence
TCGGGCGCTCACACCGTGCG_PBS11_g55019062_c.-216G>T	g55019062_c.-216G>T	g55019062_c.-216G>T	intended	TCGGGCGCTCACACCGTGCG	0.75	GGG	-	PAM_intact	GCCGCAGCAGCCTCCtCCCCCCGCACGGTGTGAGC	9	11	24	GACAGAATCAC	G	T					snv		fiveUTR	TRUE	FALSE	FALSE		1246877	Benign/Likely benign	TATATATCTTGTGGAAAGGACGAAACACCGTCGGGCGCTCACACCGTGCGGTTTAGAGACGAACTGAGCTGACGTCTCTGTCCGCCGCAGCAGCCTCCTCCCCCCGCACGGTGTGAGCCGCGGTTCTATCTAGTTACGCGTTAAACCAACTAGAATTTTTTTTGTCGGTGCGAATACGAGTCAGACAGAATCACAACGTTTTCGAGTACTAGGATCCATTAGGCG
GTCGGGCGCTCACACCGTGC_PBS13_g55019062_c.-216G>T	g55019062_c.-216G>T	g55019062_c.-216G>T	intended	GTCGGGCGCTCACACCGTGC	0.75	GGG-to-gag	-	PAM_disrupted_silent_mutation	CCGCAGCAGCCTCCtCCcctCGCACGGTGTGAGCGCC	10	13	24	CGTTCTGTCAG	G	T					snv		fiveUTR	TRUE	FALSE	FALSE		1246877	Benign/Likely benign	TATATATCTTGTGGAAAGGACGAAACACCGTCGGGCGCTCACACCGTGCGTTTAGAGACGCGCGTAATCACGTCTCTGTCCCCGCAGCAGCCTCCTCCCCTCGCACGGTGTGAGCGCCCGCGGTTCTATCTAGTTACGCGTTAAACCAACTAGAATTTTTTTTGTCGGTGCGAATACGAGTCACGTTCTGTCAGAACGTTTTCGAGTACTAGGATCCATTAGGCG
CGTCGGGCGCTCACACCGTG_PBS11_g55019062_c.-216G>T	g55019062_c.-216G>T	g55019062_c.-216G>T	intended	CGTCGGGCGCTCACACCGTG	0.75	CGG-to-cga	-	PAM_disrupted_silent_mutation	CGCAGCAGCCTCCtCCcctCGCACGGTGTGAGCGC	11	11	24	CGCAGCTGAAT	G	T					snv		fiveUTR	TRUE	FALSE	FALSE		1246877	Benign/Likely benign	TATATATCTTGTGGAAAGGACGAAACACCGCGTCGGGCGCTCACACCGTGGTTTAGAGACGAAAGAGGATGACGTCTCTGTCCCGCAGCAGCCTCCTCCCCTCGCACGGTGTGAGCGCCGCGGTTCTATCTAGTTACGCGTTAAACCAACTAGAATTTTTTTTGTCGGTGCGAATACGAGTCACGCAGCTGAATAACGTTTTCGAGTACTAGGATCCATTAGGCG
CGTCGGGCGCTCACACCGTG_PBS13_g55019062_c.-216G>T	g55019062_c.-216G>T	g55019062_c.-216G>T	intended	CGTCGGGCGCTCACACCGTG	0.75	CGG-to-cga	-	PAM_disrupted_silent_mutation	CGCAGCAGCCTCCtCCcctCGCACGGTGTGAGCGCCC	11	13	24	TGGTGTTCATC	G	T					snv		fiveUTR	TRUE	FALSE	FALSE		1246877	Benign/Likely benign	TATATATCTTGTGGAAAGGACGAAACACCGCGTCGGGCGCTCACACCGTGGTTTAGAGACGGTATTGGCTCGTCTCTGTCCCGCAGCAGCCTCCTCCCCTCGCACGGTGTGAGCGCCCCGCGGTTCTATCTAGTTACGCGTTAAACCAACTAGAATTTTTTTTGTCGGTGCGAATACGAGTCATGGTGTTCATCAACGTTTTCGAGTACTAGGATCCATTAGGCG
CGTCGGGCGCTCACACCGTG_PBS15_g55019062_c.-216G>T	g55019062_c.-216G>T	g55019062_c.-216G>T	intended	CGTCGGGCGCTCACACCGTG	0.75	CGG-to-cga	-	PAM_disrupted_silent_mutation	CGCAGCAGCCTCCtCCcctCGCACGGTGTGAGCGCCCGA	11	15	24	ATTAGGCACGA	G	T					snv		fiveUTR	TRUE	FALSE	FALSE		1246877	Benign/Likely benign	TATATATCTTGTGGAAAGGACGAAACACCGCGTCGGGCGCTCACACCGTGGTTTAGAGACGGGCAAGTCGTCTCTGTCCCGCAGCAGCCTCCTCCCCTCGCACGGTGTGAGCGCCCGACGCGGTTCTATCTAGTTACGCGTTAAACCAACTAGAATTTTTTTTGTCGGTGCGAATACGAGTCAATTAGGCACGAAACGTTTTCGAGTACTAGGATCCATTAGGCG
GTCGGGCGCTCACACCGTGC_PBS15_g55019062_c.-216G>T	g55019062_c.-216G>T	g55019062_c.-216G>T	intended	GTCGGGCGCTCACACCGTGC	0.75	GGG-to-gag	-	PAM_disrupted_silent_mutation	CCGCAGCAGCCTCCtCCcctCGCACGGTGTGAGCGCCCG	10	15	24	ATGACGCAGAA	G	T					snv		fiveUTR	TRUE	FALSE	FALSE		1246877	Benign/Likely benign	TATATATCTTGTGGAAAGGACGAAACACCGTCGGGCGCTCACACCGTGCGTTTAGAGACGTTATCCTTCGTCTCTGTCCCCGCAGCAGCCTCCTCCCCTCGCACGGTGTGAGCGCCCGCGCGGTTCTATCTAGTTACGCGTTAAACCAACTAGAATTTTTTTTGTCGGTGCGAATACGAGTCAATGACGCAGAAAACGTTTTCGAGTACTAGGATCCATTAGGCG
TCGGGCGCTCACACCGTGCG_PBS15_g55019062_c.-216G>T	g55019062_c.-216G>T	g55019062_c.-216G>T	intended	TCGGGCGCTCACACCGTGCG	0.75	GGG	-	PAM_intact	GCCGCAGCAGCCTCCtCCCCCCGCACGGTGTGAGCGCCC	9	15	24	GTGCTAGGTCA	G	T					snv		fiveUTR	TRUE	FALSE	FALSE		1246877	Benign/Likely benign	TATATATCTTGTGGAAAGGACGAAACACCGTCGGGCGCTCACACCGTGCGGTTTAGAGACGGGTATTGCGTCTCTGTCCGCCGCAGCAGCCTCCTCCCCCCGCACGGTGTGAGCGCCCCGCGGTTCTATCTAGTTACGCGTTAAACCAACTAGAATTTTTTTTGTCGGTGCGAATACGAGTCAGTGCTAGGTCAAACGTTTTCGAGTACTAGGATCCATTAGGCG
TCGGGCGCTCACACCGTGCG_PBS13_g55019062_c.-216G>T	g55019062_c.-216G>T	g55019062_c.-216G>T	intended	TCGGGCGCTCACACCGTGCG	0.75	GGG	-	PAM_intact	GCCGCAGCAGCCTCCtCCCCCCGCACGGTGTGAGCGC	9	13	24	GGCCAACGATT	G	T					snv		fiveUTR	TRUE	FALSE	FALSE		1246877	Benign/Likely benign	TATATATCTTGTGGAAAGGACGAAACACCGTCGGGCGCTCACACCGTGCGGTTTAGAGACGCCCCAAGAGCGTCTCTGTCCGCCGCAGCAGCCTCCTCCCCCCGCACGGTGTGAGCGCCGCGGTTCTATCTAGTTACGCGTTAAACCAACTAGAATTTTTTTTGTCGGTGCGAATACGAGTCAGGCCAACGATTAACGTTTTCGAGTACTAGGATCCATTAGGCG
GTCGGGCGCTCACACCGTGC_PBS11_g55019062_c.-216G>T	g55019062_c.-216G>T	g55019062_c.-216G>T	intended	GTCGGGCGCTCACACCGTGC	0.75	GGG-to-gag	-	PAM_disrupted_silent_mutation	CCGCAGCAGCCTCCtCCcctCGCACGGTGTGAGCG	10	11	24	GCTTATGCCTA	G	T					snv		fiveUTR	TRUE	FALSE	FALSE		1246877	Benign/Likely benign	TATATATCTTGTGGAAAGGACGAAACACCGTCGGGCGCTCACACCGTGCGTTTAGAGACGCAATAAATATCGCGTCTCTGTCCCCGCAGCAGCCTCCTCCCCTCGCACGGTGTGAGCGCGCGGTTCTATCTAGTTACGCGTTAAACCAACTAGAATTTTTTTTGTCGGTGCGAATACGAGTCAGCTTATGCCTAAACGTTTTCGAGTACTAGGATCCATTAGGCG
CACGGTGTGAGCGCCCGACG_PBS11_g55019087_c.-191A>C	g55019087_c.-191A>C	g55019087_c.-191A>C	intended	CACGGTGTGAGCGCCCGACG	0.75	CGG-to-aga	+	PAM_disrupted_silent_mutation	GGACTCCGGCCGCCTCGGtctCGgCGGGCGCTCAC	1	11	24	AGGTCAAGGTG	A	C					snv		fiveUTR	TRUE	FALSE	FALSE		1232163	Benign/Likely benign	TATATATCTTGTGGAAAGGACGAAACACCGCACGGTGTGAGCGCCCGACGGTTTAGAGACGTAGACAGAGGACGTCTCTGTCCGGACTCCGGCCGCCTCGGTCTCGGCGGGCGCTCACCGCGGTTCTATCTAGTTACGCGTTAAACCAACTAGAATTTTTTTTGTCGGTGCGAATACGAGTCAAGGTCAAGGTGAACGTTTTCGAGTACTAGGATCCATTAGGCG
CACGGTGTGAGCGCCCGACG_PBS13_g55019087_c.-191A>C	g55019087_c.-191A>C	g55019087_c.-191A>C	intended	CACGGTGTGAGCGCCCGACG	0.75	CGG-to-aga	+	PAM_disrupted_silent_mutation	GGACTCCGGCCGCCTCGGtctCGgCGGGCGCTCACAC	1	13	24	GCATAATTGCC	A	C					snv		fiveUTR	TRUE	FALSE	FALSE		1232163	Benign/Likely benign	TATATATCTTGTGGAAAGGACGAAACACCGCACGGTGTGAGCGCCCGACGGTTTAGAGACGCATTGACGCCGTCTCTGTCCGGACTCCGGCCGCCTCGGTCTCGGCGGGCGCTCACACCGCGGTTCTATCTAGTTACGCGTTAAACCAACTAGAATTTTTTTTGTCGGTGCGAATACGAGTCAGCATAATTGCCAACGTTTTCGAGTACTAGGATCCATTAGGCG
CACGGTGTGAGCGCCCGACG_PBS15_g55019087_c.-191A>C	g55019087_c.-191A>C	g55019087_c.-191A>C	intended	CACGGTGTGAGCGCCCGACG	0.75	CGG-to-aga	+	PAM_disrupted_silent_mutation	GGACTCCGGCCGCCTCGGtctCGgCGGGCGCTCACACCG	1	15	24	GGACACATAGG	A	C					snv		fiveUTR	TRUE	FALSE	FALSE		1232163	Benign/Likely benign	TATATATCTTGTGGAAAGGACGAAACACCGCACGGTGTGAGCGCCCGACGGTTTAGAGACGTCTTAACCGTCTCTGTCCGGACTCCGGCCGCCTCGGTCTCGGCGGGCGCTCACACCGCGCGGTTCTATCTAGTTACGCGTTAAACCAACTAGAATTTTTTTTGTCGGTGCGAATACGAGTCAGGACACATAGGAACGTTTTCGAGTACTAGGATCCATTAGGCG
CCGGGGCTAGCTCGGGACTC_PBS13_g55019103_c.-175C>G	g55019103_c.-175C>G	g55019103_c.-175C>G	intended	CCGGGGCTAGCTCGGGACTC	0.75	CGG	-	PAM_disrupted	CCGACGCGGCCGAGGCGGCgGGAGTCCCGAGCTAGCC	5	13	24	AAGCTGAGGAG	C	G					snv		fiveUTR	FALSE	TRUE	FALSE	COSV51792695		COSMIC	TATATATCTTGTGGAAAGGACGAAACACCGCCGGGGCTAGCTCGGGACTCGTTTAGAGACGAACCCGTGACGTCTCTGTCCCCGACGCGGCCGAGGCGGCGGGAGTCCCGAGCTAGCCCGCGGTTCTATCTAGTTACGCGTTAAACCAACTAGAATTTTTTTTGTCGGTGCGAATACGAGTCAAAGCTGAGGAGAACGTTTTCGAGTACTAGGATCCATTAGGCG
CACGGTGTGAGCGCCCGACG_PBS15_g55019103_c.-175C>G	g55019103_c.-175C>G	g55019103_c.-175C>G	intended	CACGGTGTGAGCGCCCGACG	0.75	CGG	+	PAM_intact	GGACTCCcGCCGCCTCGGCCGCGTCGGGCGCTCACACCG	17	15	24	GCGAGAGTACA	C	G					snv		fiveUTR	FALSE	TRUE	FALSE	COSV51792695		COSMIC	TATATATCTTGTGGAAAGGACGAAACACCGCACGGTGTGAGCGCCCGACGGTTTAGAGACGGGCTACACGTCTCTGTCCGGACTCCCGCCGCCTCGGCCGCGTCGGGCGCTCACACCGCGCGGTTCTATCTAGTTACGCGTTAAACCAACTAGAATTTTTTTTGTCGGTGCGAATACGAGTCAGCGAGAGTACAAACGTTTTCGAGTACTAGGATCCATTAGGCG
CCGGGGCTAGCTCGGGACTC_PBS11_g55019103_c.-175C>G	g55019103_c.-175C>G	g55019103_c.-175C>G	intended	CCGGGGCTAGCTCGGGACTC	0.75	CGG	-	PAM_disrupted	CCGACGCGGCCGAGGCGGCgGGAGTCCCGAGCTAG	5	11	24	AGCCATTCAGG	C	G					snv		fiveUTR	FALSE	TRUE	FALSE	COSV51792695		COSMIC	TATATATCTTGTGGAAAGGACGAAACACCGCCGGGGCTAGCTCGGGACTCGTTTAGAGACGCAAATTTAGCACGTCTCTGTCCCCGACGCGGCCGAGGCGGCGGGAGTCCCGAGCTAGCGCGGTTCTATCTAGTTACGCGTTAAACCAACTAGAATTTTTTTTGTCGGTGCGAATACGAGTCAAGCCATTCAGGAACGTTTTCGAGTACTAGGATCCATTAGGCG
CCGGGGCTAGCTCGGGACTC_PBS15_g55019103_c.-175C>G	g55019103_c.-175C>G	g55019103_c.-175C>G	intended	CCGGGGCTAGCTCGGGACTC	0.75	CGG	-	PAM_disrupted	CCGACGCGGCCGAGGCGGCgGGAGTCCCGAGCTAGCCCC	5	15	24	TGAGCTGCCAA	C	G					snv		fiveUTR	FALSE	TRUE	FALSE	COSV51792695		COSMIC	TATATATCTTGTGGAAAGGACGAAACACCGCCGGGGCTAGCTCGGGACTCGTTTAGAGACGAGGTTGCCGTCTCTGTCCCCGACGCGGCCGAGGCGGCGGGAGTCCCGAGCTAGCCCCCGCGGTTCTATCTAGTTACGCGTTAAACCAACTAGAATTTTTTTTGTCGGTGCGAATACGAGTCATGAGCTGCCAAAACGTTTTCGAGTACTAGGATCCATTAGGCG
CACGGTGTGAGCGCCCGACG_PBS13_g55019103_c.-175C>G	g55019103_c.-175C>G	g55019103_c.-175C>G	intended	CACGGTGTGAGCGCCCGACG	0.75	CGG	+	PAM_intact	GGACTCCcGCCGCCTCGGCCGCGTCGGGCGCTCACAC	17	13	24	AAGGTAGCTAC	C	G					snv		fiveUTR	FALSE	TRUE	FALSE	COSV51792695		COSMIC	TATATATCTTGTGGAAAGGACGAAACACCGCACGGTGTGAGCGCCCGACGGTTTAGAGACGGTGATCATTCGTCTCTGTCCGGACTCCCGCCGCCTCGGCCGCGTCGGGCGCTCACACCGCGGTTCTATCTAGTTACGCGTTAAACCAACTAGAATTTTTTTTGTCGGTGCGAATACGAGTCAAAGGTAGCTACAACGTTTTCGAGTACTAGGATCCATTAGGCG
CACGGTGTGAGCGCCCGACG_PBS11_g55019103_c.-175C>G	g55019103_c.-175C>G	g55019103_c.-175C>G	intended	CACGGTGTGAGCGCCCGACG	0.75	CGG	+	PAM_intact	GGACTCCcGCCGCCTCGGCCGCGTCGGGCGCTCAC	17	11	24	ACAGAGTGATC	C	G					snv		fiveUTR	FALSE	TRUE	FALSE	COSV51792695		COSMIC	TATATATCTTGTGGAAAGGACGAAACACCGCACGGTGTGAGCGCCCGACGGTTTAGAGACGAACTACTCTCCCGTCTCTGTCCGGACTCCCGCCGCCTCGGCCGCGTCGGGCGCTCACCGCGGTTCTATCTAGTTACGCGTTAAACCAACTAGAATTTTTTTTGTCGGTGCGAATACGAGTCAACAGAGTGATCAACGTTTTCGAGTACTAGGATCCATTAGGCG
TTGGCGGCGAGGCGGGGACT_PBS11_g55019172_c.-106G>A	g55019172_c.-106G>A	g55019172_c.-106G>A	intended	TTGGCGGCGAGGCGGGGACT	0.75	CGG-to-cgt	-	PAM_disrupted_silent_mutation	CACCTCGTCGGCGTCCacaCGAGTCCCCGCCTCGC	8	11	24	GGATATTCGGC	G	A					snv		fiveUTR	TRUE	FALSE	FALSE		802311	Likely benign	TATATATCTTGTGGAAAGGACGAAACACCGTTGGCGGCGAGGCGGGGACTGTTTAGAGACGTTCCCACTTGGCGTCTCTGTCCCACCTCGTCGGCGTCCACACGAGTCCCCGCCTCGCCGCGGTTCTATCTAGTTACGCGTTAAACCAACTAGAATTTTTTTTGTCGGTGCGAATACGAGTCAGGATATTCGGCAACGTTTTCGAGTACTAGGATCCATTAGGCG
CGGACGACAGGCCACCTCGT_PBS15_g55019172_c.-106G>A	g55019172_c.-106G>A	g55019172_c.-106G>A	intended	CGGACGACAGGCCACCTCGT	0.7	CGG-to-gcg	+	PAM_disrupted_silent_mutation	CGGGGACTCGGGtGGACGCgctCGAGGTGGCCTGTCGTC	12	15	24	GGTGCCATTAG	G	A					snv		fiveUTR	TRUE	FALSE	FALSE		802311	Likely benign	TATATATCTTGTGGAAAGGACGAAACACCGCGGACGACAGGCCACCTCGTGTTTAGAGACGGAAACTCCGTCTCTGTCCCGGGGACTCGGGTGGACGCGCTCGAGGTGGCCTGTCGTCCGCGGTTCTATCTAGTTACGCGTTAAACCAACTAGAATTTTTTTTGTCGGTGCGAATACGAGTCAGGTGCCATTAGAACGTTTTCGAGTACTAGGATCCATTAGGCG
TTGTGGCGTTGGCGGCGAGG_PBS15_g55019172_c.-106G>A	g55019172_c.-106G>A	g55019172_c.-106G>A	intended	TTGTGGCGTTGGCGGCGAGG	0.7	CGG-to-cag	-	PAM_disrupted_silent_mutation	CGGCGTCCaCCCGAGTCcctGCCTCGCCGCCAACGCCAC	16	15	24	ATCCGAACGTC	G	A					snv		fiveUTR	TRUE	FALSE	FALSE		802311	Likely benign	TATATATCTTGTGGAAAGGACGAAACACCGTTGTGGCGTTGGCGGCGAGGGTTTAGAGACGCGTCTTTCGTCTCTGTCCCGGCGTCCACCCGAGTCCCTGCCTCGCCGCCAACGCCACCGCGGTTCTATCTAGTTACGCGTTAAACCAACTAGAATTTTTTTTGTCGGTGCGAATACGAGTCAATCCGAACGTCAACGTTTTCGAGTACTAGGATCCATTAGGCG
CGGACGACAGGCCACCTCGT_PBS11_g55019172_c.-106G>A	g55019172_c.-106G>A	g55019172_c.-106G>A	intended	CGGACGACAGGCCACCTCGT	0.7	CGG-to-gcg	+	PAM_disrupted_silent_mutation	CGGGGACTCGGGtGGACGCgctCGAGGTGGCCTGT	12	11	24	TCAGATAGCCT	G	A					snv		fiveUTR	TRUE	FALSE	FALSE		802311	Likely benign	TATATATCTTGTGGAAAGGACGAAACACCGCGGACGACAGGCCACCTCGTGTTTAGAGACGGATAACCCTCGCGTCTCTGTCCCGGGGACTCGGGTGGACGCGCTCGAGGTGGCCTGTCGCGGTTCTATCTAGTTACGCGTTAAACCAACTAGAATTTTTTTTGTCGGTGCGAATACGAGTCATCAGATAGCCTAACGTTTTCGAGTACTAGGATCCATTAGGCG
TTGGCGGCGAGGCGGGGACT_PBS13_g55019172_c.-106G>A	g55019172_c.-106G>A	g55019172_c.-106G>A	intended	TTGGCGGCGAGGCGGGGACT	0.75	CGG-to-cgt	-	PAM_disrupted_silent_mutation	CACCTCGTCGGCGTCCacaCGAGTCCCCGCCTCGCCG	8	13	24	GAACGACTCGT	G	A					snv		fiveUTR	TRUE	FALSE	FALSE		802311	Likely benign	TATATATCTTGTGGAAAGGACGAAACACCGTTGGCGGCGAGGCGGGGACTGTTTAGAGACGGGTGTGCGCCGTCTCTGTCCCACCTCGTCGGCGTCCACACGAGTCCCCGCCTCGCCGCGCGGTTCTATCTAGTTACGCGTTAAACCAACTAGAATTTTTTTTGTCGGTGCGAATACGAGTCAGAACGACTCGTAACGTTTTCGAGTACTAGGATCCATTAGGCG
TGTGGCGTTGGCGGCGAGGC_PBS11_g55019172_c.-106G>A	g55019172_c.-106G>A	g55019172_c.-106G>A	intended	TGTGGCGTTGGCGGCGAGGC	0.75	GGG	-	PAM_intact	TCGGCGTCCaCCCGAGTCCCCGCCTCGCCGCCAAC	15	11	24	AGACGTTCACC	G	A					snv		fiveUTR	TRUE	FALSE	FALSE		802311	Likely benign	TATATATCTTGTGGAAAGGACGAAACACCGTGTGGCGTTGGCGGCGAGGCGTTTAGAGACGCGTCTGCTCCCCGTCTCTGTCCTCGGCGTCCACCCGAGTCCCCGCCTCGCCGCCAACCGCGGTTCTATCTAGTTACGCGTTAAACCAACTAGAATTTTTTTTGTCGGTGCGAATACGAGTCAAGACGTTCACCAACGTTTTCGAGTACTAGGATCCATTAGGCG
TTGTGGCGTTGGCGGCGAGG_PBS11_g55019172_c.-106G>A	g55019172_c.-106G>A	g55019172_c.-106G>A	intended	TTGTGGCGTTGGCGGCGAGG	0.7	CGG-to-cag	-	PAM_disrupted_silent_mutation	CGGCGTCCaCCCGAGTCcctGCCTCGCCGCCAACG	16	11	24	TCACGACTCTG	G	A					snv		fiveUTR	TRUE	FALSE	FALSE		802311	Likely benign	TATATATCTTGTGGAAAGGACGAAACACCGTTGTGGCGTTGGCGGCGAGGGTTTAGAGACGCCGGAAATTTTCGTCTCTGTCCCGGCGTCCACCCGAGTCCCTGCCTCGCCGCCAACGCGCGGTTCTATCTAGTTACGCGTTAAACCAACTAGAATTTTTTTTGTCGGTGCGAATACGAGTCATCACGACTCTGAACGTTTTCGAGTACTAGGATCCATTAGGCG
CGGACGACAGGCCACCTCGT_PBS13_g55019172_c.-106G>A	g55019172_c.-106G>A	g55019172_c.-106G>A	intended	CGGACGACAGGCCACCTCGT	0.7	CGG-to-gcg	+	PAM_disrupted_silent_mutation	CGGGGACTCGGGtGGACGCgctCGAGGTGGCCTGTCG	12	13	24	ATGGTACAGCA	G	A					snv		fiveUTR	TRUE	FALSE	FALSE		802311	Likely benign	TATATATCTTGTGGAAAGGACGAAACACCGCGGACGACAGGCCACCTCGTGTTTAGAGACGGAAGATCGTCGTCTCTGTCCCGGGGACTCGGGTGGACGCGCTCGAGGTGGCCTGTCGCGCGGTTCTATCTAGTTACGCGTTAAACCAACTAGAATTTTTTTTGTCGGTGCGAATACGAGTCAATGGTACAGCAAACGTTTTCGAGTACTAGGATCCATTAGGCG
TGGTTGTGGCGTTGGCGGCG_PBS11_g55019172_c.-106G>A	g55019172_c.-106G>A	g55019172_c.-106G>A	intended	TGGTTGTGGCGTTGGCGGCG	0.7	AGG-to-aag	-	PAM_disrupted_silent_mutation	CGTCCaCCCGAGTCCCCgctTCGCCGCCAACGCCA	19	11	24	CTCCTAGGATA	G	A					snv		fiveUTR	TRUE	FALSE	FALSE		802311	Likely benign	TATATATCTTGTGGAAAGGACGAAACACCGTGGTTGTGGCGTTGGCGGCGGTTTAGAGACGGTAGGACACCCCGTCTCTGTCCCGTCCACCCGAGTCCCCGCTTCGCCGCCAACGCCACGCGGTTCTATCTAGTTACGCGTTAAACCAACTAGAATTTTTTTTGTCGGTGCGAATACGAGTCACTCCTAGGATAAACGTTTTCGAGTACTAGGATCCATTAGGCG
TGGTTGTGGCGTTGGCGGCG_PBS15_g55019172_c.-106G>A	g55019172_c.-106G>A	g55019172_c.-106G>A	intended	TGGTTGTGGCGTTGGCGGCG	0.7	AGG-to-aag	-	PAM_disrupted_silent_mutation	CGTCCaCCCGAGTCCCCgctTCGCCGCCAACGCCACAAC	19	15	24	TGCTTGGAGTG	G	A					snv		fiveUTR	TRUE	FALSE	FALSE		802311	Likely benign	TATATATCTTGTGGAAAGGACGAAACACCGTGGTTGTGGCGTTGGCGGCGGTTTAGAGACGTCATTTTCGTCTCTGTCCCGTCCACCCGAGTCCCCGCTTCGCCGCCAACGCCACAACCGCGGTTCTATCTAGTTACGCGTTAAACCAACTAGAATTTTTTTTGTCGGTGCGAATACGAGTCATGCTTGGAGTGAACGTTTTCGAGTACTAGGATCCATTAGGCG
TTGTGGCGTTGGCGGCGAGG_PBS13_g55019172_c.-106G>A	g55019172_c.-106G>A	g55019172_c.-106G>A	intended	TTGTGGCGTTGGCGGCGAGG	0.7	CGG-to-cag	-	PAM_disrupted_silent_mutation	CGGCGTCCaCCCGAGTCcctGCCTCGCCGCCAACGCC	16	13	24	CTCCTTGTACA	G	A					snv		fiveUTR	TRUE	FALSE	FALSE		802311	Likely benign	TATATATCTTGTGGAAAGGACGAAACACCGTTGTGGCGTTGGCGGCGAGGGTTTAGAGACGCATAAACTACGTCTCTGTCCCGGCGTCCACCCGAGTCCCTGCCTCGCCGCCAACGCCCGCGGTTCTATCTAGTTACGCGTTAAACCAACTAGAATTTTTTTTGTCGGTGCGAATACGAGTCACTCCTTGTACAAACGTTTTCGAGTACTAGGATCCATTAGGCG
TGGTTGTGGCGTTGGCGGCG_PBS13_g55019172_c.-106G>A	g55019172_c.-106G>A	g55019172_c.-106G>A	intended	TGGTTGTGGCGTTGGCGGCG	0.7	AGG-to-aag	-	PAM_disrupted_silent_mutation	CGTCCaCCCGAGTCCCCgctTCGCCGCCAACGCCACA	19	13	24	TCGATCTGTGA	G	A					snv		fiveUTR	TRUE	FALSE	FALSE		802311	Likely benign	TATATATCTTGTGGAAAGGACGAAACACCGTGGTTGTGGCGTTGGCGGCGGTTTAGAGACGCAGCGGCGCCGTCTCTGTCCCGTCCACCCGAGTCCCCGCTTCGCCGCCAACGCCACACGCGGTTCTATCTAGTTACGCGTTAAACCAACTAGAATTTTTTTTGTCGGTGCGAATACGAGTCATCGATCTGTGAAACGTTTTCGAGTACTAGGATCCATTAGGCG
TGTGGCGTTGGCGGCGAGGC_PBS15_g55019172_c.-106G>A	g55019172_c.-106G>A	g55019172_c.-106G>A	intended	TGTGGCGTTGGCGGCGAGGC	0.75	GGG	-	PAM_intact	TCGGCGTCCaCCCGAGTCCCCGCCTCGCCGCCAACGCCA	15	15	24	AGCTATCGGCT	G	A					snv		fiveUTR	TRUE	FALSE	FALSE		802311	Likely benign	TATATATCTTGTGGAAAGGACGAAACACCGTGTGGCGTTGGCGGCGAGGCGTTTAGAGACGTCAGCGTCGTCTCTGTCCTCGGCGTCCACCCGAGTCCCCGCCTCGCCGCCAACGCCACGCGGTTCTATCTAGTTACGCGTTAAACCAACTAGAATTTTTTTTGTCGGTGCGAATACGAGTCAAGCTATCGGCTAACGTTTTCGAGTACTAGGATCCATTAGGCG
TTGGCGGCGAGGCGGGGACT_PBS15_g55019172_c.-106G>A	g55019172_c.-106G>A	g55019172_c.-106G>A	intended	TTGGCGGCGAGGCGGGGACT	0.75	CGG-to-cgt	-	PAM_disrupted_silent_mutation	CACCTCGTCGGCGTCCacaCGAGTCCCCGCCTCGCCGCC	8	15	24	ACTATCCGACA	G	A					snv		fiveUTR	TRUE	FALSE	FALSE		802311	Likely benign	TATATATCTTGTGGAAAGGACGAAACACCGTTGGCGGCGAGGCGGGGACTGTTTAGAGACGTTTTAAACGTCTCTGTCCCACCTCGTCGGCGTCCACACGAGTCCCCGCCTCGCCGCCCGCGGTTCTATCTAGTTACGCGTTAAACCAACTAGAATTTTTTTTGTCGGTGCGAATACGAGTCAACTATCCGACAAACGTTTTCGAGTACTAGGATCCATTAGGCG
TGTGGCGTTGGCGGCGAGGC_PBS13_g55019172_c.-106G>A	g55019172_c.-106G>A	g55019172_c.-106G>A	intended	TGTGGCGTTGGCGGCGAGGC	0.75	GGG	-	PAM_intact	TCGGCGTCCaCCCGAGTCCCCGCCTCGCCGCCAACGC	15	13	24	CGTACGGTATG	G	A					snv		fiveUTR	TRUE	FALSE	FALSE		802311	Likely benign	TATATATCTTGTGGAAAGGACGAAACACCGTGTGGCGTTGGCGGCGAGGCGTTTAGAGACGCTTACTGAACGTCTCTGTCCTCGGCGTCCACCCGAGTCCCCGCCTCGCCGCCAACGCCGCGGTTCTATCTAGTTACGCGTTAAACCAACTAGAATTTTTTTTGTCGGTGCGAATACGAGTCACGTACGGTATGAACGTTTTCGAGTACTAGGATCCATTAGGCG
ATCAATACTGGACGGAGTCA_PBS15_g55019217_c.-61G>C	g55019217_c.-61G>C	g55019217_c.-61G>C	intended	ATCAATACTGGACGGAGTCA	0.45	GGG	-	PAM_intact	CAACCACCGCGCACGcCCCCCTGACTCCGTCCAGTATTG	9	15	24	CCTACGAATCA	G	C					snv		fiveUTR	FALSE	TRUE	FALSE	COSV99294035		COSMIC	TATATATCTTGTGGAAAGGACGAAACACCGATCAATACTGGACGGAGTCAGTTTAGAGACGTCATTGACGTCTCTGTCCCAACCACCGCGCACGCCCCCCTGACTCCGTCCAGTATTGCGCGGTTCTATCTAGTTACGCGTTAAACCAACTAGAATTTTTTTTGTCGGTGCGAATACGAGTCACCTACGAATCAAACGTTTTCGAGTACTAGGATCCATTAGGCG
ATCAATACTGGACGGAGTCA_PBS11_g55019217_c.-61G>C	g55019217_c.-61G>C	g55019217_c.-61G>C	intended	ATCAATACTGGACGGAGTCA	0.45	GGG	-	PAM_intact	CAACCACCGCGCACGcCCCCCTGACTCCGTCCAGT	9	11	24	GCTCCTTAAGA	G	C					snv		fiveUTR	FALSE	TRUE	FALSE	COSV99294035		COSMIC	TATATATCTTGTGGAAAGGACGAAACACCGATCAATACTGGACGGAGTCAGTTTAGAGACGTGTTTCCGACTCGTCTCTGTCCCAACCACCGCGCACGCCCCCCTGACTCCGTCCAGTCGCGGTTCTATCTAGTTACGCGTTAAACCAACTAGAATTTTTTTTGTCGGTGCGAATACGAGTCAGCTCCTTAAGAAACGTTTTCGAGTACTAGGATCCATTAGGCG
CTCTCCCGATCAATACTGGA_PBS11_g55019217_c.-61G>C	g55019217_c.-61G>C	g55019217_c.-61G>C	intended	CTCTCCCGATCAATACTGGA	0.5	CGG-to-cgc	-	PAM_disrupted_silent_mutation	GCGCACGcCCCCCTGActgCGTCCAGTATTGATCG	17	11	24	CATGTCCTACC	G	C					snv		fiveUTR	FALSE	TRUE	FALSE	COSV99294035		COSMIC	TATATATCTTGTGGAAAGGACGAAACACCGCTCTCCCGATCAATACTGGAGTTTAGAGACGTAGGATCTTCACGTCTCTGTCCGCGCACGCCCCCCTGACTGCGTCCAGTATTGATCGCGCGGTTCTATCTAGTTACGCGTTAAACCAACTAGAATTTTTTTTGTCGGTGCGAATACGAGTCACATGTCCTACCAACGTTTTCGAGTACTAGGATCCATTAGGCG
CAATACTGGACGGAGTCAGG_PBS11_g55019217_c.-61G>C	g55019217_c.-61G>C	g55019217_c.-61G>C	intended	CAATACTGGACGGAGTCAGG	0.55	GGG-to-gag	-	PAM_disrupted_silent_mutation	CACAACCACCGCGCACGcctCCCTGACTCCGTCCA	7	11	24	AAGAACTCGTG	G	C					snv		fiveUTR	FALSE	TRUE	FALSE	COSV99294035		COSMIC	TATATATCTTGTGGAAAGGACGAAACACCGCAATACTGGACGGAGTCAGGGTTTAGAGACGCTGGTGGTGTACGTCTCTGTCCCACAACCACCGCGCACGCCTCCCTGACTCCGTCCACGCGGTTCTATCTAGTTACGCGTTAAACCAACTAGAATTTTTTTTGTCGGTGCGAATACGAGTCAAAGAACTCGTGAACGTTTTCGAGTACTAGGATCCATTAGGCG
TCAATACTGGACGGAGTCAG_PBS15_g55019217_c.-61G>C	g55019217_c.-61G>C	g55019217_c.-61G>C	intended	TCAATACTGGACGGAGTCAG	0.5	GGG-to-gga	-	PAM_disrupted_silent_mutation	ACAACCACCGCGCACGcctCCCTGACTCCGTCCAGTATT	8	15	24	CCAATACCGGT	G	C					snv		fiveUTR	FALSE	TRUE	FALSE	COSV99294035		COSMIC	TATATATCTTGTGGAAAGGACGAAACACCGTCAATACTGGACGGAGTCAGGTTTAGAGACGGAAGCGTCGTCTCTGTCCACAACCACCGCGCACGCCTCCCTGACTCCGTCCAGTATTCGCGGTTCTATCTAGTTACGCGTTAAACCAACTAGAATTTTTTTTGTCGGTGCGAATACGAGTCACCAATACCGGTAACGTTTTCGAGTACTAGGATCCATTAGGCG
TCAATACTGGACGGAGTCAG_PBS11_g55019217_c.-61G>C	g55019217_c.-61G>C	g55019217_c.-61G>C	intended	TCAATACTGGACGGAGTCAG	0.5	GGG-to-gga	-	PAM_disrupted_silent_mutation	ACAACCACCGCGCACGcctCCCTGACTCCGTCCAG	8	11	24	GCTGTGCAACA	G	C					snv		fiveUTR	FALSE	TRUE	FALSE	COSV99294035		COSMIC	TATATATCTTGTGGAAAGGACGAAACACCGTCAATACTGGACGGAGTCAGGTTTAGAGACGATCAAATGATGCGTCTCTGTCCACAACCACCGCGCACGCCTCCCTGACTCCGTCCAGCGCGGTTCTATCTAGTTACGCGTTAAACCAACTAGAATTTTTTTTGTCGGTGCGAATACGAGTCAGCTGTGCAACAAACGTTTTCGAGTACTAGGATCCATTAGGCG
GATCAATACTGGACGGAGTC_PBS11_g55019217_c.-61G>C	g55019217_c.-61G>C	g55019217_c.-61G>C	intended	GATCAATACTGGACGGAGTC	0.5	AGG-to-aag	-	PAM_disrupted_silent_mutation	AACCACCGCGCACGcCCcctTGACTCCGTCCAGTA	10	11	24	GGAGTCGATTC	G	C					snv		fiveUTR	FALSE	TRUE	FALSE	COSV99294035		COSMIC	TATATATCTTGTGGAAAGGACGAAACACCGATCAATACTGGACGGAGTCGTTTAGAGACGTAGTATTTTTGACGTCTCTGTCCAACCACCGCGCACGCCCCCTTGACTCCGTCCAGTACGCGGTTCTATCTAGTTACGCGTTAAACCAACTAGAATTTTTTTTGTCGGTGCGAATACGAGTCAGGAGTCGATTCAACGTTTTCGAGTACTAGGATCCATTAGGCG
ATCAATACTGGACGGAGTCA_PBS13_g55019217_c.-61G>C	g55019217_c.-61G>C	g55019217_c.-61G>C	intended	ATCAATACTGGACGGAGTCA	0.45	GGG	-	PAM_intact	CAACCACCGCGCACGcCCCCCTGACTCCGTCCAGTAT	9	13	24	ACTCAGCGTAT	G	C					snv		fiveUTR	FALSE	TRUE	FALSE	COSV99294035		COSMIC	TATATATCTTGTGGAAAGGACGAAACACCGATCAATACTGGACGGAGTCAGTTTAGAGACGTTATACACGCGTCTCTGTCCCAACCACCGCGCACGCCCCCCTGACTCCGTCCAGTATCGCGGTTCTATCTAGTTACGCGTTAAACCAACTAGAATTTTTTTTGTCGGTGCGAATACGAGTCAACTCAGCGTATAACGTTTTCGAGTACTAGGATCCATTAGGCG
CTCTCCCGATCAATACTGGA_PBS13_g55019217_c.-61G>C	g55019217_c.-61G>C	g55019217_c.-61G>C	intended	CTCTCCCGATCAATACTGGA	0.5	CGG-to-cgc	-	PAM_disrupted_silent_mutation	GCGCACGcCCCCCTGActgCGTCCAGTATTGATCGGG	17	13	24	AGTGGAACGAA	G	C					snv		fiveUTR	FALSE	TRUE	FALSE	COSV99294035		COSMIC	TATATATCTTGTGGAAAGGACGAAACACCGCTCTCCCGATCAATACTGGAGTTTAGAGACGCCCTTACAGCGTCTCTGTCCGCGCACGCCCCCCTGACTGCGTCCAGTATTGATCGGGCGCGGTTCTATCTAGTTACGCGTTAAACCAACTAGAATTTTTTTTGTCGGTGCGAATACGAGTCAAGTGGAACGAAAACGTTTTCGAGTACTAGGATCCATTAGGCG
AACGCCACAACCACCGCGCA_PBS13_g55019217_c.-61G>C	g55019217_c.-61G>C	g55019217_c.-61G>C	intended	AACGCCACAACCACCGCGCA	0.65	CGG	+	PAM_disrupted	CTGGACGGAGTCAGGGGGgCGTGCGCGGTGGTTGTGG	6	13	24	CCGCATGATAC	G	C					snv		fiveUTR	FALSE	TRUE	FALSE	COSV99294035		COSMIC	TATATATCTTGTGGAAAGGACGAAACACCGAACGCCACAACCACCGCGCAGTTTAGAGACGATGACCTGGCGTCTCTGTCCCTGGACGGAGTCAGGGGGGCGTGCGCGGTGGTTGTGGCGCGGTTCTATCTAGTTACGCGTTAAACCAACTAGAATTTTTTTTGTCGGTGCGAATACGAGTCACCGCATGATACAACGTTTTCGAGTACTAGGATCCATTAGGCG
CTCTCCCGATCAATACTGGA_PBS15_g55019217_c.-61G>C	g55019217_c.-61G>C	g55019217_c.-61G>C	intended	CTCTCCCGATCAATACTGGA	0.5	CGG-to-cgc	-	PAM_disrupted_silent_mutation	GCGCACGcCCCCCTGActgCGTCCAGTATTGATCGGGAG	17	15	24	GAGAGCGGATT	G	C					snv		fiveUTR	FALSE	TRUE	FALSE	COSV99294035		COSMIC	TATATATCTTGTGGAAAGGACGAAACACCGCTCTCCCGATCAATACTGGAGTTTAGAGACGGAGATCGCGTCTCTGTCCGCGCACGCCCCCCTGACTGCGTCCAGTATTGATCGGGAGCGCGGTTCTATCTAGTTACGCGTTAAACCAACTAGAATTTTTTTTGTCGGTGCGAATACGAGTCAGAGAGCGGATTAACGTTTTCGAGTACTAGGATCCATTAGGCG
AACGCCACAACCACCGCGCA_PBS11_g55019217_c.-61G>C	g55019217_c.-61G>C	g55019217_c.-61G>C	intended	AACGCCACAACCACCGCGCA	0.65	CGG	+	PAM_disrupted	CTGGACGGAGTCAGGGGGgCGTGCGCGGTGGTTGT	6	11	24	CCTATAACAGC	G	C					snv		fiveUTR	FALSE	TRUE	FALSE	COSV99294035		COSMIC	TATATATCTTGTGGAAAGGACGAAACACCGAACGCCACAACCACCGCGCAGTTTAGAGACGACAAGCTAGGGCGTCTCTGTCCCTGGACGGAGTCAGGGGGGCGTGCGCGGTGGTTGTCGCGGTTCTATCTAGTTACGCGTTAAACCAACTAGAATTTTTTTTGTCGGTGCGAATACGAGTCACCTATAACAGCAACGTTTTCGAGTACTAGGATCCATTAGGCG
GATCAATACTGGACGGAGTC_PBS15_g55019217_c.-61G>C	g55019217_c.-61G>C	g55019217_c.-61G>C	intended	GATCAATACTGGACGGAGTC	0.5	AGG-to-aag	-	PAM_disrupted_silent_mutation	AACCACCGCGCACGcCCcctTGACTCCGTCCAGTATTGA	10	15	24	GTGAACAGTCA	G	C					snv		fiveUTR	FALSE	TRUE	FALSE	COSV99294035		COSMIC	TATATATCTTGTGGAAAGGACGAAACACCGATCAATACTGGACGGAGTCGTTTAGAGACGGCTTGAACCGTCTCTGTCCAACCACCGCGCACGCCCCCTTGACTCCGTCCAGTATTGACGCGGTTCTATCTAGTTACGCGTTAAACCAACTAGAATTTTTTTTGTCGGTGCGAATACGAGTCAGTGAACAGTCAAACGTTTTCGAGTACTAGGATCCATTAGGCG
AACGCCACAACCACCGCGCA_PBS15_g55019217_c.-61G>C	g55019217_c.-61G>C	g55019217_c.-61G>C	intended	AACGCCACAACCACCGCGCA	0.65	CGG	+	PAM_disrupted	CTGGACGGAGTCAGGGGGgCGTGCGCGGTGGTTGTGGCG	6	15	24	TGTTGTGCGTG	G	C					snv		fiveUTR	FALSE	TRUE	FALSE	COSV99294035		COSMIC	TATATATCTTGTGGAAAGGACGAAACACCGAACGCCACAACCACCGCGCAGTTTAGAGACGATGGGTACGTCTCTGTCCCTGGACGGAGTCAGGGGGGCGTGCGCGGTGGTTGTGGCGCGCGGTTCTATCTAGTTACGCGTTAAACCAACTAGAATTTTTTTTGTCGGTGCGAATACGAGTCATGTTGTGCGTGAACGTTTTCGAGTACTAGGATCCATTAGGCG
GATCAATACTGGACGGAGTC_PBS13_g55019217_c.-61G>C	g55019217_c.-61G>C	g55019217_c.-61G>C	intended	GATCAATACTGGACGGAGTC	0.5	AGG-to-aag	-	PAM_disrupted_silent_mutation	AACCACCGCGCACGcCCcctTGACTCCGTCCAGTATT	10	13	24	GTGGACAGGAT	G	C					snv		fiveUTR	FALSE	TRUE	FALSE	COSV99294035		COSMIC	TATATATCTTGTGGAAAGGACGAAACACCGATCAATACTGGACGGAGTCGTTTAGAGACGTGTAAACGAACGTCTCTGTCCAACCACCGCGCACGCCCCCTTGACTCCGTCCAGTATTCGCGGTTCTATCTAGTTACGCGTTAAACCAACTAGAATTTTTTTTGTCGGTGCGAATACGAGTCAGTGGACAGGATAACGTTTTCGAGTACTAGGATCCATTAGGCG
CAATACTGGACGGAGTCAGG_PBS13_g55019217_c.-61G>C	g55019217_c.-61G>C	g55019217_c.-61G>C	intended	CAATACTGGACGGAGTCAGG	0.55	GGG-to-gag	-	PAM_disrupted_silent_mutation	CACAACCACCGCGCACGcctCCCTGACTCCGTCCAGT	7	13	24	CTTCTTGCACT	G	C					snv		fiveUTR	FALSE	TRUE	FALSE	COSV99294035		COSMIC	TATATATCTTGTGGAAAGGACGAAACACCGCAATACTGGACGGAGTCAGGGTTTAGAGACGGTGTCTTATCGTCTCTGTCCCACAACCACCGCGCACGCCTCCCTGACTCCGTCCAGTCGCGGTTCTATCTAGTTACGCGTTAAACCAACTAGAATTTTTTTTGTCGGTGCGAATACGAGTCACTTCTTGCACTAACGTTTTCGAGTACTAGGATCCATTAGGCG
CAATACTGGACGGAGTCAGG_PBS15_g55019217_c.-61G>C	g55019217_c.-61G>C	g55019217_c.-61G>C	intended	CAATACTGGACGGAGTCAGG	0.55	GGG-to-gag	-	PAM_disrupted_silent_mutation	CACAACCACCGCGCACGcctCCCTGACTCCGTCCAGTAT	7	15	24	GTAGCAAGCAG	G	C					snv		fiveUTR	FALSE	TRUE	FALSE	COSV99294035		COSMIC	TATATATCTTGTGGAAAGGACGAAACACCGCAATACTGGACGGAGTCAGGGTTTAGAGACGCCCACGCCGTCTCTGTCCCACAACCACCGCGCACGCCTCCCTGACTCCGTCCAGTATCGCGGTTCTATCTAGTTACGCGTTAAACCAACTAGAATTTTTTTTGTCGGTGCGAATACGAGTCAGTAGCAAGCAGAACGTTTTCGAGTACTAGGATCCATTAGGCG
TCAATACTGGACGGAGTCAG_PBS13_g55019217_c.-61G>C	g55019217_c.-61G>C	g55019217_c.-61G>C	intended	TCAATACTGGACGGAGTCAG	0.5	GGG-to-gga	-	PAM_disrupted_silent_mutation	ACAACCACCGCGCACGcctCCCTGACTCCGTCCAGTA	8	13	24	AATGGTATCCG	G	C					snv		fiveUTR	FALSE	TRUE	FALSE	COSV99294035		COSMIC	TATATATCTTGTGGAAAGGACGAAACACCGTCAATACTGGACGGAGTCAGGTTTAGAGACGGGAAGGACCCGTCTCTGTCCACAACCACCGCGCACGCCTCCCTGACTCCGTCCAGTACGCGGTTCTATCTAGTTACGCGTTAAACCAACTAGAATTTTTTTTGTCGGTGCGAATACGAGTCAAATGGTATCCGAACGTTTTCGAGTACTAGGATCCATTAGGCG
GAGCCGGAGCGAGCTCTTCG_PBS15_g55019278_A>G	g55019278_A>G	g55019278_A>G	intended	GAGCCGGAGCGAGCTCTTCG	0.7	GGG	+	PAM_intact	GAGGGTCGCAcCGCTGCTCCCCGAAGAGCTCGCTCCGGC	14	15	24	TAGTTCAGGCC	A	G	M	V	1	M1V	snv	nonsynonymous	coding	FALSE	FALSE	TRUE			Base editing	TATATATCTTGTGGAAAGGACGAAACACCGAGCCGGAGCGAGCTCTTCGGTTTAGAGACGGTTTGCGTCGTCTCTGTCCGAGGGTCGCACCGCTGCTCCCCGAAGAGCTCGCTCCGGCCGCGGTTCTATCTAGTTACGCGTTAAACCAACTAGAATTTTTTTTGTCGGTGCGAATACGAGTCATAGTTCAGGCCAACGTTTTCGAGTACTAGGATCCATTAGGCG
AGAGCCGGAGCGAGCTCTTC_PBS11_g55019278_A>G	g55019278_A>G	g55019278_A>G	intended	AGAGCCGGAGCGAGCTCTTC	0.65	GGG-to-gag	+	PAM_disrupted_silent_mutation	AGGGTCGCAcCGCTGCTCCtctAAGAGCTCGCTCC	15	11	24	GCATATGACGA	A	G	M	V	1	M1V	snv	nonsynonymous	coding	FALSE	FALSE	TRUE			Base editing	TATATATCTTGTGGAAAGGACGAAACACCGAGAGCCGGAGCGAGCTCTTCGTTTAGAGACGTGGAGTCGCTCCGTCTCTGTCCAGGGTCGCACCGCTGCTCCTCTAAGAGCTCGCTCCCGCGGTTCTATCTAGTTACGCGTTAAACCAACTAGAATTTTTTTTGTCGGTGCGAATACGAGTCAGCATATGACGAAACGTTTTCGAGTACTAGGATCCATTAGGCG
GAGAGCCGGAGCGAGCTCTT_PBS11_g55019278_A>G	g55019278_A>G	g55019278_A>G	intended	GAGAGCCGGAGCGAGCTCTT	0.65	CGG-to-aga	+	PAM_disrupted_silent_mutation	GGGTCGCAcCGCTGCTCCtctAAGAGCTCGCTCCG	16	11	24	TACCGCACGTT	A	G	M	V	1	M1V	snv	nonsynonymous	coding	FALSE	FALSE	TRUE			Base editing	TATATATCTTGTGGAAAGGACGAAACACCGAGAGCCGGAGCGAGCTCTTGTTTAGAGACGATGACCTTATAGCGTCTCTGTCCGGGTCGCACCGCTGCTCCTCTAAGAGCTCGCTCCGCGCGGTTCTATCTAGTTACGCGTTAAACCAACTAGAATTTTTTTTGTCGGTGCGAATACGAGTCATACCGCACGTTAACGTTTTCGAGTACTAGGATCCATTAGGCG
AGAGCCGGAGCGAGCTCTTC_PBS11_g55019278_A>G:g55019283_A>G	g55019278_A>G	g55019278_A>G:g55019283_A>G	intended_syn	AGAGCCGGAGCGAGCTCTTC	0.65	GGG-to-gag	+	PAM_disrupted_silent_mutation	AGGGcCGCAcCGCTGCTCCtctAAGAGCTCGCTCC	20	11	24	AGTGGACTGCT	A	G	M	V	1	M1V	snv	nonsynonymous	coding	FALSE	FALSE	TRUE			Base editing	TATATATCTTGTGGAAAGGACGAAACACCGAGAGCCGGAGCGAGCTCTTCGTTTAGAGACGCCGTTCCGAGCCGTCTCTGTCCAGGGCCGCACCGCTGCTCCTCTAAGAGCTCGCTCCCGCGGTTCTATCTAGTTACGCGTTAAACCAACTAGAATTTTTTTTGTCGGTGCGAATACGAGTCAAGTGGACTGCTAACGTTTTCGAGTACTAGGATCCATTAGGCG
AGAGCCGGAGCGAGCTCTTC_PBS13_g55019278_A>G	g55019278_A>G	g55019278_A>G	intended	AGAGCCGGAGCGAGCTCTTC	0.65	GGG-to-gag	+	PAM_disrupted_silent_mutation	AGGGTCGCAcCGCTGCTCCtctAAGAGCTCGCTCCGG	15	13	24	TGGTTCAGTAC	A	G	M	V	1	M1V	snv	nonsynonymous	coding	FALSE	FALSE	TRUE			Base editing	TATATATCTTGTGGAAAGGACGAAACACCGAGAGCCGGAGCGAGCTCTTCGTTTAGAGACGAATGGTCTACGTCTCTGTCCAGGGTCGCACCGCTGCTCCTCTAAGAGCTCGCTCCGGCGCGGTTCTATCTAGTTACGCGTTAAACCAACTAGAATTTTTTTTGTCGGTGCGAATACGAGTCATGGTTCAGTACAACGTTTTCGAGTACTAGGATCCATTAGGCG
GAGCCGGAGCGAGCTCTTCG_PBS11_g55019278_A>G	g55019278_A>G	g55019278_A>G	intended	GAGCCGGAGCGAGCTCTTCG	0.7	GGG	+	PAM_intact	GAGGGTCGCAcCGCTGCTCCCCGAAGAGCTCGCTC	14	11	24	CAAGGCGTAGA	A	G	M	V	1	M1V	snv	nonsynonymous	coding	FALSE	FALSE	TRUE			Base editing	TATATATCTTGTGGAAAGGACGAAACACCGAGCCGGAGCGAGCTCTTCGGTTTAGAGACGAGACTTCTGAATCGTCTCTGTCCGAGGGTCGCACCGCTGCTCCCCGAAGAGCTCGCTCCGCGGTTCTATCTAGTTACGCGTTAAACCAACTAGAATTTTTTTTGTCGGTGCGAATACGAGTCACAAGGCGTAGAAACGTTTTCGAGTACTAGGATCCATTAGGCG
AGAGCCGGAGCGAGCTCTTC_PBS15_g55019278_A>G:g55019283_A>G	g55019278_A>G	g55019278_A>G:g55019283_A>G	intended_syn	AGAGCCGGAGCGAGCTCTTC	0.65	GGG-to-gag	+	PAM_disrupted_silent_mutation	AGGGcCGCAcCGCTGCTCCtctAAGAGCTCGCTCCGGCT	20	15	24	GCGCGTTAAGT	A	G	M	V	1	M1V	snv	nonsynonymous	coding	FALSE	FALSE	TRUE			Base editing	TATATATCTTGTGGAAAGGACGAAACACCGAGAGCCGGAGCGAGCTCTTCGTTTAGAGACGAGTGAGCCGTCTCTGTCCAGGGCCGCACCGCTGCTCCTCTAAGAGCTCGCTCCGGCTCGCGGTTCTATCTAGTTACGCGTTAAACCAACTAGAATTTTTTTTGTCGGTGCGAATACGAGTCAGCGCGTTAAGTAACGTTTTCGAGTACTAGGATCCATTAGGCG
GAGCCGGAGCGAGCTCTTCG_PBS13_g55019278_A>G:g55019283_A>G	g55019278_A>G	g55019278_A>G:g55019283_A>G	intended_syn	GAGCCGGAGCGAGCTCTTCG	0.7	GGG	+	PAM_intact	GAGGGcCGCAcCGCTGCTCCCCGAAGAGCTCGCTCCG	19	13	24	AGGAGAGTGAG	A	G	M	V	1	M1V	snv	nonsynonymous	coding	FALSE	FALSE	TRUE			Base editing	TATATATCTTGTGGAAAGGACGAAACACCGAGCCGGAGCGAGCTCTTCGGTTTAGAGACGGGGAGGCCGACGTCTCTGTCCGAGGGCCGCACCGCTGCTCCCCGAAGAGCTCGCTCCGCGCGGTTCTATCTAGTTACGCGTTAAACCAACTAGAATTTTTTTTGTCGGTGCGAATACGAGTCAAGGAGAGTGAGAACGTTTTCGAGTACTAGGATCCATTAGGCG
GAGAGCCGGAGCGAGCTCTT_PBS13_g55019278_A>G	g55019278_A>G	g55019278_A>G	intended	GAGAGCCGGAGCGAGCTCTT	0.65	CGG-to-aga	+	PAM_disrupted_silent_mutation	GGGTCGCAcCGCTGCTCCtctAAGAGCTCGCTCCGGC	16	13	24	CTGTGATAAGG	A	G	M	V	1	M1V	snv	nonsynonymous	coding	FALSE	FALSE	TRUE			Base editing	TATATATCTTGTGGAAAGGACGAAACACCGAGAGCCGGAGCGAGCTCTTGTTTAGAGACGGGTGGTTCTCCGTCTCTGTCCGGGTCGCACCGCTGCTCCTCTAAGAGCTCGCTCCGGCCGCGGTTCTATCTAGTTACGCGTTAAACCAACTAGAATTTTTTTTGTCGGTGCGAATACGAGTCACTGTGATAAGGAACGTTTTCGAGTACTAGGATCCATTAGGCG
GAGCCGGAGCGAGCTCTTCG_PBS15_g55019278_A>G:g55019283_A>G	g55019278_A>G	g55019278_A>G:g55019283_A>G	intended_syn	GAGCCGGAGCGAGCTCTTCG	0.7	GGG	+	PAM_intact	GAGGGcCGCAcCGCTGCTCCCCGAAGAGCTCGCTCCGGC	19	15	24	TCGAATGTGCT	A	G	M	V	1	M1V	snv	nonsynonymous	coding	FALSE	FALSE	TRUE			Base editing	TATATATCTTGTGGAAAGGACGAAACACCGAGCCGGAGCGAGCTCTTCGGTTTAGAGACGTTCCACCGCGTCTCTGTCCGAGGGCCGCACCGCTGCTCCCCGAAGAGCTCGCTCCGGCCGCGGTTCTATCTAGTTACGCGTTAAACCAACTAGAATTTTTTTTGTCGGTGCGAATACGAGTCATCGAATGTGCTAACGTTTTCGAGTACTAGGATCCATTAGGCG
GAGCCGGAGCGAGCTCTTCG_PBS11_g55019278_A>G:g55019283_A>G	g55019278_A>G	g55019278_A>G:g55019283_A>G	intended_syn	GAGCCGGAGCGAGCTCTTCG	0.7	GGG	+	PAM_intact	GAGGGcCGCAcCGCTGCTCCCCGAAGAGCTCGCTC	19	11	24	TCTTGCCTACG	A	G	M	V	1	M1V	snv	nonsynonymous	coding	FALSE	FALSE	TRUE			Base editing	TATATATCTTGTGGAAAGGACGAAACACCGAGCCGGAGCGAGCTCTTCGGTTTAGAGACGACAACGTGAGCTCGTCTCTGTCCGAGGGCCGCACCGCTGCTCCCCGAAGAGCTCGCTCCGCGGTTCTATCTAGTTACGCGTTAAACCAACTAGAATTTTTTTTGTCGGTGCGAATACGAGTCATCTTGCCTACGAACGTTTTCGAGTACTAGGATCCATTAGGCG
AGAGCCGGAGCGAGCTCTTC_PBS13_g55019278_A>G:g55019283_A>G	g55019278_A>G	g55019278_A>G:g55019283_A>G	intended_syn	AGAGCCGGAGCGAGCTCTTC	0.65	GGG-to-gag	+	PAM_disrupted_silent_mutation	AGGGcCGCAcCGCTGCTCCtctAAGAGCTCGCTCCGG	20	13	24	CGTTACGTTCG	A	G	M	V	1	M1V	snv	nonsynonymous	coding	FALSE	FALSE	TRUE			Base editing	TATATATCTTGTGGAAAGGACGAAACACCGAGAGCCGGAGCGAGCTCTTCGTTTAGAGACGCACGGTTCACGTCTCTGTCCAGGGCCGCACCGCTGCTCCTCTAAGAGCTCGCTCCGGCGCGGTTCTATCTAGTTACGCGTTAAACCAACTAGAATTTTTTTTGTCGGTGCGAATACGAGTCACGTTACGTTCGAACGTTTTCGAGTACTAGGATCCATTAGGCG
GAGCCGGAGCGAGCTCTTCG_PBS13_g55019278_A>G	g55019278_A>G	g55019278_A>G	intended	GAGCCGGAGCGAGCTCTTCG	0.7	GGG	+	PAM_intact	GAGGGTCGCAcCGCTGCTCCCCGAAGAGCTCGCTCCG	14	13	24	GATCTAGACTC	A	G	M	V	1	M1V	snv	nonsynonymous	coding	FALSE	FALSE	TRUE			Base editing	TATATATCTTGTGGAAAGGACGAAACACCGAGCCGGAGCGAGCTCTTCGGTTTAGAGACGGCACAGAGGTCGTCTCTGTCCGAGGGTCGCACCGCTGCTCCCCGAAGAGCTCGCTCCGCGCGGTTCTATCTAGTTACGCGTTAAACCAACTAGAATTTTTTTTGTCGGTGCGAATACGAGTCAGATCTAGACTCAACGTTTTCGAGTACTAGGATCCATTAGGCG
AGAGCCGGAGCGAGCTCTTC_PBS15_g55019278_A>G	g55019278_A>G	g55019278_A>G	intended	AGAGCCGGAGCGAGCTCTTC	0.65	GGG-to-gag	+	PAM_disrupted_silent_mutation	AGGGTCGCAcCGCTGCTCCtctAAGAGCTCGCTCCGGCT	15	15	24	GTTCTCGACTG	A	G	M	V	1	M1V	snv	nonsynonymous	coding	FALSE	FALSE	TRUE			Base editing	TATATATCTTGTGGAAAGGACGAAACACCGAGAGCCGGAGCGAGCTCTTCGTTTAGAGACGTTGCTGTCGTCTCTGTCCAGGGTCGCACCGCTGCTCCTCTAAGAGCTCGCTCCGGCTCGCGGTTCTATCTAGTTACGCGTTAAACCAACTAGAATTTTTTTTGTCGGTGCGAATACGAGTCAGTTCTCGACTGAACGTTTTCGAGTACTAGGATCCATTAGGCG
GAGAGCCGGAGCGAGCTCTT_PBS15_g55019278_A>G	g55019278_A>G	g55019278_A>G	intended	GAGAGCCGGAGCGAGCTCTT	0.65	CGG-to-aga	+	PAM_disrupted_silent_mutation	GGGTCGCAcCGCTGCTCCtctAAGAGCTCGCTCCGGCTC	16	15	24	GGTTGGACCTA	A	G	M	V	1	M1V	snv	nonsynonymous	coding	FALSE	FALSE	TRUE			Base editing	TATATATCTTGTGGAAAGGACGAAACACCGAGAGCCGGAGCGAGCTCTTGTTTAGAGACGGTAATCGCCGTCTCTGTCCGGGTCGCACCGCTGCTCCTCTAAGAGCTCGCTCCGGCTCCGCGGTTCTATCTAGTTACGCGTTAAACCAACTAGAATTTTTTTTGTCGGTGCGAATACGAGTCAGGTTGGACCTAAACGTTTTCGAGTACTAGGATCCATTAGGCG
AGAGCCGGAGCGAGCTCTTC_PBS15_g55019281_C>T	g55019281_C>T	g55019281_C>T	intended	AGAGCCGGAGCGAGCTCTTC	0.65	GGG-to-gag	+	PAM_disrupted_silent_mutation	AGGGTCaCATCGCTGCTCCtctAAGAGCTCGCTCCGGCT	18	15	24	ACCATGCCTAA	C	T	R	*	2	R2*	snv	nonsense	coding	FALSE	FALSE	TRUE			Base editing	TATATATCTTGTGGAAAGGACGAAACACCGAGAGCCGGAGCGAGCTCTTCGTTTAGAGACGCAGATATCGTCTCTGTCCAGGGTCACATCGCTGCTCCTCTAAGAGCTCGCTCCGGCTCGCGGTTCTATCTAGTTACGCGTTAAACCAACTAGAATTTTTTTTGTCGGTGCGAATACGAGTCAACCATGCCTAAAACGTTTTCGAGTACTAGGATCCATTAGGCG
GAGCCGGAGCGAGCTCTTCG_PBS13_g55019281_C>T	g55019281_C>T	g55019281_C>T	intended	GAGCCGGAGCGAGCTCTTCG	0.7	GGG	+	PAM_intact	GAGGGTCaCATCGCTGCTCCCCGAAGAGCTCGCTCCG	17	13	24	CTTGTAACCAG	C	T	R	*	2	R2*	snv	nonsense	coding	FALSE	FALSE	TRUE			Base editing	TATATATCTTGTGGAAAGGACGAAACACCGAGCCGGAGCGAGCTCTTCGGTTTAGAGACGCAGCTTAGGGCGTCTCTGTCCGAGGGTCACATCGCTGCTCCCCGAAGAGCTCGCTCCGCGCGGTTCTATCTAGTTACGCGTTAAACCAACTAGAATTTTTTTTGTCGGTGCGAATACGAGTCACTTGTAACCAGAACGTTTTCGAGTACTAGGATCCATTAGGCG
GAGAGCCGGAGCGAGCTCTT_PBS13_g55019281_C>T	g55019281_C>T	g55019281_C>T	intended	GAGAGCCGGAGCGAGCTCTT	0.65	CGG-to-aga	+	PAM_disrupted_silent_mutation	GGGTCaCATCGCTGCTCCtctAAGAGCTCGCTCCGGC	19	13	24	ACAGCACATGA	C	T	R	*	2	R2*	snv	nonsense	coding	FALSE	FALSE	TRUE			Base editing	TATATATCTTGTGGAAAGGACGAAACACCGAGAGCCGGAGCGAGCTCTTGTTTAGAGACGAGCCAAAAGCCGTCTCTGTCCGGGTCACATCGCTGCTCCTCTAAGAGCTCGCTCCGGCCGCGGTTCTATCTAGTTACGCGTTAAACCAACTAGAATTTTTTTTGTCGGTGCGAATACGAGTCAACAGCACATGAAACGTTTTCGAGTACTAGGATCCATTAGGCG
AGAGCCGGAGCGAGCTCTTC_PBS11_g55019281_C>T	g55019281_C>T	g55019281_C>T	intended	AGAGCCGGAGCGAGCTCTTC	0.65	GGG-to-gag	+	PAM_disrupted_silent_mutation	AGGGTCaCATCGCTGCTCCtctAAGAGCTCGCTCC	18	11	24	TGCGTATGTGG	C	T	R	*	2	R2*	snv	nonsense	coding	FALSE	FALSE	TRUE			Base editing	TATATATCTTGTGGAAAGGACGAAACACCGAGAGCCGGAGCGAGCTCTTCGTTTAGAGACGCATTCGTAGACCGTCTCTGTCCAGGGTCACATCGCTGCTCCTCTAAGAGCTCGCTCCCGCGGTTCTATCTAGTTACGCGTTAAACCAACTAGAATTTTTTTTGTCGGTGCGAATACGAGTCATGCGTATGTGGAACGTTTTCGAGTACTAGGATCCATTAGGCG
GAGAGCCGGAGCGAGCTCTT_PBS15_g55019281_C>T	g55019281_C>T	g55019281_C>T	intended	GAGAGCCGGAGCGAGCTCTT	0.65	CGG-to-aga	+	PAM_disrupted_silent_mutation	GGGTCaCATCGCTGCTCCtctAAGAGCTCGCTCCGGCTC	19	15	24	TACCAAGCACC	C	T	R	*	2	R2*	snv	nonsense	coding	FALSE	FALSE	TRUE			Base editing	TATATATCTTGTGGAAAGGACGAAACACCGAGAGCCGGAGCGAGCTCTTGTTTAGAGACGTTAAACGGCGTCTCTGTCCGGGTCACATCGCTGCTCCTCTAAGAGCTCGCTCCGGCTCCGCGGTTCTATCTAGTTACGCGTTAAACCAACTAGAATTTTTTTTGTCGGTGCGAATACGAGTCATACCAAGCACCAACGTTTTCGAGTACTAGGATCCATTAGGCG
AGAGCCGGAGCGAGCTCTTC_PBS13_g55019281_C>T	g55019281_C>T	g55019281_C>T	intended	AGAGCCGGAGCGAGCTCTTC	0.65	GGG-to-gag	+	PAM_disrupted_silent_mutation	AGGGTCaCATCGCTGCTCCtctAAGAGCTCGCTCCGG	18	13	24	TCGTGAGTTCC	C	T	R	*	2	R2*	snv	nonsense	coding	FALSE	FALSE	TRUE			Base editing	TATATATCTTGTGGAAAGGACGAAACACCGAGAGCCGGAGCGAGCTCTTCGTTTAGAGACGCAATGGCAACGTCTCTGTCCAGGGTCACATCGCTGCTCCTCTAAGAGCTCGCTCCGGCGCGGTTCTATCTAGTTACGCGTTAAACCAACTAGAATTTTTTTTGTCGGTGCGAATACGAGTCATCGTGAGTTCCAACGTTTTCGAGTACTAGGATCCATTAGGCG
GAGCCGGAGCGAGCTCTTCG_PBS15_g55019281_C>T	g55019281_C>T	g55019281_C>T	intended	GAGCCGGAGCGAGCTCTTCG	0.7	GGG	+	PAM_intact	GAGGGTCaCATCGCTGCTCCCCGAAGAGCTCGCTCCGGC	17	15	24	GCGCAATGAGA	C	T	R	*	2	R2*	snv	nonsense	coding	FALSE	FALSE	TRUE			Base editing	TATATATCTTGTGGAAAGGACGAAACACCGAGCCGGAGCGAGCTCTTCGGTTTAGAGACGGCCCTATCCGTCTCTGTCCGAGGGTCACATCGCTGCTCCCCGAAGAGCTCGCTCCGGCCGCGGTTCTATCTAGTTACGCGTTAAACCAACTAGAATTTTTTTTGTCGGTGCGAATACGAGTCAGCGCAATGAGAAACGTTTTCGAGTACTAGGATCCATTAGGCG
GAGCCGGAGCGAGCTCTTCG_PBS11_g55019281_C>T	g55019281_C>T	g55019281_C>T	intended	GAGCCGGAGCGAGCTCTTCG	0.7	GGG	+	PAM_intact	GAGGGTCaCATCGCTGCTCCCCGAAGAGCTCGCTC	17	11	24	TACTCCTGCAT	C	T	R	*	2	R2*	snv	nonsense	coding	FALSE	FALSE	TRUE			Base editing	TATATATCTTGTGGAAAGGACGAAACACCGAGCCGGAGCGAGCTCTTCGGTTTAGAGACGGTTCGGGACCATCGTCTCTGTCCGAGGGTCACATCGCTGCTCCCCGAAGAGCTCGCTCCGCGGTTCTATCTAGTTACGCGTTAAACCAACTAGAATTTTTTTTGTCGGTGCGAATACGAGTCATACTCCTGCATAACGTTTTCGAGTACTAGGATCCATTAGGCG
GAGAGCCGGAGCGAGCTCTT_PBS11_g55019281_C>T	g55019281_C>T	g55019281_C>T	intended	GAGAGCCGGAGCGAGCTCTT	0.65	CGG-to-aga	+	PAM_disrupted_silent_mutation	GGGTCaCATCGCTGCTCCtctAAGAGCTCGCTCCG	19	11	24	CAGTTCCAATG	C	T	R	*	2	R2*	snv	nonsense	coding	FALSE	FALSE	TRUE			Base editing	TATATATCTTGTGGAAAGGACGAAACACCGAGAGCCGGAGCGAGCTCTTGTTTAGAGACGCTCGCCGAGTCACGTCTCTGTCCGGGTCACATCGCTGCTCCTCTAAGAGCTCGCTCCGCGCGGTTCTATCTAGTTACGCGTTAAACCAACTAGAATTTTTTTTGTCGGTGCGAATACGAGTCACAGTTCCAATGAACGTTTTCGAGTACTAGGATCCATTAGGCG
GAGCCGGAGCGAGCTCTTCG_PBS11_g55019282_c.5G>A	g55019282_c.5G>A	g55019282_c.5G>A	intended	GAGCCGGAGCGAGCTCTTCG	0.7	GGG	+	PAM_intact	GAGGGTtGCATCGCTGCTCCCCGAAGAGCTCGCTC	18	11	24	CTTGTGGCTTG	G	A	R	Q	2	R2Q	snv	nonsynonymous	coding	TRUE	TRUE	FALSE	COSV51794993	1365035	Uncertain significance	TATATATCTTGTGGAAAGGACGAAACACCGAGCCGGAGCGAGCTCTTCGGTTTAGAGACGATTAATGTAACTCGTCTCTGTCCGAGGGTTGCATCGCTGCTCCCCGAAGAGCTCGCTCCGCGGTTCTATCTAGTTACGCGTTAAACCAACTAGAATTTTTTTTGTCGGTGCGAATACGAGTCACTTGTGGCTTGAACGTTTTCGAGTACTAGGATCCATTAGGCG
GAGCCGGAGCGAGCTCTTCG_PBS13_g55019282_c.5G>A	g55019282_c.5G>A	g55019282_c.5G>A	intended	GAGCCGGAGCGAGCTCTTCG	0.7	GGG	+	PAM_intact	GAGGGTtGCATCGCTGCTCCCCGAAGAGCTCGCTCCG	18	13	24	TGCAGATTCGG	G	A	R	Q	2	R2Q	snv	nonsynonymous	coding	TRUE	TRUE	FALSE	COSV51794993	1365035	Uncertain significance	TATATATCTTGTGGAAAGGACGAAACACCGAGCCGGAGCGAGCTCTTCGGTTTAGAGACGTTTGAGCTGACGTCTCTGTCCGAGGGTTGCATCGCTGCTCCCCGAAGAGCTCGCTCCGCGCGGTTCTATCTAGTTACGCGTTAAACCAACTAGAATTTTTTTTGTCGGTGCGAATACGAGTCATGCAGATTCGGAACGTTTTCGAGTACTAGGATCCATTAGGCG
AGAGCCGGAGCGAGCTCTTC_PBS15_g55019282_c.5G>A	g55019282_c.5G>A	g55019282_c.5G>A	intended	AGAGCCGGAGCGAGCTCTTC	0.65	GGG-to-gag	+	PAM_disrupted_silent_mutation	AGGGTtGCATCGCTGCTCCtctAAGAGCTCGCTCCGGCT	19	15	24	GGTACACAACA	G	A	R	Q	2	R2Q	snv	nonsynonymous	coding	TRUE	TRUE	FALSE	COSV51794993	1365035	Uncertain significance	TATATATCTTGTGGAAAGGACGAAACACCGAGAGCCGGAGCGAGCTCTTCGTTTAGAGACGCGAAGGACGTCTCTGTCCAGGGTTGCATCGCTGCTCCTCTAAGAGCTCGCTCCGGCTCGCGGTTCTATCTAGTTACGCGTTAAACCAACTAGAATTTTTTTTGTCGGTGCGAATACGAGTCAGGTACACAACAAACGTTTTCGAGTACTAGGATCCATTAGGCG
GAGAGCCGGAGCGAGCTCTT_PBS13_g55019282_c.5G>A	g55019282_c.5G>A	g55019282_c.5G>A	intended	GAGAGCCGGAGCGAGCTCTT	0.65	CGG-to-aga	+	PAM_disrupted_silent_mutation	GGGTtGCATCGCTGCTCCtctAAGAGCTCGCTCCGGC	20	13	24	AAGCAGTTCGA	G	A	R	Q	2	R2Q	snv	nonsynonymous	coding	TRUE	TRUE	FALSE	COSV51794993	1365035	Uncertain significance	TATATATCTTGTGGAAAGGACGAAACACCGAGAGCCGGAGCGAGCTCTTGTTTAGAGACGCCAGGGCTCTCGTCTCTGTCCGGGTTGCATCGCTGCTCCTCTAAGAGCTCGCTCCGGCCGCGGTTCTATCTAGTTACGCGTTAAACCAACTAGAATTTTTTTTGTCGGTGCGAATACGAGTCAAAGCAGTTCGAAACGTTTTCGAGTACTAGGATCCATTAGGCG
GAGCCGGAGCGAGCTCTTCG_PBS15_g55019282_c.5G>A	g55019282_c.5G>A	g55019282_c.5G>A	intended	GAGCCGGAGCGAGCTCTTCG	0.7	GGG	+	PAM_intact	GAGGGTtGCATCGCTGCTCCCCGAAGAGCTCGCTCCGGC	18	15	24	TTCATCAACCG	G	A	R	Q	2	R2Q	snv	nonsynonymous	coding	TRUE	TRUE	FALSE	COSV51794993	1365035	Uncertain significance	TATATATCTTGTGGAAAGGACGAAACACCGAGCCGGAGCGAGCTCTTCGGTTTAGAGACGCTAACCAACGTCTCTGTCCGAGGGTTGCATCGCTGCTCCCCGAAGAGCTCGCTCCGGCCGCGGTTCTATCTAGTTACGCGTTAAACCAACTAGAATTTTTTTTGTCGGTGCGAATACGAGTCATTCATCAACCGAACGTTTTCGAGTACTAGGATCCATTAGGCG
GAGAGCCGGAGCGAGCTCTT_PBS11_g55019282_c.5G>A	g55019282_c.5G>A	g55019282_c.5G>A	intended	GAGAGCCGGAGCGAGCTCTT	0.65	CGG-to-aga	+	PAM_disrupted_silent_mutation	GGGTtGCATCGCTGCTCCtctAAGAGCTCGCTCCG	20	11	24	CAATGTCTACG	G	A	R	Q	2	R2Q	snv	nonsynonymous	coding	TRUE	TRUE	FALSE	COSV51794993	1365035	Uncertain significance	TATATATCTTGTGGAAAGGACGAAACACCGAGAGCCGGAGCGAGCTCTTGTTTAGAGACGATCCACCTTTTACGTCTCTGTCCGGGTTGCATCGCTGCTCCTCTAAGAGCTCGCTCCGCGCGGTTCTATCTAGTTACGCGTTAAACCAACTAGAATTTTTTTTGTCGGTGCGAATACGAGTCACAATGTCTACGAACGTTTTCGAGTACTAGGATCCATTAGGCG
GAGAGCCGGAGCGAGCTCTT_PBS15_g55019282_c.5G>A	g55019282_c.5G>A	g55019282_c.5G>A	intended	GAGAGCCGGAGCGAGCTCTT	0.65	CGG-to-aga	+	PAM_disrupted_silent_mutation	GGGTtGCATCGCTGCTCCtctAAGAGCTCGCTCCGGCTC	20	15	24	CGGAACCTCTT	G	A	R	Q	2	R2Q	snv	nonsynonymous	coding	TRUE	TRUE	FALSE	COSV51794993	1365035	Uncertain significance	TATATATCTTGTGGAAAGGACGAAACACCGAGAGCCGGAGCGAGCTCTTGTTTAGAGACGGATGGCTGCGTCTCTGTCCGGGTTGCATCGCTGCTCCTCTAAGAGCTCGCTCCGGCTCCGCGGTTCTATCTAGTTACGCGTTAAACCAACTAGAATTTTTTTTGTCGGTGCGAATACGAGTCACGGAACCTCTTAACGTTTTCGAGTACTAGGATCCATTAGGCG
AGAGCCGGAGCGAGCTCTTC_PBS13_g55019282_c.5G>A	g55019282_c.5G>A	g55019282_c.5G>A	intended	AGAGCCGGAGCGAGCTCTTC	0.65	GGG-to-gag	+	PAM_disrupted_silent_mutation	AGGGTtGCATCGCTGCTCCtctAAGAGCTCGCTCCGG	19	13	24	ACGAGGTTGAG	G	A	R	Q	2	R2Q	snv	nonsynonymous	coding	TRUE	TRUE	FALSE	COSV51794993	1365035	Uncertain significance	TATATATCTTGTGGAAAGGACGAAACACCGAGAGCCGGAGCGAGCTCTTCGTTTAGAGACGCGCTTATAACGTCTCTGTCCAGGGTTGCATCGCTGCTCCTCTAAGAGCTCGCTCCGGCGCGGTTCTATCTAGTTACGCGTTAAACCAACTAGAATTTTTTTTGTCGGTGCGAATACGAGTCAACGAGGTTGAGAACGTTTTCGAGTACTAGGATCCATTAGGCG
AGAGCCGGAGCGAGCTCTTC_PBS11_g55019282_c.5G>A	g55019282_c.5G>A	g55019282_c.5G>A	intended	AGAGCCGGAGCGAGCTCTTC	0.65	GGG-to-gag	+	PAM_disrupted_silent_mutation	AGGGTtGCATCGCTGCTCCtctAAGAGCTCGCTCC	19	11	24	TAGAAGATGCG	G	A	R	Q	2	R2Q	snv	nonsynonymous	coding	TRUE	TRUE	FALSE	COSV51794993	1365035	Uncertain significance	TATATATCTTGTGGAAAGGACGAAACACCGAGAGCCGGAGCGAGCTCTTCGTTTAGAGACGACTCTGTAGGGCGTCTCTGTCCAGGGTTGCATCGCTGCTCCTCTAAGAGCTCGCTCCCGCGGTTCTATCTAGTTACGCGTTAAACCAACTAGAATTTTTTTTGTCGGTGCGAATACGAGTCATAGAAGATGCGAACGTTTTCGAGTACTAGGATCCATTAGGCG
AGAGCCGGAGCGAGCTCTTC_PBS11_g55019283_A>G	g55019283_A>G	g55019283_A>G	syn	AGAGCCGGAGCGAGCTCTTC	0.65	GGG-to-gag	+	PAM_disrupted_silent_mutation	AGGGcCGCATCGCTGCTCCtctAAGAGCTCGCTCC	20	11	24	CTTCAGGTAGG	CGA	CGG	R	R	2	syn	syn	syn	syn	syn	syn	syn	syn	syn	syn	TATATATCTTGTGGAAAGGACGAAACACCGAGAGCCGGAGCGAGCTCTTCGTTTAGAGACGGAAGCTCGCTTCGTCTCTGTCCAGGGCCGCATCGCTGCTCCTCTAAGAGCTCGCTCCCGCGGTTCTATCTAGTTACGCGTTAAACCAACTAGAATTTTTTTTGTCGGTGCGAATACGAGTCACTTCAGGTAGGAACGTTTTCGAGTACTAGGATCCATTAGGCG
GAGCCGGAGCGAGCTCTTCG_PBS11_g55019283_A>G	g55019283_A>G	g55019283_A>G	syn	GAGCCGGAGCGAGCTCTTCG	0.7	GGG	+	PAM_intact	GAGGGcCGCATCGCTGCTCCCCGAAGAGCTCGCTC	19	11	24	GTATCCGCTAA	CGA	CGG	R	R	2	syn	syn	syn	syn	syn	syn	syn	syn	syn	syn	TATATATCTTGTGGAAAGGACGAAACACCGAGCCGGAGCGAGCTCTTCGGTTTAGAGACGAATATGGACGATCGTCTCTGTCCGAGGGCCGCATCGCTGCTCCCCGAAGAGCTCGCTCCGCGGTTCTATCTAGTTACGCGTTAAACCAACTAGAATTTTTTTTGTCGGTGCGAATACGAGTCAGTATCCGCTAAAACGTTTTCGAGTACTAGGATCCATTAGGCG
AGAGCCGGAGCGAGCTCTTC_PBS13_g55019283_A>G	g55019283_A>G	g55019283_A>G	syn	AGAGCCGGAGCGAGCTCTTC	0.65	GGG-to-gag	+	PAM_disrupted_silent_mutation	AGGGcCGCATCGCTGCTCCtctAAGAGCTCGCTCCGG	20	13	24	CTCGTCTGAAC	CGA	CGG	R	R	2	syn	syn	syn	syn	syn	syn	syn	syn	syn	syn	TATATATCTTGTGGAAAGGACGAAACACCGAGAGCCGGAGCGAGCTCTTCGTTTAGAGACGTGACGGGGACGTCTCTGTCCAGGGCCGCATCGCTGCTCCTCTAAGAGCTCGCTCCGGCGCGGTTCTATCTAGTTACGCGTTAAACCAACTAGAATTTTTTTTGTCGGTGCGAATACGAGTCACTCGTCTGAACAACGTTTTCGAGTACTAGGATCCATTAGGCG
GAGCCGGAGCGAGCTCTTCG_PBS13_g55019283_A>G	g55019283_A>G	g55019283_A>G	syn	GAGCCGGAGCGAGCTCTTCG	0.7	GGG	+	PAM_intact	GAGGGcCGCATCGCTGCTCCCCGAAGAGCTCGCTCCG	19	13	24	CGTAAGGCATA	CGA	CGG	R	R	2	syn	syn	syn	syn	syn	syn	syn	syn	syn	syn	TATATATCTTGTGGAAAGGACGAAACACCGAGCCGGAGCGAGCTCTTCGGTTTAGAGACGCGACATCTACCGTCTCTGTCCGAGGGCCGCATCGCTGCTCCCCGAAGAGCTCGCTCCGCGCGGTTCTATCTAGTTACGCGTTAAACCAACTAGAATTTTTTTTGTCGGTGCGAATACGAGTCACGTAAGGCATAAACGTTTTCGAGTACTAGGATCCATTAGGCG
AGAGCCGGAGCGAGCTCTTC_PBS15_g55019283_A>G	g55019283_A>G	g55019283_A>G	syn	AGAGCCGGAGCGAGCTCTTC	0.65	GGG-to-gag	+	PAM_disrupted_silent_mutation	AGGGcCGCATCGCTGCTCCtctAAGAGCTCGCTCCGGCT	20	15	24	ACTGTGTCTGA	CGA	CGG	R	R	2	syn	syn	syn	syn	syn	syn	syn	syn	syn	syn	TATATATCTTGTGGAAAGGACGAAACACCGAGAGCCGGAGCGAGCTCTTCGTTTAGAGACGCGGGTTTCGTCTCTGTCCAGGGCCGCATCGCTGCTCCTCTAAGAGCTCGCTCCGGCTCGCGGTTCTATCTAGTTACGCGTTAAACCAACTAGAATTTTTTTTGTCGGTGCGAATACGAGTCAACTGTGTCTGAAACGTTTTCGAGTACTAGGATCCATTAGGCG
GAGCCGGAGCGAGCTCTTCG_PBS15_g55019283_A>G	g55019283_A>G	g55019283_A>G	syn	GAGCCGGAGCGAGCTCTTCG	0.7	GGG	+	PAM_intact	GAGGGcCGCATCGCTGCTCCCCGAAGAGCTCGCTCCGGC	19	15	24	TTCCTTAGCGG	CGA	CGG	R	R	2	syn	syn	syn	syn	syn	syn	syn	syn	syn	syn	TATATATCTTGTGGAAAGGACGAAACACCGAGCCGGAGCGAGCTCTTCGGTTTAGAGACGCGTTGAATCGTCTCTGTCCGAGGGCCGCATCGCTGCTCCCCGAAGAGCTCGCTCCGGCCGCGGTTCTATCTAGTTACGCGTTAAACCAACTAGAATTTTTTTTGTCGGTGCGAATACGAGTCATTCCTTAGCGGAACGTTTTCGAGTACTAGGATCCATTAGGCG
GAGCCGGAGCGAGCTCTTCG_PBS11_g55019284_c.7C>G	g55019284_c.7C>G	g55019284_c.7C>G	intended	GAGCCGGAGCGAGCTCTTCG	0.7	GGG	+	PAM_intact	GAGGcTCGCATCGCTGCTCCCCGAAGAGCTCGCTC	20	11	24	GAATGCAGTAC	C	G	P	A	3	P3A	snv	nonsynonymous	coding	TRUE	FALSE	FALSE		1024328	Uncertain significance	TATATATCTTGTGGAAAGGACGAAACACCGAGCCGGAGCGAGCTCTTCGGTTTAGAGACGCGCAGTTACCGGCGTCTCTGTCCGAGGCTCGCATCGCTGCTCCCCGAAGAGCTCGCTCCGCGGTTCTATCTAGTTACGCGTTAAACCAACTAGAATTTTTTTTGTCGGTGCGAATACGAGTCAGAATGCAGTACAACGTTTTCGAGTACTAGGATCCATTAGGCG
GAGCCGGAGCGAGCTCTTCG_PBS13_g55019284_c.7C>G	g55019284_c.7C>G	g55019284_c.7C>G	intended	GAGCCGGAGCGAGCTCTTCG	0.7	GGG	+	PAM_intact	GAGGcTCGCATCGCTGCTCCCCGAAGAGCTCGCTCCG	20	13	24	AGACGAGTCTA	C	G	P	A	3	P3A	snv	nonsynonymous	coding	TRUE	FALSE	FALSE		1024328	Uncertain significance	TATATATCTTGTGGAAAGGACGAAACACCGAGCCGGAGCGAGCTCTTCGGTTTAGAGACGAATATGGGACCGTCTCTGTCCGAGGCTCGCATCGCTGCTCCCCGAAGAGCTCGCTCCGCGCGGTTCTATCTAGTTACGCGTTAAACCAACTAGAATTTTTTTTGTCGGTGCGAATACGAGTCAAGACGAGTCTAAACGTTTTCGAGTACTAGGATCCATTAGGCG
GAGCCGGAGCGAGCTCTTCG_PBS15_g55019284_c.7C>G	g55019284_c.7C>G	g55019284_c.7C>G	intended	GAGCCGGAGCGAGCTCTTCG	0.7	GGG	+	PAM_intact	GAGGcTCGCATCGCTGCTCCCCGAAGAGCTCGCTCCGGC	20	15	24	TACTCGTGCAA	C	G	P	A	3	P3A	snv	nonsynonymous	coding	TRUE	FALSE	FALSE		1024328	Uncertain significance	TATATATCTTGTGGAAAGGACGAAACACCGAGCCGGAGCGAGCTCTTCGGTTTAGAGACGGACTTGCGCGTCTCTGTCCGAGGCTCGCATCGCTGCTCCCCGAAGAGCTCGCTCCGGCCGCGGTTCTATCTAGTTACGCGTTAAACCAACTAGAATTTTTTTTGTCGGTGCGAATACGAGTCATACTCGTGCAAAACGTTTTCGAGTACTAGGATCCATTAGGCG
GAGCCGGAGCGAGCTCTTCG_PBS11_g55019284_c.7C>T	g55019284_c.7C>T	g55019284_c.7C>T	intended	GAGCCGGAGCGAGCTCTTCG	0.7	GGG	+	PAM_intact	GAGGaTCGCATCGCTGCTCCCCGAAGAGCTCGCTC	20	11	24	AGATAGGCATC	C	T	P	S	3	P3S	snv	nonsynonymous	coding	TRUE	FALSE	TRUE		1352648	Uncertain significance	TATATATCTTGTGGAAAGGACGAAACACCGAGCCGGAGCGAGCTCTTCGGTTTAGAGACGGGTCCCGCAATCCGTCTCTGTCCGAGGATCGCATCGCTGCTCCCCGAAGAGCTCGCTCCGCGGTTCTATCTAGTTACGCGTTAAACCAACTAGAATTTTTTTTGTCGGTGCGAATACGAGTCAAGATAGGCATCAACGTTTTCGAGTACTAGGATCCATTAGGCG
GAGCCGGAGCGAGCTCTTCG_PBS13_g55019284_c.7C>T	g55019284_c.7C>T	g55019284_c.7C>T	intended	GAGCCGGAGCGAGCTCTTCG	0.7	GGG	+	PAM_intact	GAGGaTCGCATCGCTGCTCCCCGAAGAGCTCGCTCCG	20	13	24	GTCTCTTGTGG	C	T	P	S	3	P3S	snv	nonsynonymous	coding	TRUE	FALSE	TRUE		1352648	Uncertain significance	TATATATCTTGTGGAAAGGACGAAACACCGAGCCGGAGCGAGCTCTTCGGTTTAGAGACGCGGTCGCCGCCGTCTCTGTCCGAGGATCGCATCGCTGCTCCCCGAAGAGCTCGCTCCGCGCGGTTCTATCTAGTTACGCGTTAAACCAACTAGAATTTTTTTTGTCGGTGCGAATACGAGTCAGTCTCTTGTGGAACGTTTTCGAGTACTAGGATCCATTAGGCG
GAGCCGGAGCGAGCTCTTCG_PBS15_g55019284_c.7C>T	g55019284_c.7C>T	g55019284_c.7C>T	intended	GAGCCGGAGCGAGCTCTTCG	0.7	GGG	+	PAM_intact	GAGGaTCGCATCGCTGCTCCCCGAAGAGCTCGCTCCGGC	20	15	24	AAGATCGACCA	C	T	P	S	3	P3S	snv	nonsynonymous	coding	TRUE	FALSE	TRUE		1352648	Uncertain significance	TATATATCTTGTGGAAAGGACGAAACACCGAGCCGGAGCGAGCTCTTCGGTTTAGAGACGTGTGTTGGCGTCTCTGTCCGAGGATCGCATCGCTGCTCCCCGAAGAGCTCGCTCCGGCCGCGGTTCTATCTAGTTACGCGTTAAACCAACTAGAATTTTTTTTGTCGGTGCGAATACGAGTCAAAGATCGACCAAACGTTTTCGAGTACTAGGATCCATTAGGCG
GGAGCAGCGATGCGACCCTC_PBS11_g55019286_C>T	g55019286_C>T	g55019286_C>T	intended_and_syn	GGAGCAGCGATGCGACCCTC	0.7	CGG	+	PAM_intact	AGCGCTGCCCCGGCCGTCCCGGAaGGTCGCATCGC	1	11	24	ATACCACACGC	C	T	P	P	3	P3P	snv	synonymous	coding	FALSE	FALSE	TRUE			Base editing	TATATATCTTGTGGAAAGGACGAAACACCGGAGCAGCGATGCGACCCTCGTTTAGAGACGCGTTCCAATGTACGTCTCTGTCCAGCGCTGCCCCGGCCGTCCCGGAAGGTCGCATCGCCGCGGTTCTATCTAGTTACGCGTTAAACCAACTAGAATTTTTTTTGTCGGTGCGAATACGAGTCAATACCACACGCAACGTTTTCGAGTACTAGGATCCATTAGGCG
GGAGCAGCGATGCGACCCTC_PBS13_g55019286_C>T	g55019286_C>T	g55019286_C>T	intended_and_syn	GGAGCAGCGATGCGACCCTC	0.7	CGG	+	PAM_intact	AGCGCTGCCCCGGCCGTCCCGGAaGGTCGCATCGCTG	1	13	24	AGGCCTAATGA	C	T	P	P	3	P3P	snv	synonymous	coding	FALSE	FALSE	TRUE			Base editing	TATATATCTTGTGGAAAGGACGAAACACCGGAGCAGCGATGCGACCCTCGTTTAGAGACGGCGCCGTAGCCGTCTCTGTCCAGCGCTGCCCCGGCCGTCCCGGAAGGTCGCATCGCTGCGCGGTTCTATCTAGTTACGCGTTAAACCAACTAGAATTTTTTTTGTCGGTGCGAATACGAGTCAAGGCCTAATGAAACGTTTTCGAGTACTAGGATCCATTAGGCG
GGAGCAGCGATGCGACCCTC_PBS15_g55019286_C>T	g55019286_C>T	g55019286_C>T	intended_and_syn	GGAGCAGCGATGCGACCCTC	0.7	CGG	+	PAM_intact	AGCGCTGCCCCGGCCGTCCCGGAaGGTCGCATCGCTGCT	1	15	24	CGCAGTCTGTT	C	T	P	P	3	P3P	snv	synonymous	coding	FALSE	FALSE	TRUE			Base editing	TATATATCTTGTGGAAAGGACGAAACACCGGAGCAGCGATGCGACCCTCGTTTAGAGACGTCTATCCACGTCTCTGTCCAGCGCTGCCCCGGCCGTCCCGGAAGGTCGCATCGCTGCTCGCGGTTCTATCTAGTTACGCGTTAAACCAACTAGAATTTTTTTTGTCGGTGCGAATACGAGTCACGCAGTCTGTTAACGTTTTCGAGTACTAGGATCCATTAGGCG
GAGCAGCGATGCGACCCTCC_PBS11_g55019288_C>A:g55019292_G>C	g55019288_C>A	g55019288_C>A:g55019292_G>C	intended_syn	GAGCAGCGATGCGACCCTCC	0.7	GGG	+	PAM_disrupted	GAGCGCTGCCCCGGCCGTgCCGtAGGGTCGCATCG	6	11	24	GTATCCTAGGA	C	A	S	Y	4	S4Y	snv	nonsynonymous	coding	TRUE	FALSE	FALSE		957645	Uncertain significance	TATATATCTTGTGGAAAGGACGAAACACCGAGCAGCGATGCGACCCTCCGTTTAGAGACGACACGCCCTGAACGTCTCTGTCCGAGCGCTGCCCCGGCCGTGCCGTAGGGTCGCATCGCGCGGTTCTATCTAGTTACGCGTTAAACCAACTAGAATTTTTTTTGTCGGTGCGAATACGAGTCAGTATCCTAGGAAACGTTTTCGAGTACTAGGATCCATTAGGCG
GGAGCAGCGATGCGACCCTC_PBS13_g55019288_C>A	g55019288_C>A	g55019288_C>A	intended	GGAGCAGCGATGCGACCCTC	0.7	CGG	+	PAM_intact	AGCGCTGCCCCGGCCGTCCCGtAGGGTCGCATCGCTG	3	13	24	AACGGTCGTTG	C	A	S	Y	4	S4Y	snv	nonsynonymous	coding	TRUE	FALSE	FALSE		957645	Uncertain significance	TATATATCTTGTGGAAAGGACGAAACACCGGAGCAGCGATGCGACCCTCGTTTAGAGACGGTACTCTCTGCGTCTCTGTCCAGCGCTGCCCCGGCCGTCCCGTAGGGTCGCATCGCTGCGCGGTTCTATCTAGTTACGCGTTAAACCAACTAGAATTTTTTTTGTCGGTGCGAATACGAGTCAAACGGTCGTTGAACGTTTTCGAGTACTAGGATCCATTAGGCG
GAGCAGCGATGCGACCCTCC_PBS13_g55019288_C>A:g55019292_G>C	g55019288_C>A	g55019288_C>A:g55019292_G>C	intended_syn	GAGCAGCGATGCGACCCTCC	0.7	GGG	+	PAM_disrupted	GAGCGCTGCCCCGGCCGTgCCGtAGGGTCGCATCGCT	6	13	24	TGTCTGAGTGG	C	A	S	Y	4	S4Y	snv	nonsynonymous	coding	TRUE	FALSE	FALSE		957645	Uncertain significance	TATATATCTTGTGGAAAGGACGAAACACCGAGCAGCGATGCGACCCTCCGTTTAGAGACGATGCGGCGACCGTCTCTGTCCGAGCGCTGCCCCGGCCGTGCCGTAGGGTCGCATCGCTCGCGGTTCTATCTAGTTACGCGTTAAACCAACTAGAATTTTTTTTGTCGGTGCGAATACGAGTCATGTCTGAGTGGAACGTTTTCGAGTACTAGGATCCATTAGGCG
GAGCAGCGATGCGACCCTCC_PBS13_g55019288_C>A	g55019288_C>A	g55019288_C>A	intended	GAGCAGCGATGCGACCCTCC	0.7	GGG-to-ggc	+	PAM_disrupted_silent_mutation	GAGCGCTGCCCCGGCCGTgccGtAGGGTCGCATCGCT	2	13	24	ATGCTAGATCC	C	A	S	Y	4	S4Y	snv	nonsynonymous	coding	TRUE	FALSE	FALSE		957645	Uncertain significance	TATATATCTTGTGGAAAGGACGAAACACCGAGCAGCGATGCGACCCTCCGTTTAGAGACGGCGAACTGGACGTCTCTGTCCGAGCGCTGCCCCGGCCGTGCCGTAGGGTCGCATCGCTCGCGGTTCTATCTAGTTACGCGTTAAACCAACTAGAATTTTTTTTGTCGGTGCGAATACGAGTCAATGCTAGATCCAACGTTTTCGAGTACTAGGATCCATTAGGCG
GGAGCAGCGATGCGACCCTC_PBS15_g55019288_C>A:g55019292_G>C	g55019288_C>A	g55019288_C>A:g55019292_G>C	intended_syn	GGAGCAGCGATGCGACCCTC	0.7	CGG	+	PAM_intact	AGCGCTGCCCCGGCCGTgCCGtAGGGTCGCATCGCTGCT	7	15	24	ATCCTGGAAGA	C	A	S	Y	4	S4Y	snv	nonsynonymous	coding	TRUE	FALSE	FALSE		957645	Uncertain significance	TATATATCTTGTGGAAAGGACGAAACACCGGAGCAGCGATGCGACCCTCGTTTAGAGACGGTCACGAACGTCTCTGTCCAGCGCTGCCCCGGCCGTGCCGTAGGGTCGCATCGCTGCTCGCGGTTCTATCTAGTTACGCGTTAAACCAACTAGAATTTTTTTTGTCGGTGCGAATACGAGTCAATCCTGGAAGAAACGTTTTCGAGTACTAGGATCCATTAGGCG
GAGCAGCGATGCGACCCTCC_PBS11_g55019288_C>A	g55019288_C>A	g55019288_C>A	intended	GAGCAGCGATGCGACCCTCC	0.7	GGG-to-ggc	+	PAM_disrupted_silent_mutation	GAGCGCTGCCCCGGCCGTgccGtAGGGTCGCATCG	2	11	24	CAAGGATGGTG	C	A	S	Y	4	S4Y	snv	nonsynonymous	coding	TRUE	FALSE	FALSE		957645	Uncertain significance	TATATATCTTGTGGAAAGGACGAAACACCGAGCAGCGATGCGACCCTCCGTTTAGAGACGCGCAACGCGATTCGTCTCTGTCCGAGCGCTGCCCCGGCCGTGCCGTAGGGTCGCATCGCGCGGTTCTATCTAGTTACGCGTTAAACCAACTAGAATTTTTTTTGTCGGTGCGAATACGAGTCACAAGGATGGTGAACGTTTTCGAGTACTAGGATCCATTAGGCG
GAGCAGCGATGCGACCCTCC_PBS15_g55019288_C>A	g55019288_C>A	g55019288_C>A	intended	GAGCAGCGATGCGACCCTCC	0.7	GGG-to-ggc	+	PAM_disrupted_silent_mutation	GAGCGCTGCCCCGGCCGTgccGtAGGGTCGCATCGCTGC	2	15	24	AGCCTGCATTA	C	A	S	Y	4	S4Y	snv	nonsynonymous	coding	TRUE	FALSE	FALSE		957645	Uncertain significance	TATATATCTTGTGGAAAGGACGAAACACCGAGCAGCGATGCGACCCTCCGTTTAGAGACGAGCATGATCGTCTCTGTCCGAGCGCTGCCCCGGCCGTGCCGTAGGGTCGCATCGCTGCCGCGGTTCTATCTAGTTACGCGTTAAACCAACTAGAATTTTTTTTGTCGGTGCGAATACGAGTCAAGCCTGCATTAAACGTTTTCGAGTACTAGGATCCATTAGGCG
GGAGCAGCGATGCGACCCTC_PBS15_g55019288_C>A	g55019288_C>A	g55019288_C>A	intended	GGAGCAGCGATGCGACCCTC	0.7	CGG	+	PAM_intact	AGCGCTGCCCCGGCCGTCCCGtAGGGTCGCATCGCTGCT	3	15	24	TCGTACCTCAG	C	A	S	Y	4	S4Y	snv	nonsynonymous	coding	TRUE	FALSE	FALSE		957645	Uncertain significance	TATATATCTTGTGGAAAGGACGAAACACCGGAGCAGCGATGCGACCCTCGTTTAGAGACGCGGAATTTCGTCTCTGTCCAGCGCTGCCCCGGCCGTCCCGTAGGGTCGCATCGCTGCTCGCGGTTCTATCTAGTTACGCGTTAAACCAACTAGAATTTTTTTTGTCGGTGCGAATACGAGTCATCGTACCTCAGAACGTTTTCGAGTACTAGGATCCATTAGGCG
GGAGCAGCGATGCGACCCTC_PBS13_g55019288_C>A:g55019292_G>C	g55019288_C>A	g55019288_C>A:g55019292_G>C	intended_syn	GGAGCAGCGATGCGACCCTC	0.7	CGG	+	PAM_intact	AGCGCTGCCCCGGCCGTgCCGtAGGGTCGCATCGCTG	7	13	24	GACCGCTATAG	C	A	S	Y	4	S4Y	snv	nonsynonymous	coding	TRUE	FALSE	FALSE		957645	Uncertain significance	TATATATCTTGTGGAAAGGACGAAACACCGGAGCAGCGATGCGACCCTCGTTTAGAGACGGCATCCTAAACGTCTCTGTCCAGCGCTGCCCCGGCCGTGCCGTAGGGTCGCATCGCTGCGCGGTTCTATCTAGTTACGCGTTAAACCAACTAGAATTTTTTTTGTCGGTGCGAATACGAGTCAGACCGCTATAGAACGTTTTCGAGTACTAGGATCCATTAGGCG
GGAGCAGCGATGCGACCCTC_PBS11_g55019288_C>A:g55019292_G>C	g55019288_C>A	g55019288_C>A:g55019292_G>C	intended_syn	GGAGCAGCGATGCGACCCTC	0.7	CGG	+	PAM_intact	AGCGCTGCCCCGGCCGTgCCGtAGGGTCGCATCGC	7	11	24	GATTCCAGTAC	C	A	S	Y	4	S4Y	snv	nonsynonymous	coding	TRUE	FALSE	FALSE		957645	Uncertain significance	TATATATCTTGTGGAAAGGACGAAACACCGGAGCAGCGATGCGACCCTCGTTTAGAGACGAGATTAGTCTGGCGTCTCTGTCCAGCGCTGCCCCGGCCGTGCCGTAGGGTCGCATCGCCGCGGTTCTATCTAGTTACGCGTTAAACCAACTAGAATTTTTTTTGTCGGTGCGAATACGAGTCAGATTCCAGTACAACGTTTTCGAGTACTAGGATCCATTAGGCG
GAGCAGCGATGCGACCCTCC_PBS15_g55019288_C>A:g55019292_G>C	g55019288_C>A	g55019288_C>A:g55019292_G>C	intended_syn	GAGCAGCGATGCGACCCTCC	0.7	GGG	+	PAM_disrupted	GAGCGCTGCCCCGGCCGTgCCGtAGGGTCGCATCGCTGC	6	15	24	GGCATCTTACC	C	A	S	Y	4	S4Y	snv	nonsynonymous	coding	TRUE	FALSE	FALSE		957645	Uncertain significance	TATATATCTTGTGGAAAGGACGAAACACCGAGCAGCGATGCGACCCTCCGTTTAGAGACGCGGGAGGGCGTCTCTGTCCGAGCGCTGCCCCGGCCGTGCCGTAGGGTCGCATCGCTGCCGCGGTTCTATCTAGTTACGCGTTAAACCAACTAGAATTTTTTTTGTCGGTGCGAATACGAGTCAGGCATCTTACCAACGTTTTCGAGTACTAGGATCCATTAGGCG
GGAGCAGCGATGCGACCCTC_PBS11_g55019288_C>A	g55019288_C>A	g55019288_C>A	intended	GGAGCAGCGATGCGACCCTC	0.7	CGG	+	PAM_intact	AGCGCTGCCCCGGCCGTCCCGtAGGGTCGCATCGC	3	11	24	ATAGCGGTGTC	C	A	S	Y	4	S4Y	snv	nonsynonymous	coding	TRUE	FALSE	FALSE		957645	Uncertain significance	TATATATCTTGTGGAAAGGACGAAACACCGGAGCAGCGATGCGACCCTCGTTTAGAGACGTGAAAGGCCCGTCGTCTCTGTCCAGCGCTGCCCCGGCCGTCCCGTAGGGTCGCATCGCCGCGGTTCTATCTAGTTACGCGTTAAACCAACTAGAATTTTTTTTGTCGGTGCGAATACGAGTCAATAGCGGTGTCAACGTTTTCGAGTACTAGGATCCATTAGGCG
GGAGCAGCGATGCGACCCTC_PBS15_g55019288_C>G:g55019292_G>C	g55019288_C>G	g55019288_C>G:g55019292_G>C	intended_syn	GGAGCAGCGATGCGACCCTC	0.7	CGG	+	PAM_intact	AGCGCTGCCCCGGCCGTgCCGcAGGGTCGCATCGCTGCT	7	15	24	CATCGTCGCAA	C	G	S	C	4	S4C	snv	nonsynonymous	coding	TRUE	FALSE	FALSE		1377958	Uncertain significance	TATATATCTTGTGGAAAGGACGAAACACCGGAGCAGCGATGCGACCCTCGTTTAGAGACGTCAGAAGGCGTCTCTGTCCAGCGCTGCCCCGGCCGTGCCGCAGGGTCGCATCGCTGCTCGCGGTTCTATCTAGTTACGCGTTAAACCAACTAGAATTTTTTTTGTCGGTGCGAATACGAGTCACATCGTCGCAAAACGTTTTCGAGTACTAGGATCCATTAGGCG
GGAGCAGCGATGCGACCCTC_PBS15_g55019288_C>G	g55019288_C>G	g55019288_C>G	intended	GGAGCAGCGATGCGACCCTC	0.7	CGG	+	PAM_intact	AGCGCTGCCCCGGCCGTCCCGcAGGGTCGCATCGCTGCT	3	15	24	CTTGCTGAATC	C	G	S	C	4	S4C	snv	nonsynonymous	coding	TRUE	FALSE	FALSE		1377958	Uncertain significance	TATATATCTTGTGGAAAGGACGAAACACCGGAGCAGCGATGCGACCCTCGTTTAGAGACGGGGTCGTTCGTCTCTGTCCAGCGCTGCCCCGGCCGTCCCGCAGGGTCGCATCGCTGCTCGCGGTTCTATCTAGTTACGCGTTAAACCAACTAGAATTTTTTTTGTCGGTGCGAATACGAGTCACTTGCTGAATCAACGTTTTCGAGTACTAGGATCCATTAGGCG
GGAGCAGCGATGCGACCCTC_PBS11_g55019288_C>G:g55019292_G>C	g55019288_C>G	g55019288_C>G:g55019292_G>C	intended_syn	GGAGCAGCGATGCGACCCTC	0.7	CGG	+	PAM_intact	AGCGCTGCCCCGGCCGTgCCGcAGGGTCGCATCGC	7	11	24	CTCGGTAGATG	C	G	S	C	4	S4C	snv	nonsynonymous	coding	TRUE	FALSE	FALSE		1377958	Uncertain significance	TATATATCTTGTGGAAAGGACGAAACACCGGAGCAGCGATGCGACCCTCGTTTAGAGACGGAACGGGTCCTACGTCTCTGTCCAGCGCTGCCCCGGCCGTGCCGCAGGGTCGCATCGCCGCGGTTCTATCTAGTTACGCGTTAAACCAACTAGAATTTTTTTTGTCGGTGCGAATACGAGTCACTCGGTAGATGAACGTTTTCGAGTACTAGGATCCATTAGGCG
GAGCAGCGATGCGACCCTCC_PBS11_g55019288_C>G:g55019292_G>C	g55019288_C>G	g55019288_C>G:g55019292_G>C	intended_syn	GAGCAGCGATGCGACCCTCC	0.7	GGG	+	PAM_disrupted	GAGCGCTGCCCCGGCCGTgCCGcAGGGTCGCATCG	6	11	24	GGAGTGATCAG	C	G	S	C	4	S4C	snv	nonsynonymous	coding	TRUE	FALSE	FALSE		1377958	Uncertain significance	TATATATCTTGTGGAAAGGACGAAACACCGAGCAGCGATGCGACCCTCCGTTTAGAGACGTATGCCAGCTGTCGTCTCTGTCCGAGCGCTGCCCCGGCCGTGCCGCAGGGTCGCATCGCGCGGTTCTATCTAGTTACGCGTTAAACCAACTAGAATTTTTTTTGTCGGTGCGAATACGAGTCAGGAGTGATCAGAACGTTTTCGAGTACTAGGATCCATTAGGCG
GGAGCAGCGATGCGACCCTC_PBS13_g55019288_C>G:g55019292_G>C	g55019288_C>G	g55019288_C>G:g55019292_G>C	intended_syn	GGAGCAGCGATGCGACCCTC	0.7	CGG	+	PAM_intact	AGCGCTGCCCCGGCCGTgCCGcAGGGTCGCATCGCTG	7	13	24	GGTTGAAGTCC	C	G	S	C	4	S4C	snv	nonsynonymous	coding	TRUE	FALSE	FALSE		1377958	Uncertain significance	TATATATCTTGTGGAAAGGACGAAACACCGGAGCAGCGATGCGACCCTCGTTTAGAGACGCTAGTTTGGCCGTCTCTGTCCAGCGCTGCCCCGGCCGTGCCGCAGGGTCGCATCGCTGCGCGGTTCTATCTAGTTACGCGTTAAACCAACTAGAATTTTTTTTGTCGGTGCGAATACGAGTCAGGTTGAAGTCCAACGTTTTCGAGTACTAGGATCCATTAGGCG
GAGCAGCGATGCGACCCTCC_PBS13_g55019288_C>G	g55019288_C>G	g55019288_C>G	intended	GAGCAGCGATGCGACCCTCC	0.7	GGG-to-ggc	+	PAM_disrupted_silent_mutation	GAGCGCTGCCCCGGCCGTgccGcAGGGTCGCATCGCT	2	13	24	CCAGTAGTGAA	C	G	S	C	4	S4C	snv	nonsynonymous	coding	TRUE	FALSE	FALSE		1377958	Uncertain significance	TATATATCTTGTGGAAAGGACGAAACACCGAGCAGCGATGCGACCCTCCGTTTAGAGACGCGGTCCTATACGTCTCTGTCCGAGCGCTGCCCCGGCCGTGCCGCAGGGTCGCATCGCTCGCGGTTCTATCTAGTTACGCGTTAAACCAACTAGAATTTTTTTTGTCGGTGCGAATACGAGTCACCAGTAGTGAAAACGTTTTCGAGTACTAGGATCCATTAGGCG
GGAGCAGCGATGCGACCCTC_PBS13_g55019288_C>G	g55019288_C>G	g55019288_C>G	intended	GGAGCAGCGATGCGACCCTC	0.7	CGG	+	PAM_intact	AGCGCTGCCCCGGCCGTCCCGcAGGGTCGCATCGCTG	3	13	24	GTCAAGAAGCC	C	G	S	C	4	S4C	snv	nonsynonymous	coding	TRUE	FALSE	FALSE		1377958	Uncertain significance	TATATATCTTGTGGAAAGGACGAAACACCGGAGCAGCGATGCGACCCTCGTTTAGAGACGACAAACCATTCGTCTCTGTCCAGCGCTGCCCCGGCCGTCCCGCAGGGTCGCATCGCTGCGCGGTTCTATCTAGTTACGCGTTAAACCAACTAGAATTTTTTTTGTCGGTGCGAATACGAGTCAGTCAAGAAGCCAACGTTTTCGAGTACTAGGATCCATTAGGCG
GAGCAGCGATGCGACCCTCC_PBS13_g55019288_C>G:g55019292_G>C	g55019288_C>G	g55019288_C>G:g55019292_G>C	intended_syn	GAGCAGCGATGCGACCCTCC	0.7	GGG	+	PAM_disrupted	GAGCGCTGCCCCGGCCGTgCCGcAGGGTCGCATCGCT	6	13	24	AACGGCATCAC	C	G	S	C	4	S4C	snv	nonsynonymous	coding	TRUE	FALSE	FALSE		1377958	Uncertain significance	TATATATCTTGTGGAAAGGACGAAACACCGAGCAGCGATGCGACCCTCCGTTTAGAGACGTGGCGCGATACGTCTCTGTCCGAGCGCTGCCCCGGCCGTGCCGCAGGGTCGCATCGCTCGCGGTTCTATCTAGTTACGCGTTAAACCAACTAGAATTTTTTTTGTCGGTGCGAATACGAGTCAAACGGCATCACAACGTTTTCGAGTACTAGGATCCATTAGGCG
GAGCAGCGATGCGACCCTCC_PBS15_g55019288_C>G:g55019292_G>C	g55019288_C>G	g55019288_C>G:g55019292_G>C	intended_syn	GAGCAGCGATGCGACCCTCC	0.7	GGG	+	PAM_disrupted	GAGCGCTGCCCCGGCCGTgCCGcAGGGTCGCATCGCTGC	6	15	24	GTGATATGCGC	C	G	S	C	4	S4C	snv	nonsynonymous	coding	TRUE	FALSE	FALSE		1377958	Uncertain significance	TATATATCTTGTGGAAAGGACGAAACACCGAGCAGCGATGCGACCCTCCGTTTAGAGACGTCCATATCCGTCTCTGTCCGAGCGCTGCCCCGGCCGTGCCGCAGGGTCGCATCGCTGCCGCGGTTCTATCTAGTTACGCGTTAAACCAACTAGAATTTTTTTTGTCGGTGCGAATACGAGTCAGTGATATGCGCAACGTTTTCGAGTACTAGGATCCATTAGGCG
GAGCAGCGATGCGACCCTCC_PBS15_g55019288_C>G	g55019288_C>G	g55019288_C>G	intended	GAGCAGCGATGCGACCCTCC	0.7	GGG-to-ggc	+	PAM_disrupted_silent_mutation	GAGCGCTGCCCCGGCCGTgccGcAGGGTCGCATCGCTGC	2	15	24	CAAGTAGCACA	C	G	S	C	4	S4C	snv	nonsynonymous	coding	TRUE	FALSE	FALSE		1377958	Uncertain significance	TATATATCTTGTGGAAAGGACGAAACACCGAGCAGCGATGCGACCCTCCGTTTAGAGACGAGTGGTCTCGTCTCTGTCCGAGCGCTGCCCCGGCCGTGCCGCAGGGTCGCATCGCTGCCGCGGTTCTATCTAGTTACGCGTTAAACCAACTAGAATTTTTTTTGTCGGTGCGAATACGAGTCACAAGTAGCACAAACGTTTTCGAGTACTAGGATCCATTAGGCG
GGAGCAGCGATGCGACCCTC_PBS11_g55019288_C>G	g55019288_C>G	g55019288_C>G	intended	GGAGCAGCGATGCGACCCTC	0.7	CGG	+	PAM_intact	AGCGCTGCCCCGGCCGTCCCGcAGGGTCGCATCGC	3	11	24	GACTGAGATGG	C	G	S	C	4	S4C	snv	nonsynonymous	coding	TRUE	FALSE	FALSE		1377958	Uncertain significance	TATATATCTTGTGGAAAGGACGAAACACCGGAGCAGCGATGCGACCCTCGTTTAGAGACGAGTCCGAGGCCACGTCTCTGTCCAGCGCTGCCCCGGCCGTCCCGCAGGGTCGCATCGCCGCGGTTCTATCTAGTTACGCGTTAAACCAACTAGAATTTTTTTTGTCGGTGCGAATACGAGTCAGACTGAGATGGAACGTTTTCGAGTACTAGGATCCATTAGGCG
GAGCAGCGATGCGACCCTCC_PBS11_g55019288_C>G	g55019288_C>G	g55019288_C>G	intended	GAGCAGCGATGCGACCCTCC	0.7	GGG-to-ggc	+	PAM_disrupted_silent_mutation	GAGCGCTGCCCCGGCCGTgccGcAGGGTCGCATCG	2	11	24	TAAGACGGACC	C	G	S	C	4	S4C	snv	nonsynonymous	coding	TRUE	FALSE	FALSE		1377958	Uncertain significance	TATATATCTTGTGGAAAGGACGAAACACCGAGCAGCGATGCGACCCTCCGTTTAGAGACGCCTAAGACGCACCGTCTCTGTCCGAGCGCTGCCCCGGCCGTGCCGCAGGGTCGCATCGCGCGGTTCTATCTAGTTACGCGTTAAACCAACTAGAATTTTTTTTGTCGGTGCGAATACGAGTCATAAGACGGACCAACGTTTTCGAGTACTAGGATCCATTAGGCG
GAGCAGCGATGCGACCCTCC_PBS13_g55019288_C>T:g55019292_G>C	g55019288_C>T	g55019288_C>T:g55019292_G>C	intended_syn	GAGCAGCGATGCGACCCTCC	0.7	GGG	+	PAM_disrupted	GAGCGCTGCCCCGGCCGTgCCGaAGGGTCGCATCGCT	6	13	24	GTACTCTCACG	C	T	S	F	4	S4F	snv	nonsynonymous	coding	TRUE	FALSE	FALSE		1437627	Uncertain significance	TATATATCTTGTGGAAAGGACGAAACACCGAGCAGCGATGCGACCCTCCGTTTAGAGACGCCAAGGCCCTCGTCTCTGTCCGAGCGCTGCCCCGGCCGTGCCGAAGGGTCGCATCGCTCGCGGTTCTATCTAGTTACGCGTTAAACCAACTAGAATTTTTTTTGTCGGTGCGAATACGAGTCAGTACTCTCACGAACGTTTTCGAGTACTAGGATCCATTAGGCG
GAGCAGCGATGCGACCCTCC_PBS11_g55019288_C>T	g55019288_C>T	g55019288_C>T	intended	GAGCAGCGATGCGACCCTCC	0.7	GGG-to-ggc	+	PAM_disrupted_silent_mutation	GAGCGCTGCCCCGGCCGTgccGaAGGGTCGCATCG	2	11	24	CTGCTTCTCTA	C	T	S	F	4	S4F	snv	nonsynonymous	coding	TRUE	FALSE	FALSE		1437627	Uncertain significance	TATATATCTTGTGGAAAGGACGAAACACCGAGCAGCGATGCGACCCTCCGTTTAGAGACGCAGATTATGTGCCGTCTCTGTCCGAGCGCTGCCCCGGCCGTGCCGAAGGGTCGCATCGCGCGGTTCTATCTAGTTACGCGTTAAACCAACTAGAATTTTTTTTGTCGGTGCGAATACGAGTCACTGCTTCTCTAAACGTTTTCGAGTACTAGGATCCATTAGGCG
GGAGCAGCGATGCGACCCTC_PBS13_g55019288_C>T	g55019288_C>T	g55019288_C>T	intended	GGAGCAGCGATGCGACCCTC	0.7	CGG	+	PAM_intact	AGCGCTGCCCCGGCCGTCCCGaAGGGTCGCATCGCTG	3	13	24	CGACAGTTGTG	C	T	S	F	4	S4F	snv	nonsynonymous	coding	TRUE	FALSE	FALSE		1437627	Uncertain significance	TATATATCTTGTGGAAAGGACGAAACACCGGAGCAGCGATGCGACCCTCGTTTAGAGACGGCAACACGCTCGTCTCTGTCCAGCGCTGCCCCGGCCGTCCCGAAGGGTCGCATCGCTGCGCGGTTCTATCTAGTTACGCGTTAAACCAACTAGAATTTTTTTTGTCGGTGCGAATACGAGTCACGACAGTTGTGAACGTTTTCGAGTACTAGGATCCATTAGGCG
GAGCAGCGATGCGACCCTCC_PBS15_g55019288_C>T:g55019292_G>C	g55019288_C>T	g55019288_C>T:g55019292_G>C	intended_syn	GAGCAGCGATGCGACCCTCC	0.7	GGG	+	PAM_disrupted	GAGCGCTGCCCCGGCCGTgCCGaAGGGTCGCATCGCTGC	6	15	24	AAGACCGATGA	C	T	S	F	4	S4F	snv	nonsynonymous	coding	TRUE	FALSE	FALSE		1437627	Uncertain significance	TATATATCTTGTGGAAAGGACGAAACACCGAGCAGCGATGCGACCCTCCGTTTAGAGACGTGCTCAAGCGTCTCTGTCCGAGCGCTGCCCCGGCCGTGCCGAAGGGTCGCATCGCTGCCGCGGTTCTATCTAGTTACGCGTTAAACCAACTAGAATTTTTTTTGTCGGTGCGAATACGAGTCAAAGACCGATGAAACGTTTTCGAGTACTAGGATCCATTAGGCG
GGAGCAGCGATGCGACCCTC_PBS11_g55019288_C>T:g55019292_G>C	g55019288_C>T	g55019288_C>T:g55019292_G>C	intended_syn	GGAGCAGCGATGCGACCCTC	0.7	CGG	+	PAM_intact	AGCGCTGCCCCGGCCGTgCCGaAGGGTCGCATCGC	7	11	24	GAATAGTGTCG	C	T	S	F	4	S4F	snv	nonsynonymous	coding	TRUE	FALSE	FALSE		1437627	Uncertain significance	TATATATCTTGTGGAAAGGACGAAACACCGGAGCAGCGATGCGACCCTCGTTTAGAGACGAACCCTCCGATGCGTCTCTGTCCAGCGCTGCCCCGGCCGTGCCGAAGGGTCGCATCGCCGCGGTTCTATCTAGTTACGCGTTAAACCAACTAGAATTTTTTTTGTCGGTGCGAATACGAGTCAGAATAGTGTCGAACGTTTTCGAGTACTAGGATCCATTAGGCG
GGAGCAGCGATGCGACCCTC_PBS13_g55019288_C>T:g55019292_G>C	g55019288_C>T	g55019288_C>T:g55019292_G>C	intended_syn	GGAGCAGCGATGCGACCCTC	0.7	CGG	+	PAM_intact	AGCGCTGCCCCGGCCGTgCCGaAGGGTCGCATCGCTG	7	13	24	TCTGCAGTAGG	C	T	S	F	4	S4F	snv	nonsynonymous	coding	TRUE	FALSE	FALSE		1437627	Uncertain significance	TATATATCTTGTGGAAAGGACGAAACACCGGAGCAGCGATGCGACCCTCGTTTAGAGACGTGTCGCTCCTCGTCTCTGTCCAGCGCTGCCCCGGCCGTGCCGAAGGGTCGCATCGCTGCGCGGTTCTATCTAGTTACGCGTTAAACCAACTAGAATTTTTTTTGTCGGTGCGAATACGAGTCATCTGCAGTAGGAACGTTTTCGAGTACTAGGATCCATTAGGCG
GGAGCAGCGATGCGACCCTC_PBS15_g55019288_C>T	g55019288_C>T	g55019288_C>T	intended	GGAGCAGCGATGCGACCCTC	0.7	CGG	+	PAM_intact	AGCGCTGCCCCGGCCGTCCCGaAGGGTCGCATCGCTGCT	3	15	24	CCAGACCAATC	C	T	S	F	4	S4F	snv	nonsynonymous	coding	TRUE	FALSE	FALSE		1437627	Uncertain significance	TATATATCTTGTGGAAAGGACGAAACACCGGAGCAGCGATGCGACCCTCGTTTAGAGACGGCGACTCTCGTCTCTGTCCAGCGCTGCCCCGGCCGTCCCGAAGGGTCGCATCGCTGCTCGCGGTTCTATCTAGTTACGCGTTAAACCAACTAGAATTTTTTTTGTCGGTGCGAATACGAGTCACCAGACCAATCAACGTTTTCGAGTACTAGGATCCATTAGGCG
GAGCAGCGATGCGACCCTCC_PBS11_g55019288_C>T:g55019292_G>C	g55019288_C>T	g55019288_C>T:g55019292_G>C	intended_syn	GAGCAGCGATGCGACCCTCC	0.7	GGG	+	PAM_disrupted	GAGCGCTGCCCCGGCCGTgCCGaAGGGTCGCATCG	6	11	24	GTAAGCTGCAA	C	T	S	F	4	S4F	snv	nonsynonymous	coding	TRUE	FALSE	FALSE		1437627	Uncertain significance	TATATATCTTGTGGAAAGGACGAAACACCGAGCAGCGATGCGACCCTCCGTTTAGAGACGGATTTAAGACGTCGTCTCTGTCCGAGCGCTGCCCCGGCCGTGCCGAAGGGTCGCATCGCGCGGTTCTATCTAGTTACGCGTTAAACCAACTAGAATTTTTTTTGTCGGTGCGAATACGAGTCAGTAAGCTGCAAAACGTTTTCGAGTACTAGGATCCATTAGGCG
GGAGCAGCGATGCGACCCTC_PBS15_g55019288_C>T:g55019292_G>C	g55019288_C>T	g55019288_C>T:g55019292_G>C	intended_syn	GGAGCAGCGATGCGACCCTC	0.7	CGG	+	PAM_intact	AGCGCTGCCCCGGCCGTgCCGaAGGGTCGCATCGCTGCT	7	15	24	TACCGGTCGAT	C	T	S	F	4	S4F	snv	nonsynonymous	coding	TRUE	FALSE	FALSE		1437627	Uncertain significance	TATATATCTTGTGGAAAGGACGAAACACCGGAGCAGCGATGCGACCCTCGTTTAGAGACGCGTGTAAGCGTCTCTGTCCAGCGCTGCCCCGGCCGTGCCGAAGGGTCGCATCGCTGCTCGCGGTTCTATCTAGTTACGCGTTAAACCAACTAGAATTTTTTTTGTCGGTGCGAATACGAGTCATACCGGTCGATAACGTTTTCGAGTACTAGGATCCATTAGGCG
GAGCAGCGATGCGACCCTCC_PBS15_g55019288_C>T	g55019288_C>T	g55019288_C>T	intended	GAGCAGCGATGCGACCCTCC	0.7	GGG-to-ggc	+	PAM_disrupted_silent_mutation	GAGCGCTGCCCCGGCCGTgccGaAGGGTCGCATCGCTGC	2	15	24	GCATGTTGACG	C	T	S	F	4	S4F	snv	nonsynonymous	coding	TRUE	FALSE	FALSE		1437627	Uncertain significance	TATATATCTTGTGGAAAGGACGAAACACCGAGCAGCGATGCGACCCTCCGTTTAGAGACGCATGCTGCCGTCTCTGTCCGAGCGCTGCCCCGGCCGTGCCGAAGGGTCGCATCGCTGCCGCGGTTCTATCTAGTTACGCGTTAAACCAACTAGAATTTTTTTTGTCGGTGCGAATACGAGTCAGCATGTTGACGAACGTTTTCGAGTACTAGGATCCATTAGGCG
GGAGCAGCGATGCGACCCTC_PBS11_g55019288_C>T	g55019288_C>T	g55019288_C>T	intended	GGAGCAGCGATGCGACCCTC	0.7	CGG	+	PAM_intact	AGCGCTGCCCCGGCCGTCCCGaAGGGTCGCATCGC	3	11	24	CCTGGTTGACT	C	T	S	F	4	S4F	snv	nonsynonymous	coding	TRUE	FALSE	FALSE		1437627	Uncertain significance	TATATATCTTGTGGAAAGGACGAAACACCGGAGCAGCGATGCGACCCTCGTTTAGAGACGGTCTGCTTAATACGTCTCTGTCCAGCGCTGCCCCGGCCGTCCCGAAGGGTCGCATCGCCGCGGTTCTATCTAGTTACGCGTTAAACCAACTAGAATTTTTTTTGTCGGTGCGAATACGAGTCACCTGGTTGACTAACGTTTTCGAGTACTAGGATCCATTAGGCG
GAGCAGCGATGCGACCCTCC_PBS13_g55019288_C>T	g55019288_C>T	g55019288_C>T	intended	GAGCAGCGATGCGACCCTCC	0.7	GGG-to-ggc	+	PAM_disrupted_silent_mutation	GAGCGCTGCCCCGGCCGTgccGaAGGGTCGCATCGCT	2	13	24	GACTTGTCGTC	C	T	S	F	4	S4F	snv	nonsynonymous	coding	TRUE	FALSE	FALSE		1437627	Uncertain significance	TATATATCTTGTGGAAAGGACGAAACACCGAGCAGCGATGCGACCCTCCGTTTAGAGACGAGCACCGGGCCGTCTCTGTCCGAGCGCTGCCCCGGCCGTGCCGAAGGGTCGCATCGCTCGCGGTTCTATCTAGTTACGCGTTAAACCAACTAGAATTTTTTTTGTCGGTGCGAATACGAGTCAGACTTGTCGTCAACGTTTTCGAGTACTAGGATCCATTAGGCG
GGAGCAGCGATGCGACCCTC_PBS11_g55019289_C>T	g55019289_C>T	g55019289_C>T	intended_and_syn	GGAGCAGCGATGCGACCCTC	0.7	CGG	+	PAM_intact	AGCGCTGCCCCGGCCGTCCCaGAGGGTCGCATCGC	4	11	24	GTGATTGTCCA	C	T	S	S	4	S4S	snv	synonymous	coding	TRUE	FALSE	FALSE		1115730	Likely benign	TATATATCTTGTGGAAAGGACGAAACACCGGAGCAGCGATGCGACCCTCGTTTAGAGACGCGGTCAACGCTGCGTCTCTGTCCAGCGCTGCCCCGGCCGTCCCAGAGGGTCGCATCGCCGCGGTTCTATCTAGTTACGCGTTAAACCAACTAGAATTTTTTTTGTCGGTGCGAATACGAGTCAGTGATTGTCCAAACGTTTTCGAGTACTAGGATCCATTAGGCG
GAGCAGCGATGCGACCCTCC_PBS11_g55019289_C>T	g55019289_C>T	g55019289_C>T	intended_and_syn	GAGCAGCGATGCGACCCTCC	0.7	GGG-to-ggc	+	PAM_disrupted_silent_mutation	GAGCGCTGCCCCGGCCGTgccaGAGGGTCGCATCG	3	11	24	CTGATGCTAGG	C	T	S	S	4	S4S	snv	synonymous	coding	TRUE	FALSE	FALSE		1115730	Likely benign	TATATATCTTGTGGAAAGGACGAAACACCGAGCAGCGATGCGACCCTCCGTTTAGAGACGGAGGAGTTTTTCCGTCTCTGTCCGAGCGCTGCCCCGGCCGTGCCAGAGGGTCGCATCGCGCGGTTCTATCTAGTTACGCGTTAAACCAACTAGAATTTTTTTTGTCGGTGCGAATACGAGTCACTGATGCTAGGAACGTTTTCGAGTACTAGGATCCATTAGGCG
GAGCAGCGATGCGACCCTCC_PBS15_g55019289_C>T	g55019289_C>T	g55019289_C>T	intended_and_syn	GAGCAGCGATGCGACCCTCC	0.7	GGG-to-ggc	+	PAM_disrupted_silent_mutation	GAGCGCTGCCCCGGCCGTgccaGAGGGTCGCATCGCTGC	3	15	24	GATAGTGGAAG	C	T	S	S	4	S4S	snv	synonymous	coding	TRUE	FALSE	FALSE		1115730	Likely benign	TATATATCTTGTGGAAAGGACGAAACACCGAGCAGCGATGCGACCCTCCGTTTAGAGACGAGCGAAGGCGTCTCTGTCCGAGCGCTGCCCCGGCCGTGCCAGAGGGTCGCATCGCTGCCGCGGTTCTATCTAGTTACGCGTTAAACCAACTAGAATTTTTTTTGTCGGTGCGAATACGAGTCAGATAGTGGAAGAACGTTTTCGAGTACTAGGATCCATTAGGCG
GGAGCAGCGATGCGACCCTC_PBS13_g55019289_C>T	g55019289_C>T	g55019289_C>T	intended_and_syn	GGAGCAGCGATGCGACCCTC	0.7	CGG	+	PAM_intact	AGCGCTGCCCCGGCCGTCCCaGAGGGTCGCATCGCTG	4	13	24	CGAGAGAGATA	C	T	S	S	4	S4S	snv	synonymous	coding	TRUE	FALSE	FALSE		1115730	Likely benign	TATATATCTTGTGGAAAGGACGAAACACCGGAGCAGCGATGCGACCCTCGTTTAGAGACGAAATACAACTCGTCTCTGTCCAGCGCTGCCCCGGCCGTCCCAGAGGGTCGCATCGCTGCGCGGTTCTATCTAGTTACGCGTTAAACCAACTAGAATTTTTTTTGTCGGTGCGAATACGAGTCACGAGAGAGATAAACGTTTTCGAGTACTAGGATCCATTAGGCG
GGAGCAGCGATGCGACCCTC_PBS11_g55019289_C>T:g55019286_C>T	g55019289_C>T	g55019289_C>T:g55019286_C>T	intended_syn	GGAGCAGCGATGCGACCCTC	0.7	CGG	+	PAM_intact	AGCGCTGCCCCGGCCGTCCCaGAaGGTCGCATCGC	4	11	24	CTCTTCTCTCT	C	T	S	S	4	S4S	snv	synonymous	coding	TRUE	FALSE	FALSE		1115730	Likely benign	TATATATCTTGTGGAAAGGACGAAACACCGGAGCAGCGATGCGACCCTCGTTTAGAGACGGGGGCAGCGTTTCGTCTCTGTCCAGCGCTGCCCCGGCCGTCCCAGAAGGTCGCATCGCCGCGGTTCTATCTAGTTACGCGTTAAACCAACTAGAATTTTTTTTGTCGGTGCGAATACGAGTCACTCTTCTCTCTAACGTTTTCGAGTACTAGGATCCATTAGGCG
GGAGCAGCGATGCGACCCTC_PBS15_g55019289_C>T	g55019289_C>T	g55019289_C>T	intended_and_syn	GGAGCAGCGATGCGACCCTC	0.7	CGG	+	PAM_intact	AGCGCTGCCCCGGCCGTCCCaGAGGGTCGCATCGCTGCT	4	15	24	AGACATCTGGA	C	T	S	S	4	S4S	snv	synonymous	coding	TRUE	FALSE	FALSE		1115730	Likely benign	TATATATCTTGTGGAAAGGACGAAACACCGGAGCAGCGATGCGACCCTCGTTTAGAGACGCTCTAAAACGTCTCTGTCCAGCGCTGCCCCGGCCGTCCCAGAGGGTCGCATCGCTGCTCGCGGTTCTATCTAGTTACGCGTTAAACCAACTAGAATTTTTTTTGTCGGTGCGAATACGAGTCAAGACATCTGGAAACGTTTTCGAGTACTAGGATCCATTAGGCG
GAGCAGCGATGCGACCCTCC_PBS13_g55019289_C>T	g55019289_C>T	g55019289_C>T	intended_and_syn	GAGCAGCGATGCGACCCTCC	0.7	GGG-to-ggc	+	PAM_disrupted_silent_mutation	GAGCGCTGCCCCGGCCGTgccaGAGGGTCGCATCGCT	3	13	24	TACGTTCGGCT	C	T	S	S	4	S4S	snv	synonymous	coding	TRUE	FALSE	FALSE		1115730	Likely benign	TATATATCTTGTGGAAAGGACGAAACACCGAGCAGCGATGCGACCCTCCGTTTAGAGACGCAAGTACGAGCGTCTCTGTCCGAGCGCTGCCCCGGCCGTGCCAGAGGGTCGCATCGCTCGCGGTTCTATCTAGTTACGCGTTAAACCAACTAGAATTTTTTTTGTCGGTGCGAATACGAGTCATACGTTCGGCTAACGTTTTCGAGTACTAGGATCCATTAGGCG
GGAGCAGCGATGCGACCCTC_PBS13_g55019289_C>T:g55019286_C>T	g55019289_C>T	g55019289_C>T:g55019286_C>T	intended_syn	GGAGCAGCGATGCGACCCTC	0.7	CGG	+	PAM_intact	AGCGCTGCCCCGGCCGTCCCaGAaGGTCGCATCGCTG	4	13	24	CCAGATCAGAT	C	T	S	S	4	S4S	snv	synonymous	coding	TRUE	FALSE	FALSE		1115730	Likely benign	TATATATCTTGTGGAAAGGACGAAACACCGGAGCAGCGATGCGACCCTCGTTTAGAGACGTCTGAGGGAACGTCTCTGTCCAGCGCTGCCCCGGCCGTCCCAGAAGGTCGCATCGCTGCGCGGTTCTATCTAGTTACGCGTTAAACCAACTAGAATTTTTTTTGTCGGTGCGAATACGAGTCACCAGATCAGATAACGTTTTCGAGTACTAGGATCCATTAGGCG
GGAGCAGCGATGCGACCCTC_PBS15_g55019289_C>T:g55019286_C>T	g55019289_C>T	g55019289_C>T:g55019286_C>T	intended_syn	GGAGCAGCGATGCGACCCTC	0.7	CGG	+	PAM_intact	AGCGCTGCCCCGGCCGTCCCaGAaGGTCGCATCGCTGCT	4	15	24	GTACTGGCAAC	C	T	S	S	4	S4S	snv	synonymous	coding	TRUE	FALSE	FALSE		1115730	Likely benign	TATATATCTTGTGGAAAGGACGAAACACCGGAGCAGCGATGCGACCCTCGTTTAGAGACGTAACCCAACGTCTCTGTCCAGCGCTGCCCCGGCCGTCCCAGAAGGTCGCATCGCTGCTCGCGGTTCTATCTAGTTACGCGTTAAACCAACTAGAATTTTTTTTGTCGGTGCGAATACGAGTCAGTACTGGCAACAACGTTTTCGAGTACTAGGATCCATTAGGCG
GAGCAGCGATGCGACCCTCC_PBS11_g55019290_G>C	g55019290_G>C	g55019290_G>C	intended	GAGCAGCGATGCGACCCTCC	0.7	GGG-to-aga	+	PAM_disrupted_silent_mutation	GAGCGCTGCCCCGGCCGTtctGGAGGGTCGCATCG	4	11	24	TGGACGCAGAT	G	C	G	R	5	G5R	snv	nonsynonymous	coding	TRUE	FALSE	FALSE		1477158	Uncertain significance	TATATATCTTGTGGAAAGGACGAAACACCGAGCAGCGATGCGACCCTCCGTTTAGAGACGTTACCGTGGCTTCGTCTCTGTCCGAGCGCTGCCCCGGCCGTTCTGGAGGGTCGCATCGCGCGGTTCTATCTAGTTACGCGTTAAACCAACTAGAATTTTTTTTGTCGGTGCGAATACGAGTCATGGACGCAGATAACGTTTTCGAGTACTAGGATCCATTAGGCG
GAGCAGCGATGCGACCCTCC_PBS13_g55019290_G>C	g55019290_G>C	g55019290_G>C	intended	GAGCAGCGATGCGACCCTCC	0.7	GGG-to-aga	+	PAM_disrupted_silent_mutation	GAGCGCTGCCCCGGCCGTtctGGAGGGTCGCATCGCT	4	13	24	TCAGGCCTGAA	G	C	G	R	5	G5R	snv	nonsynonymous	coding	TRUE	FALSE	FALSE		1477158	Uncertain significance	TATATATCTTGTGGAAAGGACGAAACACCGAGCAGCGATGCGACCCTCCGTTTAGAGACGTGAGAGTTTCCGTCTCTGTCCGAGCGCTGCCCCGGCCGTTCTGGAGGGTCGCATCGCTCGCGGTTCTATCTAGTTACGCGTTAAACCAACTAGAATTTTTTTTGTCGGTGCGAATACGAGTCATCAGGCCTGAAAACGTTTTCGAGTACTAGGATCCATTAGGCG
GGAGCAGCGATGCGACCCTC_PBS13_g55019290_G>C	g55019290_G>C	g55019290_G>C	intended	GGAGCAGCGATGCGACCCTC	0.7	CGG	+	PAM_disrupted	AGCGCTGCCCCGGCCGTCCgGGAGGGTCGCATCGCTG	5	13	24	CCAGAGTAACA	G	C	G	R	5	G5R	snv	nonsynonymous	coding	TRUE	FALSE	FALSE		1477158	Uncertain significance	TATATATCTTGTGGAAAGGACGAAACACCGGAGCAGCGATGCGACCCTCGTTTAGAGACGTCCGCACGAGCGTCTCTGTCCAGCGCTGCCCCGGCCGTCCGGGAGGGTCGCATCGCTGCGCGGTTCTATCTAGTTACGCGTTAAACCAACTAGAATTTTTTTTGTCGGTGCGAATACGAGTCACCAGAGTAACAAACGTTTTCGAGTACTAGGATCCATTAGGCG
GAGCAGCGATGCGACCCTCC_PBS15_g55019290_G>C	g55019290_G>C	g55019290_G>C	intended	GAGCAGCGATGCGACCCTCC	0.7	GGG-to-aga	+	PAM_disrupted_silent_mutation	GAGCGCTGCCCCGGCCGTtctGGAGGGTCGCATCGCTGC	4	15	24	GACCTCAGCTT	G	C	G	R	5	G5R	snv	nonsynonymous	coding	TRUE	FALSE	FALSE		1477158	Uncertain significance	TATATATCTTGTGGAAAGGACGAAACACCGAGCAGCGATGCGACCCTCCGTTTAGAGACGTTGCAGTACGTCTCTGTCCGAGCGCTGCCCCGGCCGTTCTGGAGGGTCGCATCGCTGCCGCGGTTCTATCTAGTTACGCGTTAAACCAACTAGAATTTTTTTTGTCGGTGCGAATACGAGTCAGACCTCAGCTTAACGTTTTCGAGTACTAGGATCCATTAGGCG
GGAGCAGCGATGCGACCCTC_PBS15_g55019290_G>C	g55019290_G>C	g55019290_G>C	intended	GGAGCAGCGATGCGACCCTC	0.7	CGG	+	PAM_disrupted	AGCGCTGCCCCGGCCGTCCgGGAGGGTCGCATCGCTGCT	5	15	24	GGAGGTCTTAC	G	C	G	R	5	G5R	snv	nonsynonymous	coding	TRUE	FALSE	FALSE		1477158	Uncertain significance	TATATATCTTGTGGAAAGGACGAAACACCGGAGCAGCGATGCGACCCTCGTTTAGAGACGCTCGGCGACGTCTCTGTCCAGCGCTGCCCCGGCCGTCCGGGAGGGTCGCATCGCTGCTCGCGGTTCTATCTAGTTACGCGTTAAACCAACTAGAATTTTTTTTGTCGGTGCGAATACGAGTCAGGAGGTCTTACAACGTTTTCGAGTACTAGGATCCATTAGGCG
GGAGCAGCGATGCGACCCTC_PBS11_g55019290_G>C:g55019286_C>T	g55019290_G>C	g55019290_G>C:g55019286_C>T	intended_syn	GGAGCAGCGATGCGACCCTC	0.7	CGG	+	PAM_disrupted	AGCGCTGCCCCGGCCGTCCgGGAaGGTCGCATCGC	5	11	24	TGAGCCGAACT	G	C	G	R	5	G5R	snv	nonsynonymous	coding	TRUE	FALSE	FALSE		1477158	Uncertain significance	TATATATCTTGTGGAAAGGACGAAACACCGGAGCAGCGATGCGACCCTCGTTTAGAGACGCATATCAACGGACGTCTCTGTCCAGCGCTGCCCCGGCCGTCCGGGAAGGTCGCATCGCCGCGGTTCTATCTAGTTACGCGTTAAACCAACTAGAATTTTTTTTGTCGGTGCGAATACGAGTCATGAGCCGAACTAACGTTTTCGAGTACTAGGATCCATTAGGCG
GGAGCAGCGATGCGACCCTC_PBS11_g55019290_G>C	g55019290_G>C	g55019290_G>C	intended	GGAGCAGCGATGCGACCCTC	0.7	CGG	+	PAM_disrupted	AGCGCTGCCCCGGCCGTCCgGGAGGGTCGCATCGC	5	11	24	ACTACTAGAGG	G	C	G	R	5	G5R	snv	nonsynonymous	coding	TRUE	FALSE	FALSE		1477158	Uncertain significance	TATATATCTTGTGGAAAGGACGAAACACCGGAGCAGCGATGCGACCCTCGTTTAGAGACGGCTTGAAGTCTCCGTCTCTGTCCAGCGCTGCCCCGGCCGTCCGGGAGGGTCGCATCGCCGCGGTTCTATCTAGTTACGCGTTAAACCAACTAGAATTTTTTTTGTCGGTGCGAATACGAGTCAACTACTAGAGGAACGTTTTCGAGTACTAGGATCCATTAGGCG
GGAGCAGCGATGCGACCCTC_PBS13_g55019290_G>C:g55019286_C>T	g55019290_G>C	g55019290_G>C:g55019286_C>T	intended_syn	GGAGCAGCGATGCGACCCTC	0.7	CGG	+	PAM_disrupted	AGCGCTGCCCCGGCCGTCCgGGAaGGTCGCATCGCTG	5	13	24	GGAGCTCTTCT	G	C	G	R	5	G5R	snv	nonsynonymous	coding	TRUE	FALSE	FALSE		1477158	Uncertain significance	TATATATCTTGTGGAAAGGACGAAACACCGGAGCAGCGATGCGACCCTCGTTTAGAGACGCCCTTCTCTTCGTCTCTGTCCAGCGCTGCCCCGGCCGTCCGGGAAGGTCGCATCGCTGCGCGGTTCTATCTAGTTACGCGTTAAACCAACTAGAATTTTTTTTGTCGGTGCGAATACGAGTCAGGAGCTCTTCTAACGTTTTCGAGTACTAGGATCCATTAGGCG
GGAGCAGCGATGCGACCCTC_PBS15_g55019290_G>C:g55019286_C>T	g55019290_G>C	g55019290_G>C:g55019286_C>T	intended_syn	GGAGCAGCGATGCGACCCTC	0.7	CGG	+	PAM_disrupted	AGCGCTGCCCCGGCCGTCCgGGAaGGTCGCATCGCTGCT	5	15	24	CCAGGTAAGGA	G	C	G	R	5	G5R	snv	nonsynonymous	coding	TRUE	FALSE	FALSE		1477158	Uncertain significance	TATATATCTTGTGGAAAGGACGAAACACCGGAGCAGCGATGCGACCCTCGTTTAGAGACGGATGCCACCGTCTCTGTCCAGCGCTGCCCCGGCCGTCCGGGAAGGTCGCATCGCTGCTCGCGGTTCTATCTAGTTACGCGTTAAACCAACTAGAATTTTTTTTGTCGGTGCGAATACGAGTCACCAGGTAAGGAAACGTTTTCGAGTACTAGGATCCATTAGGCG
GGAGCAGCGATGCGACCCTC_PBS15_g55019291_G>A:g55019295_G>C	g55019291_G>A	g55019291_G>A:g55019295_G>C	intended_syn	GGAGCAGCGATGCGACCCTC	0.7	CGG	+	PAM_disrupted	AGCGCTGCCCCGGCgGTCtCGGAGGGTCGCATCGCTGCT	10	15	24	TCGAAGAGTCG	G	A	G	E	5	G5E	snv	nonsynonymous	coding	TRUE	FALSE	FALSE		1500085	Uncertain significance	TATATATCTTGTGGAAAGGACGAAACACCGGAGCAGCGATGCGACCCTCGTTTAGAGACGCTAGCAGTCGTCTCTGTCCAGCGCTGCCCCGGCGGTCTCGGAGGGTCGCATCGCTGCTCGCGGTTCTATCTAGTTACGCGTTAAACCAACTAGAATTTTTTTTGTCGGTGCGAATACGAGTCATCGAAGAGTCGAACGTTTTCGAGTACTAGGATCCATTAGGCG
GAGCAGCGATGCGACCCTCC_PBS11_g55019291_G>A:g55019295_G>C	g55019291_G>A	g55019291_G>A:g55019295_G>C	intended_syn	GAGCAGCGATGCGACCCTCC	0.7	GGG	+	PAM_disrupted	GAGCGCTGCCCCGGCgGTCtCGGAGGGTCGCATCG	9	11	24	GAGACTGAGTG	G	A	G	E	5	G5E	snv	nonsynonymous	coding	TRUE	FALSE	FALSE		1500085	Uncertain significance	TATATATCTTGTGGAAAGGACGAAACACCGAGCAGCGATGCGACCCTCCGTTTAGAGACGGTCAACTCTCAACGTCTCTGTCCGAGCGCTGCCCCGGCGGTCTCGGAGGGTCGCATCGCGCGGTTCTATCTAGTTACGCGTTAAACCAACTAGAATTTTTTTTGTCGGTGCGAATACGAGTCAGAGACTGAGTGAACGTTTTCGAGTACTAGGATCCATTAGGCG
AGCGATGCGACCCTCCGGGA_PBS15_g55019291_G>A	g55019291_G>A	g55019291_G>A	intended	AGCGATGCGACCCTCCGGGA	0.7	CGG-to-ccg	+	PAM_disrupted_silent_mutation	CCAGGAGCGCTGCCCCGGCggtCtCGGAGGGTCGCATCG	1	15	24	CAGATCGAGTA	G	A	G	E	5	G5E	snv	nonsynonymous	coding	TRUE	FALSE	FALSE		1500085	Uncertain significance	TATATATCTTGTGGAAAGGACGAAACACCGAGCGATGCGACCCTCCGGGAGTTTAGAGACGTCGTGTCCGTCTCTGTCCCCAGGAGCGCTGCCCCGGCGGTCTCGGAGGGTCGCATCGCGCGGTTCTATCTAGTTACGCGTTAAACCAACTAGAATTTTTTTTGTCGGTGCGAATACGAGTCACAGATCGAGTAAACGTTTTCGAGTACTAGGATCCATTAGGCG
AGCGATGCGACCCTCCGGGA_PBS13_g55019291_G>A:g55019295_G>C	g55019291_G>A	g55019291_G>A:g55019295_G>C	intended_syn	AGCGATGCGACCCTCCGGGA	0.7	CGG	+	PAM_disrupted	CCAGGAGCGCTGCCCCGGCgGTCtCGGAGGGTCGCAT	5	13	24	CTCGGTTCTTC	G	A	G	E	5	G5E	snv	nonsynonymous	coding	TRUE	FALSE	FALSE		1500085	Uncertain significance	TATATATCTTGTGGAAAGGACGAAACACCGAGCGATGCGACCCTCCGGGAGTTTAGAGACGGGCTGCCTTCGTCTCTGTCCCCAGGAGCGCTGCCCCGGCGGTCTCGGAGGGTCGCATCGCGGTTCTATCTAGTTACGCGTTAAACCAACTAGAATTTTTTTTGTCGGTGCGAATACGAGTCACTCGGTTCTTCAACGTTTTCGAGTACTAGGATCCATTAGGCG
AGCGATGCGACCCTCCGGGA_PBS13_g55019291_G>A	g55019291_G>A	g55019291_G>A	intended	AGCGATGCGACCCTCCGGGA	0.7	CGG-to-ccg	+	PAM_disrupted_silent_mutation	CCAGGAGCGCTGCCCCGGCggtCtCGGAGGGTCGCAT	1	13	24	ACTGTGGTGTG	G	A	G	E	5	G5E	snv	nonsynonymous	coding	TRUE	FALSE	FALSE		1500085	Uncertain significance	TATATATCTTGTGGAAAGGACGAAACACCGAGCGATGCGACCCTCCGGGAGTTTAGAGACGTGCCTGATCCGTCTCTGTCCCCAGGAGCGCTGCCCCGGCGGTCTCGGAGGGTCGCATCGCGGTTCTATCTAGTTACGCGTTAAACCAACTAGAATTTTTTTTGTCGGTGCGAATACGAGTCAACTGTGGTGTGAACGTTTTCGAGTACTAGGATCCATTAGGCG
GAGCAGCGATGCGACCCTCC_PBS13_g55019291_G>A:g55019295_G>C	g55019291_G>A	g55019291_G>A:g55019295_G>C	intended_syn	GAGCAGCGATGCGACCCTCC	0.7	GGG	+	PAM_disrupted	GAGCGCTGCCCCGGCgGTCtCGGAGGGTCGCATCGCT	9	13	24	ATCACGCATGA	G	A	G	E	5	G5E	snv	nonsynonymous	coding	TRUE	FALSE	FALSE		1500085	Uncertain significance	TATATATCTTGTGGAAAGGACGAAACACCGAGCAGCGATGCGACCCTCCGTTTAGAGACGGGATGCGAACCGTCTCTGTCCGAGCGCTGCCCCGGCGGTCTCGGAGGGTCGCATCGCTCGCGGTTCTATCTAGTTACGCGTTAAACCAACTAGAATTTTTTTTGTCGGTGCGAATACGAGTCAATCACGCATGAAACGTTTTCGAGTACTAGGATCCATTAGGCG
AGCGATGCGACCCTCCGGGA_PBS11_g55019291_G>A:g55019295_G>C	g55019291_G>A	g55019291_G>A:g55019295_G>C	intended_syn	AGCGATGCGACCCTCCGGGA	0.7	CGG	+	PAM_disrupted	CCAGGAGCGCTGCCCCGGCgGTCtCGGAGGGTCGC	5	11	24	TGGTCAGCCAT	G	A	G	E	5	G5E	snv	nonsynonymous	coding	TRUE	FALSE	FALSE		1500085	Uncertain significance	TATATATCTTGTGGAAAGGACGAAACACCGAGCGATGCGACCCTCCGGGAGTTTAGAGACGAGATCACGGAACGTCTCTGTCCCCAGGAGCGCTGCCCCGGCGGTCTCGGAGGGTCGCCGCGGTTCTATCTAGTTACGCGTTAAACCAACTAGAATTTTTTTTGTCGGTGCGAATACGAGTCATGGTCAGCCATAACGTTTTCGAGTACTAGGATCCATTAGGCG
GGAGCAGCGATGCGACCCTC_PBS13_g55019291_G>A:g55019295_G>C	g55019291_G>A	g55019291_G>A:g55019295_G>C	intended_syn	GGAGCAGCGATGCGACCCTC	0.7	CGG	+	PAM_disrupted	AGCGCTGCCCCGGCgGTCtCGGAGGGTCGCATCGCTG	10	13	24	TGTTGCCGACT	G	A	G	E	5	G5E	snv	nonsynonymous	coding	TRUE	FALSE	FALSE		1500085	Uncertain significance	TATATATCTTGTGGAAAGGACGAAACACCGGAGCAGCGATGCGACCCTCGTTTAGAGACGCCTCTAGTTGCGTCTCTGTCCAGCGCTGCCCCGGCGGTCTCGGAGGGTCGCATCGCTGCGCGGTTCTATCTAGTTACGCGTTAAACCAACTAGAATTTTTTTTGTCGGTGCGAATACGAGTCATGTTGCCGACTAACGTTTTCGAGTACTAGGATCCATTAGGCG
AGCGATGCGACCCTCCGGGA_PBS15_g55019291_G>A:g55019295_G>C	g55019291_G>A	g55019291_G>A:g55019295_G>C	intended_syn	AGCGATGCGACCCTCCGGGA	0.7	CGG	+	PAM_disrupted	CCAGGAGCGCTGCCCCGGCgGTCtCGGAGGGTCGCATCG	5	15	24	GTATGACACGC	G	A	G	E	5	G5E	snv	nonsynonymous	coding	TRUE	FALSE	FALSE		1500085	Uncertain significance	TATATATCTTGTGGAAAGGACGAAACACCGAGCGATGCGACCCTCCGGGAGTTTAGAGACGATACGGCCGTCTCTGTCCCCAGGAGCGCTGCCCCGGCGGTCTCGGAGGGTCGCATCGCGCGGTTCTATCTAGTTACGCGTTAAACCAACTAGAATTTTTTTTGTCGGTGCGAATACGAGTCAGTATGACACGCAACGTTTTCGAGTACTAGGATCCATTAGGCG
AGCGATGCGACCCTCCGGGA_PBS11_g55019291_G>A	g55019291_G>A	g55019291_G>A	intended	AGCGATGCGACCCTCCGGGA	0.7	CGG-to-ccg	+	PAM_disrupted_silent_mutation	CCAGGAGCGCTGCCCCGGCggtCtCGGAGGGTCGC	1	11	24	GGATTATCCGG	G	A	G	E	5	G5E	snv	nonsynonymous	coding	TRUE	FALSE	FALSE		1500085	Uncertain significance	TATATATCTTGTGGAAAGGACGAAACACCGAGCGATGCGACCCTCCGGGAGTTTAGAGACGATGCCAATACACGTCTCTGTCCCCAGGAGCGCTGCCCCGGCGGTCTCGGAGGGTCGCCGCGGTTCTATCTAGTTACGCGTTAAACCAACTAGAATTTTTTTTGTCGGTGCGAATACGAGTCAGGATTATCCGGAACGTTTTCGAGTACTAGGATCCATTAGGCG
GAGCAGCGATGCGACCCTCC_PBS15_g55019291_G>A:g55019295_G>C	g55019291_G>A	g55019291_G>A:g55019295_G>C	intended_syn	GAGCAGCGATGCGACCCTCC	0.7	GGG	+	PAM_disrupted	GAGCGCTGCCCCGGCgGTCtCGGAGGGTCGCATCGCTGC	9	15	24	TGAGTTCCATC	G	A	G	E	5	G5E	snv	nonsynonymous	coding	TRUE	FALSE	FALSE		1500085	Uncertain significance	TATATATCTTGTGGAAAGGACGAAACACCGAGCAGCGATGCGACCCTCCGTTTAGAGACGCGGGGATTCGTCTCTGTCCGAGCGCTGCCCCGGCGGTCTCGGAGGGTCGCATCGCTGCCGCGGTTCTATCTAGTTACGCGTTAAACCAACTAGAATTTTTTTTGTCGGTGCGAATACGAGTCATGAGTTCCATCAACGTTTTCGAGTACTAGGATCCATTAGGCG
GGAGCAGCGATGCGACCCTC_PBS11_g55019291_G>A:g55019295_G>C	g55019291_G>A	g55019291_G>A:g55019295_G>C	intended_syn	GGAGCAGCGATGCGACCCTC	0.7	CGG	+	PAM_disrupted	AGCGCTGCCCCGGCgGTCtCGGAGGGTCGCATCGC	10	11	24	CGGTAAGAGAA	G	A	G	E	5	G5E	snv	nonsynonymous	coding	TRUE	FALSE	FALSE		1500085	Uncertain significance	TATATATCTTGTGGAAAGGACGAAACACCGGAGCAGCGATGCGACCCTCGTTTAGAGACGCGTGGGATAGGCCGTCTCTGTCCAGCGCTGCCCCGGCGGTCTCGGAGGGTCGCATCGCCGCGGTTCTATCTAGTTACGCGTTAAACCAACTAGAATTTTTTTTGTCGGTGCGAATACGAGTCACGGTAAGAGAAAACGTTTTCGAGTACTAGGATCCATTAGGCG
GAGCAGCGATGCGACCCTCC_PBS11_g55019291_G>C	g55019291_G>C	g55019291_G>C	intended	GAGCAGCGATGCGACCCTCC	0.7	GGG	+	PAM_disrupted	GAGCGCTGCCCCGGCCGTCgCGGAGGGTCGCATCG	5	11	24	GACTTGTTGCC	G	C	G	A	5	G5A	snv	nonsynonymous	coding	TRUE	FALSE	FALSE		1063111	Uncertain significance	TATATATCTTGTGGAAAGGACGAAACACCGAGCAGCGATGCGACCCTCCGTTTAGAGACGACATGCGCGTGCCGTCTCTGTCCGAGCGCTGCCCCGGCCGTCGCGGAGGGTCGCATCGCGCGGTTCTATCTAGTTACGCGTTAAACCAACTAGAATTTTTTTTGTCGGTGCGAATACGAGTCAGACTTGTTGCCAACGTTTTCGAGTACTAGGATCCATTAGGCG
GAGCAGCGATGCGACCCTCC_PBS15_g55019291_G>C:g55019295_G>C	g55019291_G>C	g55019291_G>C:g55019295_G>C	intended_syn	GAGCAGCGATGCGACCCTCC	0.7	GGG	+	PAM_disrupted	GAGCGCTGCCCCGGCgGTCgCGGAGGGTCGCATCGCTGC	9	15	24	GTCACTTGCGA	G	C	G	A	5	G5A	snv	nonsynonymous	coding	TRUE	FALSE	FALSE		1063111	Uncertain significance	TATATATCTTGTGGAAAGGACGAAACACCGAGCAGCGATGCGACCCTCCGTTTAGAGACGATCCGGAGCGTCTCTGTCCGAGCGCTGCCCCGGCGGTCGCGGAGGGTCGCATCGCTGCCGCGGTTCTATCTAGTTACGCGTTAAACCAACTAGAATTTTTTTTGTCGGTGCGAATACGAGTCAGTCACTTGCGAAACGTTTTCGAGTACTAGGATCCATTAGGCG
AGCGATGCGACCCTCCGGGA_PBS13_g55019291_G>C	g55019291_G>C	g55019291_G>C	intended	AGCGATGCGACCCTCCGGGA	0.7	CGG-to-ccg	+	PAM_disrupted_silent_mutation	CCAGGAGCGCTGCCCCGGCggtCgCGGAGGGTCGCAT	1	13	24	GTTGCCGATTC	G	C	G	A	5	G5A	snv	nonsynonymous	coding	TRUE	FALSE	FALSE		1063111	Uncertain significance	TATATATCTTGTGGAAAGGACGAAACACCGAGCGATGCGACCCTCCGGGAGTTTAGAGACGTCATTTTTCCGTCTCTGTCCCCAGGAGCGCTGCCCCGGCGGTCGCGGAGGGTCGCATCGCGGTTCTATCTAGTTACGCGTTAAACCAACTAGAATTTTTTTTGTCGGTGCGAATACGAGTCAGTTGCCGATTCAACGTTTTCGAGTACTAGGATCCATTAGGCG
GAGCAGCGATGCGACCCTCC_PBS13_g55019291_G>C	g55019291_G>C	g55019291_G>C	intended	GAGCAGCGATGCGACCCTCC	0.7	GGG	+	PAM_disrupted	GAGCGCTGCCCCGGCCGTCgCGGAGGGTCGCATCGCT	5	13	24	AGGCACCATGT	G	C	G	A	5	G5A	snv	nonsynonymous	coding	TRUE	FALSE	FALSE		1063111	Uncertain significance	TATATATCTTGTGGAAAGGACGAAACACCGAGCAGCGATGCGACCCTCCGTTTAGAGACGCCTCGGATAGCGTCTCTGTCCGAGCGCTGCCCCGGCCGTCGCGGAGGGTCGCATCGCTCGCGGTTCTATCTAGTTACGCGTTAAACCAACTAGAATTTTTTTTGTCGGTGCGAATACGAGTCAAGGCACCATGTAACGTTTTCGAGTACTAGGATCCATTAGGCG
GGAGCAGCGATGCGACCCTC_PBS13_g55019291_G>C:g55019295_G>C	g55019291_G>C	g55019291_G>C:g55019295_G>C	intended_syn	GGAGCAGCGATGCGACCCTC	0.7	CGG	+	PAM_disrupted	AGCGCTGCCCCGGCgGTCgCGGAGGGTCGCATCGCTG	10	13	24	ACGTAGAGTCA	G	C	G	A	5	G5A	snv	nonsynonymous	coding	TRUE	FALSE	FALSE		1063111	Uncertain significance	TATATATCTTGTGGAAAGGACGAAACACCGGAGCAGCGATGCGACCCTCGTTTAGAGACGGCCCGAGCTACGTCTCTGTCCAGCGCTGCCCCGGCGGTCGCGGAGGGTCGCATCGCTGCGCGGTTCTATCTAGTTACGCGTTAAACCAACTAGAATTTTTTTTGTCGGTGCGAATACGAGTCAACGTAGAGTCAAACGTTTTCGAGTACTAGGATCCATTAGGCG
GGAGCAGCGATGCGACCCTC_PBS15_g55019291_G>C	g55019291_G>C	g55019291_G>C	intended	GGAGCAGCGATGCGACCCTC	0.7	CGG	+	PAM_disrupted	AGCGCTGCCCCGGCCGTCgCGGAGGGTCGCATCGCTGCT	6	15	24	AGAGACCGTCA	G	C	G	A	5	G5A	snv	nonsynonymous	coding	TRUE	FALSE	FALSE		1063111	Uncertain significance	TATATATCTTGTGGAAAGGACGAAACACCGGAGCAGCGATGCGACCCTCGTTTAGAGACGTTCATCCACGTCTCTGTCCAGCGCTGCCCCGGCCGTCGCGGAGGGTCGCATCGCTGCTCGCGGTTCTATCTAGTTACGCGTTAAACCAACTAGAATTTTTTTTGTCGGTGCGAATACGAGTCAAGAGACCGTCAAACGTTTTCGAGTACTAGGATCCATTAGGCG
AGCGATGCGACCCTCCGGGA_PBS13_g55019291_G>C:g55019295_G>C	g55019291_G>C	g55019291_G>C:g55019295_G>C	intended_syn	AGCGATGCGACCCTCCGGGA	0.7	CGG	+	PAM_disrupted	CCAGGAGCGCTGCCCCGGCgGTCgCGGAGGGTCGCAT	5	13	24	CAATGGTAAGC	G	C	G	A	5	G5A	snv	nonsynonymous	coding	TRUE	FALSE	FALSE		1063111	Uncertain significance	TATATATCTTGTGGAAAGGACGAAACACCGAGCGATGCGACCCTCCGGGAGTTTAGAGACGGACTCCCTACGTCTCTGTCCCCAGGAGCGCTGCCCCGGCGGTCGCGGAGGGTCGCATCGCGGTTCTATCTAGTTACGCGTTAAACCAACTAGAATTTTTTTTGTCGGTGCGAATACGAGTCACAATGGTAAGCAACGTTTTCGAGTACTAGGATCCATTAGGCG
AGCGATGCGACCCTCCGGGA_PBS15_g55019291_G>C	g55019291_G>C	g55019291_G>C	intended	AGCGATGCGACCCTCCGGGA	0.7	CGG-to-ccg	+	PAM_disrupted_silent_mutation	CCAGGAGCGCTGCCCCGGCggtCgCGGAGGGTCGCATCG	1	15	24	AAGCCTGTCAA	G	C	G	A	5	G5A	snv	nonsynonymous	coding	TRUE	FALSE	FALSE		1063111	Uncertain significance	TATATATCTTGTGGAAAGGACGAAACACCGAGCGATGCGACCCTCCGGGAGTTTAGAGACGGCACGCACGTCTCTGTCCCCAGGAGCGCTGCCCCGGCGGTCGCGGAGGGTCGCATCGCGCGGTTCTATCTAGTTACGCGTTAAACCAACTAGAATTTTTTTTGTCGGTGCGAATACGAGTCAAAGCCTGTCAAAACGTTTTCGAGTACTAGGATCCATTAGGCG
GGAGCAGCGATGCGACCCTC_PBS13_g55019291_G>C	g55019291_G>C	g55019291_G>C	intended	GGAGCAGCGATGCGACCCTC	0.7	CGG	+	PAM_disrupted	AGCGCTGCCCCGGCCGTCgCGGAGGGTCGCATCGCTG	6	13	24	TGTTGCACCAC	G	C	G	A	5	G5A	snv	nonsynonymous	coding	TRUE	FALSE	FALSE		1063111	Uncertain significance	TATATATCTTGTGGAAAGGACGAAACACCGGAGCAGCGATGCGACCCTCGTTTAGAGACGGAAAAAGCCGCGTCTCTGTCCAGCGCTGCCCCGGCCGTCGCGGAGGGTCGCATCGCTGCGCGGTTCTATCTAGTTACGCGTTAAACCAACTAGAATTTTTTTTGTCGGTGCGAATACGAGTCATGTTGCACCACAACGTTTTCGAGTACTAGGATCCATTAGGCG
GGAGCAGCGATGCGACCCTC_PBS15_g55019291_G>C:g55019295_G>C	g55019291_G>C	g55019291_G>C:g55019295_G>C	intended_syn	GGAGCAGCGATGCGACCCTC	0.7	CGG	+	PAM_disrupted	AGCGCTGCCCCGGCgGTCgCGGAGGGTCGCATCGCTGCT	10	15	24	TGGTGTGTGGT	G	C	G	A	5	G5A	snv	nonsynonymous	coding	TRUE	FALSE	FALSE		1063111	Uncertain significance	TATATATCTTGTGGAAAGGACGAAACACCGGAGCAGCGATGCGACCCTCGTTTAGAGACGCCGCGCTACGTCTCTGTCCAGCGCTGCCCCGGCGGTCGCGGAGGGTCGCATCGCTGCTCGCGGTTCTATCTAGTTACGCGTTAAACCAACTAGAATTTTTTTTGTCGGTGCGAATACGAGTCATGGTGTGTGGTAACGTTTTCGAGTACTAGGATCCATTAGGCG
AGCGATGCGACCCTCCGGGA_PBS15_g55019291_G>C:g55019295_G>C	g55019291_G>C	g55019291_G>C:g55019295_G>C	intended_syn	AGCGATGCGACCCTCCGGGA	0.7	CGG	+	PAM_disrupted	CCAGGAGCGCTGCCCCGGCgGTCgCGGAGGGTCGCATCG	5	15	24	ACGGATCCATG	G	C	G	A	5	G5A	snv	nonsynonymous	coding	TRUE	FALSE	FALSE		1063111	Uncertain significance	TATATATCTTGTGGAAAGGACGAAACACCGAGCGATGCGACCCTCCGGGAGTTTAGAGACGAATCTAACGTCTCTGTCCCCAGGAGCGCTGCCCCGGCGGTCGCGGAGGGTCGCATCGCGCGGTTCTATCTAGTTACGCGTTAAACCAACTAGAATTTTTTTTGTCGGTGCGAATACGAGTCAACGGATCCATGAACGTTTTCGAGTACTAGGATCCATTAGGCG
GGAGCAGCGATGCGACCCTC_PBS11_g55019291_G>C	g55019291_G>C	g55019291_G>C	intended	GGAGCAGCGATGCGACCCTC	0.7	CGG	+	PAM_disrupted	AGCGCTGCCCCGGCCGTCgCGGAGGGTCGCATCGC	6	11	24	CGTAGTACGTG	G	C	G	A	5	G5A	snv	nonsynonymous	coding	TRUE	FALSE	FALSE		1063111	Uncertain significance	TATATATCTTGTGGAAAGGACGAAACACCGGAGCAGCGATGCGACCCTCGTTTAGAGACGTTCAACCATTGGCGTCTCTGTCCAGCGCTGCCCCGGCCGTCGCGGAGGGTCGCATCGCCGCGGTTCTATCTAGTTACGCGTTAAACCAACTAGAATTTTTTTTGTCGGTGCGAATACGAGTCACGTAGTACGTGAACGTTTTCGAGTACTAGGATCCATTAGGCG
GAGCAGCGATGCGACCCTCC_PBS15_g55019291_G>C	g55019291_G>C	g55019291_G>C	intended	GAGCAGCGATGCGACCCTCC	0.7	GGG	+	PAM_disrupted	GAGCGCTGCCCCGGCCGTCgCGGAGGGTCGCATCGCTGC	5	15	24	GCCATAAGTCG	G	C	G	A	5	G5A	snv	nonsynonymous	coding	TRUE	FALSE	FALSE		1063111	Uncertain significance	TATATATCTTGTGGAAAGGACGAAACACCGAGCAGCGATGCGACCCTCCGTTTAGAGACGCCTGTTCTCGTCTCTGTCCGAGCGCTGCCCCGGCCGTCGCGGAGGGTCGCATCGCTGCCGCGGTTCTATCTAGTTACGCGTTAAACCAACTAGAATTTTTTTTGTCGGTGCGAATACGAGTCAGCCATAAGTCGAACGTTTTCGAGTACTAGGATCCATTAGGCG
GAGCAGCGATGCGACCCTCC_PBS11_g55019291_G>C:g55019295_G>C	g55019291_G>C	g55019291_G>C:g55019295_G>C	intended_syn	GAGCAGCGATGCGACCCTCC	0.7	GGG	+	PAM_disrupted	GAGCGCTGCCCCGGCgGTCgCGGAGGGTCGCATCG	9	11	24	CTTAGCAGTCT	G	C	G	A	5	G5A	snv	nonsynonymous	coding	TRUE	FALSE	FALSE		1063111	Uncertain significance	TATATATCTTGTGGAAAGGACGAAACACCGAGCAGCGATGCGACCCTCCGTTTAGAGACGAGAAAACCTGGACGTCTCTGTCCGAGCGCTGCCCCGGCGGTCGCGGAGGGTCGCATCGCGCGGTTCTATCTAGTTACGCGTTAAACCAACTAGAATTTTTTTTGTCGGTGCGAATACGAGTCACTTAGCAGTCTAACGTTTTCGAGTACTAGGATCCATTAGGCG
AGCGATGCGACCCTCCGGGA_PBS11_g55019291_G>C	g55019291_G>C	g55019291_G>C	intended	AGCGATGCGACCCTCCGGGA	0.7	CGG-to-ccg	+	PAM_disrupted_silent_mutation	CCAGGAGCGCTGCCCCGGCggtCgCGGAGGGTCGC	1	11	24	TCCACAAGTGG	G	C	G	A	5	G5A	snv	nonsynonymous	coding	TRUE	FALSE	FALSE		1063111	Uncertain significance	TATATATCTTGTGGAAAGGACGAAACACCGAGCGATGCGACCCTCCGGGAGTTTAGAGACGGCTAATGGCATCGTCTCTGTCCCCAGGAGCGCTGCCCCGGCGGTCGCGGAGGGTCGCCGCGGTTCTATCTAGTTACGCGTTAAACCAACTAGAATTTTTTTTGTCGGTGCGAATACGAGTCATCCACAAGTGGAACGTTTTCGAGTACTAGGATCCATTAGGCG
GAGCAGCGATGCGACCCTCC_PBS13_g55019291_G>C:g55019295_G>C	g55019291_G>C	g55019291_G>C:g55019295_G>C	intended_syn	GAGCAGCGATGCGACCCTCC	0.7	GGG	+	PAM_disrupted	GAGCGCTGCCCCGGCgGTCgCGGAGGGTCGCATCGCT	9	13	24	AGACGTGAGCT	G	C	G	A	5	G5A	snv	nonsynonymous	coding	TRUE	FALSE	FALSE		1063111	Uncertain significance	TATATATCTTGTGGAAAGGACGAAACACCGAGCAGCGATGCGACCCTCCGTTTAGAGACGTTGTGGGTGGCGTCTCTGTCCGAGCGCTGCCCCGGCGGTCGCGGAGGGTCGCATCGCTCGCGGTTCTATCTAGTTACGCGTTAAACCAACTAGAATTTTTTTTGTCGGTGCGAATACGAGTCAAGACGTGAGCTAACGTTTTCGAGTACTAGGATCCATTAGGCG
AGCGATGCGACCCTCCGGGA_PBS11_g55019291_G>C:g55019295_G>C	g55019291_G>C	g55019291_G>C:g55019295_G>C	intended_syn	AGCGATGCGACCCTCCGGGA	0.7	CGG	+	PAM_disrupted	CCAGGAGCGCTGCCCCGGCgGTCgCGGAGGGTCGC	5	11	24	AGCTAAGGAAG	G	C	G	A	5	G5A	snv	nonsynonymous	coding	TRUE	FALSE	FALSE		1063111	Uncertain significance	TATATATCTTGTGGAAAGGACGAAACACCGAGCGATGCGACCCTCCGGGAGTTTAGAGACGGGTGGCCCGTGCGTCTCTGTCCCCAGGAGCGCTGCCCCGGCGGTCGCGGAGGGTCGCCGCGGTTCTATCTAGTTACGCGTTAAACCAACTAGAATTTTTTTTGTCGGTGCGAATACGAGTCAAGCTAAGGAAGAACGTTTTCGAGTACTAGGATCCATTAGGCG
GGAGCAGCGATGCGACCCTC_PBS11_g55019291_G>C:g55019295_G>C	g55019291_G>C	g55019291_G>C:g55019295_G>C	intended_syn	GGAGCAGCGATGCGACCCTC	0.7	CGG	+	PAM_disrupted	AGCGCTGCCCCGGCgGTCgCGGAGGGTCGCATCGC	10	11	24	GTTGTTGACGG	G	C	G	A	5	G5A	snv	nonsynonymous	coding	TRUE	FALSE	FALSE		1063111	Uncertain significance	TATATATCTTGTGGAAAGGACGAAACACCGGAGCAGCGATGCGACCCTCGTTTAGAGACGCCTATATTAACGCGTCTCTGTCCAGCGCTGCCCCGGCGGTCGCGGAGGGTCGCATCGCCGCGGTTCTATCTAGTTACGCGTTAAACCAACTAGAATTTTTTTTGTCGGTGCGAATACGAGTCAGTTGTTGACGGAACGTTTTCGAGTACTAGGATCCATTAGGCG
GGAGCAGCGATGCGACCCTC_PBS11_g55019292_G>C	g55019292_G>C	g55019292_G>C	syn	GGAGCAGCGATGCGACCCTC	0.7	CGG	+	PAM_intact	AGCGCTGCCCCGGCCGTgCCGGAGGGTCGCATCGC	7	11	24	GCGTCTGTAAG	GGG	GGC	G	G	5	syn	syn	syn	syn	syn	syn	syn	syn	syn	syn	TATATATCTTGTGGAAAGGACGAAACACCGGAGCAGCGATGCGACCCTCGTTTAGAGACGAAGCCACTAGTGCGTCTCTGTCCAGCGCTGCCCCGGCCGTGCCGGAGGGTCGCATCGCCGCGGTTCTATCTAGTTACGCGTTAAACCAACTAGAATTTTTTTTGTCGGTGCGAATACGAGTCAGCGTCTGTAAGAACGTTTTCGAGTACTAGGATCCATTAGGCG
GAGCAGCGATGCGACCCTCC_PBS11_g55019292_G>C	g55019292_G>C	g55019292_G>C	syn	GAGCAGCGATGCGACCCTCC	0.7	GGG	+	PAM_disrupted	GAGCGCTGCCCCGGCCGTgCCGGAGGGTCGCATCG	6	11	24	GTTGGAGATGG	GGG	GGC	G	G	5	syn	syn	syn	syn	syn	syn	syn	syn	syn	syn	TATATATCTTGTGGAAAGGACGAAACACCGAGCAGCGATGCGACCCTCCGTTTAGAGACGAAATCTGTAAGACGTCTCTGTCCGAGCGCTGCCCCGGCCGTGCCGGAGGGTCGCATCGCGCGGTTCTATCTAGTTACGCGTTAAACCAACTAGAATTTTTTTTGTCGGTGCGAATACGAGTCAGTTGGAGATGGAACGTTTTCGAGTACTAGGATCCATTAGGCG
AGCGATGCGACCCTCCGGGA_PBS11_g55019292_G>C	g55019292_G>C	g55019292_G>C	syn	AGCGATGCGACCCTCCGGGA	0.7	CGG-to-ccg	+	PAM_disrupted_silent_mutation	CCAGGAGCGCTGCCCCGGCggtgCCGGAGGGTCGC	2	11	24	TTCGTTCGGTT	GGG	GGC	G	G	5	syn	syn	syn	syn	syn	syn	syn	syn	syn	syn	TATATATCTTGTGGAAAGGACGAAACACCGAGCGATGCGACCCTCCGGGAGTTTAGAGACGTACCATTTTAGCGTCTCTGTCCCCAGGAGCGCTGCCCCGGCGGTGCCGGAGGGTCGCCGCGGTTCTATCTAGTTACGCGTTAAACCAACTAGAATTTTTTTTGTCGGTGCGAATACGAGTCATTCGTTCGGTTAACGTTTTCGAGTACTAGGATCCATTAGGCG
GGAGCAGCGATGCGACCCTC_PBS13_g55019292_G>C	g55019292_G>C	g55019292_G>C	syn	GGAGCAGCGATGCGACCCTC	0.7	CGG	+	PAM_intact	AGCGCTGCCCCGGCCGTgCCGGAGGGTCGCATCGCTG	7	13	24	TTGAGGCGCAA	GGG	GGC	G	G	5	syn	syn	syn	syn	syn	syn	syn	syn	syn	syn	TATATATCTTGTGGAAAGGACGAAACACCGGAGCAGCGATGCGACCCTCGTTTAGAGACGCCGGACACAACGTCTCTGTCCAGCGCTGCCCCGGCCGTGCCGGAGGGTCGCATCGCTGCGCGGTTCTATCTAGTTACGCGTTAAACCAACTAGAATTTTTTTTGTCGGTGCGAATACGAGTCATTGAGGCGCAAAACGTTTTCGAGTACTAGGATCCATTAGGCG
GAGCAGCGATGCGACCCTCC_PBS13_g55019292_G>C	g55019292_G>C	g55019292_G>C	syn	GAGCAGCGATGCGACCCTCC	0.7	GGG	+	PAM_disrupted	GAGCGCTGCCCCGGCCGTgCCGGAGGGTCGCATCGCT	6	13	24	ACCTCTGTAGA	GGG	GGC	G	G	5	syn	syn	syn	syn	syn	syn	syn	syn	syn	syn	TATATATCTTGTGGAAAGGACGAAACACCGAGCAGCGATGCGACCCTCCGTTTAGAGACGCGGTAGACGACGTCTCTGTCCGAGCGCTGCCCCGGCCGTGCCGGAGGGTCGCATCGCTCGCGGTTCTATCTAGTTACGCGTTAAACCAACTAGAATTTTTTTTGTCGGTGCGAATACGAGTCAACCTCTGTAGAAACGTTTTCGAGTACTAGGATCCATTAGGCG
AGCGATGCGACCCTCCGGGA_PBS13_g55019292_G>C	g55019292_G>C	g55019292_G>C	syn	AGCGATGCGACCCTCCGGGA	0.7	CGG-to-ccg	+	PAM_disrupted_silent_mutation	CCAGGAGCGCTGCCCCGGCggtgCCGGAGGGTCGCAT	2	13	24	TATGAGTGCCG	GGG	GGC	G	G	5	syn	syn	syn	syn	syn	syn	syn	syn	syn	syn	TATATATCTTGTGGAAAGGACGAAACACCGAGCGATGCGACCCTCCGGGAGTTTAGAGACGTGACTCGGACGTCTCTGTCCCCAGGAGCGCTGCCCCGGCGGTGCCGGAGGGTCGCATCGCGGTTCTATCTAGTTACGCGTTAAACCAACTAGAATTTTTTTTGTCGGTGCGAATACGAGTCATATGAGTGCCGAACGTTTTCGAGTACTAGGATCCATTAGGCG
GGAGCAGCGATGCGACCCTC_PBS15_g55019292_G>C	g55019292_G>C	g55019292_G>C	syn	GGAGCAGCGATGCGACCCTC	0.7	CGG	+	PAM_intact	AGCGCTGCCCCGGCCGTgCCGGAGGGTCGCATCGCTGCT	7	15	24	AGTAACGTGCA	GGG	GGC	G	G	5	syn	syn	syn	syn	syn	syn	syn	syn	syn	syn	TATATATCTTGTGGAAAGGACGAAACACCGGAGCAGCGATGCGACCCTCGTTTAGAGACGGGAATTATCGTCTCTGTCCAGCGCTGCCCCGGCCGTGCCGGAGGGTCGCATCGCTGCTCGCGGTTCTATCTAGTTACGCGTTAAACCAACTAGAATTTTTTTTGTCGGTGCGAATACGAGTCAAGTAACGTGCAAACGTTTTCGAGTACTAGGATCCATTAGGCG
GAGCAGCGATGCGACCCTCC_PBS15_g55019292_G>C	g55019292_G>C	g55019292_G>C	syn	GAGCAGCGATGCGACCCTCC	0.7	GGG	+	PAM_disrupted	GAGCGCTGCCCCGGCCGTgCCGGAGGGTCGCATCGCTGC	6	15	24	GACTCTACGCA	GGG	GGC	G	G	5	syn	syn	syn	syn	syn	syn	syn	syn	syn	syn	TATATATCTTGTGGAAAGGACGAAACACCGAGCAGCGATGCGACCCTCCGTTTAGAGACGATGACGAACGTCTCTGTCCGAGCGCTGCCCCGGCCGTGCCGGAGGGTCGCATCGCTGCCGCGGTTCTATCTAGTTACGCGTTAAACCAACTAGAATTTTTTTTGTCGGTGCGAATACGAGTCAGACTCTACGCAAACGTTTTCGAGTACTAGGATCCATTAGGCG
AGCGATGCGACCCTCCGGGA_PBS15_g55019292_G>C	g55019292_G>C	g55019292_G>C	syn	AGCGATGCGACCCTCCGGGA	0.7	CGG-to-ccg	+	PAM_disrupted_silent_mutation	CCAGGAGCGCTGCCCCGGCggtgCCGGAGGGTCGCATCG	2	15	24	GGTCCTTGCAT	GGG	GGC	G	G	5	syn	syn	syn	syn	syn	syn	syn	syn	syn	syn	TATATATCTTGTGGAAAGGACGAAACACCGAGCGATGCGACCCTCCGGGAGTTTAGAGACGCCTTTTACGTCTCTGTCCCCAGGAGCGCTGCCCCGGCGGTGCCGGAGGGTCGCATCGCGCGGTTCTATCTAGTTACGCGTTAAACCAACTAGAATTTTTTTTGTCGGTGCGAATACGAGTCAGGTCCTTGCATAACGTTTTCGAGTACTAGGATCCATTAGGCG
GGAGCAGCGATGCGACCCTC_PBS11_g55019293_A>G	g55019293_A>G	g55019293_A>G	intended	GGAGCAGCGATGCGACCCTC	0.7	CGG	+	PAM_intact	AGCGCTGCCCCGGCCGcCCCGGAGGGTCGCATCGC	8	11	24	CCAGAAGTAGG	A	G	T	A	6	T6A	snv	nonsynonymous	coding	TRUE	FALSE	FALSE		360452	Uncertain significance	TATATATCTTGTGGAAAGGACGAAACACCGGAGCAGCGATGCGACCCTCGTTTAGAGACGGGCATTCAGTACCGTCTCTGTCCAGCGCTGCCCCGGCCGCCCCGGAGGGTCGCATCGCCGCGGTTCTATCTAGTTACGCGTTAAACCAACTAGAATTTTTTTTGTCGGTGCGAATACGAGTCACCAGAAGTAGGAACGTTTTCGAGTACTAGGATCCATTAGGCG
GGAGCAGCGATGCGACCCTC_PBS13_g55019293_A>G:g55019289_C>T	g55019293_A>G	g55019293_A>G:g55019289_C>T	intended_syn	GGAGCAGCGATGCGACCCTC	0.7	CGG	+	PAM_intact	AGCGCTGCCCCGGCCGcCCCaGAGGGTCGCATCGCTG	8	13	24	TACTACACGGA	A	G	T	A	6	T6A	snv	nonsynonymous	coding	TRUE	FALSE	FALSE		360452	Uncertain significance	TATATATCTTGTGGAAAGGACGAAACACCGGAGCAGCGATGCGACCCTCGTTTAGAGACGCGATGTTGATCGTCTCTGTCCAGCGCTGCCCCGGCCGCCCCAGAGGGTCGCATCGCTGCGCGGTTCTATCTAGTTACGCGTTAAACCAACTAGAATTTTTTTTGTCGGTGCGAATACGAGTCATACTACACGGAAACGTTTTCGAGTACTAGGATCCATTAGGCG
AGCGATGCGACCCTCCGGGA_PBS15_g55019293_A>G	g55019293_A>G	g55019293_A>G	intended	AGCGATGCGACCCTCCGGGA	0.7	CGG-to-ccg	+	PAM_disrupted_silent_mutation	CCAGGAGCGCTGCCCCGGCggcCCCGGAGGGTCGCATCG	3	15	24	CAGAGTGGTAT	A	G	T	A	6	T6A	snv	nonsynonymous	coding	TRUE	FALSE	FALSE		360452	Uncertain significance	TATATATCTTGTGGAAAGGACGAAACACCGAGCGATGCGACCCTCCGGGAGTTTAGAGACGGCAGGACCGTCTCTGTCCCCAGGAGCGCTGCCCCGGCGGCCCCGGAGGGTCGCATCGCGCGGTTCTATCTAGTTACGCGTTAAACCAACTAGAATTTTTTTTGTCGGTGCGAATACGAGTCACAGAGTGGTATAACGTTTTCGAGTACTAGGATCCATTAGGCG
GGAGCAGCGATGCGACCCTC_PBS13_g55019293_A>G	g55019293_A>G	g55019293_A>G	intended	GGAGCAGCGATGCGACCCTC	0.7	CGG	+	PAM_intact	AGCGCTGCCCCGGCCGcCCCGGAGGGTCGCATCGCTG	8	13	24	AAGTCGACTGC	A	G	T	A	6	T6A	snv	nonsynonymous	coding	TRUE	FALSE	FALSE		360452	Uncertain significance	TATATATCTTGTGGAAAGGACGAAACACCGGAGCAGCGATGCGACCCTCGTTTAGAGACGGACAATAATTCGTCTCTGTCCAGCGCTGCCCCGGCCGCCCCGGAGGGTCGCATCGCTGCGCGGTTCTATCTAGTTACGCGTTAAACCAACTAGAATTTTTTTTGTCGGTGCGAATACGAGTCAAAGTCGACTGCAACGTTTTCGAGTACTAGGATCCATTAGGCG
AGCGATGCGACCCTCCGGGA_PBS11_g55019293_A>G	g55019293_A>G	g55019293_A>G	intended	AGCGATGCGACCCTCCGGGA	0.7	CGG-to-ccg	+	PAM_disrupted_silent_mutation	CCAGGAGCGCTGCCCCGGCggcCCCGGAGGGTCGC	3	11	24	AGTAGGTCCAA	A	G	T	A	6	T6A	snv	nonsynonymous	coding	TRUE	FALSE	FALSE		360452	Uncertain significance	TATATATCTTGTGGAAAGGACGAAACACCGAGCGATGCGACCCTCCGGGAGTTTAGAGACGTCGCAGTTGATCGTCTCTGTCCCCAGGAGCGCTGCCCCGGCGGCCCCGGAGGGTCGCCGCGGTTCTATCTAGTTACGCGTTAAACCAACTAGAATTTTTTTTGTCGGTGCGAATACGAGTCAAGTAGGTCCAAAACGTTTTCGAGTACTAGGATCCATTAGGCG
AGCGATGCGACCCTCCGGGA_PBS13_g55019293_A>G	g55019293_A>G	g55019293_A>G	intended	AGCGATGCGACCCTCCGGGA	0.7	CGG-to-ccg	+	PAM_disrupted_silent_mutation	CCAGGAGCGCTGCCCCGGCggcCCCGGAGGGTCGCAT	3	13	24	GTCGTCTGGAA	A	G	T	A	6	T6A	snv	nonsynonymous	coding	TRUE	FALSE	FALSE		360452	Uncertain significance	TATATATCTTGTGGAAAGGACGAAACACCGAGCGATGCGACCCTCCGGGAGTTTAGAGACGCAAAGCCATCGTCTCTGTCCCCAGGAGCGCTGCCCCGGCGGCCCCGGAGGGTCGCATCGCGGTTCTATCTAGTTACGCGTTAAACCAACTAGAATTTTTTTTGTCGGTGCGAATACGAGTCAGTCGTCTGGAAAACGTTTTCGAGTACTAGGATCCATTAGGCG
GGAGCAGCGATGCGACCCTC_PBS15_g55019293_A>G	g55019293_A>G	g55019293_A>G	intended	GGAGCAGCGATGCGACCCTC	0.7	CGG	+	PAM_intact	AGCGCTGCCCCGGCCGcCCCGGAGGGTCGCATCGCTGCT	8	15	24	TCGATACAGCG	A	G	T	A	6	T6A	snv	nonsynonymous	coding	TRUE	FALSE	FALSE		360452	Uncertain significance	TATATATCTTGTGGAAAGGACGAAACACCGGAGCAGCGATGCGACCCTCGTTTAGAGACGTTCTTTGACGTCTCTGTCCAGCGCTGCCCCGGCCGCCCCGGAGGGTCGCATCGCTGCTCGCGGTTCTATCTAGTTACGCGTTAAACCAACTAGAATTTTTTTTGTCGGTGCGAATACGAGTCATCGATACAGCGAACGTTTTCGAGTACTAGGATCCATTAGGCG
GGAGCAGCGATGCGACCCTC_PBS15_g55019293_A>G:g55019289_C>T	g55019293_A>G	g55019293_A>G:g55019289_C>T	intended_syn	GGAGCAGCGATGCGACCCTC	0.7	CGG	+	PAM_intact	AGCGCTGCCCCGGCCGcCCCaGAGGGTCGCATCGCTGCT	8	15	24	AGCTCTAACGG	A	G	T	A	6	T6A	snv	nonsynonymous	coding	TRUE	FALSE	FALSE		360452	Uncertain significance	TATATATCTTGTGGAAAGGACGAAACACCGGAGCAGCGATGCGACCCTCGTTTAGAGACGTTTGTCCGCGTCTCTGTCCAGCGCTGCCCCGGCCGCCCCAGAGGGTCGCATCGCTGCTCGCGGTTCTATCTAGTTACGCGTTAAACCAACTAGAATTTTTTTTGTCGGTGCGAATACGAGTCAAGCTCTAACGGAACGTTTTCGAGTACTAGGATCCATTAGGCG
GAGCAGCGATGCGACCCTCC_PBS13_g55019293_A>G	g55019293_A>G	g55019293_A>G	intended	GAGCAGCGATGCGACCCTCC	0.7	GGG-to-ggc	+	PAM_disrupted_silent_mutation	GAGCGCTGCCCCGGCCGcgccGGAGGGTCGCATCGCT	7	13	24	ATCCGGCTAAC	A	G	T	A	6	T6A	snv	nonsynonymous	coding	TRUE	FALSE	FALSE		360452	Uncertain significance	TATATATCTTGTGGAAAGGACGAAACACCGAGCAGCGATGCGACCCTCCGTTTAGAGACGCCAAATTAGTCGTCTCTGTCCGAGCGCTGCCCCGGCCGCGCCGGAGGGTCGCATCGCTCGCGGTTCTATCTAGTTACGCGTTAAACCAACTAGAATTTTTTTTGTCGGTGCGAATACGAGTCAATCCGGCTAACAACGTTTTCGAGTACTAGGATCCATTAGGCG
GAGCAGCGATGCGACCCTCC_PBS11_g55019293_A>G:g55019289_C>T	g55019293_A>G	g55019293_A>G:g55019289_C>T	intended_syn	GAGCAGCGATGCGACCCTCC	0.7	GGG-to-ggc	+	PAM_disrupted_silent_mutation	GAGCGCTGCCCCGGCCGcgccaGAGGGTCGCATCG	7	11	24	CATAAGGTTCC	A	G	T	A	6	T6A	snv	nonsynonymous	coding	TRUE	FALSE	FALSE		360452	Uncertain significance	TATATATCTTGTGGAAAGGACGAAACACCGAGCAGCGATGCGACCCTCCGTTTAGAGACGTACCCGCTTAAGCGTCTCTGTCCGAGCGCTGCCCCGGCCGCGCCAGAGGGTCGCATCGCGCGGTTCTATCTAGTTACGCGTTAAACCAACTAGAATTTTTTTTGTCGGTGCGAATACGAGTCACATAAGGTTCCAACGTTTTCGAGTACTAGGATCCATTAGGCG
GAGCAGCGATGCGACCCTCC_PBS11_g55019293_A>G	g55019293_A>G	g55019293_A>G	intended	GAGCAGCGATGCGACCCTCC	0.7	GGG-to-ggc	+	PAM_disrupted_silent_mutation	GAGCGCTGCCCCGGCCGcgccGGAGGGTCGCATCG	7	11	24	CCTGAATCATG	A	G	T	A	6	T6A	snv	nonsynonymous	coding	TRUE	FALSE	FALSE		360452	Uncertain significance	TATATATCTTGTGGAAAGGACGAAACACCGAGCAGCGATGCGACCCTCCGTTTAGAGACGGGGCTCTCCAAACGTCTCTGTCCGAGCGCTGCCCCGGCCGCGCCGGAGGGTCGCATCGCGCGGTTCTATCTAGTTACGCGTTAAACCAACTAGAATTTTTTTTGTCGGTGCGAATACGAGTCACCTGAATCATGAACGTTTTCGAGTACTAGGATCCATTAGGCG
GAGCAGCGATGCGACCCTCC_PBS15_g55019293_A>G:g55019289_C>T	g55019293_A>G	g55019293_A>G:g55019289_C>T	intended_syn	GAGCAGCGATGCGACCCTCC	0.7	GGG-to-ggc	+	PAM_disrupted_silent_mutation	GAGCGCTGCCCCGGCCGcgccaGAGGGTCGCATCGCTGC	7	15	24	ATCACGTCACT	A	G	T	A	6	T6A	snv	nonsynonymous	coding	TRUE	FALSE	FALSE		360452	Uncertain significance	TATATATCTTGTGGAAAGGACGAAACACCGAGCAGCGATGCGACCCTCCGTTTAGAGACGCCCGTACTCGTCTCTGTCCGAGCGCTGCCCCGGCCGCGCCAGAGGGTCGCATCGCTGCCGCGGTTCTATCTAGTTACGCGTTAAACCAACTAGAATTTTTTTTGTCGGTGCGAATACGAGTCAATCACGTCACTAACGTTTTCGAGTACTAGGATCCATTAGGCG
GAGCAGCGATGCGACCCTCC_PBS15_g55019293_A>G	g55019293_A>G	g55019293_A>G	intended	GAGCAGCGATGCGACCCTCC	0.7	GGG-to-ggc	+	PAM_disrupted_silent_mutation	GAGCGCTGCCCCGGCCGcgccGGAGGGTCGCATCGCTGC	7	15	24	TCATCACAGGC	A	G	T	A	6	T6A	snv	nonsynonymous	coding	TRUE	FALSE	FALSE		360452	Uncertain significance	TATATATCTTGTGGAAAGGACGAAACACCGAGCAGCGATGCGACCCTCCGTTTAGAGACGTCGTTGTCCGTCTCTGTCCGAGCGCTGCCCCGGCCGCGCCGGAGGGTCGCATCGCTGCCGCGGTTCTATCTAGTTACGCGTTAAACCAACTAGAATTTTTTTTGTCGGTGCGAATACGAGTCATCATCACAGGCAACGTTTTCGAGTACTAGGATCCATTAGGCG
GAGCAGCGATGCGACCCTCC_PBS13_g55019293_A>G:g55019289_C>T	g55019293_A>G	g55019293_A>G:g55019289_C>T	intended_syn	GAGCAGCGATGCGACCCTCC	0.7	GGG-to-ggc	+	PAM_disrupted_silent_mutation	GAGCGCTGCCCCGGCCGcgccaGAGGGTCGCATCGCT	7	13	24	GCTTCCAACTG	A	G	T	A	6	T6A	snv	nonsynonymous	coding	TRUE	FALSE	FALSE		360452	Uncertain significance	TATATATCTTGTGGAAAGGACGAAACACCGAGCAGCGATGCGACCCTCCGTTTAGAGACGATGAGATAGACGTCTCTGTCCGAGCGCTGCCCCGGCCGCGCCAGAGGGTCGCATCGCTCGCGGTTCTATCTAGTTACGCGTTAAACCAACTAGAATTTTTTTTGTCGGTGCGAATACGAGTCAGCTTCCAACTGAACGTTTTCGAGTACTAGGATCCATTAGGCG
GGAGCAGCGATGCGACCCTC_PBS11_g55019293_A>G:g55019289_C>T	g55019293_A>G	g55019293_A>G:g55019289_C>T	intended_syn	GGAGCAGCGATGCGACCCTC	0.7	CGG	+	PAM_intact	AGCGCTGCCCCGGCCGcCCCaGAGGGTCGCATCGC	8	11	24	GTCCTGACACT	A	G	T	A	6	T6A	snv	nonsynonymous	coding	TRUE	FALSE	FALSE		360452	Uncertain significance	TATATATCTTGTGGAAAGGACGAAACACCGGAGCAGCGATGCGACCCTCGTTTAGAGACGAACTGGTTGTGGCGTCTCTGTCCAGCGCTGCCCCGGCCGCCCCAGAGGGTCGCATCGCCGCGGTTCTATCTAGTTACGCGTTAAACCAACTAGAATTTTTTTTGTCGGTGCGAATACGAGTCAGTCCTGACACTAACGTTTTCGAGTACTAGGATCCATTAGGCG
GGAGCAGCGATGCGACCCTC_PBS11_g55019295_G>A:g55019292_G>C	g55019295_G>A	g55019295_G>A:g55019292_G>C	intended_syn	GGAGCAGCGATGCGACCCTC	0.7	CGG	+	PAM_intact	AGCGCTGCCCCGGCtGTgCCGGAGGGTCGCATCGC	10	11	24	GCCATGTCAGA	G	A	T	T	6	T6T	snv	synonymous	coding	TRUE	FALSE	FALSE		1058478	Likely benign	TATATATCTTGTGGAAAGGACGAAACACCGGAGCAGCGATGCGACCCTCGTTTAGAGACGCGTCTGTTAATTCGTCTCTGTCCAGCGCTGCCCCGGCTGTGCCGGAGGGTCGCATCGCCGCGGTTCTATCTAGTTACGCGTTAAACCAACTAGAATTTTTTTTGTCGGTGCGAATACGAGTCAGCCATGTCAGAAACGTTTTCGAGTACTAGGATCCATTAGGCG
ATGCGACCCTCCGGGACGGC_PBS15_g55019295_G>A	g55019295_G>A	g55019295_G>A	intended	ATGCGACCCTCCGGGACGGC	0.75	CGG	+	PAM_intact	AGCGCCAGGAGCGCTGCCCCGGCtGTCCCGGAGGGTCGC	1	15	24	CCTAATAGTCC	G	A	T	T	6	T6T	snv	synonymous	coding	TRUE	FALSE	FALSE		1058478	Likely benign	TATATATCTTGTGGAAAGGACGAAACACCGATGCGACCCTCCGGGACGGCGTTTAGAGACGGGCTGGACGTCTCTGTCCAGCGCCAGGAGCGCTGCCCCGGCTGTCCCGGAGGGTCGCCGCGGTTCTATCTAGTTACGCGTTAAACCAACTAGAATTTTTTTTGTCGGTGCGAATACGAGTCACCTAATAGTCCAACGTTTTCGAGTACTAGGATCCATTAGGCG
AGCGATGCGACCCTCCGGGA_PBS11_g55019295_G>A	g55019295_G>A	g55019295_G>A	intended	AGCGATGCGACCCTCCGGGA	0.7	CGG	+	PAM_disrupted	CCAGGAGCGCTGCCCCGGCtGTCCCGGAGGGTCGC	5	11	24	GCAGAACTTAG	G	A	T	T	6	T6T	snv	synonymous	coding	TRUE	FALSE	FALSE		1058478	Likely benign	TATATATCTTGTGGAAAGGACGAAACACCGAGCGATGCGACCCTCCGGGAGTTTAGAGACGTCATGCTGGCACGTCTCTGTCCCCAGGAGCGCTGCCCCGGCTGTCCCGGAGGGTCGCCGCGGTTCTATCTAGTTACGCGTTAAACCAACTAGAATTTTTTTTGTCGGTGCGAATACGAGTCAGCAGAACTTAGAACGTTTTCGAGTACTAGGATCCATTAGGCG
ATGCGACCCTCCGGGACGGC_PBS11_g55019295_G>A	g55019295_G>A	g55019295_G>A	intended	ATGCGACCCTCCGGGACGGC	0.75	CGG	+	PAM_intact	AGCGCCAGGAGCGCTGCCCCGGCtGTCCCGGAGGG	1	11	24	TGTCGAGATCG	G	A	T	T	6	T6T	snv	synonymous	coding	TRUE	FALSE	FALSE		1058478	Likely benign	TATATATCTTGTGGAAAGGACGAAACACCGATGCGACCCTCCGGGACGGCGTTTAGAGACGTGACTTGGCTTCGTCTCTGTCCAGCGCCAGGAGCGCTGCCCCGGCTGTCCCGGAGGGCGCGGTTCTATCTAGTTACGCGTTAAACCAACTAGAATTTTTTTTGTCGGTGCGAATACGAGTCATGTCGAGATCGAACGTTTTCGAGTACTAGGATCCATTAGGCG
GGAGCAGCGATGCGACCCTC_PBS13_g55019295_G>A	g55019295_G>A	g55019295_G>A	intended	GGAGCAGCGATGCGACCCTC	0.7	CGG	+	PAM_intact	AGCGCTGCCCCGGCtGTCCCGGAGGGTCGCATCGCTG	10	13	24	GCATGTGTCTC	G	A	T	T	6	T6T	snv	synonymous	coding	TRUE	FALSE	FALSE		1058478	Likely benign	TATATATCTTGTGGAAAGGACGAAACACCGGAGCAGCGATGCGACCCTCGTTTAGAGACGGATGATGCCGCGTCTCTGTCCAGCGCTGCCCCGGCTGTCCCGGAGGGTCGCATCGCTGCGCGGTTCTATCTAGTTACGCGTTAAACCAACTAGAATTTTTTTTGTCGGTGCGAATACGAGTCAGCATGTGTCTCAACGTTTTCGAGTACTAGGATCCATTAGGCG
GAGCAGCGATGCGACCCTCC_PBS11_g55019295_G>A	g55019295_G>A	g55019295_G>A	intended	GAGCAGCGATGCGACCCTCC	0.7	GGG-to-ggc	+	PAM_disrupted_silent_mutation	GAGCGCTGCCCCGGCtGTgccGGAGGGTCGCATCG	9	11	24	TTACGACCGCT	G	A	T	T	6	T6T	snv	synonymous	coding	TRUE	FALSE	FALSE		1058478	Likely benign	TATATATCTTGTGGAAAGGACGAAACACCGAGCAGCGATGCGACCCTCCGTTTAGAGACGCACAAGAAATACCGTCTCTGTCCGAGCGCTGCCCCGGCTGTGCCGGAGGGTCGCATCGCGCGGTTCTATCTAGTTACGCGTTAAACCAACTAGAATTTTTTTTGTCGGTGCGAATACGAGTCATTACGACCGCTAACGTTTTCGAGTACTAGGATCCATTAGGCG
AGCGATGCGACCCTCCGGGA_PBS13_g55019295_G>A	g55019295_G>A	g55019295_G>A	intended	AGCGATGCGACCCTCCGGGA	0.7	CGG	+	PAM_disrupted	CCAGGAGCGCTGCCCCGGCtGTCCCGGAGGGTCGCAT	5	13	24	GTAGGCAGGAT	G	A	T	T	6	T6T	snv	synonymous	coding	TRUE	FALSE	FALSE		1058478	Likely benign	TATATATCTTGTGGAAAGGACGAAACACCGAGCGATGCGACCCTCCGGGAGTTTAGAGACGTCCGCTTCACGTCTCTGTCCCCAGGAGCGCTGCCCCGGCTGTCCCGGAGGGTCGCATCGCGGTTCTATCTAGTTACGCGTTAAACCAACTAGAATTTTTTTTGTCGGTGCGAATACGAGTCAGTAGGCAGGATAACGTTTTCGAGTACTAGGATCCATTAGGCG
GGAGCAGCGATGCGACCCTC_PBS15_g55019295_G>A	g55019295_G>A	g55019295_G>A	intended	GGAGCAGCGATGCGACCCTC	0.7	CGG	+	PAM_intact	AGCGCTGCCCCGGCtGTCCCGGAGGGTCGCATCGCTGCT	10	15	24	CGCAATCTGAG	G	A	T	T	6	T6T	snv	synonymous	coding	TRUE	FALSE	FALSE		1058478	Likely benign	TATATATCTTGTGGAAAGGACGAAACACCGGAGCAGCGATGCGACCCTCGTTTAGAGACGTTCCCATACGTCTCTGTCCAGCGCTGCCCCGGCTGTCCCGGAGGGTCGCATCGCTGCTCGCGGTTCTATCTAGTTACGCGTTAAACCAACTAGAATTTTTTTTGTCGGTGCGAATACGAGTCACGCAATCTGAGAACGTTTTCGAGTACTAGGATCCATTAGGCG
AGCGATGCGACCCTCCGGGA_PBS11_g55019295_G>A:g55019292_G>C	g55019295_G>A	g55019295_G>A:g55019292_G>C	intended_syn	AGCGATGCGACCCTCCGGGA	0.7	CGG	+	PAM_disrupted	CCAGGAGCGCTGCCCCGGCtGTgCCGGAGGGTCGC	5	11	24	GACCTTGTAGG	G	A	T	T	6	T6T	snv	synonymous	coding	TRUE	FALSE	FALSE		1058478	Likely benign	TATATATCTTGTGGAAAGGACGAAACACCGAGCGATGCGACCCTCCGGGAGTTTAGAGACGACATCGTTCTGCGTCTCTGTCCCCAGGAGCGCTGCCCCGGCTGTGCCGGAGGGTCGCCGCGGTTCTATCTAGTTACGCGTTAAACCAACTAGAATTTTTTTTGTCGGTGCGAATACGAGTCAGACCTTGTAGGAACGTTTTCGAGTACTAGGATCCATTAGGCG
GAGCAGCGATGCGACCCTCC_PBS15_g55019295_G>A:g55019292_G>C	g55019295_G>A	g55019295_G>A:g55019292_G>C	intended_syn	GAGCAGCGATGCGACCCTCC	0.7	GGG	+	PAM_disrupted	GAGCGCTGCCCCGGCtGTgCCGGAGGGTCGCATCGCTGC	9	15	24	AGAGCACATCA	G	A	T	T	6	T6T	snv	synonymous	coding	TRUE	FALSE	FALSE		1058478	Likely benign	TATATATCTTGTGGAAAGGACGAAACACCGAGCAGCGATGCGACCCTCCGTTTAGAGACGGGATGCGACGTCTCTGTCCGAGCGCTGCCCCGGCTGTGCCGGAGGGTCGCATCGCTGCCGCGGTTCTATCTAGTTACGCGTTAAACCAACTAGAATTTTTTTTGTCGGTGCGAATACGAGTCAAGAGCACATCAAACGTTTTCGAGTACTAGGATCCATTAGGCG
GAGCAGCGATGCGACCCTCC_PBS13_g55019295_G>A	g55019295_G>A	g55019295_G>A	intended	GAGCAGCGATGCGACCCTCC	0.7	GGG-to-ggc	+	PAM_disrupted_silent_mutation	GAGCGCTGCCCCGGCtGTgccGGAGGGTCGCATCGCT	9	13	24	GGATAGTGTGG	G	A	T	T	6	T6T	snv	synonymous	coding	TRUE	FALSE	FALSE		1058478	Likely benign	TATATATCTTGTGGAAAGGACGAAACACCGAGCAGCGATGCGACCCTCCGTTTAGAGACGGGCGGGTACCCGTCTCTGTCCGAGCGCTGCCCCGGCTGTGCCGGAGGGTCGCATCGCTCGCGGTTCTATCTAGTTACGCGTTAAACCAACTAGAATTTTTTTTGTCGGTGCGAATACGAGTCAGGATAGTGTGGAACGTTTTCGAGTACTAGGATCCATTAGGCG
GGAGCAGCGATGCGACCCTC_PBS13_g55019295_G>A:g55019292_G>C	g55019295_G>A	g55019295_G>A:g55019292_G>C	intended_syn	GGAGCAGCGATGCGACCCTC	0.7	CGG	+	PAM_intact	AGCGCTGCCCCGGCtGTgCCGGAGGGTCGCATCGCTG	10	13	24	ACAGCTGGTGT	G	A	T	T	6	T6T	snv	synonymous	coding	TRUE	FALSE	FALSE		1058478	Likely benign	TATATATCTTGTGGAAAGGACGAAACACCGGAGCAGCGATGCGACCCTCGTTTAGAGACGGGTCCCTCTTCGTCTCTGTCCAGCGCTGCCCCGGCTGTGCCGGAGGGTCGCATCGCTGCGCGGTTCTATCTAGTTACGCGTTAAACCAACTAGAATTTTTTTTGTCGGTGCGAATACGAGTCAACAGCTGGTGTAACGTTTTCGAGTACTAGGATCCATTAGGCG
GAGCAGCGATGCGACCCTCC_PBS13_g55019295_G>A:g55019292_G>C	g55019295_G>A	g55019295_G>A:g55019292_G>C	intended_syn	GAGCAGCGATGCGACCCTCC	0.7	GGG	+	PAM_disrupted	GAGCGCTGCCCCGGCtGTgCCGGAGGGTCGCATCGCT	9	13	24	GCCGGATAATA	G	A	T	T	6	T6T	snv	synonymous	coding	TRUE	FALSE	FALSE		1058478	Likely benign	TATATATCTTGTGGAAAGGACGAAACACCGAGCAGCGATGCGACCCTCCGTTTAGAGACGTTTGAACCAGCGTCTCTGTCCGAGCGCTGCCCCGGCTGTGCCGGAGGGTCGCATCGCTCGCGGTTCTATCTAGTTACGCGTTAAACCAACTAGAATTTTTTTTGTCGGTGCGAATACGAGTCAGCCGGATAATAAACGTTTTCGAGTACTAGGATCCATTAGGCG
GAGCAGCGATGCGACCCTCC_PBS11_g55019295_G>A:g55019292_G>C	g55019295_G>A	g55019295_G>A:g55019292_G>C	intended_syn	GAGCAGCGATGCGACCCTCC	0.7	GGG	+	PAM_disrupted	GAGCGCTGCCCCGGCtGTgCCGGAGGGTCGCATCG	9	11	24	CTCGGCTAATA	G	A	T	T	6	T6T	snv	synonymous	coding	TRUE	FALSE	FALSE		1058478	Likely benign	TATATATCTTGTGGAAAGGACGAAACACCGAGCAGCGATGCGACCCTCCGTTTAGAGACGTGAGGGACGCGACGTCTCTGTCCGAGCGCTGCCCCGGCTGTGCCGGAGGGTCGCATCGCGCGGTTCTATCTAGTTACGCGTTAAACCAACTAGAATTTTTTTTGTCGGTGCGAATACGAGTCACTCGGCTAATAAACGTTTTCGAGTACTAGGATCCATTAGGCG
GGAGCAGCGATGCGACCCTC_PBS15_g55019295_G>A:g55019292_G>C	g55019295_G>A	g55019295_G>A:g55019292_G>C	intended_syn	GGAGCAGCGATGCGACCCTC	0.7	CGG	+	PAM_intact	AGCGCTGCCCCGGCtGTgCCGGAGGGTCGCATCGCTGCT	10	15	24	GAACTATTGCC	G	A	T	T	6	T6T	snv	synonymous	coding	TRUE	FALSE	FALSE		1058478	Likely benign	TATATATCTTGTGGAAAGGACGAAACACCGGAGCAGCGATGCGACCCTCGTTTAGAGACGGGCAATGACGTCTCTGTCCAGCGCTGCCCCGGCTGTGCCGGAGGGTCGCATCGCTGCTCGCGGTTCTATCTAGTTACGCGTTAAACCAACTAGAATTTTTTTTGTCGGTGCGAATACGAGTCAGAACTATTGCCAACGTTTTCGAGTACTAGGATCCATTAGGCG
GAGCAGCGATGCGACCCTCC_PBS15_g55019295_G>A	g55019295_G>A	g55019295_G>A	intended	GAGCAGCGATGCGACCCTCC	0.7	GGG-to-ggc	+	PAM_disrupted_silent_mutation	GAGCGCTGCCCCGGCtGTgccGGAGGGTCGCATCGCTGC	9	15	24	CACCACATAGC	G	A	T	T	6	T6T	snv	synonymous	coding	TRUE	FALSE	FALSE		1058478	Likely benign	TATATATCTTGTGGAAAGGACGAAACACCGAGCAGCGATGCGACCCTCCGTTTAGAGACGACGGCGAGCGTCTCTGTCCGAGCGCTGCCCCGGCTGTGCCGGAGGGTCGCATCGCTGCCGCGGTTCTATCTAGTTACGCGTTAAACCAACTAGAATTTTTTTTGTCGGTGCGAATACGAGTCACACCACATAGCAACGTTTTCGAGTACTAGGATCCATTAGGCG
AGCGATGCGACCCTCCGGGA_PBS15_g55019295_G>A:g55019292_G>C	g55019295_G>A	g55019295_G>A:g55019292_G>C	intended_syn	AGCGATGCGACCCTCCGGGA	0.7	CGG	+	PAM_disrupted	CCAGGAGCGCTGCCCCGGCtGTgCCGGAGGGTCGCATCG	5	15	24	GATCTTGCCGT	G	A	T	T	6	T6T	snv	synonymous	coding	TRUE	FALSE	FALSE		1058478	Likely benign	TATATATCTTGTGGAAAGGACGAAACACCGAGCGATGCGACCCTCCGGGAGTTTAGAGACGTGGAGGGCGTCTCTGTCCCCAGGAGCGCTGCCCCGGCTGTGCCGGAGGGTCGCATCGCGCGGTTCTATCTAGTTACGCGTTAAACCAACTAGAATTTTTTTTGTCGGTGCGAATACGAGTCAGATCTTGCCGTAACGTTTTCGAGTACTAGGATCCATTAGGCG
AGCGATGCGACCCTCCGGGA_PBS13_g55019295_G>A:g55019292_G>C	g55019295_G>A	g55019295_G>A:g55019292_G>C	intended_syn	AGCGATGCGACCCTCCGGGA	0.7	CGG	+	PAM_disrupted	CCAGGAGCGCTGCCCCGGCtGTgCCGGAGGGTCGCAT	5	13	24	CTAACGACAAG	G	A	T	T	6	T6T	snv	synonymous	coding	TRUE	FALSE	FALSE		1058478	Likely benign	TATATATCTTGTGGAAAGGACGAAACACCGAGCGATGCGACCCTCCGGGAGTTTAGAGACGCAAATGCGGCGTCTCTGTCCCCAGGAGCGCTGCCCCGGCTGTGCCGGAGGGTCGCATCGCGGTTCTATCTAGTTACGCGTTAAACCAACTAGAATTTTTTTTGTCGGTGCGAATACGAGTCACTAACGACAAGAACGTTTTCGAGTACTAGGATCCATTAGGCG
ATGCGACCCTCCGGGACGGC_PBS13_g55019295_G>A	g55019295_G>A	g55019295_G>A	intended	ATGCGACCCTCCGGGACGGC	0.75	CGG	+	PAM_intact	AGCGCCAGGAGCGCTGCCCCGGCtGTCCCGGAGGGTC	1	13	24	ACACGACTTCA	G	A	T	T	6	T6T	snv	synonymous	coding	TRUE	FALSE	FALSE		1058478	Likely benign	TATATATCTTGTGGAAAGGACGAAACACCGATGCGACCCTCCGGGACGGCGTTTAGAGACGCAAGGGGGGCGTCTCTGTCCAGCGCCAGGAGCGCTGCCCCGGCTGTCCCGGAGGGTCCGCGGTTCTATCTAGTTACGCGTTAAACCAACTAGAATTTTTTTTGTCGGTGCGAATACGAGTCAACACGACTTCAAACGTTTTCGAGTACTAGGATCCATTAGGCG
AGCGATGCGACCCTCCGGGA_PBS15_g55019295_G>A	g55019295_G>A	g55019295_G>A	intended	AGCGATGCGACCCTCCGGGA	0.7	CGG	+	PAM_disrupted	CCAGGAGCGCTGCCCCGGCtGTCCCGGAGGGTCGCATCG	5	15	24	GGTGTTGGTGT	G	A	T	T	6	T6T	snv	synonymous	coding	TRUE	FALSE	FALSE		1058478	Likely benign	TATATATCTTGTGGAAAGGACGAAACACCGAGCGATGCGACCCTCCGGGAGTTTAGAGACGTCATTCGCGTCTCTGTCCCCAGGAGCGCTGCCCCGGCTGTCCCGGAGGGTCGCATCGCGCGGTTCTATCTAGTTACGCGTTAAACCAACTAGAATTTTTTTTGTCGGTGCGAATACGAGTCAGGTGTTGGTGTAACGTTTTCGAGTACTAGGATCCATTAGGCG
GGAGCAGCGATGCGACCCTC_PBS11_g55019295_G>A	g55019295_G>A	g55019295_G>A	intended	GGAGCAGCGATGCGACCCTC	0.7	CGG	+	PAM_intact	AGCGCTGCCCCGGCtGTCCCGGAGGGTCGCATCGC	10	11	24	GTCAGCTCACT	G	A	T	T	6	T6T	snv	synonymous	coding	TRUE	FALSE	FALSE		1058478	Likely benign	TATATATCTTGTGGAAAGGACGAAACACCGGAGCAGCGATGCGACCCTCGTTTAGAGACGTCAATCTATGCCCGTCTCTGTCCAGCGCTGCCCCGGCTGTCCCGGAGGGTCGCATCGCCGCGGTTCTATCTAGTTACGCGTTAAACCAACTAGAATTTTTTTTGTCGGTGCGAATACGAGTCAGTCAGCTCACTAACGTTTTCGAGTACTAGGATCCATTAGGCG
GGAGCAGCGATGCGACCCTC_PBS11_g55019295_G>C:g55019292_G>C	g55019295_G>C	g55019295_G>C:g55019292_G>C	intended_syn	GGAGCAGCGATGCGACCCTC	0.7	CGG	+	PAM_intact	AGCGCTGCCCCGGCgGTgCCGGAGGGTCGCATCGC	10	11	24	ACCAGTTCCTC	G	C	T	T	6	T6T	snv	synonymous	coding	TRUE	FALSE	FALSE		1135476	Likely benign	TATATATCTTGTGGAAAGGACGAAACACCGGAGCAGCGATGCGACCCTCGTTTAGAGACGCCTCTAGCACGTCGTCTCTGTCCAGCGCTGCCCCGGCGGTGCCGGAGGGTCGCATCGCCGCGGTTCTATCTAGTTACGCGTTAAACCAACTAGAATTTTTTTTGTCGGTGCGAATACGAGTCAACCAGTTCCTCAACGTTTTCGAGTACTAGGATCCATTAGGCG
GAGCAGCGATGCGACCCTCC_PBS13_g55019295_G>C:g55019292_G>C	g55019295_G>C	g55019295_G>C:g55019292_G>C	intended_syn	GAGCAGCGATGCGACCCTCC	0.7	GGG	+	PAM_disrupted	GAGCGCTGCCCCGGCgGTgCCGGAGGGTCGCATCGCT	9	13	24	TTCCTGGCGAT	G	C	T	T	6	T6T	snv	synonymous	coding	TRUE	FALSE	FALSE		1135476	Likely benign	TATATATCTTGTGGAAAGGACGAAACACCGAGCAGCGATGCGACCCTCCGTTTAGAGACGCGCGGCATACCGTCTCTGTCCGAGCGCTGCCCCGGCGGTGCCGGAGGGTCGCATCGCTCGCGGTTCTATCTAGTTACGCGTTAAACCAACTAGAATTTTTTTTGTCGGTGCGAATACGAGTCATTCCTGGCGATAACGTTTTCGAGTACTAGGATCCATTAGGCG
GAGCAGCGATGCGACCCTCC_PBS11_g55019295_G>C	g55019295_G>C	g55019295_G>C	intended_and_syn	GAGCAGCGATGCGACCCTCC	0.7	GGG-to-ggc	+	PAM_disrupted_silent_mutation	GAGCGCTGCCCCGGCgGTgccGGAGGGTCGCATCG	9	11	24	GCAGTGGATGA	G	C	T	T	6	T6T	snv	synonymous	coding	TRUE	FALSE	FALSE		1135476	Likely benign	TATATATCTTGTGGAAAGGACGAAACACCGAGCAGCGATGCGACCCTCCGTTTAGAGACGAGCTGGCGCTGTCGTCTCTGTCCGAGCGCTGCCCCGGCGGTGCCGGAGGGTCGCATCGCGCGGTTCTATCTAGTTACGCGTTAAACCAACTAGAATTTTTTTTGTCGGTGCGAATACGAGTCAGCAGTGGATGAAACGTTTTCGAGTACTAGGATCCATTAGGCG
AGCGATGCGACCCTCCGGGA_PBS13_g55019295_G>C:g55019292_G>C	g55019295_G>C	g55019295_G>C:g55019292_G>C	intended_syn	AGCGATGCGACCCTCCGGGA	0.7	CGG	+	PAM_disrupted	CCAGGAGCGCTGCCCCGGCgGTgCCGGAGGGTCGCAT	5	13	24	CAGCTGTTAAC	G	C	T	T	6	T6T	snv	synonymous	coding	TRUE	FALSE	FALSE		1135476	Likely benign	TATATATCTTGTGGAAAGGACGAAACACCGAGCGATGCGACCCTCCGGGAGTTTAGAGACGTAGAAGCGGCGTCTCTGTCCCCAGGAGCGCTGCCCCGGCGGTGCCGGAGGGTCGCATCGCGGTTCTATCTAGTTACGCGTTAAACCAACTAGAATTTTTTTTGTCGGTGCGAATACGAGTCACAGCTGTTAACAACGTTTTCGAGTACTAGGATCCATTAGGCG
AGCGATGCGACCCTCCGGGA_PBS11_g55019295_G>C:g55019292_G>C	g55019295_G>C	g55019295_G>C:g55019292_G>C	intended_syn	AGCGATGCGACCCTCCGGGA	0.7	CGG	+	PAM_disrupted	CCAGGAGCGCTGCCCCGGCgGTgCCGGAGGGTCGC	5	11	24	GACAGTATCGC	G	C	T	T	6	T6T	snv	synonymous	coding	TRUE	FALSE	FALSE		1135476	Likely benign	TATATATCTTGTGGAAAGGACGAAACACCGAGCGATGCGACCCTCCGGGAGTTTAGAGACGCACACTATACCCGTCTCTGTCCCCAGGAGCGCTGCCCCGGCGGTGCCGGAGGGTCGCCGCGGTTCTATCTAGTTACGCGTTAAACCAACTAGAATTTTTTTTGTCGGTGCGAATACGAGTCAGACAGTATCGCAACGTTTTCGAGTACTAGGATCCATTAGGCG
GAGCAGCGATGCGACCCTCC_PBS15_g55019295_G>C:g55019292_G>C	g55019295_G>C	g55019295_G>C:g55019292_G>C	intended_syn	GAGCAGCGATGCGACCCTCC	0.7	GGG	+	PAM_disrupted	GAGCGCTGCCCCGGCgGTgCCGGAGGGTCGCATCGCTGC	9	15	24	ACACACGAGTA	G	C	T	T	6	T6T	snv	synonymous	coding	TRUE	FALSE	FALSE		1135476	Likely benign	TATATATCTTGTGGAAAGGACGAAACACCGAGCAGCGATGCGACCCTCCGTTTAGAGACGTAAGAGTCCGTCTCTGTCCGAGCGCTGCCCCGGCGGTGCCGGAGGGTCGCATCGCTGCCGCGGTTCTATCTAGTTACGCGTTAAACCAACTAGAATTTTTTTTGTCGGTGCGAATACGAGTCAACACACGAGTAAACGTTTTCGAGTACTAGGATCCATTAGGCG
GAGCAGCGATGCGACCCTCC_PBS15_g55019295_G>C	g55019295_G>C	g55019295_G>C	intended_and_syn	GAGCAGCGATGCGACCCTCC	0.7	GGG-to-ggc	+	PAM_disrupted_silent_mutation	GAGCGCTGCCCCGGCgGTgccGGAGGGTCGCATCGCTGC	9	15	24	TTCGTGATGCA	G	C	T	T	6	T6T	snv	synonymous	coding	TRUE	FALSE	FALSE		1135476	Likely benign	TATATATCTTGTGGAAAGGACGAAACACCGAGCAGCGATGCGACCCTCCGTTTAGAGACGGAGAAATACGTCTCTGTCCGAGCGCTGCCCCGGCGGTGCCGGAGGGTCGCATCGCTGCCGCGGTTCTATCTAGTTACGCGTTAAACCAACTAGAATTTTTTTTGTCGGTGCGAATACGAGTCATTCGTGATGCAAACGTTTTCGAGTACTAGGATCCATTAGGCG
AGCGATGCGACCCTCCGGGA_PBS13_g55019295_G>C	g55019295_G>C	g55019295_G>C	intended_and_syn	AGCGATGCGACCCTCCGGGA	0.7	CGG	+	PAM_disrupted	CCAGGAGCGCTGCCCCGGCgGTCCCGGAGGGTCGCAT	5	13	24	GCTAGACTAAG	G	C	T	T	6	T6T	snv	synonymous	coding	TRUE	FALSE	FALSE		1135476	Likely benign	TATATATCTTGTGGAAAGGACGAAACACCGAGCGATGCGACCCTCCGGGAGTTTAGAGACGTAATAAATCCGTCTCTGTCCCCAGGAGCGCTGCCCCGGCGGTCCCGGAGGGTCGCATCGCGGTTCTATCTAGTTACGCGTTAAACCAACTAGAATTTTTTTTGTCGGTGCGAATACGAGTCAGCTAGACTAAGAACGTTTTCGAGTACTAGGATCCATTAGGCG
ATGCGACCCTCCGGGACGGC_PBS11_g55019295_G>C	g55019295_G>C	g55019295_G>C	intended_and_syn	ATGCGACCCTCCGGGACGGC	0.75	CGG	+	PAM_intact	AGCGCCAGGAGCGCTGCCCCGGCgGTCCCGGAGGG	1	11	24	AGCACCTGAGT	G	C	T	T	6	T6T	snv	synonymous	coding	TRUE	FALSE	FALSE		1135476	Likely benign	TATATATCTTGTGGAAAGGACGAAACACCGATGCGACCCTCCGGGACGGCGTTTAGAGACGATCGGAACACCCGTCTCTGTCCAGCGCCAGGAGCGCTGCCCCGGCGGTCCCGGAGGGCGCGGTTCTATCTAGTTACGCGTTAAACCAACTAGAATTTTTTTTGTCGGTGCGAATACGAGTCAAGCACCTGAGTAACGTTTTCGAGTACTAGGATCCATTAGGCG
ATGCGACCCTCCGGGACGGC_PBS13_g55019295_G>C	g55019295_G>C	g55019295_G>C	intended_and_syn	ATGCGACCCTCCGGGACGGC	0.75	CGG	+	PAM_intact	AGCGCCAGGAGCGCTGCCCCGGCgGTCCCGGAGGGTC	1	13	24	CAACTCTGCAT	G	C	T	T	6	T6T	snv	synonymous	coding	TRUE	FALSE	FALSE		1135476	Likely benign	TATATATCTTGTGGAAAGGACGAAACACCGATGCGACCCTCCGGGACGGCGTTTAGAGACGCCCTATCTCCGTCTCTGTCCAGCGCCAGGAGCGCTGCCCCGGCGGTCCCGGAGGGTCCGCGGTTCTATCTAGTTACGCGTTAAACCAACTAGAATTTTTTTTGTCGGTGCGAATACGAGTCACAACTCTGCATAACGTTTTCGAGTACTAGGATCCATTAGGCG
AGCGATGCGACCCTCCGGGA_PBS15_g55019295_G>C:g55019292_G>C	g55019295_G>C	g55019295_G>C:g55019292_G>C	intended_syn	AGCGATGCGACCCTCCGGGA	0.7	CGG	+	PAM_disrupted	CCAGGAGCGCTGCCCCGGCgGTgCCGGAGGGTCGCATCG	5	15	24	GGTACTGTCTC	G	C	T	T	6	T6T	snv	synonymous	coding	TRUE	FALSE	FALSE		1135476	Likely benign	TATATATCTTGTGGAAAGGACGAAACACCGAGCGATGCGACCCTCCGGGAGTTTAGAGACGGCAACGTCGTCTCTGTCCCCAGGAGCGCTGCCCCGGCGGTGCCGGAGGGTCGCATCGCGCGGTTCTATCTAGTTACGCGTTAAACCAACTAGAATTTTTTTTGTCGGTGCGAATACGAGTCAGGTACTGTCTCAACGTTTTCGAGTACTAGGATCCATTAGGCG
AGCGATGCGACCCTCCGGGA_PBS15_g55019295_G>C	g55019295_G>C	g55019295_G>C	intended_and_syn	AGCGATGCGACCCTCCGGGA	0.7	CGG	+	PAM_disrupted	CCAGGAGCGCTGCCCCGGCgGTCCCGGAGGGTCGCATCG	5	15	24	TCGTCAACCAT	G	C	T	T	6	T6T	snv	synonymous	coding	TRUE	FALSE	FALSE		1135476	Likely benign	TATATATCTTGTGGAAAGGACGAAACACCGAGCGATGCGACCCTCCGGGAGTTTAGAGACGTCCGCGTCGTCTCTGTCCCCAGGAGCGCTGCCCCGGCGGTCCCGGAGGGTCGCATCGCGCGGTTCTATCTAGTTACGCGTTAAACCAACTAGAATTTTTTTTGTCGGTGCGAATACGAGTCATCGTCAACCATAACGTTTTCGAGTACTAGGATCCATTAGGCG
AGCGATGCGACCCTCCGGGA_PBS11_g55019295_G>C	g55019295_G>C	g55019295_G>C	intended_and_syn	AGCGATGCGACCCTCCGGGA	0.7	CGG	+	PAM_disrupted	CCAGGAGCGCTGCCCCGGCgGTCCCGGAGGGTCGC	5	11	24	GAGCATTCACG	G	C	T	T	6	T6T	snv	synonymous	coding	TRUE	FALSE	FALSE		1135476	Likely benign	TATATATCTTGTGGAAAGGACGAAACACCGAGCGATGCGACCCTCCGGGAGTTTAGAGACGCCTGAAGTGCCCGTCTCTGTCCCCAGGAGCGCTGCCCCGGCGGTCCCGGAGGGTCGCCGCGGTTCTATCTAGTTACGCGTTAAACCAACTAGAATTTTTTTTGTCGGTGCGAATACGAGTCAGAGCATTCACGAACGTTTTCGAGTACTAGGATCCATTAGGCG
GGAGCAGCGATGCGACCCTC_PBS11_g55019295_G>C	g55019295_G>C	g55019295_G>C	intended_and_syn	GGAGCAGCGATGCGACCCTC	0.7	CGG	+	PAM_intact	AGCGCTGCCCCGGCgGTCCCGGAGGGTCGCATCGC	10	11	24	GCATTCTGGCT	G	C	T	T	6	T6T	snv	synonymous	coding	TRUE	FALSE	FALSE		1135476	Likely benign	TATATATCTTGTGGAAAGGACGAAACACCGGAGCAGCGATGCGACCCTCGTTTAGAGACGGTCAGGAAATACCGTCTCTGTCCAGCGCTGCCCCGGCGGTCCCGGAGGGTCGCATCGCCGCGGTTCTATCTAGTTACGCGTTAAACCAACTAGAATTTTTTTTGTCGGTGCGAATACGAGTCAGCATTCTGGCTAACGTTTTCGAGTACTAGGATCCATTAGGCG
GGAGCAGCGATGCGACCCTC_PBS15_g55019295_G>C:g55019292_G>C	g55019295_G>C	g55019295_G>C:g55019292_G>C	intended_syn	GGAGCAGCGATGCGACCCTC	0.7	CGG	+	PAM_intact	AGCGCTGCCCCGGCgGTgCCGGAGGGTCGCATCGCTGCT	10	15	24	TACCGCTTCTA	G	C	T	T	6	T6T	snv	synonymous	coding	TRUE	FALSE	FALSE		1135476	Likely benign	TATATATCTTGTGGAAAGGACGAAACACCGGAGCAGCGATGCGACCCTCGTTTAGAGACGCATGTGATCGTCTCTGTCCAGCGCTGCCCCGGCGGTGCCGGAGGGTCGCATCGCTGCTCGCGGTTCTATCTAGTTACGCGTTAAACCAACTAGAATTTTTTTTGTCGGTGCGAATACGAGTCATACCGCTTCTAAACGTTTTCGAGTACTAGGATCCATTAGGCG
GAGCAGCGATGCGACCCTCC_PBS11_g55019295_G>C:g55019292_G>C	g55019295_G>C	g55019295_G>C:g55019292_G>C	intended_syn	GAGCAGCGATGCGACCCTCC	0.7	GGG	+	PAM_disrupted	GAGCGCTGCCCCGGCgGTgCCGGAGGGTCGCATCG	9	11	24	GACCTGGTCTT	G	C	T	T	6	T6T	snv	synonymous	coding	TRUE	FALSE	FALSE		1135476	Likely benign	TATATATCTTGTGGAAAGGACGAAACACCGAGCAGCGATGCGACCCTCCGTTTAGAGACGTAACCCCCATGTCGTCTCTGTCCGAGCGCTGCCCCGGCGGTGCCGGAGGGTCGCATCGCGCGGTTCTATCTAGTTACGCGTTAAACCAACTAGAATTTTTTTTGTCGGTGCGAATACGAGTCAGACCTGGTCTTAACGTTTTCGAGTACTAGGATCCATTAGGCG
GAGCAGCGATGCGACCCTCC_PBS13_g55019295_G>C	g55019295_G>C	g55019295_G>C	intended_and_syn	GAGCAGCGATGCGACCCTCC	0.7	GGG-to-ggc	+	PAM_disrupted_silent_mutation	GAGCGCTGCCCCGGCgGTgccGGAGGGTCGCATCGCT	9	13	24	CTCTTGCCAAG	G	C	T	T	6	T6T	snv	synonymous	coding	TRUE	FALSE	FALSE		1135476	Likely benign	TATATATCTTGTGGAAAGGACGAAACACCGAGCAGCGATGCGACCCTCCGTTTAGAGACGGTCATTGAACCGTCTCTGTCCGAGCGCTGCCCCGGCGGTGCCGGAGGGTCGCATCGCTCGCGGTTCTATCTAGTTACGCGTTAAACCAACTAGAATTTTTTTTGTCGGTGCGAATACGAGTCACTCTTGCCAAGAACGTTTTCGAGTACTAGGATCCATTAGGCG
GGAGCAGCGATGCGACCCTC_PBS13_g55019295_G>C:g55019292_G>C	g55019295_G>C	g55019295_G>C:g55019292_G>C	intended_syn	GGAGCAGCGATGCGACCCTC	0.7	CGG	+	PAM_intact	AGCGCTGCCCCGGCgGTgCCGGAGGGTCGCATCGCTG	10	13	24	TCCATAACGCA	G	C	T	T	6	T6T	snv	synonymous	coding	TRUE	FALSE	FALSE		1135476	Likely benign	TATATATCTTGTGGAAAGGACGAAACACCGGAGCAGCGATGCGACCCTCGTTTAGAGACGAAAACAACAGCGTCTCTGTCCAGCGCTGCCCCGGCGGTGCCGGAGGGTCGCATCGCTGCGCGGTTCTATCTAGTTACGCGTTAAACCAACTAGAATTTTTTTTGTCGGTGCGAATACGAGTCATCCATAACGCAAACGTTTTCGAGTACTAGGATCCATTAGGCG
GGAGCAGCGATGCGACCCTC_PBS15_g55019295_G>C	g55019295_G>C	g55019295_G>C	intended_and_syn	GGAGCAGCGATGCGACCCTC	0.7	CGG	+	PAM_intact	AGCGCTGCCCCGGCgGTCCCGGAGGGTCGCATCGCTGCT	10	15	24	CGATAGATGAC	G	C	T	T	6	T6T	snv	synonymous	coding	TRUE	FALSE	FALSE		1135476	Likely benign	TATATATCTTGTGGAAAGGACGAAACACCGGAGCAGCGATGCGACCCTCGTTTAGAGACGTCAAGTATCGTCTCTGTCCAGCGCTGCCCCGGCGGTCCCGGAGGGTCGCATCGCTGCTCGCGGTTCTATCTAGTTACGCGTTAAACCAACTAGAATTTTTTTTGTCGGTGCGAATACGAGTCACGATAGATGACAACGTTTTCGAGTACTAGGATCCATTAGGCG
GGAGCAGCGATGCGACCCTC_PBS13_g55019295_G>C	g55019295_G>C	g55019295_G>C	intended_and_syn	GGAGCAGCGATGCGACCCTC	0.7	CGG	+	PAM_intact	AGCGCTGCCCCGGCgGTCCCGGAGGGTCGCATCGCTG	10	13	24	TTCGTTCGGAG	G	C	T	T	6	T6T	snv	synonymous	coding	TRUE	FALSE	FALSE		1135476	Likely benign	TATATATCTTGTGGAAAGGACGAAACACCGGAGCAGCGATGCGACCCTCGTTTAGAGACGACGAAGCGCTCGTCTCTGTCCAGCGCTGCCCCGGCGGTCCCGGAGGGTCGCATCGCTGCGCGGTTCTATCTAGTTACGCGTTAAACCAACTAGAATTTTTTTTGTCGGTGCGAATACGAGTCATTCGTTCGGAGAACGTTTTCGAGTACTAGGATCCATTAGGCG
ATGCGACCCTCCGGGACGGC_PBS15_g55019295_G>C	g55019295_G>C	g55019295_G>C	intended_and_syn	ATGCGACCCTCCGGGACGGC	0.75	CGG	+	PAM_intact	AGCGCCAGGAGCGCTGCCCCGGCgGTCCCGGAGGGTCGC	1	15	24	ATCTGGCCAAT	G	C	T	T	6	T6T	snv	synonymous	coding	TRUE	FALSE	FALSE		1135476	Likely benign	TATATATCTTGTGGAAAGGACGAAACACCGATGCGACCCTCCGGGACGGCGTTTAGAGACGTGAGTTACGTCTCTGTCCAGCGCCAGGAGCGCTGCCCCGGCGGTCCCGGAGGGTCGCCGCGGTTCTATCTAGTTACGCGTTAAACCAACTAGAATTTTTTTTGTCGGTGCGAATACGAGTCAATCTGGCCAATAACGTTTTCGAGTACTAGGATCCATTAGGCG
GGAGCAGCGATGCGACCCTC_PBS11_g55019295_G>T	g55019295_G>T	g55019295_G>T	intended	GGAGCAGCGATGCGACCCTC	0.7	CGG	+	PAM_intact	AGCGCTGCCCCGGCaGTCCCGGAGGGTCGCATCGC	10	11	24	GCCTTGATACA	G	T	T	T	6	T6T	snv	synonymous	coding	TRUE	FALSE	FALSE		1089856	Likely benign	TATATATCTTGTGGAAAGGACGAAACACCGGAGCAGCGATGCGACCCTCGTTTAGAGACGTCCAAGTCACGGCGTCTCTGTCCAGCGCTGCCCCGGCAGTCCCGGAGGGTCGCATCGCCGCGGTTCTATCTAGTTACGCGTTAAACCAACTAGAATTTTTTTTGTCGGTGCGAATACGAGTCAGCCTTGATACAAACGTTTTCGAGTACTAGGATCCATTAGGCG
GAGCAGCGATGCGACCCTCC_PBS15_g55019295_G>T:g55019292_G>C	g55019295_G>T	g55019295_G>T:g55019292_G>C	intended_syn	GAGCAGCGATGCGACCCTCC	0.7	GGG	+	PAM_disrupted	GAGCGCTGCCCCGGCaGTgCCGGAGGGTCGCATCGCTGC	9	15	24	CAAGTGCATCG	G	T	T	T	6	T6T	snv	synonymous	coding	TRUE	FALSE	FALSE		1089856	Likely benign	TATATATCTTGTGGAAAGGACGAAACACCGAGCAGCGATGCGACCCTCCGTTTAGAGACGTTGGCCAGCGTCTCTGTCCGAGCGCTGCCCCGGCAGTGCCGGAGGGTCGCATCGCTGCCGCGGTTCTATCTAGTTACGCGTTAAACCAACTAGAATTTTTTTTGTCGGTGCGAATACGAGTCACAAGTGCATCGAACGTTTTCGAGTACTAGGATCCATTAGGCG
ATGCGACCCTCCGGGACGGC_PBS11_g55019295_G>T	g55019295_G>T	g55019295_G>T	intended	ATGCGACCCTCCGGGACGGC	0.75	CGG	+	PAM_intact	AGCGCCAGGAGCGCTGCCCCGGCaGTCCCGGAGGG	1	11	24	GATAAGCACGT	G	T	T	T	6	T6T	snv	synonymous	coding	TRUE	FALSE	FALSE		1089856	Likely benign	TATATATCTTGTGGAAAGGACGAAACACCGATGCGACCCTCCGGGACGGCGTTTAGAGACGTTAAGCCAGGTCGTCTCTGTCCAGCGCCAGGAGCGCTGCCCCGGCAGTCCCGGAGGGCGCGGTTCTATCTAGTTACGCGTTAAACCAACTAGAATTTTTTTTGTCGGTGCGAATACGAGTCAGATAAGCACGTAACGTTTTCGAGTACTAGGATCCATTAGGCG
GAGCAGCGATGCGACCCTCC_PBS13_g55019295_G>T	g55019295_G>T	g55019295_G>T	intended	GAGCAGCGATGCGACCCTCC	0.7	GGG-to-ggc	+	PAM_disrupted_silent_mutation	GAGCGCTGCCCCGGCaGTgccGGAGGGTCGCATCGCT	9	13	24	GTATCGGTTGG	G	T	T	T	6	T6T	snv	synonymous	coding	TRUE	FALSE	FALSE		1089856	Likely benign	TATATATCTTGTGGAAAGGACGAAACACCGAGCAGCGATGCGACCCTCCGTTTAGAGACGCGAACGGATACGTCTCTGTCCGAGCGCTGCCCCGGCAGTGCCGGAGGGTCGCATCGCTCGCGGTTCTATCTAGTTACGCGTTAAACCAACTAGAATTTTTTTTGTCGGTGCGAATACGAGTCAGTATCGGTTGGAACGTTTTCGAGTACTAGGATCCATTAGGCG
GGAGCAGCGATGCGACCCTC_PBS15_g55019295_G>T	g55019295_G>T	g55019295_G>T	intended	GGAGCAGCGATGCGACCCTC	0.7	CGG	+	PAM_intact	AGCGCTGCCCCGGCaGTCCCGGAGGGTCGCATCGCTGCT	10	15	24	TGAACTGACCA	G	T	T	T	6	T6T	snv	synonymous	coding	TRUE	FALSE	FALSE		1089856	Likely benign	TATATATCTTGTGGAAAGGACGAAACACCGGAGCAGCGATGCGACCCTCGTTTAGAGACGCATCCCCCCGTCTCTGTCCAGCGCTGCCCCGGCAGTCCCGGAGGGTCGCATCGCTGCTCGCGGTTCTATCTAGTTACGCGTTAAACCAACTAGAATTTTTTTTGTCGGTGCGAATACGAGTCATGAACTGACCAAACGTTTTCGAGTACTAGGATCCATTAGGCG
AGCGATGCGACCCTCCGGGA_PBS13_g55019295_G>T	g55019295_G>T	g55019295_G>T	intended	AGCGATGCGACCCTCCGGGA	0.7	CGG	+	PAM_disrupted	CCAGGAGCGCTGCCCCGGCaGTCCCGGAGGGTCGCAT	5	13	24	GTCGCGATCAA	G	T	T	T	6	T6T	snv	synonymous	coding	TRUE	FALSE	FALSE		1089856	Likely benign	TATATATCTTGTGGAAAGGACGAAACACCGAGCGATGCGACCCTCCGGGAGTTTAGAGACGGTTTTCATCCGTCTCTGTCCCCAGGAGCGCTGCCCCGGCAGTCCCGGAGGGTCGCATCGCGGTTCTATCTAGTTACGCGTTAAACCAACTAGAATTTTTTTTGTCGGTGCGAATACGAGTCAGTCGCGATCAAAACGTTTTCGAGTACTAGGATCCATTAGGCG
GGAGCAGCGATGCGACCCTC_PBS13_g55019295_G>T	g55019295_G>T	g55019295_G>T	intended	GGAGCAGCGATGCGACCCTC	0.7	CGG	+	PAM_intact	AGCGCTGCCCCGGCaGTCCCGGAGGGTCGCATCGCTG	10	13	24	GTCTAAGGACC	G	T	T	T	6	T6T	snv	synonymous	coding	TRUE	FALSE	FALSE		1089856	Likely benign	TATATATCTTGTGGAAAGGACGAAACACCGGAGCAGCGATGCGACCCTCGTTTAGAGACGATTATGCACACGTCTCTGTCCAGCGCTGCCCCGGCAGTCCCGGAGGGTCGCATCGCTGCGCGGTTCTATCTAGTTACGCGTTAAACCAACTAGAATTTTTTTTGTCGGTGCGAATACGAGTCAGTCTAAGGACCAACGTTTTCGAGTACTAGGATCCATTAGGCG
AGCGATGCGACCCTCCGGGA_PBS11_g55019295_G>T:g55019292_G>C	g55019295_G>T	g55019295_G>T:g55019292_G>C	intended_syn	AGCGATGCGACCCTCCGGGA	0.7	CGG	+	PAM_disrupted	CCAGGAGCGCTGCCCCGGCaGTgCCGGAGGGTCGC	5	11	24	GTATACGCCTA	G	T	T	T	6	T6T	snv	synonymous	coding	TRUE	FALSE	FALSE		1089856	Likely benign	TATATATCTTGTGGAAAGGACGAAACACCGAGCGATGCGACCCTCCGGGAGTTTAGAGACGGGCATCGGCTCCGTCTCTGTCCCCAGGAGCGCTGCCCCGGCAGTGCCGGAGGGTCGCCGCGGTTCTATCTAGTTACGCGTTAAACCAACTAGAATTTTTTTTGTCGGTGCGAATACGAGTCAGTATACGCCTAAACGTTTTCGAGTACTAGGATCCATTAGGCG
GAGCAGCGATGCGACCCTCC_PBS11_g55019295_G>T	g55019295_G>T	g55019295_G>T	intended	GAGCAGCGATGCGACCCTCC	0.7	GGG-to-ggc	+	PAM_disrupted_silent_mutation	GAGCGCTGCCCCGGCaGTgccGGAGGGTCGCATCG	9	11	24	GCGTTGAGTAA	G	T	T	T	6	T6T	snv	synonymous	coding	TRUE	FALSE	FALSE		1089856	Likely benign	TATATATCTTGTGGAAAGGACGAAACACCGAGCAGCGATGCGACCCTCCGTTTAGAGACGTAACGCGCATCGCGTCTCTGTCCGAGCGCTGCCCCGGCAGTGCCGGAGGGTCGCATCGCGCGGTTCTATCTAGTTACGCGTTAAACCAACTAGAATTTTTTTTGTCGGTGCGAATACGAGTCAGCGTTGAGTAAAACGTTTTCGAGTACTAGGATCCATTAGGCG
AGCGATGCGACCCTCCGGGA_PBS13_g55019295_G>T:g55019292_G>C	g55019295_G>T	g55019295_G>T:g55019292_G>C	intended_syn	AGCGATGCGACCCTCCGGGA	0.7	CGG	+	PAM_disrupted	CCAGGAGCGCTGCCCCGGCaGTgCCGGAGGGTCGCAT	5	13	24	GTATGGACTCG	G	T	T	T	6	T6T	snv	synonymous	coding	TRUE	FALSE	FALSE		1089856	Likely benign	TATATATCTTGTGGAAAGGACGAAACACCGAGCGATGCGACCCTCCGGGAGTTTAGAGACGACTACCAGTCGTCTCTGTCCCCAGGAGCGCTGCCCCGGCAGTGCCGGAGGGTCGCATCGCGGTTCTATCTAGTTACGCGTTAAACCAACTAGAATTTTTTTTGTCGGTGCGAATACGAGTCAGTATGGACTCGAACGTTTTCGAGTACTAGGATCCATTAGGCG
AGCGATGCGACCCTCCGGGA_PBS11_g55019295_G>T	g55019295_G>T	g55019295_G>T	intended	AGCGATGCGACCCTCCGGGA	0.7	CGG	+	PAM_disrupted	CCAGGAGCGCTGCCCCGGCaGTCCCGGAGGGTCGC	5	11	24	ATATACGGAGC	G	T	T	T	6	T6T	snv	synonymous	coding	TRUE	FALSE	FALSE		1089856	Likely benign	TATATATCTTGTGGAAAGGACGAAACACCGAGCGATGCGACCCTCCGGGAGTTTAGAGACGTGTCCCGAATGCGTCTCTGTCCCCAGGAGCGCTGCCCCGGCAGTCCCGGAGGGTCGCCGCGGTTCTATCTAGTTACGCGTTAAACCAACTAGAATTTTTTTTGTCGGTGCGAATACGAGTCAATATACGGAGCAACGTTTTCGAGTACTAGGATCCATTAGGCG
ATGCGACCCTCCGGGACGGC_PBS15_g55019295_G>T	g55019295_G>T	g55019295_G>T	intended	ATGCGACCCTCCGGGACGGC	0.75	CGG	+	PAM_intact	AGCGCCAGGAGCGCTGCCCCGGCaGTCCCGGAGGGTCGC	1	15	24	GGTCGCAGTAT	G	T	T	T	6	T6T	snv	synonymous	coding	TRUE	FALSE	FALSE		1089856	Likely benign	TATATATCTTGTGGAAAGGACGAAACACCGATGCGACCCTCCGGGACGGCGTTTAGAGACGCTGCTATCGTCTCTGTCCAGCGCCAGGAGCGCTGCCCCGGCAGTCCCGGAGGGTCGCCGCGGTTCTATCTAGTTACGCGTTAAACCAACTAGAATTTTTTTTGTCGGTGCGAATACGAGTCAGGTCGCAGTATAACGTTTTCGAGTACTAGGATCCATTAGGCG
GAGCAGCGATGCGACCCTCC_PBS13_g55019295_G>T:g55019292_G>C	g55019295_G>T	g55019295_G>T:g55019292_G>C	intended_syn	GAGCAGCGATGCGACCCTCC	0.7	GGG	+	PAM_disrupted	GAGCGCTGCCCCGGCaGTgCCGGAGGGTCGCATCGCT	9	13	24	GATCTGGTCCT	G	T	T	T	6	T6T	snv	synonymous	coding	TRUE	FALSE	FALSE		1089856	Likely benign	TATATATCTTGTGGAAAGGACGAAACACCGAGCAGCGATGCGACCCTCCGTTTAGAGACGCTAAGGAGAGCGTCTCTGTCCGAGCGCTGCCCCGGCAGTGCCGGAGGGTCGCATCGCTCGCGGTTCTATCTAGTTACGCGTTAAACCAACTAGAATTTTTTTTGTCGGTGCGAATACGAGTCAGATCTGGTCCTAACGTTTTCGAGTACTAGGATCCATTAGGCG
ATGCGACCCTCCGGGACGGC_PBS13_g55019295_G>T	g55019295_G>T	g55019295_G>T	intended	ATGCGACCCTCCGGGACGGC	0.75	CGG	+	PAM_intact	AGCGCCAGGAGCGCTGCCCCGGCaGTCCCGGAGGGTC	1	13	24	TAACGCCGCTT	G	T	T	T	6	T6T	snv	synonymous	coding	TRUE	FALSE	FALSE		1089856	Likely benign	TATATATCTTGTGGAAAGGACGAAACACCGATGCGACCCTCCGGGACGGCGTTTAGAGACGCGCACTCCACGTCTCTGTCCAGCGCCAGGAGCGCTGCCCCGGCAGTCCCGGAGGGTCCGCGGTTCTATCTAGTTACGCGTTAAACCAACTAGAATTTTTTTTGTCGGTGCGAATACGAGTCATAACGCCGCTTAACGTTTTCGAGTACTAGGATCCATTAGGCG
GAGCAGCGATGCGACCCTCC_PBS15_g55019295_G>T	g55019295_G>T	g55019295_G>T	intended	GAGCAGCGATGCGACCCTCC	0.7	GGG-to-ggc	+	PAM_disrupted_silent_mutation	GAGCGCTGCCCCGGCaGTgccGGAGGGTCGCATCGCTGC	9	15	24	ATGCAGAGTGT	G	T	T	T	6	T6T	snv	synonymous	coding	TRUE	FALSE	FALSE		1089856	Likely benign	TATATATCTTGTGGAAAGGACGAAACACCGAGCAGCGATGCGACCCTCCGTTTAGAGACGAGCTCTGGCGTCTCTGTCCGAGCGCTGCCCCGGCAGTGCCGGAGGGTCGCATCGCTGCCGCGGTTCTATCTAGTTACGCGTTAAACCAACTAGAATTTTTTTTGTCGGTGCGAATACGAGTCAATGCAGAGTGTAACGTTTTCGAGTACTAGGATCCATTAGGCG
GGAGCAGCGATGCGACCCTC_PBS11_g55019295_G>T:g55019292_G>C	g55019295_G>T	g55019295_G>T:g55019292_G>C	intended_syn	GGAGCAGCGATGCGACCCTC	0.7	CGG	+	PAM_intact	AGCGCTGCCCCGGCaGTgCCGGAGGGTCGCATCGC	10	11	24	ATCTGTCCTAC	G	T	T	T	6	T6T	snv	synonymous	coding	TRUE	FALSE	FALSE		1089856	Likely benign	TATATATCTTGTGGAAAGGACGAAACACCGGAGCAGCGATGCGACCCTCGTTTAGAGACGGGTTGGATATTGCGTCTCTGTCCAGCGCTGCCCCGGCAGTGCCGGAGGGTCGCATCGCCGCGGTTCTATCTAGTTACGCGTTAAACCAACTAGAATTTTTTTTGTCGGTGCGAATACGAGTCAATCTGTCCTACAACGTTTTCGAGTACTAGGATCCATTAGGCG
AGCGATGCGACCCTCCGGGA_PBS15_g55019295_G>T:g55019292_G>C	g55019295_G>T	g55019295_G>T:g55019292_G>C	intended_syn	AGCGATGCGACCCTCCGGGA	0.7	CGG	+	PAM_disrupted	CCAGGAGCGCTGCCCCGGCaGTgCCGGAGGGTCGCATCG	5	15	24	CTGTCACACGT	G	T	T	T	6	T6T	snv	synonymous	coding	TRUE	FALSE	FALSE		1089856	Likely benign	TATATATCTTGTGGAAAGGACGAAACACCGAGCGATGCGACCCTCCGGGAGTTTAGAGACGGTTAACTCGTCTCTGTCCCCAGGAGCGCTGCCCCGGCAGTGCCGGAGGGTCGCATCGCGCGGTTCTATCTAGTTACGCGTTAAACCAACTAGAATTTTTTTTGTCGGTGCGAATACGAGTCACTGTCACACGTAACGTTTTCGAGTACTAGGATCCATTAGGCG
GGAGCAGCGATGCGACCCTC_PBS13_g55019295_G>T:g55019292_G>C	g55019295_G>T	g55019295_G>T:g55019292_G>C	intended_syn	GGAGCAGCGATGCGACCCTC	0.7	CGG	+	PAM_intact	AGCGCTGCCCCGGCaGTgCCGGAGGGTCGCATCGCTG	10	13	24	TAGCTAGCACC	G	T	T	T	6	T6T	snv	synonymous	coding	TRUE	FALSE	FALSE		1089856	Likely benign	TATATATCTTGTGGAAAGGACGAAACACCGGAGCAGCGATGCGACCCTCGTTTAGAGACGCGTCTAACACCGTCTCTGTCCAGCGCTGCCCCGGCAGTGCCGGAGGGTCGCATCGCTGCGCGGTTCTATCTAGTTACGCGTTAAACCAACTAGAATTTTTTTTGTCGGTGCGAATACGAGTCATAGCTAGCACCAACGTTTTCGAGTACTAGGATCCATTAGGCG
GGAGCAGCGATGCGACCCTC_PBS15_g55019295_G>T:g55019292_G>C	g55019295_G>T	g55019295_G>T:g55019292_G>C	intended_syn	GGAGCAGCGATGCGACCCTC	0.7	CGG	+	PAM_intact	AGCGCTGCCCCGGCaGTgCCGGAGGGTCGCATCGCTGCT	10	15	24	TCGTGTAGTAC	G	T	T	T	6	T6T	snv	synonymous	coding	TRUE	FALSE	FALSE		1089856	Likely benign	TATATATCTTGTGGAAAGGACGAAACACCGGAGCAGCGATGCGACCCTCGTTTAGAGACGACCCCAATCGTCTCTGTCCAGCGCTGCCCCGGCAGTGCCGGAGGGTCGCATCGCTGCTCGCGGTTCTATCTAGTTACGCGTTAAACCAACTAGAATTTTTTTTGTCGGTGCGAATACGAGTCATCGTGTAGTACAACGTTTTCGAGTACTAGGATCCATTAGGCG
AGCGATGCGACCCTCCGGGA_PBS15_g55019295_G>T	g55019295_G>T	g55019295_G>T	intended	AGCGATGCGACCCTCCGGGA	0.7	CGG	+	PAM_disrupted	CCAGGAGCGCTGCCCCGGCaGTCCCGGAGGGTCGCATCG	5	15	24	AGGACACTGGA	G	T	T	T	6	T6T	snv	synonymous	coding	TRUE	FALSE	FALSE		1089856	Likely benign	TATATATCTTGTGGAAAGGACGAAACACCGAGCGATGCGACCCTCCGGGAGTTTAGAGACGGACGCTACGTCTCTGTCCCCAGGAGCGCTGCCCCGGCAGTCCCGGAGGGTCGCATCGCGCGGTTCTATCTAGTTACGCGTTAAACCAACTAGAATTTTTTTTGTCGGTGCGAATACGAGTCAAGGACACTGGAAACGTTTTCGAGTACTAGGATCCATTAGGCG
GAGCAGCGATGCGACCCTCC_PBS11_g55019295_G>T:g55019292_G>C	g55019295_G>T	g55019295_G>T:g55019292_G>C	intended_syn	GAGCAGCGATGCGACCCTCC	0.7	GGG	+	PAM_disrupted	GAGCGCTGCCCCGGCaGTgCCGGAGGGTCGCATCG	9	11	24	TGACGTCCAGA	G	T	T	T	6	T6T	snv	synonymous	coding	TRUE	FALSE	FALSE		1089856	Likely benign	TATATATCTTGTGGAAAGGACGAAACACCGAGCAGCGATGCGACCCTCCGTTTAGAGACGAAAGTAATTGTCCGTCTCTGTCCGAGCGCTGCCCCGGCAGTGCCGGAGGGTCGCATCGCGCGGTTCTATCTAGTTACGCGTTAAACCAACTAGAATTTTTTTTGTCGGTGCGAATACGAGTCATGACGTCCAGAAACGTTTTCGAGTACTAGGATCCATTAGGCG
ATGCGACCCTCCGGGACGGC_PBS15_g55019296_G>C	g55019296_G>C	g55019296_G>C	intended	ATGCGACCCTCCGGGACGGC	0.75	CGG	+	PAM_intact	AGCGCCAGGAGCGCTGCCCCGGgCGTCCCGGAGGGTCGC	2	15	24	GACCTAAGAGC	G	C	A	P	7	A7P	snv	nonsynonymous	coding	TRUE	FALSE	FALSE		847793	Uncertain significance	TATATATCTTGTGGAAAGGACGAAACACCGATGCGACCCTCCGGGACGGCGTTTAGAGACGCATGACACGTCTCTGTCCAGCGCCAGGAGCGCTGCCCCGGGCGTCCCGGAGGGTCGCCGCGGTTCTATCTAGTTACGCGTTAAACCAACTAGAATTTTTTTTGTCGGTGCGAATACGAGTCAGACCTAAGAGCAACGTTTTCGAGTACTAGGATCCATTAGGCG
[truncated: 53,736 more rows]

## Sheet: Supplementary_table_7
Supplementary table 7: Deep sequencing primers used in this study and adapter sequences used for sgRNA and epegRNA libraries quantification.
Name	Sequence	Experiment
[truncated: 79 more rows]

## Sheet: Supplementary_table_8
Supplementary table 8: Individual sgRNAs and pegRNAs used in validation experiments
[truncated: 40 more rows]
