# Supplementary material for: Multimodal scanning of genetic variants with base and prime editing
Source: Nat Biotechnol. 2024 Nov 12;43(9):1458–70. doi: 10.1038/s41587-024-02439-1 (PMC12440817; doi:10.1038/s41587-024-02439-1)
Supplement: Supplementary file 4 — Raw sgRNA counts and MAGeCK outputs for EGFR activation screens in MCF10A. [file 41587_2024_2439_MOESM4_ESM.xlsx]

## Sheet: Summary
Source data - Figure 1: Raw sgRNA counts and MAGeCK outputs for EGFR activation screens in MCF10A. sgRNA sequences are reverse complements and correspond to the strand of the Illumina read.
Tab	Experiment	Base editor	Control samples	Treatment samples
Raw sgRNA counts	EGFR activation	All	All	All
Activation_fitness_ABE8e	EGFR activation	ABE8e	Plasmid	Day 19, non-treated
Activation_fitness_BE3.9Max	EGFR activation	BE3.9Max	Plasmid	Day 19, non-treated
Activation_NoEGF_ABE8e	EGFR activation	ABE8e	Day 19, non-treated	Day 19, no EGF
Activation_NoEGF_BE3.9Max	EGFR activation	BE3.9Max	Day 19, non-treated	Day 19, no EGF

## Sheet: Raw sgRNA counts
Screen	All	All	Activation	Activation	Activation	Activation	Activation	Activation	Activation	Activation
Base editor	ABE8e	BE3.9Max	ABE8e	ABE8e	ABE8e	ABE8e	BE3.9Max	BE3.9Max	BE3.9Max	BE3.9Max
Day	Plasmid	Plasmid	D19	D19	D19	D19	D19	D19	D19	D19
Treatment	Non-treated	Non-treated	Non-treated	Non-treated	No EGF	No EGF	Non-treated	Non-treated	No EGF	No EGF
Replicate	Plasmid	Plasmid	R1	R2	R1	R2	R1	R2	R1	R2
GTCGTTCGGAAGCGCACGCTG	1257	1142	1232	2042	1946	2337	8610	9231	5056	5280
GCGTGCGCTTCCGAACGATG	1075	1156	1805	2127	1955	2193	9336	7066	8953	7310
GAGATCCCGTCCATCGCCACT	2155	1907	8862	11999	9559	10292	19719	19162	18479	17813
GACCTAGAAATCATACGCGGC	1062	1148	1663	2249	1917	2518	8358	8220	8079	7942
GAGCGATGCGACCCTCCGGGA	1566	1372	570	746	1256	1343	12428	11120	11488	10389
GCACGGTGTGAGCGCCCGACG	616	635	3538	5432	4342	4729	5596	5451	5406	5603
GAAGGTAAGGGCGTGTCTCGC	1389	1266	2473	3871	3591	3828	12438	11565	11499	11197
GCCCGCGCGAGCTAGACGTCC	1074	937	4471	6849	4616	5492	8758	8155	7974	7667
GTCAGTCTAACGCTCATGAC	1149	1098	958	989	1274	1362	8889	7361	8024	7347
GCCCGGACGTCTAGCTCGCG	591	562	1634	2336	2216	2087	4766	4233	4128	4263
GAAGATCCCGTCCATCGCCAC	1485	1337	5858	7861	5916	7363	13192	11579	12681	10480
GCGACGAGGTGGCCTGTCGTC	835	700	3996	5727	4669	4928	6279	5470	5663	5445
GCCCGCGCGAGCTAGACGTC	910	917	1821	2528	1858	2243	7721	7249	7155	7302
GCAGTACCGATCCGGCCTGCT	1248	1103	3656	4661	4215	4273	10605	9937	9753	9527
GCGTCTAGCTCGCGCGGGCCG	145	140	456	1231	722	1022	1120	1092	1058	1167
GTAAAATTCCCGTCGCTATCA	1395	1306	2359	2654	2694	2947	10508	8868	10169	8709
GACAGTACCGATCCGGCCTGC	1372	1371	2901	3483	3405	3705	11259	10700	10571	9508
GGATCTACTTGGCACTCGCT	2105	1819	4830	7273	5868	6612	14885	15212	14465	14171
GTGCGTTCGGCACGGTGTATA	636	621	3461	4203	3896	3906	5738	5836	5909	5360
GCGCTGTGAGTCCAGGTTGTA	1396	1341	2650	3849	3288	3706	11828	11314	11310	10511
GTCCTGCCGCGTATGATTTCT	926	934	1195	1442	1353	1499	7525	6871	5530	5100
GATACACCGTGCCGAACGCAC	1605	1448	1414	1549	1749	1569	6640	5917	5693	5660
GAGGCTAGTATAGATGCTTAG	1611	1544	2308	2852	2793	2790	12214	10777	11004	10647
GAATTTGCGGCAGACCTATGG	1351	1498	1412	1549	1691	1871	11852	11871	11731	11468
GCAGTCGCCAGATCCGTGAAG	994	970	1657	2262	2048	2197	7695	7326	6538	6893
GAGTACCGATCCGGCCTGCTG	1857	1794	3486	4950	4399	5067	14483	15160	14010	14228
GCTCCCCGAAGAGCTCGCTC	1049	1048	2016	2082	2267	1935	7335	6556	6859	6169
GACTTGATACAGTACCGATC	1957	1757	1843	2602	2365	3131	12330	10785	11009	10331
GACTCGGGCGGACGCCGACG	928	853	3537	4900	4477	4164	7678	7214	7380	6767
GCGGACGACAGGCCACCTCGT	1016	977	3445	4503	4154	4109	9197	8382	7891	7634
GCCAGTATTGATCGGGAGAGC	1108	1201	1719	2061	2050	2266	9688	8422	9411	8180
GCTACTTGGAGGACCGTCGCT	1177	1114	2230	2869	2468	2822	10406	9631	10234	9400
GTGCGACACTTACAGCTGCCC	1461	1420	2734	3751	2729	3158	10657	10588	9845	9385
GGGCTCCGGTGCGTTCGGCA	1579	1385	8248	11129	9008	9497	16876	16758	21762	23125
GATCAATACTGGACGGAGTCA	1937	1809	2562	3629	3502	3705	14034	12307	12479	12153
GTCTAAGAGCTAATGCGGGCA	1029	1035	1233	1671	1520	1666	9514	7396	8614	7073
GTGGGGGCCGTCAATGTAGT	1687	1469	3277	4793	4212	4265	13600	12756	14519	13292
GACGGGCATGGTGTAATTAG	1661	1602	3059	3953	3559	4094	14596	13652	13383	13273
GACACTCTCCCTTCTAGTGCT	1679	1482	2966	3801	3353	4759	12605	11724	11860	10789
GTGAACCGCACGGCGCCATGC	891	871	1844	2709	2165	2426	7820	7003	6920	6689
GATAACTGTGAGGTGGTCCTT	1902	2011	12085	17343	13446	14355	19976	18351	18591	17312
GCGTCTGCGTACTTCCAGACC	663	610	1309	2470	1583	2176	5419	4903	4500	4130
GCGGAATTTGCGGCAGACCTA	1357	1196	1920	2470	2419	2364	12026	10663	10735	10709
GGGACTATGGATTGCTTAGC	1965	1904	4610	5621	5140	5414	12272	12154	11855	10994
GTCCGCGCTGAGAAGGTTATC	1487	1178	800	1224	1300	1522	12124	10469	11153	10106
GCTTAATTCCTTGATAGCGAC	1162	1050	1208	1642	3804	3603	5480	6423	5293	5582
GCTGGCAGGGATTCCGTCATA	1597	1351	9823	13774	10845	12058	14501	14808	13351	12487
GTGCGAAGGCGCCACATCGTT	1504	1418	4205	5880	4272	4859	14810	13502	13294	12717
GCGTGGACAAGTGCAACCTTC	996	956	1675	2152	2239	1926	6416	5899	5787	5331
GCTGCCCGGCGAGTCGGGCTC	669	692	4090	6146	4639	5308	8858	7442	7420	7161
GATGCGACCCTCCGGGACGGC	1218	969	3919	4145	4205	3764	7641	6831	7416	6455
GCCAGCGCTACCTTGTCATTC	1561	1526	3027	4019	3124	3593	13638	13004	12341	11855
GTCAATACTGGACGGAGTCAG	1618	1701	2079	2681	2256	2978	14539	13957	13373	12734
GTCTTGCCGGAATGTCAGCCG	1367	1422	2312	2716	2890	3094	13000	11439	11034	10787
GTTAAGGCCAGGCTATCAATC	1417	1400	1868	2436	2216	2514	10900	11955	10471	11308
GTCAGTGGGGAGTAAGTACCG	1362	1276	2292	2780	2819	2936	11601	10570	10609	10052
GTCCGGATAACCTTCTCAGCG	1444	1470	1123	1457	1459	1898	13258	12051	11738	11670
GAGAATTCGATGATCAACTCA	1406	1617	1781	1787	1933	1882	10923	9928	9650	8873
GACATCGATGGTACATATGGG	1768	1585	2429	3762	2581	3046	13035	11000	8533	7645
GCAATACTGGACGGAGTCAGG	1311	1158	1634	2602	2038	2481	10121	8973	8979	8251
GACAATCATCTGGCAGCGAGG	1776	1642	2142	2984	2651	3154	11552	11018	11038	10276
GTTCACATCCATCTGGTACG	1615	1712	2322	3365	2823	3164	15057	13098	11745	10320
GCGGTAGAAGTTGGAGTCTGT	1506	1343	2153	3569	2742	3467	12095	11884	12132	11488
GATCGGTACTGTATCAAGTCA	1586	1608	1982	2974	2613	3156	12201	12108	11643	11689
GTCTGGAAGTACGCAGACGC	1335	1368	1920	2367	3579	3696	11253	10663	10731	10424
GCTTGGGATTACGCTCCCTCA	1379	1355	4989	7529	5808	6454	12715	12401	12720	12246
GTCATATGGCTTGGATCCAA	1562	1582	1909	2405	2375	2782	12765	10996	12232	10605
GTCGGCACGGTGTATAAGGTA	1311	1187	1908	2479	2435	2819	10809	10013	10033	9666
GGATCGGCCTCTTCATGCGA	1645	1632	4022	5475	4639	5328	13181	12907	12077	11455
GAGGGATTCCGTCATATGGCT	1676	1720	3888	5483	5416	5884	13601	13093	12385	11818
GTGTGTAACGGAATAGGTAT	1796	1739	2769	3433	2771	3112	14727	14166	12996	13366
GTCGCTTGGTGCACCGCGACC	863	907	1876	2292	2119	2327	7521	6376	6767	6308
GAACGTTTACACCGACTAGCC	1548	1375	2504	3414	3189	3656	4808	4638	4768	4680
GAACGCCACAACCACCGCGCA	1274	1418	2479	3211	2927	3275	11199	10973	10130	10312
GATCCACTTGATAGGCACCTT	1527	1483	3466	4711	2554	2957	12783	11961	9389	8749
GCGGGCAGGTCTTGACGCAGT	1287	1176	2358	3652	3187	3903	10492	9988	9371	8708
GTGGCGATGGACGGGATCTT	1767	1704	4775	7210	5063	6057	16508	14999	13580	12347
GTAGACATCGATGGTACATA	1765	1648	1663	2775	1812	2391	12399	12321	8971	9043
GATGGACGGGATCTTAGGCC	1518	1559	5066	6579	6248	6651	12309	12432	11129	11459
GGCTTCCTACCTTTGCGGCA	1610	1702	3865	5113	4728	4771	15615	15344	13411	13586
GTTACTCGTGCCTTGGCAAAC	1353	1171	2270	4021	2827	3764	9567	9563	8494	9240
GTCGGGCGCTCACACCGTGC	1321	1194	2934	3253	3354	3110	9704	9827	9727	9629
GATCAATACTGGACGGAGTC	686	738	680	785	1002	755	3136	2469	2656	2328
GGCCGACAGCTATGAGATGG	1566	1705	3174	4497	5435	6659	13850	14078	12568	13448
GGTCGCGGTGCACCAAGCGA	1176	1170	2649	3243	2336	2564	5412	5728	5014	4993
GTCGGGCGCTCACACCGTGCG	1218	1269	2485	3335	2910	3161	13112	12113	12753	12287
GCCAGATGGATGTGAACCCCG	1387	1243	3558	4664	3555	3726	12137	10286	11161	10377
GACGGGGACACTTCTTCACGC	1473	1294	1889	2867	2278	2616	10022	9132	9234	8901
GTCTGCGTACTTCCAGACCA	1716	1837	3277	4495	3412	4295	15922	14345	12607	11257
GTCCTACACAAGTGCAATCAG	920	981	740	882	1006	1227	8592	8459	8064	7694
GCAGATCCGTGAAGAGGCTAA	1574	1570	2134	2898	2790	3145	12829	11526	12351	10987
GTGGAGATCGCCACTGATGG	1827	1802	205	572	933	1151	15779	15354	13510	12672
GTCTATCAATGCAAGCCACGG	1183	1334	2164	2795	2412	2859	11806	11487	10880	10497
GCGATCTCCACATCCTGCCGG	679	704	1195	1738	1955	2271	7440	6751	5925	5310
GTGTGGCGCCTTCGCATGAAG	1495	1551	2775	3984	2866	3659	13080	13087	12341	12557
GATAGTTAGATAAGACTGCTA	2094	1845	1884	3044	2411	3221	10533	10152	9477	9906
GTTCAACAGGTGTTGCCTACG	1697	1650	5424	6949	5623	6722	16350	13858	14303	12828
GTTGTGTGACAAAGCGTAAGG	1706	1612	1902	2721	2129	3200	11215	11272	10365	11314
GATAGTACAAAGCTGTACCCC	1645	1322	2588	2724	2808	2794	11094	10708	10571	10535
GTCCAGACTCTTTCGATACCC	1266	1160	887	1037	1226	1390	9773	8467	8698	8153
GCTTGAAGGCTGTCCAACGAA	1399	1398	1987	2487	2282	2983	11788	10537	10288	10386
GTAGCTCTTAGACCCACAGAC	1539	1324	2168	2780	2607	2705	9060	8854	8946	8230
GCGCAAGTGTAAGAAGTGCGA	1041	1058	1236	1375	1552	1523	8442	7576	7636	6880
GATGTGGAGATCGCCACTGA	1618	1764	768	1206	1350	1756	15192	12618	13451	12196
GTCTTAATTCCTTGATAGCGA	1711	1699	896	1140	1899	2023	7078	7299	7059	7065
GTGAGCTTGTTACTCGTGCCT	1710	1579	5236	6743	5551	5749	11244	9336	10834	9235
GCCTAAGCATCTATACTAGCC	1381	1237	2797	3589	3620	3432	4899	4987	4735	5019
GTTCGGAAGCGCACGCTGCGG	1453	1460	3088	3936	2793	2916	15207	12070	12744	11034
GTCTGAAAAGGCCCTACGGCT	1256	1207	1675	2698	2319	2571	12333	10876	10739	10327
GACCATCCCAGTGGCGATGGA	1284	1383	6334	8364	6659	6912	11905	11695	11134	11132
GATCTACTTGGCACTCGCTG	1990	1865	2539	3824	3405	4034	13062	12252	12675	11784
GTCTATATTCGCTGTGAGTCC	1900	1657	3023	3917	4000	4055	15830	14192	14696	13663
GCCCGAGGGCAAATACAGCTT	1399	1385	3622	4589	3907	4902	12806	11774	11572	11224
GAGCCCTTAAAGATGCCATT	1608	1393	2454	3126	2840	3458	11636	11118	11536	11042
GACTCCGTCCAGTATTGATC	1523	1586	2327	2831	3006	2949	11750	11122	10776	9834
GACAAAAGCGGTGCTATCCTT	1340	1284	5760	8089	6823	7618	9550	9549	8928	9539
GTCCTCAGTCAAGGCGCCTG	1180	1148	1892	2026	1966	2052	14580	14074	10740	10446
GTTTCAGGGCATGAACTACT	1651	1693	833	1271	1646	1632	10845	8600	10068	8568
GTGCTTTGTGGCGCGACCCTT	1303	1296	8459	10957	9237	9987	14096	12910	13391	11786
GGAGCAGCGATGCGACCCTC	1693	1687	5100	6921	5697	6240	19372	17133	17607	15710
GCGCCGCCCAGACCGGACGAC	490	514	1251	1790	1478	1548	3842	4422	3564	4135
GCTAATGCGGGCATGGCTGT	1532	1556	7396	9431	8613	8615	15167	14912	14286	13587
GGCTCTTACCCGTCCTGTGC	1429	1280	503	614	1260	1349	3433	3160	3178	3376
GCTGTCGTCCGGTCTGGGCGG	610	692	3746	4611	4044	4266	7246	7370	6963	6947
GCACATCGAGGATTTCCTTGT	1555	1266	2614	3284	2892	3084	12208	11452	10950	10232
GCCCCGTCAGAGTAGAATAAA	1250	1187	1096	1776	1368	2115	9759	9145	9329	9147
GCGCTCACACCGTGCGGGGGG	969	1038	5047	7040	5183	5731	8051	7323	9483	8316
GCTTCCACCTCGGGCACATTT	1289	1235	2586	2938	2938	2977	9946	9026	9094	8772
GCATCCTGCCGGTGGCATTTA	1567	1558	3245	4450	3578	4406	14866	13735	13539	12710
GAACCAGCAACAATTCCACCG	1436	1348	4850	6708	5839	6462	12172	11091	11046	11070
GCAAGTGTAAGAAGTGCGAA	1481	1517	1129	1405	1539	1633	11527	11074	10258	11172
GAAACTGCACCTACGGGTGAG	1588	1814	7431	10586	7719	8851	16145	15415	14501	15600
GACCCGTAGGTGCAGTTTGGA	1695	1536	2310	3107	2114	2630	15046	13025	13227	12010
GTAGACATCGATGGTACATAT	1420	1520	1361	1761	1536	1651	8522	9023	5539	5506
GGCCATGCTAATTACGGAGA	1784	1716	2921	4683	3469	4470	14295	14135	14150	13342
GTTGAAGGCTGTCCAACGAAT	1553	1533	1866	2739	2409	2995	12448	10709	11288	10470
GTCCTGGGTATCGAAAGAGTC	799	718	538	574	713	729	4782	4281	4297	4201
GCTCGTGCGTCCGAGCCTGT	782	739	3104	4193	3685	3919	7272	6909	6269	6153
GAGCGCCCGACGCGGCCGAGG	958	1044	2490	4066	2884	3470	8295	9025	7616	8152
GGACAGTGTTGAGATACTCG	1939	1903	3079	4505	3697	4291	16060	15032	14994	15041
GTGAACAATCATCTGGCAGCG	1398	1252	1820	2866	2170	2990	10947	11942	9853	10281
GTTATTGGAGCATGACCACGG	1555	1464	2389	2904	2855	3261	13292	12307	12460	11861
GATAGCTCAAAATCCCCCTGG	1611	1444	2417	3274	2893	3547	12732	12017	11975	11629
GTCCACGCTGGCCATCACGT	1393	1385	2281	3459	2585	3131	11630	10429	14163	12339
GAATGACAAGGTAGCGCTGG	1815	1903	2052	3879	2430	3093	14708	13932	12369	11983
GCTAAGCTAGGTCATTGTCA	1843	1973	3041	3781	3587	3694	13149	12094	12221	11636
GAGCCTACGTGATGGCCAGCG	1564	1508	3821	5171	3969	4271	14221	12890	13418	12207
GGATATTCTGAAAACCGTAA	1661	1678	968	1518	1732	2016	6735	6143	6751	5663
GACCATGCCCGTCACCCCATG	1540	1495	3170	4747	3527	4133	13506	12651	12945	12841
GTGGGTCTAAGAGCTAATGC	1847	1614	2260	2573	2614	3045	11788	10451	10789	9700
GAGCCGGAGCGAGCTCTTCG	1400	1411	3627	5379	4254	5018	13521	12215	12660	12357
GTCGAATGTGCTGTTGACAC	1816	1430	1487	1902	2000	2295	12687	11644	11664	11432
GACTCGGATTCCAGCCCACAT	1322	1110	6813	9013	7467	8361	11692	10499	11250	10023
GAGGGTTGTTGCTGAACCGCA	1718	1821	4748	7354	5135	5972	17176	14714	15645	13735
GCATCCATCTGGTACGTGGTG	1583	1564	9122	11607	8458	7951	15295	13679	14859	14082
GCGCTCATGACTGGAAACCAC	1194	1094	1198	1582	1682	1506	4820	4670	4944	4888
GAGTAACAAGCTCACGCAGT	1859	1892	2855	3719	2332	2540	17239	15025	15554	14196
GCAACTTCTACCGTGCCCTGA	1240	1419	1410	1932	1930	2153	10679	10825	10569	9825
GTCAGGTGCAGCCCAGCCGTA	1563	1531	3470	4660	4196	4326	13391	13856	12690	13058
GACCCCCTAAATGCCACCGGC	1273	1162	1867	2128	2072	2186	8413	8145	6714	6509
GAGCGCGGAGAGGTCGCCTGC	1411	1319	3531	5188	4290	5019	11160	10775	11070	10149
GTCGGGCGGACGCCGACGAGG	876	832	3863	5481	4272	4543	7001	6241	6785	5878
GAGTAACAAGCTCACGCAGTT	1585	1431	1996	2716	1670	1906	12786	12155	11479	11747
GCACGTGGGGGTTGTCCACGC	1471	1218	7908	10961	9310	10199	12330	10624	12411	11339
GAATTCGCTCCACTGTGTTGA	1625	1629	2295	2961	2756	2939	13804	13707	12509	13059
GACGGATCTGGCGACTGTGAT	1699	1681	4248	5340	5393	5030	15709	14512	14762	13491
GTGACTCCGTCCAGTATTGAT	1644	1635	3101	3703	3916	3427	11950	12167	11407	11503
GTAGGGGCTCTGACTGATCT	2007	1949	4447	6400	5058	5715	17393	15706	16803	15052
GTCTGCAGTGTGTAACGGAAT	1731	1518	307	511	984	1294	14418	13480	12797	12471
GCACGGATCTGGCGACTGTGA	1368	1481	2396	3467	3087	3456	12340	11677	12206	11648
GTGCGAAGGGCCTTGCCGCAA	1363	1326	7918	8361	6374	5653	13741	12325	12660	12407
GCTCATAGCTGTCGGCCCCAC	1158	992	6027	8807	7050	8239	9700	8890	7567	7580
GTTCTACTCTGACGGGGGCTC	1328	1308	2666	3529	2625	3259	12441	10999	12017	10576
GGTGGCCTGTCGTCCGGTCT	1278	1281	7895	11115	9936	9049	14418	11868	12957	11676
GTTAGCAGGTTATGAGTATC	1810	1745	2841	3802	3559	3712	15878	14415	15672	14331
GCTGTTAACCAGTCAGGTTAC	1324	1285	2800	4370	3419	4254	11649	11652	11720	10640
GGTGATGGTTAGCTACTAGT	1895	1754	3168	4242	4017	4763	14444	13329	13893	13014
GTGCGCTCTGCCCGGCGAGTC	621	580	1514	2172	1695	1940	4219	3283	3520	3272
GATGAAAGAGCCCCCGAGATT	1493	1495	2801	4868	3399	4266	15825	14268	14275	13638
GAGGTGGCCTGTCGTCCGGTC	854	815	2638	3245	3113	3149	5167	4524	4708	4323
GGGATCTACTTGGCACTCGC	1945	1601	1874	2491	2668	2887	7815	7310	7179	7015
GCTTTTATTCTACTCTGACGG	1258	1373	1392	2190	1905	2305	10894	9586	9561	8633
GTCCGTTCCCAAAAGGCCCGC	915	825	1727	2428	2250	2339	7393	6899	6675	6483
GTCCTCAGTCAAGGCGCCTGT	1274	1247	896	1285	1524	1474	14472	13610	10698	10687
GCCATGCCCGTCACCCCATGA	1619	1566	3485	4633	3921	4605	13168	13371	12717	12397
GTTTCTGCCACCCCTGCACGT	1547	1315	1933	2997	2539	3105	10403	9357	9541	9279
GCGTCAATGTAGTGGGCACAC	725	664	780	1131	940	1126	5339	4916	6649	7746
GCATGATCATGTAGACATCGA	1668	1752	1008	1374	1189	1604	10028	8494	7164	6384
GTCTACTTGGCACTCGCTGGG	1685	1740	1937	2662	2272	2730	13747	13021	13047	12237
GAGGGCTCATACTATCCTCCG	1508	1450	5155	7134	6781	6938	13987	13952	12446	12440
GTACTGTATCAAGTCATGGC	1706	1581	1919	2365	2428	2617	8036	7488	7881	7619
GAGTAGCTAACCATCACCCCC	1652	1319	2731	3507	3221	3873	12315	11012	10944	10241
GCATGCCTTGTGCTCCCCCGA	1464	1463	2475	3414	3078	3516	13405	12250	12679	12032
GCGATACAGCTCAGACCCCAC	1523	1210	1435	1849	2404	2754	9680	9952	9408	9182
GCTCCCAACCAAGCTCTCTTG	1398	1377	2081	2775	2543	2360	9866	10407	7849	8067
GATCGCAAAGGTAATCAGGGA	1501	1551	1443	1829	1578	1977	9569	8915	8693	8177
GCGGGGGGAACAGACACGTGA	1346	1358	1913	2646	2354	2683	10965	10512	10877	10368
GACAGATAATTGTCCCACAGC	1679	1611	2011	2731	2903	2830	9617	8858	9455	8600
GGTGTATAAGGTAAGGTCCC	1933	1783	4836	6051	7336	8735	16350	14464	15677	14624
GTAGGAAGCCCGCCGGTGTG	1475	1512	10214	13743	9605	11260	15604	14274	14339	13622
GATGCTAATTACGGAGAAGGC	1546	1488	2492	2404	2893	2647	11598	9301	10435	9012
GCACATCCATCTGGTACGTGG	1203	1075	1424	1999	1672	1889	6657	6646	6236	6831
GCGTGATGAGCTGCACGGTGG	1102	1045	3697	5982	2961	3560	9962	9708	8914	8999
GTCTGTCACCACATAATTACC	1757	1567	1394	2420	1484	2019	9158	9260	7615	7246
GTGCAAATAAAACCGGACTGA	1595	1520	1705	3342	2510	3257	11149	9812	11255	10577
GCTGAATGACAAGGTAGCGCT	1291	1329	1423	2109	2196	2717	10717	9705	10060	9212
GCGTCGGGCGCTCACACCGTG	459	480	1131	1746	1348	1735	4566	4047	4344	3691
GAGGCAGCCACCAAATTAGCC	1152	1124	4040	5842	5049	5084	6593	6918	6705	6009
GCCCTAAAAGTTGCAGCCCCC	1053	1003	1387	1720	1667	2061	9326	8893	8564	9062
GCGGCGGGCTTCCTACCTTTG	922	1036	6594	9549	6954	7742	11495	11121	9928	9466
GCGGGCGCTCACACCGTGCGG	976	950	4027	5922	4311	5081	7435	7786	7209	7855
GGGCGTTTTCAAAGCTCAGG	935	974	1070	1523	1375	1520	5424	5277	5106	4843
GTGGTCAACTTACTGTTGCT	1910	1704	3645	5101	3540	4205	15507	14502	13877	13070
GCGACCTCTCCGCGCTGAGA	1292	1232	3697	4617	4179	4553	12252	11801	11673	11126
GAGCCACGGTGGAATTGTTGC	1319	1293	2528	4855	3200	4273	11774	11553	11046	10164
GCATGAAGAGGCCGATCCCC	1541	1366	2801	4297	2732	3470	10264	9451	9835	9455
GACTCACCCGTAGGTGCAGTT	1678	1425	462	812	1119	1514	10091	9347	9239	8030
GCCTTAGCCTCTTCACGGATC	1653	1631	2955	3621	3440	4060	13957	12769	13194	12906
GGTCTTCCTGATTGATAGCC	1692	1556	6211	7989	7038	6977	9311	8724	8371	8528
GTGGCTTGCATTGATAGAAAT	1488	1344	2038	2282	2534	2616	11488	10994	10513	10560
GTGCGACCCTCCGGGACGGCC	1155	1063	4970	5687	5509	5336	8597	7151	7285	7034
GTGTTCACTGACTTACGTTTC	1385	1364	5533	7812	6673	6876	13932	11587	12734	11723
GTTCCACCTCGGGCACATTTT	1674	1639	4557	6466	5118	6427	16006	15505	15072	14922
GACATCCTGCCGGTGGCATTT	1254	1080	3059	4251	3489	3477	10760	10653	10222	9756
GTGGCCTAGGGATTAGCCACA	1311	1327	6377	8272	7277	7182	11893	12566	11512	11559
GCAGGAGGGGAGTCCGTGACG	1267	1178	3728	6134	5212	6593	12768	13079	11931	11909
GAATTCGCTCCACTGTGTTG	1788	1792	7239	9329	7803	8481	19969	17202	16641	15039
GCTCGTGCGTCCGAGCCTGTG	874	879	3855	5249	4562	4839	7339	8364	5626	6079
GCTAATGCGGGCATGGCTGTT	1078	901	6728	8801	8214	7785	9644	8598	9563	8411
GCATCTATACTAGCCTGGTAT	1575	1636	2870	4404	3723	4058	11819	10770	11176	10763
GTAAGAGGCTCCACAAGCTG	1617	1537	6339	10410	4955	6566	16161	13970	9167	8275
GTGATGGTTAGCTACTAGTT	1843	1552	3483	5323	4427	4999	14090	12204	13611	12573
GCCATCATTACTTTGATTAC	1348	1270	1409	1997	1966	2410	9420	9180	9148	9256
GCTGCGTGATGAGCTGCACGG	1159	1202	1720	2679	1876	2250	11441	9571	10268	10118
GTGACCAGGTCTCAGTCAGCG	1529	1508	3166	5087	3736	4666	12917	12226	12584	11512
GTGTGACTGAACATAACTGT	1705	1913	2175	2942	2849	3392	14481	12875	13689	12376
GTGATGCAAGAAGATGCACGA	1614	1584	1405	1881	1977	2167	8769	8377	8727	7879
GTGAATGACAAGGTAGCGCTG	1467	1436	2006	2795	2461	2439	12038	11100	11540	10268
GTGTGACAAAGCGTAAGGAG	1553	1606	1894	3182	2204	3473	12614	11127	11921	11031
GCTCTCCCGATCAATACTGGA	1390	1423	1444	1752	1935	2043	6652	6472	6078	6677
GCATGAAGAGGCCGATCCCCA	1770	1889	8096	11669	6763	7659	19529	19445	18691	18468
GAAATCCTGCATGGCGCCGTG	1394	1383	2043	3385	2645	3510	12597	12242	11381	11901
GGGACACTTCTTCACGCAGG	1686	1593	1193	1553	1575	1697	10743	11871	7741	8185
GGCTTGCATTGATAGAAATG	1793	1664	2529	3836	3733	4010	15099	16594	15041	14330
GACGTGGAGAGCATCCAGTGG	1406	1301	3627	4934	4044	4247	11538	11502	10587	11150
GTGGTACATATGGGTGGCTGA	1838	1794	631	1037	1379	1487	7519	8523	7007	7548
GACTTGATAGGCACCTTGGGA	1552	1542	2743	4068	2368	2793	12531	12419	11055	9998
GCAGTAGCATTATGAGTAGTG	1501	1572	2294	3065	2535	3319	15049	14179	13247	13565
GATCCTGCCGGTGGCATTTAG	1591	1505	4178	5501	4158	5132	13682	12651	13271	12392
GCAGATCGCAAAGGTAATCA	1384	1403	384	655	936	1081	10759	8829	10199	8779
GCCCGGCGAGTCGGGCTCTGG	1211	1176	6740	7627	7270	6402	11611	11795	10176	10568
GTAAACCAGTCCGTTCCCAAA	1743	1601	6185	7624	5410	5296	12934	11905	10987	10174
GATCACGCAGCTCATGCCCTT	1715	1453	3863	5902	4739	5899	15324	13123	22448	20274
GACCAGGCAGTCGCTCTCCCG	1434	1441	881	1139	1783	1937	13795	13130	9945	9803
GAAGGGCCTTGCCGCAAAGGT	1610	1602	3907	4778	4142	4642	17583	15530	16188	15536
GACATCCATCTGGTACGTGGT	1669	1538	2956	4414	3409	3898	16390	13154	15233	13509
GCCTATCAAGTGGATGGCAT	1241	1132	613	810	1080	1217	9167	9231	8528	8312
GAGGGGAGTCCGTGACGTGGA	1586	1651	3685	4635	3973	4401	14676	13515	12872	12885
GATGGAGGAGATCTCGCTGGC	1430	1499	8164	10024	9207	9407	12355	12997	11499	12170
GGCCTAGTGAGAGTGGCACT	1327	1383	2730	4042	3620	3553	13513	13081	12541	12336
GCGACCCTCCGGGACGGCCG	613	599	2419	2945	2657	2738	4648	4155	4249	3914
GCACACCAGTTGAGCAGGTAC	1285	1358	199	232	701	783	4228	4141	3663	3781
GTCGTCCGGTCTGGGCGGCGG	734	708	4358	6746	4753	6076	7516	6126	7127	6181
GTCCTCCAGAGCCCGACTCGC	1235	1060	1038	1302	1565	1473	10107	8375	11297	9783
GTTACCAGGCAGTCGCTCTCC	1012	937	2408	2923	3193	2690	6674	7438	6153	6479
GTCCCATGACTCCTGCCGGGC	1179	1066	1913	2460	2582	2531	8139	7695	8764	7466
GCACAGTGGAGCGAATTCCTT	1228	1466	6989	10095	7788	8539	14782	14594	13978	13795
GTAATCGGTCTGAGGTGTAGC	1671	1582	4122	5087	4518	5236	10847	10869	10814	10088
GCATCTATACTAGCCTGGTA	1804	1752	3715	5119	4471	4960	13703	11606	12536	11685
GAGGCTTTCTGTAGGGTATTA	1132	1252	2818	4051	3172	3709	12219	11427	11763	11139
GAGAGCCGGAGCGAGCTCTTC	1184	1221	5636	7252	6703	6592	13646	13056	12726	12236
GACAGAGCCAGCGGGCCTTTT	1194	1236	4583	6087	5247	5596	12329	11770	11046	11204
GTGGAGGTCCGTCCTGTTTTC	1568	1549	5254	7405	7197	6985	17270	17076	15998	15761
GCAACGTGGAGAGCATCCAG	1296	1343	3553	4173	3777	4055	10931	10624	10104	10500
GACTCCCCACTGATGGACCAG	1747	1627	3333	3975	4276	4427	13010	13445	11979	12713
GTTCCCAAAATGTGCCCGAGG	1369	1439	2154	2616	2807	2697	11949	11196	11387	11100
GTGAACACTTACCCATTCGT	1656	1649	2329	3799	3241	3575	10492	9796	9261	9303
GGGCGCTCACACCGTGCGGG	1246	1280	4345	5990	4896	5250	11481	10871	11487	10766
GTGATGGTTAGCTACTAGTTG	1738	1782	2931	3942	3830	4136	16394	16119	15530	16130
GCGGAGAGGTCGCCTGCCGG	1273	1246	4331	6108	4962	5563	13428	12517	12160	11054
GTGGAGGAGATCTCGCTGGCA	1979	1685	7265	8629	6742	6957	16444	15202	16288	14915
GTGGGGCCGACAGCTATGAGA	1422	1285	1939	3178	3426	3671	9114	8255	8907	8140
GATGAGAGTATGGCATGCAAC	995	936	1520	1922	1809	2076	7380	7359	7094	7301
GTTCCCGGACATAGTCCAGG	1322	1369	3441	5294	4114	4917	13226	12728	10814	10445
GAGTGAGCTGCTATTCCACGT	1503	1349	6885	10647	7937	8967	12912	13819	12485	12177
GATAACCTTCTCAGCGCGGAG	1615	1641	2032	3024	2683	2904	12863	12364	11771	11527
GAGAAGACATGGACGACGTGG	1471	1574	2065	2895	3129	3494	12447	11322	11528	11511
GACCCACTCTGTCTCCGCAG	1757	1785	5341	7119	6060	7090	12969	13203	12046	12823
GCCAACAGTCTTACCAAGCCT	1568	1611	3514	4509	3969	4271	7388	6928	7257	6879
GGCTCTAGAATTTCAAACAG	1535	1382	1613	2100	2144	2362	8593	8695	8520	7811
GCGCAAAGGTAGGAAGCCCGC	959	848	399	611	726	992	6916	5954	6477	5691
GCTTGAGGGAGCGTAATCCCA	1291	1379	597	853	1434	1429	13179	12742	9990	9996
GTTCACTTTCCACTCACCCGT	1541	1636	2931	4036	3499	4024	15084	14357	13819	13779
GTATGATTTCTAGGTTCTCAA	1447	1453	1460	2044	1867	1939	11621	10120	9252	7728
GCAGTGGGGAGTAAGTACCGT	1648	1503	3271	4812	3684	4782	14309	13950	13119	13012
GAGTCCCGAGCTAGCCCCGG	1288	1344	6181	7039	7105	6593	14071	12893	13225	12097
GTGATCCAAGCTGTCCCAAT	1833	1688	2727	4444	3572	5030	14039	12531	13788	13217
GTGTGTGACAAAGCGTAAGGA	1706	1539	2151	2866	2609	2858	11073	11266	10511	10860
GAGCAGCGATGCGACCCTCC	1359	1261	2491	3801	3299	3593	12704	11739	11750	10287
GCTAAAGTCCACATAAGGCTG	1477	1508	4303	5430	4853	4992	14793	13629	14270	12832
GGTTTTACAGCCCCCAGGCA	1601	1505	2327	4680	3068	4082	12405	11831	10893	11244
GCAACTTTTAGGGAACTTGT	1629	1511	1088	1463	1821	1862	7504	7066	7511	7289
GCAGTGCTCCCCCTTACAACC	1689	1472	2327	3068	2915	3105	11063	10506	10358	10059
GCCACTGCTAAAGTCCACATA	1695	1782	3985	4810	4582	4946	15982	14010	15055	13816
GATGATAGCTCAAAATCCCCC	1842	1641	2297	3271	2943	3078	11328	11070	10597	10465
GTATCTTTCATACCCATACC	2016	1850	1806	3206	2740	3582	11025	11424	11093	10648
GCACACTGGATACAGTTGTC	1239	1300	786	1451	1502	1904	11292	10643	10373	9321
GCCAGCGGGCCTTTTGGGAA	1305	1272	2763	4370	3369	3739	11424	11433	11379	10552
GTGTGTTCCCGGACATAGTCC	1593	1623	6405	8625	7168	7710	15330	14192	12601	12401
GTTCTTAGACCATCCAGGAGG	1662	1732	766	1134	1421	1663	14858	13423	13435	12972
GAGTGGGGGCCGTCAATGTAG	841	889	1681	2388	1983	2342	7189	7034	7273	7361
GCAGTGTGCCCACTACATTGA	1342	1314	2768	3060	2987	3140	11132	11087	10866	9642
GCAGGCTAGTATAGATGCTTA	1398	1330	1631	2299	2179	2514	12367	11328	11993	11597
GCTAGAGAAGTTATTCAGCCC	1254	1122	1717	1678	2164	1916	8301	8584	7845	7958
GTTTGGATCCAAGCCATATGA	1591	1545	1652	2466	2168	2553	9002	8120	8619	8075
GATCTACTTGGCACTCGCTGG	1904	1823	2827	3985	3810	4193	14294	13074	13395	12511
GAGCTGTACCCCTGGTATGGC	1456	1407	4995	7011	5488	6568	10275	10850	9983	10732
GCATTTAGCTTGGTCTGAGGC	1488	1361	2187	3652	2900	3834	11409	10015	10621	9916
GTGCGTCAAGACCTGCCCGGC	574	605	1810	2175	1774	1896	4354	4890	3931	4301
GCTGATCCCTCATGGGGTGAC	1379	1297	4762	5974	4918	5274	12413	11601	11915	11491
GCTTTGAGTACTGACTGATC	1671	1574	2269	3440	3197	3769	13105	11392	12128	10709
GGGTTGTAGAGCATGAGTGG	1743	1719	2628	3442	2534	2860	16580	15316	15606	14516
GCGGGCCTTTTGGGAACGGAC	983	993	2818	3824	3253	3590	7393	6810	6665	6231
GAGCCTGAACATAACATCCTT	1860	1813	6689	9634	7486	7743	13991	13066	12232	11587
GTGCCACAACCAGTGTGCTGC	1399	1156	1690	1657	2431	2145	10311	10326	10158	9285
GTAGTGCTTGGAGAACCTTCA	1570	1617	4092	5907	4452	5667	13949	13041	12965	12062
GTGTGCTCCTTGCTCACAGTT	1706	1513	6799	8745	7794	8089	14312	14254	14235	13285
GTCCATCGCCACTGGGATGG	1411	1333	6899	8558	8346	7874	14222	13131	12301	11721
GTGAGCGCCCGACGCGGCCG	910	869	4197	6583	4600	5735	8733	7983	8018	7974
GAACTTCCCAAAATGTGCCCG	1459	1442	3377	4168	3842	4201	14548	12045	13407	11799
GAGCCTTCTCCGTAATTAGCA	1152	1123	1925	2672	2717	2497	8277	7507	7482	7468
GACACCAGTTGAGCAGGTACT	1915	1693	233	490	1090	1227	5933	5798	5380	5379
GATCCTCAAGAGAGCTTGGTT	1593	1652	340	593	923	1059	15672	14573	12533	12222
GATCAGTCAGTACTCAAAGCT	1633	1550	2201	3518	2951	3290	11810	10919	11046	11318
GCTGCGTCTATCATCCAGCCT	1304	1382	2804	4818	3463	4641	5842	5895	5809	5549
GATTTGATGACTGGTATTAG	1976	2087	2506	3412	2896	3912	16781	15092	15750	14437
GCTAGACGTCCGGGCAGCCCC	917	853	3375	3893	3009	2781	6923	7083	6281	7008
GCACCTAGCAGATAAAACTAT	1542	1424	1172	1536	1626	1920	9495	7256	8200	7680
GAGCTTCTTAGTGCTTCTGC	1591	1532	2427	3523	3089	3692	10385	9357	9988	9382
GACCAACAGTCTTACCAAGCC	1470	1235	3115	3602	3398	3853	6844	6985	6180	6263
GCTGCGCTCTGCCCGGCGAGT	1153	1036	2957	4393	3811	3839	8399	9331	8248	8567
GTGTAGGGGCTCTGACTGATC	1434	1434	3392	4595	3530	4396	12721	12977	11267	11726
GTTATCTGCTAGGTGATAGGG	1705	1709	2404	3306	3176	3233	13269	12670	12925	11786
GCCCACAGTGAAAGAAAACGC	1420	1149	621	1003	1090	1353	5086	4762	5021	4856
GACGTTGCAAAACCAGTCTGT	1475	1684	1782	3224	2448	3165	14150	13298	13337	13045
GTCAAGTGTGAGTGACTGGT	1437	1522	860	1552	1466	1753	14164	13098	12903	11919
GTAACCTCCTACCCCTCCAGA	1432	1399	1192	1715	1625	1978	7989	8092	6915	6510
GCGGAGAGGTCGCCTGCCGGA	1447	1417	3372	5219	3940	5082	12620	12463	10796	10580
GAACTCCCTTGGCTCACTGAG	1366	1324	1673	2566	1932	2334	6159	6049	3893	3854
GGACAAGTGCAACCTTCTGG	1603	1661	2615	2998	2879	2906	12387	11483	11380	10992
GTCGCAAAGGTAATCAGGGAA	1531	1401	659	1418	1083	1573	13466	11797	11785	11097
GTATCCCAGGTATAATTTGTG	1483	1436	2040	2828	2513	3012	13070	11754	12573	11309
GCCAGGAAGTACTTCCACCT	1337	1294	7550	9671	7978	8161	11838	12142	11759	11292
GTCTTCTGATCTATGCCCCAA	1829	1551	1736	2464	2422	2947	14854	12114	13743	11711
GTGATAGCTCAAAATCCCCCT	1521	1319	2577	3626	3294	4310	13607	12065	12377	12134
GATCCCAAGGTGCCTATCAAG	1672	1663	380	606	1068	1323	12998	12680	12401	11893
GTGAAGATTTATTAGGACCT	1642	1638	2780	3640	3514	4093	12754	12220	12503	12657
GCGGTACTTACTCCCCACTGA	1225	1256	3375	4268	4004	4447	9517	8636	8922	8255
GCCGGAATGTCAGCCGAGGCA	1339	1329	2610	2598	2661	2361	11353	11090	9945	10188
GCATCGATGTCTACATGATCA	1465	1451	2081	2802	2202	2191	11611	11199	11482	10396
GTGTAAGGTTTTACAGCCCCC	1300	1229	2382	3738	2941	3456	12626	11013	11961	10767
GTGTGGGTCTAAGAGCTAATG	1643	1619	2565	3166	3234	3196	14066	12829	13800	12132
GCGTGGAGAGCATCCAGTGGC	721	609	2126	2833	2126	2567	5275	4285	4634	4224
GCCTACAGAAAGCCTGTCCAT	1688	1424	3312	4406	3867	4448	11102	11578	11019	10594
GATCCTATGGATTTGATGAC	1857	1797	2758	3439	3284	3617	13917	12645	13238	12328
GCTTCGCACTTCTTACACTTG	1490	1409	2821	3395	2454	2366	12641	11838	12296	10863
GATTCGACAGCCCTGCCCACT	1546	1392	8770	11349	9408	10166	15059	14446	13886	14057
GTAAATGCCACCGGCAGGATG	1410	1529	2099	2910	1961	2604	12724	12510	11503	10952
GTAGTTAAATATACGTTTCAC	1524	1452	3600	4095	4361	4035	9985	8874	9006	8112
GTGGTAGTGTGGGTCTCTGCT	2103	1689	9195	10962	9237	9655	17478	17177	16108	16389
GCTCACAACTGCAGACATAAG	1393	1328	1112	1412	1648	1692	7381	6791	6907	6611
GCTTTCTTAACAATGCTGTAG	1599	1483	1579	2268	2270	2356	10765	9547	10426	9130
GAAGGTTCTCCAAGCACTAGA	1631	1641	1511	2373	2164	3162	7270	5934	6871	5866
GTAAGGTAAGGTCCCTGGCAC	1414	1266	4971	7346	5603	6534	13660	12086	12259	11988
GACAAAGCTGTACCCCTGGTA	1538	1558	3171	3868	3658	3912	15165	13466	14042	13123
GAGCCTCAAAATCTCTGCACC	1387	1108	1950	3235	2161	3037	9228	8829	9216	8272
GTAGGATACTCTTGGGAACC	1757	1694	2721	3254	3230	3387	14738	13135	13031	12877
GTAGCCACAAGGACATGGACT	1736	1665	4644	7079	5641	6221	15250	14022	14431	13346
GCGACTGTGATGGGCAGGTC	1215	1163	2256	3376	2966	3433	9736	9169	8685	8294
GTTCAGCAAACACCTAAGCTT	1587	1697	1699	2251	2334	2514	11225	10865	10657	10283
GTGCGCGGTGGTTGTGGCGT	1438	1295	6535	9321	7274	8084	13875	12150	12790	12285
GGTTGAAACCCTTATTTCTA	1453	1459	3274	4726	4136	4523	12946	11445	12540	11058
GTACCAGGCAGTCGCTCTCCC	1381	1307	3544	5339	4682	5087	9449	9793	7018	7756
GTGTAAGAGGCTCCACAAGC	1439	1432	4085	5643	2973	3543	11243	10805	9412	9374
GCTTACAGCTCTGGCCACAAC	1435	1267	1741	2128	2543	2620	7900	8029	7213	7429
GAACCTGGCGGCCCACGTGC	1307	1374	2587	3880	3009	3725	9689	9507	9083	8920
GACCGATTAAACGCAAATCTC	1567	1560	1592	1788	2181	2189	8381	6519	7974	7599
GATTGGAAGATTCAGCTAGTT	1852	1664	3454	4730	4216	4355	13996	12679	13361	13301
GTGAAAGAGCCCCCGAGATTT	1335	1206	3344	3902	3449	4228	13492	12058	12654	11083
GAAGAAGTCCTGCTGGTAGTC	1895	1641	7342	9709	8366	9316	15838	14959	14628	14509
GAAGTCTTTCATCTGCCTTAC	1399	1206	3443	3987	4059	4274	11623	10169	10431	9559
GAAACCACTGGTCCATCAGTG	1033	1029	5055	6057	5824	6103	10216	10243	9627	9894
GACTCACCCCCTAAATGCCAC	1950	1579	255	452	1053	1176	4816	4841	4073	4041
GCTAAAAGTTGCAGCCCCCAG	1111	1052	2519	2969	3019	2873	10061	8974	9638	8562
GGCGCCATGCAGGATTTCTG	1627	1436	3749	5260	4872	4952	9651	8868	7931	7528
GAGTGCCAAGTAGATCCCACC	1866	1558	3557	4953	4049	5240	13943	13455	12960	12369
GCAGAGGATGCTTGATTCCAG	1717	1529	6396	10456	7085	9323	15825	13726	14633	12883
GTCATCAGCTGGAGTGCAAT	1653	1593	1297	1731	2085	2434	12868	12190	12794	12573
GCTGCCCATGAGAAATTTAC	1615	1367	835	1617	1449	2000	5795	5744	5510	6055
GTGGCCATCACGTAGGCTTCC	1561	1487	3648	5601	4925	6375	13698	12008	11018	9894
GACTGGGGCCATGCTAATTA	1673	1645	2746	4211	3410	5374	14223	13490	12396	13083
GTGCAGATCGCAAAGGTAATC	1334	1197	745	745	1395	1193	9966	9149	9861	9055
GAAAGGCTACTTGGTTGCTTT	1455	1457	2976	4595	3599	4008	13262	11834	13276	11380
GAGTGGGGAGTAAGTACCGTG	1578	1470	3682	5044	4081	4717	13361	12407	12835	11780
GAATTTGTCAGAAACCTGCA	1567	1613	1617	2348	2217	2567	10085	8960	8819	9004
GCCAGGTCTCAGTCAGCGGGG	1146	1234	4349	5509	5340	5473	12314	12072	10931	10589
GAAATGCTGATGAATCCAATG	1567	1659	1828	2441	2443	2656	13663	12690	13423	11717
GTAAAAGTTGCAGCCCCCAGG	1565	1349	2356	3285	2820	3255	12522	11910	11897	10590
GAAATGCATCAGGTCCTTTG	1557	1692	7118	11378	8632	9978	15286	13483	15221	13018
GGCAGCGTGTCCCACCAGAG	1517	1505	8189	11269	9038	10078	16575	14391	14572	14171
GCAGATGGATGTGAACCCCGA	1518	1448	1898	2649	2749	2767	11162	10906	9990	9958
GATTTCTATCAATGCAAGCCA	1467	1529	2086	3142	2763	2949	8502	7825	7932	7467
GAACAGACACGTGAAGGCATG	1304	1173	2039	2524	2294	3185	10490	10364	10089	10575
GTAGCAGCTCACTCACAAAGG	1689	1577	2119	2661	2489	3042	13118	11818	11923	11566
GAAGCAGATGATCGATGAGGC	1644	1538	2343	2733	3101	2884	13483	11463	12351	11316
GCAACCCCACCACGTACCAGA	2230	1885	1156	1508	1974	2232	7788	7245	6701	5836
GTCAGGGCATGAACTACTTGG	1631	1475	687	875	1159	1240	10114	8804	9297	8356
GCTTTGAGTACTGACTGATCA	1532	1479	2132	2712	2556	3011	10945	9948	9947	9549
GTCTTCAGTTGTACAAGACTG	1150	1267	4583	6109	5045	5353	11976	11938	10927	10925
GCAACGTGACAAATGCCAGAC	1334	1330	1696	2077	2066	2408	10102	9560	9766	8882
GACCTGGCGGCCCACGTGCAG	1461	1261	3748	4523	3872	4381	11783	10855	11470	10294
GAGATAAGACTGCTAAGGCAT	1670	1631	549	993	1139	1327	14022	12703	12076	12497
GCAGCAGAGACCCACACTACC	1580	1393	2465	3737	3141	3962	11013	10415	9722	9669
GATAACTTCTCTAGGGTGGCT	1530	1527	3526	4822	3780	4602	13682	12396	13245	11328
GGCGTTTTCAAAGCTCAGGT	872	886	1164	1919	1375	1722	6386	5869	5721	5585
GTGCAACTTTTAGGGAACTTG	1489	1537	1757	2390	2365	2715	12252	11789	11596	10997
GGCTGTTAGGTGAAAATCAT	1604	1598	2211	2782	2850	3166	13522	12841	12618	12464
GTGATTTCATGACAGCAAGAC	1470	1127	1253	2016	2263	2441	7340	7700	6992	7458
GGATGCTCTCCACGTTGCAC	2021	1883	6824	10951	7143	7834	19750	18282	15487	15980
GTATTCAAGCACTTACAGCTC	1468	1506	2271	2521	2449	2696	12513	12315	12107	12042
GGGGAGTCCGTGACGTGGAG	1842	1943	4523	6264	4834	5969	16542	14503	15503	14584
GATCCCAAGGATGTTATGTTC	1447	1439	4170	5980	3337	3741	15446	14246	11938	11302
GATCATCGAATTCTCCAAAA	1808	1881	1229	1818	1843	2021	6940	6110	6598	5802
GAGAGGCTGATTGTGATAGAC	1592	1536	2531	3747	2829	3861	12009	10841	10928	10545
GCTTTCTGCCACCCCTGCACG	1440	1475	3622	4578	4096	4476	13336	12405	13037	12240
GACATTGAGGGCAATTTCAAC	1294	1198	1321	2173	1754	2210	8126	7210	7657	6932
GGCTCGTGCGTCCGAGCCTG	303	264	1572	2386	1964	2370	2516	2615	2217	2283
GCTGCCCCGGCCGTCCCGGA	949	984	3628	5385	4296	4894	9625	8875	7566	7337
GCATTTAGGGGGTGAGTCAC	1517	1466	4011	5143	3423	3852	14471	13202	13470	12077
GTGCTGTACAATACAATCTCT	1951	1756	2757	3360	3258	3453	10885	10219	10890	10533
GACACTATTCATTTGACATA	1516	1598	1583	2400	2243	2655	10444	9647	10143	8977
GCCACAACAGGGCATTTTAC	1356	1326	1338	2274	1746	2786	11522	9156	10425	9330
GAGGAATCCTATGACCTGATT	1694	1757	2099	3141	2781	3676	15195	13295	14776	12684
GCAATAACATAGCACTTTGT	1580	1461	1602	2432	2055	2740	8839	8568	8793	8118
GATAGCTCAAAATCCCCCTG	1628	1611	3448	4771	3707	4585	14969	14647	13695	14154
GCTGTGGGATGAGGTACTCGT	1765	1527	4779	5970	5558	4870	12087	11263	11914	10324
GCCAGCGTTTTCTTTCACTG	1057	1052	4067	5136	4599	4580	10017	9271	8964	8425
GCCACTGCGTCAAGACCTGCC	1321	1145	3192	4864	4252	4898	7952	7932	7716	7465
GCCATCCAAACTGCACCTAC	1562	1482	1240	1757	1382	1818	7035	6220	6177	5858
GCCATGAACATCACCTGCAC	1826	1722	1957	3660	2369	4054	11403	10130	10082	9469
GCAAGGTGCCTATCAAGTGGA	324	290	1002	1069	1035	872	2366	2774	2261	2408
GTGTCCACGCATTCCCTGCCT	1568	1581	5612	8626	6759	8199	13654	13772	11550	11983
GCAAAGCTGTATTTGCCCTCG	1436	1429	4857	6740	4408	5216	13896	14409	13758	13037
GCATCAGGGCACGGTAGAAGT	1132	1079	1618	2276	2095	2359	11581	10180	10187	9735
GCAAGTCATGGCAGGTACAGT	1535	1594	1578	2246	1935	2493	14273	13000	13871	12342
GCAATGGACAGGCTTTCTGTA	1690	1570	6975	7863	6775	7363	15338	13351	14050	13556
GAGGACTGCTGTTAACCAGTC	994	988	3505	4673	4584	4242	7753	7073	7185	6977
GTTGTGGCCAAATCAGGTCAT	1657	1478	3707	5520	4666	5215	13469	12532	13413	11789
GTTGTGGCGTTGGCGGCGAGG	1380	1430	2880	4554	3534	4249	14090	13492	13215	12574
GTGGTTGGGAGCTTCTCCACT	1474	1506	8849	11574	9657	10670	16414	16161	11648	12076
GCACAGTTATTGAACATCCTC	1721	1481	509	899	1139	1333	7692	7616	6269	6644
GGACTTGCCACGGCAGCGCC	856	819	3492	5056	4715	3907	5735	6063	5230	5028
GAACCTGGCGGCCCACGTGCA	1653	1639	5087	8521	5694	6971	14506	14937	13204	13471
GCCGATTAAACGCAAATCTCT	1254	1284	747	1133	1297	1505	4992	5067	5194	4759
GTCCATCGCCACTGGGATGGT	1531	1376	4733	6488	5278	5846	13923	12300	12182	12068
GACCTGCCCGGCAGGAGTCA	1276	1359	2137	3571	2768	3676	12492	11488	21200	19538
GCCGGAGTCCCGAGCTAGCCC	1214	1086	5470	7832	5497	6301	9052	8801	8651	8401
GCAAAGGGACAATATTCTTGC	1340	1297	1366	1844	1749	2118	7883	6950	7864	6541
GTTGTGTAGGATGAAGCTGGT	1958	1800	3531	5254	4010	5256	15526	14143	14619	13190
GCTAGGTTCTCAAAGGCATGG	1750	1712	819	1104	1350	1665	16206	14476	10959	10612
GTGAAGAAGACATGGACGACG	1734	1713	2150	2712	2753	3265	12221	10866	12147	10911
GACAAGTGCAACCTTCTGGAG	1333	1371	2379	2832	2331	2454	11572	10213	10772	9429
GAGTTATTGAACATCCTCTGG	1644	1716	2939	3231	3249	3346	14547	14459	13873	13778
GTAGCTACTAGTTGGGGTGAG	1676	1615	3793	4684	4431	4638	15262	14659	14150	13901
GGATTGAGTAAGTAGTTGGA	2189	2057	3248	4330	3936	4457	18527	15958	17097	15463
GACAAGTGCAACCTTCTGGA	1756	1784	1658	2930	2141	2791	11186	10257	10332	9762
GTCCTGCCGGTGGCATTTAGG	1161	1218	996	1297	1264	1466	10987	10435	10194	9980
GTGCTTGAATAGATGACTCA	2010	1895	1927	2618	2464	3187	13343	11957	12255	11263
GACCGAGGAAACAGCTGCCAG	1533	1573	2171	2576	2735	3003	12679	12122	11238	11900
GGCAGGTCTTGACGCAGTGG	1662	1671	1781	2975	2761	3513	16313	14259	15432	13444
GACCTAGCAGATAAAACTATG	1485	1368	1272	1887	1922	2487	10257	10213	9763	9903
GCTTCAGTTGTACAAGACTGT	1433	1269	1983	2571	2361	2539	11485	10109	10468	9769
GCTACTTGGTTGCTTTAGGGA	1539	1506	1642	2377	2113	2716	10950	11140	10368	10608
GCTTTCTCAGCAACATGTCGA	1414	1441	1627	2355	2131	2459	10375	9679	9992	8515
GAACGTTGCAAAACCAGTCTG	1471	1481	2908	3853	3606	3819	13069	13809	12195	12239
GCGTTTTCAAAGCTCAGGTG	1061	1094	1789	2395	2262	2620	8218	9245	8189	8562
GCCAGGAAGTACTTCCACCTC	1523	1457	6000	7337	7275	7024	15960	13529	15104	12742
GCTTCTCCACTGGGTGTAAG	1423	1550	3796	4035	3729	4169	13800	14845	7592	6954
GCCCGTCCATCGCCACTGGGA	1181	1187	3271	3686	3787	4035	11779	11385	8776	9077
GAGCTCTCTTGAGGATCTTGA	1643	1575	1810	2087	2363	2404	11511	10476	10410	10707
GAAATGGGTAGGATACTCTT	1937	1859	3219	4515	3915	4344	16038	13615	14877	13657
GTCTATGCTGTCCTCAGTCA	1782	1746	1910	2357	2367	2712	15245	15201	13386	13621
GTACCCCTGGTATGGCAGGTG	1529	1572	5341	7272	5741	6291	15445	15722	13761	14236
GATGGCCCCAGCAGGCCGGAT	1612	1531	7574	10707	9251	9477	16248	15590	15494	14365
GGGGTTGTAGAGCATGAGTG	1618	1609	3143	3769	2811	3078	15543	14376	14374	13609
GAAGCGTAAGGAGGGGGTTTG	1361	1361	4942	7851	6408	6753	14770	14385	14157	13332
GTGGACAGTGTTGAGATACTC	1718	1569	1882	3062	2743	3318	11711	11999	11494	11581
GCGGGAACACAAAGACAATAT	1062	1091	805	1236	1482	1470	6111	6950	5631	5700
GCTTATCTCTGCAGTGTGTAA	1496	1475	2494	3836	2899	3834	11553	10557	10539	10220
GCAGGGCTGAATAACTTCTCT	1426	1399	2692	3340	3410	3657	11684	10773	11778	11061
GCCGGAATGTCAGCCGAGGC	997	961	1792	2118	2067	1909	8061	7612	7746	7553
GTTCACTTCCTACAGATGCAC	1655	1718	1798	2312	2154	2368	6653	7031	6597	6403
GTGCTGGGCTCCGGTGCGTT	1375	1369	5353	8041	5905	7200	15701	14177	15333	13713
GTATCAATCAGGAAGACCTTC	1445	1603	1425	2180	2005	2591	9793	8314	8860	8589
GAAAGCGTAAGGAGGGGGTTT	1269	1428	6250	9381	6881	8017	16683	15187	15461	14540
GGTCCCAACCAGAAAGACTG	1411	1435	2878	3814	3815	4251	11639	11602	11178	11339
GTCTTTGGAAACAGAGGTCGA	1574	1461	1509	2085	1782	2374	11885	11735	11181	11091
GCGTAGCTCCAGACATCACTC	1346	1226	206	337	720	831	326	251	411	398
GCATTTGCTGTGGGTTCCCTC	1472	1511	5521	5824	5787	5352	13332	11875	11840	11128
GTGGCGATCTCCACATCCTGC	1895	1721	2740	4618	3573	4209	14422	13817	12010	11727
GCAACCTTCTGGAGGGGTAGG	1345	1173	1965	2669	2309	2507	10893	9086	9546	8282
GTCCCCGTGAGTCCTCCTCTG	1206	1150	4893	6476	4736	5039	13529	12242	7711	7522
GTGTGACAAAGCGTAAGGAGG	1534	1535	2053	3195	2479	3159	12462	11787	11907	11188
GCAAGGCTAGAAGCATGGACT	1562	1561	3069	4427	3596	4193	12224	11472	11627	11133
GATCCTCACCAGCAGTTCAGC	1518	1465	1738	2282	2525	2915	8374	8163	7953	7476
GTATTCCACATTCTCAGCTG	1900	1812	3175	4108	3548	4101	15236	13868	14543	12774
GCAGCCTGAACATAACATCCT	1934	1762	3219	4285	3854	4317	14797	13942	13376	12872
GACTTTCTTAACAATGCTGTA	1644	1630	3256	4605	4176	4511	10452	9674	10412	9675
GTGCTGGAGGGGCATCTTACC	1481	1314	3471	4464	4154	4452	12838	12251	10978	10805
GTAGAGGGAGCAGGTTGTTTA	1725	1695	6103	8052	6981	6963	17987	15543	16571	15843
GCAAAGCGTAAGGAGGGGGTT	1327	1352	4244	4951	5986	4505	13605	12614	12834	11895
GTGAATGTTGCAATAACCAGG	1260	1275	1373	1525	1562	1979	9683	7668	8446	7717
GCAAAGCAGAAACTCACATCG	1328	1407	1490	1978	1787	2026	10260	8229	9380	8441
GTGTCACCACATAATTACCTG	1339	1352	1190	1742	1257	1529	8285	8083	7153	7197
GAGTACCTCATCCCACAGCA	2082	1858	4270	5220	4862	5210	11067	10601	8085	8696
GCCTCAAAATCTCTGCACCA	1645	1639	1794	2183	2345	2340	6853	7249	6798	6832
GCCTGAACAGAGTTTCCATGA	1405	1474	4089	4984	4934	4581	12597	12204	11751	11594
GACCTGTAAAATGCCCTGTTG	1669	1517	2939	4779	3535	4401	14177	13653	13360	14122
GACTCTCAGCGACAGATGTGG	470	428	665	987	688	908	3275	3534	3279	3343
GGGCAGGTCTTGACGCAGTG	1464	1490	2162	3505	2925	4107	14653	13511	13082	13119
GACCTGGCCCAGTGCATCTGT	1702	1616	2622	4181	3503	4061	15121	14376	12371	11550
GCTACTTGGTTGCTTTAGGG	1306	1435	1850	2982	2451	3030	12935	11128	11282	11053
GAGTTCTCCACAAACTCCCT	1456	1376	3766	6229	3883	5110	15055	13288	11079	9999
GATGATTCTTTTCTGCCTGAG	1758	1768	3525	4570	4069	4634	13642	12441	13149	12055
GTTGCTACCCTGAGTTCATCC	1778	1711	3499	4351	4461	4428	11109	9994	10710	9970
GCCTCATTGGGGAGCTAAGCT	1342	1215	2062	3014	2271	3066	11267	9185	9813	8924
GCGCCATGCAGGATTTCTGC	1213	1240	1718	2877	2334	2852	8125	8142	6804	6914
GATACCAGTCATCAAATCCAT	1759	1739	1493	2355	2094	2548	7578	7064	7259	7284
GGGCTGTTAGGTGAAAATCA	1625	1816	3239	3450	3528	3664	13417	13213	12211	12057
GTAAGAGGCTCCACAAGCTGG	1543	1402	5867	7661	5719	6015	15206	14955	9829	9235
GCCATGCCTTGTGCTCCCCCG	1440	1343	4654	5871	5382	5078	13475	13612	12596	12860
GGACATAACCAGCCACCTCC	1842	1583	1154	1534	1628	1761	9384	9473	8039	7851
GTGTCCTTGTGGCTAATCCCT	1856	1770	5837	7826	6964	7087	16440	15039	15801	13981
GAGCGTAAGGAGGGGGTTTGG	1385	1404	6120	8109	6956	7410	14664	12707	13680	12557
GAGTTGGGCCTGGATGAACTC	1542	1518	3166	4666	3059	4197	12533	11537	11982	11136
GCTCGGGACTCCGGCCGCCT	761	702	2962	4961	3243	4178	4923	4715	4362	4302
GTGAAGAGGCTAAGGGCTTTG	1287	1400	3256	3860	3474	3683	13736	12625	12361	11769
GCCTGAGCTTTGAAAACGCCC	1128	1239	876	1115	1522	1214	5742	5469	5336	5143
GTGCTGACTATGTCCCGCCAC	1363	1227	5052	7375	4980	5264	12241	11973	10796	10851
GAGTGAAGATTTATTAGGACC	1671	1668	2090	3224	2777	3328	12246	11362	11234	11280
GTTACAGGGCACACACAGATT	1670	1628	7379	10074	8525	9233	18460	15059	17401	15607
GAAGGCCTTCATGGCCCCAGC	1550	1320	7498	9038	7271	8001	12272	10252	13336	9738
GAGAATTTGTCAGAAACCTGC	1612	1384	1219	1082	1636	1334	5722	4946	5226	5034
GACTGACTGATCAGGGCTGTT	1499	1420	4919	6250	5680	5607	13984	12309	13217	11928
GCGACATATTTCCTGTTCCCT	1802	1602	8240	10883	9579	9518	15499	14242	15612	14273
GCAGCGCCCGGAGCACTGCT	493	424	2645	2853	2467	2441	3761	3563	3597	3583
GACCTGCCCGGCAGGAGTCAT	1258	1109	4115	5344	4180	5673	11058	10473	13821	12375
GTGTAAGAGGCTCCACAAGCT	1662	1601	6761	8941	5283	5354	15762	14064	11096	10275
GCCCCACGTGTGCCGCCTGCT	1440	1471	3492	5759	5233	6849	14581	13950	14394	13545
GCTCCCAGTACCTGCTCAAC	1419	1245	2040	3377	3295	4737	8314	7534	7302	6998
GTGCTCCCCCGAGGGCTGCT	1343	1275	2516	3927	2835	3943	11399	10653	7076	6737
GGTGAAAATCATGGGACTTT	1624	1646	2903	4696	3954	4403	13960	13711	13383	13068
GGCTCTTTCATGATTCTAAT	1511	1402	1064	1446	1550	1834	6133	5609	6195	5467
GCTCTGAAAAGGCCCTACGGC	1198	1038	1945	2339	2314	2626	7014	6278	6438	6242
GGGCTCTTTCATGATTCTAA	1793	1883	1469	2159	2310	2639	7733	6591	7054	6810
GCAAGGTAGCGCTGGGGGTCT	1513	1408	3559	4888	3457	3779	14055	12940	12890	12558
GCCTCTCAGGGGTGACTGTTT	1248	1307	4557	5620	5565	5166	10768	10003	10366	9268
GCTGGGGGTCTCGGGCCATTT	1173	1284	7459	11124	8537	9976	16144	14094	14777	13151
GTTCTGAAATTTTACCGTTAA	1473	1468	1262	1891	1770	2176	13783	11486	12845	10178
GATGCTCTCCACGTTGCACA	2101	1912	1912	3050	2735	3496	13890	13597	12666	11349
GAACATCTCCGAAAGCCAACA	1658	1544	2781	2662	3211	2893	8209	8173	6223	6042
GCGTTTTCAAAGCTCAGGTGG	1016	910	2918	3667	3528	3444	8086	7045	7812	6602
GTCACTGATAAGCCTGAGACT	1473	1317	1394	2198	1787	2496	11302	11916	9912	10716
GTTCAATGGGCTCTTCCAACA	1669	1447	6160	7255	7093	7051	14286	12834	13936	12908
GTACTATTGAAGACACAGAC	1577	1639	793	1192	1455	1742	5484	5165	4934	5263
GTACTCCTCCTCTGGATCCAC	1551	1356	5300	7383	5200	5166	4906	4828	3815	4124
GCTAGCTTATGAAGCAAATCA	994	952	879	1385	1118	1341	5560	4916	5261	4741
GTACTTGTCCATCTTTCTCC	2447	2114	3214	4541	4110	4984	12926	12044	12725	11639
GCAGCTCCCATTGGGACAGCT	1270	1174	2514	2730	2148	2378	8417	7923	7051	6857
GAAGAGGATTGAGTAAGTAGT	2039	1879	2791	4194	3506	4435	15714	15678	15111	14795
GTTGGTTGGGAGCTTCTCCAC	1552	1449	8749	12877	10491	10059	14919	13254	11768	11028
GTTGTGCTCCTTGCTCACAGT	1617	1605	2619	3537	3376	3552	14550	12476	13215	12300
GTGAGGTGGTCCTTGGGAATT	1495	1498	9839	13601	10577	12028	17457	16778	16424	15949
GTCATCATTGCAAAACTTTCA	1582	1531	2003	2679	2631	2638	7196	6774	7003	6582
GACACTTACAGCTGCCCAGG	1822	1798	865	1165	1572	1772	7286	6642	6577	6529
GTGTGAGTCCAGGTTGTAAGG	2011	1779	3298	4623	3951	4581	15636	14824	15019	14167
GCGATTAAACGCAAATCTCTG	1281	1248	829	1715	1448	2031	5668	5539	5143	4981
GGTGCTCTGAAAAGGCCCTA	1647	1591	4749	5442	4867	4917	13536	14051	13958	13716
GAGCACATTTAGCTTGGTCTG	1466	1520	8786	11608	9967	10797	15533	14151	14167	14017
GAATTTACAGGGTGAGAGGCT	1253	1418	2623	3314	2911	3837	10135	9542	8347	8128
GTTGACTCTCAGCGACAGATG	1687	1569	2808	3390	3178	3682	13296	13318	13032	12708
GATCAATCAGGAAGACCTTCA	1517	1550	1658	2851	2365	3105	10012	8662	9077	8875
GCAGGATGGAGGAGATCTCGC	1438	1211	1322	1840	1785	1980	8767	8727	6952	7476
GTGCAACCTTCTGGAGGGGT	1477	1580	2930	3932	2777	3247	15022	14195	12860	12893
GCAGCGAGATCTCCTCCATCC	1553	1344	4290	6821	5101	6495	14129	12034	13571	11332
GCCCAGCAGGCGGCACACGT	1095	1132	568	812	1065	1143	9857	9156	8921	8308
GTGTGTGCCCTGTAACCTGAC	730	716	1147	1593	1488	1859	6838	5979	6325	5468
GCTGTGAGTCCAGGTTGTAA	1491	1418	1794	2678	2314	3029	13509	12235	12270	11185
GTCCATCACTTATCTCCTTGA	1583	1468	518	743	1089	1290	8721	7558	3640	3405
GAGCTGTCGGCCCCACAGGCT	1246	1252	4761	6950	6005	6553	13009	12721	17467	17690
GTCCAATGCCATCCACTTGAT	1540	1561	7719	10205	8384	9459	4886	4629	3888	4098
GCCTATCAGTTACATTACAAA	1205	1403	570	787	1058	1152	4300	4732	4005	4151
GCAGACATGTCTAGTTTATAC	1322	1208	1189	1494	1765	1603	5629	5303	6294	5153
GCTCAGGAGTCATGCTTAGGA	1570	1511	2086	2392	2338	2733	11110	10179	10155	9980
GAAGCTCATCCCCTGGCTTAG	1344	1317	2085	2607	2638	3047	12598	11320	12003	11304
GCACTGGAATCAAGCATCCTC	1469	1359	1319	1956	1913	2358	7908	7033	7426	6082
GACCCCTGCACGTGGGCCGCC	683	739	3101	4154	4029	3605	5721	5558	5484	5082
GTCCTCTGGATCCACAGGAAC	1077	1052	3987	5101	4408	4452	7117	7139	6237	6181
GTCCGGCCGCCTCGGCCGCGT	471	424	1357	2057	1580	1710	3277	2779	2998	2768
GAGAGCCGGAGCGAGCTCTT	1579	1444	10253	12210	11211	10876	17902	15258	17678	15461
GCTCTTCCGCACCCAGCAGTT	1543	1321	3695	5203	4023	4941	15538	13429	8910	7536
GCTGGTAGTGTGGGTCTCTGC	1452	1188	2944	4127	2940	4143	10414	9719	9859	9479
GAAATCAAGCCACAGTCTTTC	1625	1579	3003	3388	3773	3513	10236	10604	9884	9600
GACCTGCTGTGGCTTGGTCC	1126	1104	6100	8707	6680	8000	11155	10843	10491	10766
GATAGCCCACAGCTGAGAATG	1530	1572	5558	6228	5454	5724	15706	14500	14743	13868
GGATCTTTAGTGTTTTGCAG	1943	1974	4507	6513	5481	6185	16668	15360	16168	14798
GTCTGCACACACCAGTTGAGC	1337	1284	1054	1557	1456	1980	9299	8883	7945	7886
GTTCATACCAGAGAGCTCAGG	1530	1512	1561	2313	2344	2907	12428	10819	13558	13399
GGACAACCCTGACTACCAGC	1434	1470	2336	2166	2393	2219	9240	9150	7903	7943
GTCCTACAGATGCACTGGGCC	1253	1151	2468	2827	2808	3066	9586	8337	8817	8188
GTAATAATGTTCAGCACACTT	1536	1645	990	1682	1603	1968	8041	7130	7407	6988
GATGGAAAGCACATTTAGCT	1410	1489	1873	2886	2554	3021	10297	11059	10213	10321
GCATTCGACAGCCCTGCCCAC	1618	1324	6917	9389	7158	8781	10309	10990	10374	9837
GCGCTGCCCCGGCCGTCCCGG	636	601	2551	3093	3185	2635	5346	4894	4309	4266
GTAAGCCACTCTGTCCCTTCC	1611	1686	7696	10543	8660	9506	14957	13892	14310	13146
GCCAGTCCATGCTTCTAGCCT	1571	1507	3480	4422	4198	4595	7487	7837	7681	6965
GACAGCTTGGATCACACTTT	1825	1800	1815	2615	2158	2354	16821	16566	15466	15595
GCATTTGTCACGTTGTTTTA	1752	1728	5420	6787	6284	6078	16444	16443	15327	15326
GAATTTATTGGAGCATGACCA	1756	1669	2276	3391	2793	3059	12863	13310	11661	12526
GTGCGTCTATCATCCAGCCTG	1590	1417	3893	4559	4468	4752	12075	11359	12349	12199
GTAGAGATTCCCATGTGCAG	1611	1529	2547	2267	3225	2775	13137	11806	13368	11392
GGACAGACTTGCAGCCTCAG	1684	1767	3761	5303	4310	5101	14009	13083	13475	11975
GTTACATGTACAGGGTTACAC	1338	1195	1344	1655	1630	1999	8114	6881	7723	6598
GACCTGCTCCCTCTAAGCCAG	1369	1357	5184	6981	6136	6369	12668	12639	11631	12134
GCCTCAAAATCTCTGCACCAG	1400	1191	2297	3007	2520	2842	9887	8716	8842	8495
GCCAATTCAACCCAAATCTCG	1359	1382	888	1684	1659	1596	5008	5192	4806	5468
GCGTGAAGGCATGAGGCTCAG	1077	1101	1803	2555	2297	2513	9599	8934	9882	8577
GCTCACATTTCCTTGCCTGG	1693	1555	1965	2290	2518	2678	11278	10148	10240	9412
GTTCCAGACAAGCCACTCACC	1535	1379	2245	3091	2770	3228	13082	10504	12252	9980
GATAGTCCAGGAGGCAGCCGA	1749	1725	3043	4360	2553	3087	14647	13850	13164	11655
GCTCCATCACTTATCTCCTTG	1754	1498	3433	4258	3771	4776	7559	8486	6307	6213
GTTGGACAGCCTTCAAGACC	1484	1522	5424	6585	3752	4067	13221	12093	7852	7717
GCATCCACTTGATAGGCACCT	1657	1588	1625	2235	1604	1898	4994	5010	4509	4409
GTATGTCAAATGAATAGTGTC	1418	1437	1385	2137	2186	2263	9081	9356	8584	9008
GTTGCTTAGCAGGAAAGGCAC	1135	1084	1291	2504	1714	2509	8964	7642	8930	7743
GAGGTTCTCCAAGCACTAGAA	1555	1648	3450	5100	4071	4874	11358	11118	11497	10487
GCAAGCCACAGTCTTTCTGGT	1505	1364	2363	2623	2985	3074	13024	11892	12006	11746
GCAGTATAAACTAGACATGTC	1328	1219	1605	1896	1814	2145	9708	8609	8303	8240
GTTTCTCTTCTTAGACCATCC	1536	1222	1596	2018	2205	2219	6299	5907	5575	5805
GCTGATGAATCCAATGTGGGC	177	218	263	522	304	537	1562	1651	1819	1442
GCTTCACACATACTCCTCCTC	1421	1342	2614	3453	2014	2332	10482	9659	7586	7125
GGCAGCTGTTTCCTCGGTCA	1570	1594	4428	5037	4915	5262	15540	13954	14025	12575
GATCCTCAAGAGAGCTTGGT	1797	1804	1067	1779	1653	2112	15661	13355	12258	10452
GGAGGCGTTCTCCTTTCTCC	519	522	943	1517	1175	1152	1590	1437	1335	1244
GTCACCTAGCAGATAAAACTA	1687	1563	664	865	1211	1371	8098	7957	7792	7351
GCTGCAGACATAAGGGGACTA	1550	1511	6448	9270	6990	8430	12992	12322	12861	11457
GTCCCCATAGTTTTATCTGCT	1481	1357	1214	1526	1765	1834	12559	12939	12394	11806
GAGTTTTATCTGCTAGGTGAT	1457	1461	3432	4237	4400	4360	13519	11864	13002	12095
GTTTGGGAGTTGATGACCTT	2127	1923	11223	19264	12814	15704	19250	16125	18112	15934
GCATTCTCAGCTGTGGGCTAT	1442	1350	1864	2856	2545	2707	10869	11215	9850	10314
GACTGTGGCTTGATTTTCTC	1703	1678	3806	5449	4566	5282	13581	11873	12610	11515
GATGAAATGCATCAGGTCCTT	1726	1579	10415	12862	11084	10958	15743	15382	15467	14937
GTGTGGCGTTGGCGGCGAGGC	1151	1033	3090	4384	3592	4259	10141	9354	9301	8611
GATCAAAACATCAGCCATTAA	1528	1560	1304	1354	1812	1862	8369	7198	8025	6919
GAGCGCTGCCCCGGCCGTCC	646	628	3952	5691	4431	5033	7246	6617	6982	6196
GCTTTGAGACTCTCATTTCC	1584	1706	7164	9747	8277	8672	15372	14421	14408	13255
GAAATTCTAGAGCCAGCTGT	1751	1723	2580	3474	3165	3612	14775	14162	14056	13171
GATCTTAGGCCTGGAATGAGG	1579	1641	1200	1721	1653	1993	8715	8201	7595	7834
GCCCCACAGGCGCCTTGACTG	1002	1028	1957	2700	2519	2982	6253	5858	6924	6420
GAAACCACTGGTCCATCAGT	1477	1538	2255	3170	3027	3092	11906	10213	10950	10215
GTGGGATAAAAACTATGTAGC	1670	1464	3485	4828	4065	4574	9523	8300	8766	8368
GTGACTGACCTCAGCCTTATG	1409	1423	3493	3767	4200	3785	13140	11256	12032	10581
GGAAACCACTGGTCCATCAG	1534	1560	3246	3845	4284	4026	12812	12381	12482	11641
GTCAAGATCCTCAAGAGAGCT	1387	1333	1583	2187	2170	2765	12927	11110	12767	12095
GCACCAGCAGTTCAGCTGGAA	1329	1473	6342	8654	7265	7613	13591	12023	12651	11825
GGTTGTCCAGGCTAATTTGG	1728	1657	3178	3945	3420	3512	15576	14110	13361	12923
GCCTTTTATTCTACTCTGAC	1355	1201	809	1674	1304	1694	4926	4819	4971	4476
GAAGGCTACTTGGTTGCTTTA	1571	1588	4618	5100	4436	4757	14304	13847	13280	13571
GAATAACTTCTCTAGGGTGGC	1418	1350	3460	5552	4100	5487	10599	10904	10336	10533
GCAATTTGTACCTGAATGACA	1378	1367	808	931	1246	1374	5931	4820	5632	4942
GCAACCCTGCCCTGTGCAACG	1492	1387	1805	2398	2091	2183	11567	11027	10537	10661
GAATAGCAGCTCACTCACAA	1915	1694	1642	1908	2068	2627	8231	7564	7193	7372
GAAAACCTGCAGATCATCAG	1429	1443	1777	1779	2023	2153	10595	9042	9558	9151
GATTTGCGTTTAATCGGTCTG	1589	1536	10937	13771	12262	11895	15491	14862	15847	14662
GCTGAATAACTTCTCTAGGG	1721	1742	2848	3971	2975	4375	12535	12121	12048	11102
GCTCCAGACATCACTCTGGT	1312	1375	194	281	752	756	831	736	640	655
GCTGCAAAGCTGTCCCATCA	1496	1548	7856	10220	8398	8701	13179	13691	11109	11105
GTTAGCAACTAAACTTTATGG	1281	1216	956	1547	1412	1849	7271	7329	7180	7362
GACTTGGAGGCAAATTCTGC	1647	1481	2593	3662	2915	3638	10346	10090	9637	9727
GCTGCCGTCAGAGTTTCAGCT	897	746	1663	2175	2111	2313	5074	5196	4651	4713
GACCCCATGAGGGATCAGAGA	1443	1383	1137	2030	1738	2174	8720	9157	8449	9190
GTATGGATTGCTTAGCAGGAA	1804	1592	2010	2203	2543	2364	11891	10887	11225	9925
GCCCCGTGAGTCCTCCTCTGT	1220	1200	6013	8376	5438	5956	13160	12218	11821	10738
GTAAGCTTTGGTGTCATCAGC	1758	1630	3086	3983	3497	4075	11077	10362	10330	9507
GATCAAAGTTTCTAGAACCTC	1455	1471	1544	1897	2207	2161	10880	9745	9768	9311
GGAAATGGGTAGGATACTCT	1826	1756	1959	3362	2596	3533	15052	13622	14488	12723
GTATGTGTCTGGATGTTGGAT	2732	2363	4690	6751	5349	6371	22424	19642	19698	19088
GAACTCTGACGGCAGAAGAGA	1424	1605	1597	1940	2245	2237	10279	9266	9767	9615
GTTGGAAATTAAGAGATCCTA	1662	1699	1804	2329	2401	2745	9709	7935	9200	8228
GTTTTATCTGCTAGGTGATA	1652	1794	2651	3116	3504	3618	14553	12129	13328	11647
GAGGCCTAGTGAGAGTGGCAC	1477	1341	2862	3830	3048	3376	10896	11104	10577	10491
GAGCTCGCGCGGGCCGAGGCG	1070	1081	4683	5940	5717	5500	10885	12011	10384	10720
GCAAACCTGTGATTTCCTTTA	1395	1453	2205	2792	3096	3240	12313	11767	10279	10298
GCAAGAAGCAGATGATCGATG	1577	1426	2243	2897	2514	3146	12348	12066	11004	11256
GAGCTGCGTGATGAGCTGCA	1335	1340	1938	2897	1985	2449	12451	11590	11192	10945
GTGGAGCCTCTTACACCCAG	1438	1488	2743	4014	2403	2991	12872	11794	10721	10343
GCCTGGGCAAAGAAGAAACGG	1353	1347	1886	2451	2240	2577	11400	11381	10570	9845
GAGCCACACCTGCCATACCAG	1610	1562	2429	3524	3190	3473	12590	11293	10917	10735
GCTGGTGTGTGCAGATCGCAA	1404	1251	2183	3558	2734	3470	9868	9520	9775	9169
GAATGCTGATGAATCCAATGT	1731	1595	2462	3517	3089	3272	14173	13053	13406	12450
GACTCTGACGGCAGAAGAGAA	1361	1512	1782	2332	2145	2247	11501	10382	10885	10313
GCTAGTGAGAGTGGCACTGGG	1502	1513	3848	5226	4550	5262	14830	12901	13461	12068
GTCAGCAGCCCCTCCACGTCA	1542	1606	2518	2934	3157	3064	11313	11001	10494	10109
GATGGACTTCCAGAACCACC	1528	1343	1860	2704	2547	3054	8563	7421	7924	7647
GAAGGGTTAAGTTGAGGCAAG	1973	1788	2785	4078	3650	4106	15438	14918	13928	13711
GTATGTGGACTTTAGCAGTGG	1781	1735	2881	3614	3641	3956	14040	13070	12977	12849
GATGGTACATATGGGTGGCTG	1651	1573	1412	2182	2266	2523	13590	13654	12552	11781
GCCTAAAGGAAGGGCCTGGT	1224	1180	2706	4118	3359	4038	10658	10120	10157	10050
GAGAAAACAACACCCTGGTC	1391	1262	2348	3115	2767	3194	10307	8970	9110	8577
GCAGGGAGGCACAGTTCTGTC	1527	1515	6637	8317	7275	7781	14080	14050	13646	13280
GCTCACCCTGTAAATTTCTCA	1283	1296	341	571	756	961	5096	4697	4463	4134
GCGTTCTCCTTTCTCCAGGA	1203	1129	5589	6898	6724	6334	4084	3887	3866	3906
GCCCCCGGGAGAGCGACTGCC	1147	1172	5085	7733	5412	6942	10392	9522	9630	8668
GTTGCCCACTGCAGTGCTGT	1800	1818	3155	4424	3651	4335	17093	15275	14763	14619
GCTGGTTGTGGCAGCAGTCAC	1273	1265	3339	5431	4410	4808	11400	10354	10916	10122
GAGCTCATCCCCTGGCTTAGA	1342	1352	1741	2582	2196	2643	8558	9416	8808	9006
GTGTTTTCACCAGTACGTTCC	1722	1627	5839	7990	6403	7460	14548	14203	13176	13032
GAGGATGTTCAATAACTGTG	2018	2034	2869	3433	4089	4354	17725	15139	16706	15227
GATCATAATTCCTCTGCACAT	2197	1926	3005	4166	3928	4297	11181	10528	10151	10063
GCCTAGTGAGAGTGGCACTG	1629	1527	2615	3150	3359	3458	13334	12599	12735	11521
GCTTCACAGTTTGAAGACAA	1327	1333	1276	1586	1721	2097	7820	6609	7567	7095
GTCACCCTGTAAATTTCTCAT	1590	1455	275	486	855	1048	8820	8236	6843	6904
GGAAAGTGCAGGTGCATCAG	1573	1575	4550	5412	5153	4737	14864	13485	13856	13219
GCTCTAAAACAGTTCTCCAC	1503	1248	3538	3558	3765	3786	7335	5948	7325	6065
GTGTTTAAAAGGGTTAAGTTG	1434	1548	2010	2756	2475	2703	13032	10851	12453	10885
GCTCTTCCCCAGGTAATTATG	1323	1403	2186	3090	2712	3515	12055	11010	11133	10613
GTGGCGGCCCACGTGCAGGGG	1361	1495	3782	4580	4351	4517	12957	13575	12913	12389
GCTGAGAATGTGGAATACCTA	1509	1494	1814	2923	2619	2837	12293	11838	11230	11006
GAGAAGTCCTGCTGGTAGTCA	1697	1773	3109	4633	3993	4436	14629	14612	14422	14228
GTGCCCAGCAGGCGGCACACG	1036	1049	3764	4730	3826	3875	11429	10544	10612	10233
GCATTCCTCACAAATTATACC	1562	1396	718	1355	1395	1665	5809	4266	5320	4371
GTAGACCATCCAGGAGGTGGC	1418	1328	3692	4485	3984	4043	9996	10192	9010	9372
GCATGGTCAAGTGTGAGTGAC	1508	1324	2581	2906	2627	2738	10951	11607	10023	10144
GTGGGGTTGTAGAGCATGAGT	1623	1651	2074	2981	2161	2484	15346	13413	14648	13037
GCAAGAAGATGCACGAAGGC	1147	1002	1345	1544	1727	1971	7863	7259	7345	6709
GAGCTGAGAGCTCACATTCAT	1432	1382	2518	3341	3053	3163	13475	12114	12229	12020
GTCTGATCCCTCATGGGGTGA	1275	1370	2941	3754	3060	4006	13198	13179	12685	12181
GTCCTTGCTCACAGTTGGGCC	1063	1045	4395	4708	4714	4516	9788	8990	9315	8507
GTCATGGGGTAAGGTCTTCC	1680	1642	9108	11012	9307	9514	16988	16053	15387	14461
GAACCAGGGGGTGCTCTGAAA	1477	1474	2942	3180	3382	3256	11888	11972	10786	11395
GTCTGCCGTCAGAGTTTCAGC	1372	1239	1207	1389	1605	1869	7764	7454	6817	7240
GTGATCAACTCACGGAACTTT	1521	1487	2692	3709	2430	2890	14574	12481	11973	11272
GTTTTGGGCTGGCCAAACTGC	1367	1287	3342	4301	4323	4095	9075	9001	8794	8650
GATGGAGATGTGATAATTTC	1751	1714	2373	3429	2503	3018	14411	13768	13809	13174
GCAACCCAGCTGAAACTCTGA	1260	1294	799	841	1210	1137	6473	5337	6044	5023
GCTGCCCATGAGAAATTTACA	1302	1173	1399	2043	1654	2037	7606	6918	7277	6740
GTCCAGTTCCTGTGGATCCAG	1477	1514	217	407	819	1024	13910	13226	9328	9266
GTGACACATCAAATAATAACT	1086	1057	551	653	918	1025	3678	3702	3643	3727
GCACAGGTGGCACACATGGC	1173	1232	4646	6874	4728	5533	9228	7802	8715	8011
GAGGGATTAGCCACAAGGACA	1624	1625	5808	8023	6740	7328	14420	11780	14213	11103
GTGGAAAGTGCAGGTGCATCA	1705	1628	6014	8482	6647	7775	14158	13844	13364	12508
GTCAGAGTAGAATAAAAGGC	1189	1043	1314	1509	1540	1595	7276	6895	6606	5994
GATACCCACCAGAGTGATGTC	1371	1422	617	644	1030	1020	9842	9401	8085	8413
GATGACCAGGTCTCAGTCAGC	1363	1450	2635	3128	2743	3147	10504	9792	9936	9376
GTGATGTTCATGGCCTGAGGC	1635	1591	2313	3444	2973	3959	11315	11657	10329	10662
GCCACCCCATCCAATTTATCA	2110	1919	1106	1914	1977	2496	8223	8675	8256	8441
GAGAAAACTGACCACTACAT	1639	1489	914	1237	1304	1303	9896	9157	7603	7235
GCAGGATTTCTGCGGGAGAA	1455	1600	1470	2162	1960	2333	8969	8862	8332	7985
GCAAAGCCCTTAGCCTCTTCA	1578	1626	2669	3767	3116	3726	12335	11143	11770	10963
GAGTTCTCACTTCATCTGTCC	1764	1627	2478	3554	3550	3975	10191	9523	9446	9911
GAGGGGAGTCCGTGACGTGG	1625	1734	4158	6118	4704	5353	15209	14480	13921	14395
GAAGGTAGCGCTGGGGGTCTC	1595	1454	3981	4966	4011	4048	15816	14584	14369	13647
GTGTTTTAGAGCTCATTCAAA	1771	1896	1716	2223	2312	2748	11310	9862	10145	9495
GCTGCCTCCTGGACTATGTC	1600	1574	4730	6368	5414	6042	13818	12257	11826	10887
GGTCTGAGGCAGGTTCTGTT	1643	1469	3700	4527	4352	4360	14494	12656	13548	12003
GTTGTTCCTCCACCTCATTCC	1450	1263	4253	7716	4211	5631	11647	10599	10776	10064
GTCTGCGGGAGAATGGAACTG	1751	1702	2654	3044	2981	3335	8087	7634	7166	6846
GCAATTCAACCCAAATCTCGG	1476	1407	864	1461	1345	1936	5483	5173	5492	4999
GTAGTCCAGGAGGCAGCCGAA	1641	1534	743	1171	1146	1459	13340	13198	11230	12307
GATTTCATGACAGCAAGACA	1856	1893	1598	2588	2662	3131	9161	9417	8588	9106
GACTTACTTAGAGAATGCAGA	1763	1667	897	1459	1407	1820	6174	6379	6339	6074
GCTCAAAATCTCTGCACCAGG	1242	1177	1401	1928	1688	1922	6551	5117	6354	5330
GAATGTGCTGTTGACACAGGT	1401	1455	2450	3497	2714	3593	13318	11023	12634	11111
GCATCACGTAGGCTTCCTGGA	1965	1708	2606	3170	2444	2527	14319	13708	16942	17461
GTTGGGCCTGGATGAACTCA	1561	1671	3242	3973	3499	3953	14062	12603	12872	13066
GCATAAGTGACAGCAGAATGT	1525	1376	1693	2505	2127	2580	13024	10617	11795	10047
GCTGTCACCACATAATTACCT	1335	1369	802	1422	1047	1274	6711	6189	5885	5524
GCTGTGAGTCCAGGTTGTAAG	1790	1700	2164	2927	2926	3280	14173	12615	13049	11855
GCCTCACAACTGCAGACATAA	1324	1202	695	804	1461	1292	4261	3539	4018	3926
GTGGCAGCATGGAGTCCCTGC	1514	1405	5320	7654	5990	7243	15491	14921	14296	13077
GCGCGGTGGTTGTGGCGTTGG	1158	1137	5776	8085	6572	6794	11592	10873	10682	10154
GAGCTTCAAAAGAAGGGGCC	1187	1048	2743	3467	3471	3309	8929	8579	8797	7927
GCTGGTTGTGCATTTGCTGT	1691	1517	3004	4072	3359	4080	15317	13463	13814	13407
GCTGGTAGTCAGGGTTGTCC	1467	1302	4805	6181	4492	4812	13077	11210	11206	10720
GTGCCATCCAAACTGCACCTA	1419	1498	2938	3671	2302	2713	13409	11752	11274	10940
GTGCTGTGGGTTCCCTCCGGC	1414	1265	7165	10870	7937	9238	12018	12922	11471	11806
GAGCTTTATAGCTTCAACATA	1621	1519	2507	2855	3019	2977	12775	11074	11395	10918
GCTCAGGTGCAGCCCAGCCGT	793	807	3823	5030	4472	4606	8453	8355	7410	8065
GTGGCTTGCATTGATAGAAA	1433	1687	1534	2343	2101	2723	11250	10135	10245	9022
GCTGTCCCAATGGGAGCTGC	858	701	1570	1972	1606	1946	6198	6124	6355	6629
GACCTCTGTTGCTTATAATTT	1502	1339	2551	3428	3162	3471	12287	14018	11787	12546
GAAAAACTGCACCTCCATCAG	1617	1601	2940	4058	3574	4098	13130	11028	11568	11189
GCTGAGCTTTGAAAACGCCCT	1327	1338	6303	9409	6473	8285	11630	10735	11389	10369
GCCTCTGATTGCACTTGTGT	1934	1818	2942	3506	3699	3808	16347	14724	15334	14343
GAACATCACCTGCACAGGAC	1717	1674	2062	2917	2794	2987	9099	10312	8874	8436
GATAACCAGCCACCTCCTGGA	1756	1507	2372	3126	2645	2914	4692	4768	4310	4670
GTCCCTTGGCTCACTGAGAGG	1205	1328	2010	2750	2375	3248	13754	12516	10390	10005
GTGCTGCTGAGTGGGTCGAGG	1394	1402	2625	3631	3294	3608	13080	11809	12229	11369
GTTCCAGCTGAACTGCTGGTG	1518	1470	9180	12895	10287	10640	16645	15304	16090	15061
GGCCTTTTCAGAGCACCCCC	1360	1294	3249	5287	3661	4895	11838	11857	11140	10786
GTGGGTCTCTGCTGGGCGCG	1316	1269	5437	7415	5435	6940	11932	11816	11712	11114
GAATTGGTCTGCAGAGACTCC	1631	1475	3145	4214	3524	4443	12743	13201	11669	12329
GCTGCTCAGGAGTCATGCTT	1432	1497	2748	3985	3074	3863	13200	12335	12202	11564
GAAAAAACTGTTTGGGACCTC	1370	1371	1873	2511	2377	2872	11415	9624	10173	9276
GATCTTCTTGCATCATCTCTA	1772	1845	1570	2198	2179	2811	8456	7866	8915	7473
GTCTGGCCTAAAGGAAGGGCC	1034	1040	2765	3790	2646	3639	8661	9271	8646	8925
GACATCTGAAGCTGGGGTCAT	1537	1403	2870	3677	3200	4081	13226	12933	12134	11980
GAAGAAGCTGTCTTCCTTGAT	1749	1639	7802	9662	8168	9221	13847	13931	13898	13471
GACTGGCAGATGATGAGAGTA	1644	1611	2134	2890	3018	3018	13745	12238	13847	12136
GACTGAAGACCCTAGAAATAA	1256	1211	760	1285	1131	1441	5764	4791	5808	5055
GTACTTTCTTACTTGGTTATC	1690	1350	2827	3907	3624	3737	11762	11472	10769	10615
GGCGGCCGCCGGGGCTAGCT	1280	1172	5322	6917	6374	6398	7895	7395	7279	7463
GTTGGGACCAGAAGATTCCCA	1429	1414	5598	8768	6397	8530	11614	11835	10806	10406
GGCAGACCTATGGAGGAGAG	1530	1473	1068	1041	1693	1476	11551	11304	9996	9729
GAGGGCCCCCACCATCCCAG	1348	1342	3466	4311	3973	4104	12904	12531	13312	12631
GCAGGTGATGTTCATGGCCTG	1645	1535	4152	5547	4691	5046	15163	14219	13864	13590
GTTCAGAATATCCAGTTCCTG	1649	1757	2265	3485	2908	3440	16662	15502	14539	14775
GATTTCATACCAGAGAGCTC	1456	1482	1637	2385	2143	2724	11333	10767	10591	9703
GCAAGATCACAGATTTTGGGC	1316	1267	958	1192	1252	1497	9754	8645	9615	8367
GCCAGACAGGACCCATCAGCC	1347	1312	4352	5212	5121	4991	7197	7558	7039	7158
GTCTGTGGAGCTTCAAAAGAA	1429	1420	1987	2042	2671	2300	10197	10500	10418	9779
GAGGGCTGAATAACTTCTCTA	1445	1403	2177	2591	2497	2505	9597	10194	8901	9998
GGCCTCTGCGGAGACAGAGT	1551	1441	2103	2659	2524	2716	2369	2619	2139	2344
GGAAGTACTTCCTGGCTAGT	1449	1555	3427	4110	3762	3968	10726	10732	10253	10413
GCTTTGTTAACAATGCCATGT	1564	1403	2179	2668	2599	2868	11451	10724	11376	11308
GCAAGGATTTCTGTTCTGTA	1647	1551	2049	2903	2614	3111	13665	11637	12710	11519
GTTTGAAATGAGCCAAGTCTC	1374	1190	2771	3746	3553	3600	12219	10387	11294	9792
GATCTGTGGAGCTTCAAAAGA	1417	1408	1701	2103	2390	2198	9441	8982	9072	8580
GACAAGCCACTCACCAGGCAC	1468	1373	2687	4148	2537	3029	11344	11080	9810	9847
GTGCAGGTGTATGTGATTCTC	1718	1829	7277	10175	8180	9330	17021	16401	15703	15253
GCTATGCAAATACAATAAAC	1153	1216	634	840	1104	1224	3523	3508	3442	3323
GCCCCCACGTGTGCCGCCTGC	1078	1097	2171	2795	2565	3198	9432	8421	8909	7902
GGCAGCGCCCGGAGCACTGC	707	674	1746	2344	2080	2514	6543	5941	5962	5948
GTTCTCAAGGGCGGCTGCCCT	1460	1395	7003	10583	7332	9046	15169	12933	14585	12780
GCCACAAAGCAGTGAATTTAT	1371	1334	1270	1625	1559	1926	8035	8236	7710	7498
GTTAGAGGGAGCAGGTTGTTT	1894	1715	11589	15988	13292	14500	19674	17924	17541	16106
GACGGCCGGGGCAGCGCTCC	1253	1155	5056	6883	5489	6775	11803	11752	10606	10717
GCAAGCCAAATGGCATCTTTA	1247	1312	1151	1682	1795	1890	9838	8894	9195	9033
GCAGGGTTGTCCAGGCTAATT	1374	1016	2436	2736	2915	3080	10480	9975	9464	8880
GGTTGTAAGGGGGAGCACTG	1558	1472	3325	4244	3817	4443	12404	11531	11482	11136
GATGTGGTCTTTGGAAACAG	1596	1599	2179	2558	2650	2775	13965	11901	12807	11737
GTACGGGTGAGTGGAAAGTGA	1348	1371	2271	3309	2443	3006	10740	9762	9724	9133
GTGTGATCCAAGCTGTCCCAA	1756	1739	3345	4259	4223	4667	14569	12617	13572	12597
GAAGGGAGAGTGTCTAAACAA	1440	1470	1987	3047	2538	3174	11542	10957	10551	10825
GAATGTGCTGTTGACACAGG	1478	1534	2312	3231	2786	3194	12900	12116	11959	12302
GAGGTAGTAAATATGAAACTA	1465	1514	1534	2387	1988	2472	10798	9819	10560	9660
GCGAGTACCTCATCCCACAGC	1196	1154	2662	3625	3255	3734	7805	8370	6702	7467
GCAGACACAGTGAAGGGCGTA	1412	1364	1982	2863	2363	2640	13308	11382	12276	10877
GTCCTCCTCTCAGTGAGCCAA	1139	1238	1973	3176	2330	2739	11019	10104	10370	9176
GCAACCTGCTCCCTCTAAGCC	1441	1292	3079	4557	3960	4917	7742	7281	6841	6307
GAGCCTTTTATTCTACTCTGA	1340	1221	1400	1961	1762	2345	8192	7481	6966	7189
GCTGCTGGGCGCGGGGTTCAG	1247	1368	8433	12097	8670	10700	14197	12403	12810	12116
GGTCTCAGTCAGCGGGGAGG	1241	1278	2812	3710	3436	4117	11655	10873	11100	10169
GACCTGCTGTGGCTTGGTCCT	1376	1324	8240	11881	10026	10598	15329	14297	14209	13241
GTGCCTGGTGAGTGGCTTGTC	1065	993	6550	7803	7589	6723	10342	8788	9769	8538
GTATTGCTGTCTGTTGTTAAT	2086	1819	2514	3670	3497	4095	15613	14591	14808	14372
GAGAACCTAGAAATCATACG	1470	1307	1423	1508	1748	1754	9372	8295	8150	7447
GGATACTCTTGGGAACCTGG	1994	1973	2496	3444	3421	3333	11355	11444	10971	11278
GCCTCATTGCCCTCAACACAG	1725	1711	1495	2026	1895	2393	7372	6641	7320	6785
GCCTGAGGTCATTCCAATGTG	627	703	1160	1694	1641	1808	6244	5811	5507	5830
GTTGTCTGGTCCCTGCACCA	1814	1772	5256	7591	5783	6390	16716	15931	11916	11615
GAATTTTGGTTTTCTGACCGG	1350	1327	2539	3092	3315	3307	8776	9051	8367	8495
GGTTGTAGAGCATGAGTGGG	1838	1841	2964	5231	2907	3901	16645	15738	15621	14903
GCAAAGACCACATCTGAAGCT	1432	1298	1525	1952	2051	2244	9888	11350	9976	9923
GTATTCCACATTCTCAGCTGT	1813	1662	3898	5532	4024	5550	13604	13077	12702	13011
GCTGTGGAGCTTCAAAAGAAG	1367	1273	1325	2482	2052	2699	9252	8805	9541	8754
GAGCAGCTCACTCACAAAGGA	1551	1696	1675	2663	2317	2860	9238	9182	9361	9215
GCCCCATGAGGGATCAGAGAA	1094	1260	1516	2093	1835	2364	10282	9532	9843	9169
GTTTCTCTCTTTATTAAGGG	1664	1669	1170	1620	1558	1980	7236	6202	6764	6144
GGGGCAGGTGTCCTTGCACG	1614	1575	944	1418	2098	2128	14497	13884	11442	10181
GCAGCGTGTCCCACCAGAGC	1273	1050	4037	5703	4465	5063	8080	7652	7058	7727
GAGCTTCTTAGTGCTTCTGCT	1957	1773	6268	9485	7575	8556	15752	14092	14206	13982
GCTGTCCCAATGGGAGCTGCT	1401	1116	2326	3106	2923	2597	9266	9149	9640	9823
GTCTGTCTCCGCAGAGGCCAC	1465	1353	3598	4517	3474	4436	13390	12513	12784	11796
GACCAGCAGTTCAGCTGGAAA	1443	1408	3717	3649	3851	3853	11509	10654	11083	10950
GAATAACTGTGAGGTGGTCCT	1865	1817	10855	15887	12595	13450	18682	16856	18539	15729
GTTCAGGCTTGGCCTGAAAAC	1371	1292	6414	9818	6164	8390	13624	12746	12544	12429
GTTCAGAACAAGAGGGAGCTC	1697	1596	1775	2542	2237	2588	14113	14103	13426	12591
GCTGCGGCCGCGCTGCGCCGG	861	804	5326	7204	5585	5884	8964	7437	7910	7444
GTCCTCTCAGGGGTGACTGTT	1168	1081	4237	5415	4689	4684	11385	10646	10543	9722
GTTTAATATTCGTAGCATTTA	1915	1832	1670	2212	1980	2272	11452	11357	11131	10713
GTAATTTGGTGGCTGCCTTTC	1819	1643	10524	13481	10869	12255	17329	16686	16410	15582
GTTACAGCTCTGGCCACAACA	1700	1727	2397	3340	3431	3629	12660	12027	11831	10702
GAAAACCGTAAAGGAAATCAC	1256	1212	740	1010	1288	1554	4372	4618	3974	4181
GCAGATTTGCAGACACAGTGA	1492	1460	2038	2302	2164	2549	11533	10748	10439	10446
GAATCAGAGGCCTAGTGAGAG	1686	1596	2352	3660	2864	3707	12801	12034	13105	11250
GCAGCCACACCTGCCATACCA	1540	1517	1489	2262	2200	2711	8061	6461	7212	6501
GTGGGGTTGTAGAGCATGAG	1969	2024	2701	4129	2868	3229	16902	16523	16178	15711
GAAGTTGGAGTCTGTAGGACT	1845	1746	4310	6161	5223	6001	14609	14142	14006	13829
GAAAGAGTATATGTTCCCTCC	1347	1348	5406	7864	6084	7223	12495	11393	11954	10922
GTTCTTGTCCCCCCCAGCTTG	1313	1376	5158	7326	5874	7150	15232	14292	14035	13085
GAGGCCCTTCCTTTAGGCCAG	991	1008	3905	5105	4637	4485	11007	10709	9953	10823
GCATCGCCACTGGGATGGTGG	1157	1131	2582	3751	2709	3250	10048	9324	9297	8651
GTCCTGTAATCAAAGTAATGA	1371	1283	558	654	1052	999	7398	6304	6993	6334
GTTTGGGCTGGCCAAACTGCT	1548	1563	4859	5943	5106	5916	14293	13485	14769	12162
GTCCCCTGGCTTAGAGGGAGC	1095	1061	1192	1422	1455	1534	10187	8598	9270	8130
GACCAATTCAACCCAAATCT	1753	1695	1546	1922	2045	2325	9186	9329	9068	8803
GATCTTTCCTTCTTAAAGGT	1794	1787	2849	3378	3845	3315	10762	9506	8948	8358
GCTGGACAGTGTTGAGATACT	1471	1347	2022	2814	2566	3182	12743	10947	10783	10249
GCACCCCAGCAGCTCCCATT	1340	1226	389	656	991	1233	4138	4368	3878	4025
GCAAGAAGCTGTCTTCCTTGA	1387	1189	1425	1861	2038	2312	9182	7989	8491	7891
GAAGCCACAGTCTTTCTGGTT	1742	1708	4386	5544	4951	5891	18261	16466	17385	15805
GCGTCAGAGTTTCAGCTGGGT	693	646	1050	1293	1266	1425	5893	5054	5560	4822
GTGTGCTCCCCCGAGGGCTGC	1641	1395	3869	4341	4398	4502	11062	9792	10023	8763
GTGCTGCGGCCGCGCTGCGCC	963	949	2552	3544	2853	3447	7730	7124	7108	7150
GAAGAGGCTCCACAAGCTGGG	1380	1620	3740	5009	4009	4358	15186	13775	8910	7961
GTACCTGCAGTGTGTCCTCTG	1769	1609	9746	15291	11549	12656	16894	15691	14975	14749
GACCAAGTAAGAAAGTACATG	1169	1047	1347	1587	1644	1832	8437	8615	7725	8306
GTCTGGTCCCTGCACCAAGG	1288	1372	3911	5661	4540	4949	13456	13213	9960	10171
GAGTTCCTGTGGATCCAGAGG	1505	1378	3499	4227	3819	3991	12508	10961	9175	8383
GTCTGTGATCTTGACATGCTG	1899	1984	386	602	1184	1347	13107	12178	10733	9792
GAGTCACTGGGGGACTTGCCA	1692	1614	6089	8322	7597	7875	11748	12295	9561	10237
GTGGAAATTACCTATGTGCAG	1627	1709	1789	2514	2145	2573	14497	14110	12953	13333
GCCACAAGGACATGGACTTGG	1125	1278	1694	2690	2272	2309	10495	9427	9550	8725
GAATCAGCAAAAACCCTGTA	1736	1791	197	491	860	1148	13377	13305	12350	12772
GCCATCGCCACTGGGATGGTG	1078	1163	7290	8011	8097	6905	11022	10279	9747	9266
GTATTTCCTCTGATGATCTGC	1854	1751	1707	1908	2412	2561	5931	5800	5835	5589
GCATGGGCAGCTCCTTCAGTC	1333	1409	578	682	1237	1208	12303	11772	9927	9938
GTGCGGGCATGGCTGTTGGGA	1882	1874	8102	11096	8999	10494	19361	18169	18188	16795
GCAGTGCTCCGGGCGCTGCCG	1067	931	6177	8491	7051	7768	10622	9970	9697	9097
GCTGTGCTTTGAACAATCATC	1494	1451	1610	2566	2082	2861	10682	9128	10236	8730
GATGGAGGACCTGCTGTGGCT	2035	1862	6449	7608	7542	7029	17452	16597	16651	15386
GTATGTCTGCAGTTGTGAGGC	1506	1420	2903	3793	3466	3698	11952	11076	10975	10406
GTGAAATGCATCAGGTCCTTT	1643	1627	9553	12839	10510	11392	15632	15532	16011	14909
GGGGGCCCTCCTCTTGCTGC	1191	1180	4990	6741	5802	6063	12110	11118	10911	10554
GAAGGCTAGAAGCATGGACTG	1660	1676	6426	8400	7196	7893	14490	13300	13714	13063
GCATACCAGAGAGCTCAGGAG	1632	1454	1716	2541	2368	2915	14685	13527	18573	18228
GTCCCTCAAGGAGATAAGTGA	1202	1277	513	760	907	956	9031	8838	8902	7721
GTGAACATCACCTGCACAGGA	1640	1658	4695	5242	5023	5479	10125	9750	8879	8482
GCTTCTTCATCCATCAGGGCA	1657	1583	5275	6270	5843	6340	14340	14567	12971	13514
GCACGTGCAGGGGTGGCAGAA	1410	1335	2738	3439	3177	3672	12133	9677	10762	9925
GAAGCCTTGAAGCAGAACCAC	1431	1326	2468	2786	2826	3032	10888	10198	10188	9874
GCCTAAAAGTTGCAGCCCCCA	1211	1203	2060	2402	2493	2657	11116	10997	10140	10302
GACTTTAGCAGTGGAGGCCTC	1551	1510	3559	4254	4046	3833	12485	12233	11773	11856
GGAACTCAGCACCTCCCCTC	1558	1461	4178	6412	4499	6136	13686	12661	12548	11933
GAAAGTCACCAACCTTTAAGA	1267	1129	664	1290	1102	1400	5151	4720	4944	4519
GTGTGGGAAATAAAGGCTACT	1651	1265	2460	3868	3171	3658	11133	10608	10387	10905
GTGTCTGGATGTTGGATTGG	2865	2758	4718	6919	5892	7078	22622	21416	21048	20857
GCAGGTAGTAAATATGAAACT	1158	1031	1261	1503	1565	1606	8134	7500	7691	7224
GTCCTGTGCAGGTGATGTTCA	1305	1308	318	535	824	835	11712	11581	10603	10253
GCGTTTCTTCTTTGCCCAGGA	1483	1329	7317	9316	8533	8265	11594	12191	11096	11303
GTTGATCCCTGTTCTCTCTGC	2398	1927	5378	7462	6507	6874	14743	13747	13632	13574
GTACAGGATGATAGTTTAAAA	1514	1534	1218	1484	1896	2042	8212	6461	7848	6772
GCAAACTAATTTTGGGGGGTT	1124	1147	6651	8972	7523	7894	10493	10440	9642	9268
GCGGCCGCCGGGGCTAGCTC	858	979	4062	4580	4586	3812	8398	7220	7394	7232
GGCTTGGCCTGAAAACAGGA	1375	1296	2073	3209	2435	3087	7179	6053	7077	5886
GCATGGGAGAAAACAACACCC	1399	1229	1692	2445	2104	2702	7433	7860	7519	7398
GTAGTGCAGAGAGACATGGA	1676	1674	2110	2606	2503	2839	12682	12702	11530	12339
GAAAGACCACATCTGAAGCTG	1438	1488	2384	3149	2751	2867	12489	11125	11890	11150
GTTCTCACTTCATCTGTCCA	1872	1855	6567	8426	7134	8774	16398	15135	15663	14397
GCTGGGCAAAGAAGAAACGGA	1348	1203	1856	2810	2338	2741	8648	8169	7959	8028
GCATGACCCCAGCTTCAGATG	1365	1411	2213	2221	2401	2579	11342	9825	10586	9786
GCATCAGGGGCACCCTGACCG	1126	1035	6739	9113	7105	7794	10200	9786	9700	9097
GCCACTGGACTTCAGAACAAG	1591	1490	1490	2543	1923	2310	9470	7966	8909	7803
GCTTCCTTGATAAATTGGATG	1256	1318	1418	2160	1775	2179	9258	8679	9236	8219
GTGTCCCAATGGGAGCTGCTG	1629	1599	3039	3516	3051	3334	14477	14087	15133	15247
GACAGAGGTCGAAGGAAAGTA	1456	1350	2634	2946	3343	2854	12191	11301	11351	10866
GGCTGGTTGTGCATTTGCTG	1719	1698	3938	5679	4690	5429	15725	14309	13968	13712
GATTGCTTTTCTTACATGTAC	1765	1702	1100	1498	1952	1974	6868	6490	6464	6176
GAAAACGTATCTCCTAATTTG	1266	1359	1068	1755	1522	2091	9941	9759	9858	8825
GGAGCACCTGGCTTGGACAC	1874	1626	5754	7609	6647	7338	14633	15218	13994	14280
GCACAGAGCCAGCGGGCCTTT	1479	1442	7126	8179	8049	7960	15961	15898	15344	14027
GTGAGAAATTTACAGGGTGAG	1007	1163	1800	2443	1891	2314	10206	9624	9922	9154
GATGACCAGGTCTCAGTCAG	1570	1623	6146	7952	6757	7405	13919	14289	13449	12632
GAACCTGCTCCCTCTAAGCCA	1582	1531	3700	4365	4124	4282	10396	9525	9950	9349
GCAGATTCATTCTTACAACAG	1361	1266	1480	2661	2103	2722	7899	7350	7851	6929
GTCAGAACAAGAGGGAGCTCT	1633	1613	1068	1324	1427	1794	14461	13581	13627	13431
GTGAAATTCTAGAGCCAGCTG	1661	1541	2089	3600	2734	4039	12742	12763	12763	12019
GCGGAGTCAGGGGGCCGTGCG	676	730	3498	4688	4155	4105	8067	8263	7547	7677
GTGCACCGCGACCTGGCAGCC	1338	1080	4630	7146	5431	6717	7496	7761	7168	6996
GAGCCTGCAGCACACTGGTTG	1817	1797	4756	7057	5712	6207	18363	17186	16221	15283
GAGACTCTCATTTCCTGGCC	1500	1269	5747	7768	6881	7363	9223	8243	8425	8059
GTGGCAGCTGTTTCCTCGGTC	1219	1258	3476	4469	4345	4106	9755	8973	8976	8485
GTCAGAGTAGAATAAAAGGCT	1384	1329	950	1336	1744	1671	10747	10057	10158	10262
GATTCCTCACAAATTATACCT	1823	1695	1641	1976	1946	2424	7017	6991	6583	6104
GAATTATGTGGTGACAGATCA	1717	1697	2224	3077	1932	2268	13147	14062	12609	13060
GAGAGGCTCCACAAGCTGGGG	1607	1442	4174	5668	4161	4397	15160	13176	7855	7056
GTTGGGATGGAGGACCTGCTG	1603	1559	4996	6778	5810	6519	14424	13311	14470	13148
GTCTGAGGCAGGTTCTGTTG	1822	1619	2911	4269	3401	4295	15446	15148	15094	14306
GAGACTGGCTGCTGCTGAGT	1803	1802	4223	5925	4512	5275	16704	14910	15211	13939
GTACGGAGAAGGCTGGCAGCA	1331	1379	3408	4083	3820	3857	13193	11517	11353	10541
GAAGCCACTCTGTCCCTTCCT	1512	1543	9231	11839	10201	10088	16744	16962	15411	15163
GTTCTAGAACCTCTGGCCTAA	1505	1757	1659	2647	2254	2669	13054	12670	12498	12570
GCAGGGTCTTCTCTGTTTCA	767	814	2916	4072	3686	3561	5633	5156	5007	4612
GTTATGAGTAGTGTGGAATTC	1383	1308	1559	2755	2218	2764	11757	11242	11431	10905
GATGGCCTGAGGCAGGCACTC	1457	1387	5129	6187	5837	6012	12793	12518	11749	12230
GATTTTAACTTTCTCACCTTC	1333	1245	1480	2068	1950	2178	5786	5472	5029	4985
GAGATGAAGTGAGAACTATTT	1795	1678	2214	3516	3025	3597	14280	12491	13560	12264
GAACTTACTTAGAGAATGCAG	1728	1746	748	1251	1392	1613	7066	6731	6895	6231
GACCTGGTCATCCTCCTGTG	2022	1948	7777	10791	8564	10054	19212	18093	17577	17562
GTTGTGGCAGCAGTCACTGG	1683	1609	1145	1799	1857	2096	16336	13648	13688	12384
GAGCTCCAGACATCACTCTGG	1423	1371	238	454	877	967	754	753	712	694
GCCTGGCAGCCAGGAACGTAC	1250	1134	969	1534	1273	1447	6303	6103	5542	5550
GAGCTGATGACACCAAAGCTT	1496	1390	2280	3423	3023	3296	10551	10564	9885	9496
GAATGCATTCTTTCATCCCCC	1952	1552	3522	4360	4658	5434	13915	13922	12114	12319
GCGTTCCTGGCTGCCAGGTCG	849	961	3186	4719	3653	4392	3778	3512	3509	3422
GTGGTTGTGGCAGCAGTCACT	1506	1588	1309	2232	1838	2294	14194	12453	12869	11993
GTCACACCGTGCGGGGGGCGG	1241	1237	4213	5818	4543	5025	14329	14413	11728	11945
GTGCACCCCAGCAGCTCCCAT	1700	1682	2899	4407	3183	3706	8664	8571	7650	7529
GGTCTTCCAGGAACTGACTG	1594	1554	3285	5074	4163	4751	13811	12597	12147	12044
GTGGTTGTGGCGTTGGCGGCG	1649	1640	6214	7805	7102	7480	17546	15196	15713	14856
GAGAGCGCAGCCAGCAGCGCC	1119	1126	4149	4785	4716	4353	9861	9045	9214	8589
GTGGCGGCGAGGCGGGGACTC	1233	1173	8105	11069	9271	9734	12966	12401	12290	12220
GCACAAGCTCTTTGTTGTGTC	1323	1333	2233	2949	2683	3129	12705	10908	11216	10053
GTGGGACCAGAAGATTCCCAA	1454	1420	4563	6305	5099	5832	11266	11155	11497	10999
GGAAAGGCACTGGTTCTCAA	1811	1813	3348	4305	3768	4439	16398	14817	14558	13184
GATTCTTTTCTGCCTGAGGGG	1275	1423	1708	2823	2132	2973	9503	10329	9620	9687
GATCACTATGTGTCTGGATGT	1676	1660	2847	3658	3367	4002	14689	13576	13685	12504
GCCCCCAGTGCCACTCTCACT	1319	1144	2263	3123	2783	3477	11639	11574	10810	10415
GTGATGAATGTTGCAATAACC	1808	1500	1687	2262	2054	2694	10609	10680	10467	9320
GAGGAAAGGCACTGGTTCTCA	1939	1859	5131	5062	5946	5787	17258	15844	15444	14425
GTTACTTTGCCTCCTTCTGCA	1668	1714	1145	1669	1881	2180	8800	8238	7546	7405
GTGGCCTGAGGCAGGCACTCT	1375	1393	4118	5595	4638	5153	14685	13013	13044	12109
GAACTGAAGACCCTAGAAATA	1498	1385	1539	2628	2406	2517	10311	9712	9476	8754
GTTGGCGGCGAGGCGGGGACT	1132	1148	8395	12680	10296	11715	11899	13047	11651	11931
GAGCAGGGTCTTCTCTGTTTC	537	457	1718	2212	2078	1900	2923	2349	2371	2175
GAGGTAATTTCCAAATTCCCA	1426	1486	2007	2927	2533	2675	7224	7041	6167	5988
GCCAGCAGGACTTCTTTCCCA	1697	1594	6921	8418	7408	7108	11756	9919	10875	9847
GAGCTTGGACTCCATCCCTGA	1767	1721	2958	4300	3645	4125	15129	14159	14475	13569
GTGTGGGGGTCCTGGTAGTGT	2134	1878	5928	8413	6887	8653	20221	18767	19122	17377
GCACATCTGAAGCTGGGGTCA	1619	1561	2619	3657	3071	3681	14290	13720	13765	13273
GATCTGGCGACTGTGATGGGC	1579	1387	3146	4113	3723	3863	11286	10743	10278	9821
GAGGTGAAAATCATGGGACTT	1399	1473	4971	7008	5454	6285	14257	12853	12840	12366
GAGCTGGGCTCCCGCTCTGGT	1041	1087	4516	6218	5034	4839	10413	9471	9445	8998
GTTCTGTAGGGTATTAAGGCC	1425	1402	1860	2461	2315	2687	10629	10447	10435	10043
GCTAGTTGGGGTGAGAGGCAC	1303	1114	2721	3758	3340	3206	10674	9376	9799	8857
GCTCTCCACGTTGCACAGGGC	1139	1122	3510	4392	3950	3902	9772	10360	8079	8679
GAGCAGCTGGGCTCCCGCTC	891	888	3496	4448	3950	3956	8700	9307	8127	7999
GCTGCTGGGCACAGATGATTT	1229	1267	2529	3923	3140	3305	11912	10668	11026	9927
GCCATTTGGCTTGGCTTCCT	1480	1448	7518	10941	8689	10404	14746	13489	13180	12667
GAAAAAGGCACAACCTCATTG	1455	1194	2037	3010	2646	3098	10254	9239	9645	9468
GCACTGGACTTCAGAACAAGA	1660	1610	922	1576	1614	1832	5375	4939	5459	5113
GTAACACAAACTAATTTTGG	1572	1698	1206	1500	1913	1861	7095	6407	7391	6362
GTGGCCTCTGCGGAGACAGAG	1253	1544	2624	3420	2593	3267	7193	7829	6250	6759
GTGCTGAAGAAGCCCTGCTGT	1835	1836	3281	3780	4941	4672	16413	15217	15201	14536
GAGTAACACAAACTAATTTTG	1404	1344	1459	1726	1749	2043	7204	6804	7330	6571
GTAGAGAATGCAGAGGGTCCC	1548	1424	2850	4223	3344	4275	13090	13217	12260	11958
GCTCTAGAATTTCAAACAGAG	1302	1300	903	1141	1388	1514	5038	4947	5122	5456
GCTTGTGTAGGATGAAGCTGG	1508	1567	2207	3616	2886	3467	12408	12540	11556	11830
GATGAATGTTGCAATAACCAG	1483	1405	1548	2311	2019	2695	10370	9177	10286	9401
GGAAGAAACAGCCAATGGAC	1503	1607	2459	3638	3517	3656	11638	10312	10562	10279
GAGGCTCAGATGAAATGCATC	1751	1480	2029	2967	2975	3282	12146	10977	10993	10761
GATGTCTGCAGTTGTGAGGCA	1699	1732	3118	4530	3320	4226	14171	15003	14636	13680
GTTCCTCCTCTCAGTGAGCCA	1373	1467	4138	5613	5004	5371	11807	12134	10408	11041
GTCTTCCTTGATAAATTGGAT	1380	1388	853	1084	1181	1633	9913	8961	9635	9063
GCGTGTCCTCTCTCCTCCAT	1278	1365	5289	7742	6343	7227	14730	12922	12747	12326
GTTTCCCCCTCTGGAGATGC	1202	1365	2008	2732	2264	2677	10079	9168	9213	8977
GATGATCTGCAGGTTTTCCAA	1905	1832	6348	8328	6917	6938	14098	12879	15111	14020
GCGGGCTCTGGAGGAAAAGAA	1247	1130	1726	2489	2231	2575	8813	8042	7891	7532
GATCAGGAAGACCTTCAGGGA	1520	1455	2216	2598	2500	3014	10991	10496	10026	9950
GATCTCCTCCATCCTGGAGAA	1575	1482	6619	8849	7791	8651	12423	12065	10409	10231
GTGCTCACATTTCCTTGCCTG	1938	1827	3396	4947	4187	4736	15826	13952	14384	13230
GTGGCGTTGGCGGCGAGGCG	1069	1037	5462	6090	5689	5621	10944	11048	10238	9696
GCCAGCCACACCTGCCATACC	1399	1229	2401	3874	2893	3792	11929	10822	10700	9917
GCCAACAAGGAAGAAGCTTGC	1483	1339	1487	1834	1735	2020	7282	7096	7473	6801
GAAAGTGTGCTGAACATTATT	1357	1341	1688	2438	2246	2642	12056	11234	11002	10737
GCTGCTGCGGCCGCGCTGCGC	730	704	2798	3572	3344	3162	6030	5235	5659	4820
GAATTTAGCAACTAAACTTTA	1535	1474	1001	1108	1464	1478	5258	5269	4797	4837
GAAGTAAGAAAGTACATGAGG	1241	1126	1587	1659	1962	1836	8958	8245	8434	7506
GTGATGATCACAGATGCAGA	1784	1627	1574	2186	2560	2766	11245	10750	10784	10118
GCATCTGAAGCTGGGGTCATG	1405	1318	2209	2615	2502	2816	11239	10649	10275	9879
GATGCTCCAAGCTCATCCCC	1714	1457	2117	2832	2653	2905	7858	7420	7515	7239
GTGGGGCAGTGTTAATGGAAA	1523	1663	2562	2872	3555	2989	14188	13521	14193	13222
GCAGGACTTTATTTGAAGCAA	1337	1316	1351	1739	1892	1931	8209	8232	7252	8081
GAGGTGATGTCACTGCAGCCA	1772	1761	4476	6672	5802	6011	12745	11929	12146	11873
GGATGAAGCTGGTGGGTGAT	1998	1981	4846	6408	6126	6091	20133	18574	18604	17412
GATCACAGATGCAGAAGGCC	1745	1706	1783	2909	2592	3476	13053	12501	12619	12301
GCAGAGTGATGTCTGGAGCTA	1743	1748	1871	2843	1832	2242	14415	14925	13347	13865
GCCTTCATGGCCCCAGCAGGC	1207	1043	4158	5467	4257	4697	7442	7414	7116	7127
GCCAGCTTCAGATGTGGTCTT	1350	1369	3698	5495	4470	5136	13345	12739	12544	11823
GCATGCCCTTCGGCTGCCTCC	1273	1249	2363	3033	2285	2559	11655	11169	7575	7387
GCCAGCAGTTCAGCTGGAAAG	1045	1273	3593	4142	4139	4027	12747	12090	12139	11017
GGTCAAGTGTGAGTGACTGG	1522	1682	2628	4011	3366	3713	17232	15899	15046	14662
GTCCAGGCCCAACTGTGAGCA	1356	1379	1595	2000	1894	2091	12269	11918	12106	11648
GTGGTTTATGTATTCTGAAAG	1284	1297	1479	2022	1982	2216	11165	9914	10049	9093
GTCCCCCTCTGGAGATGCTGG	1249	1310	880	1077	1246	1279	11550	10037	10902	9966
GAGCACAAGGCATGGCAGACC	1384	1361	270	354	856	834	10883	10217	10293	9960
GTCTTTGTGTCTTAGCTCTCT	2212	1905	2782	3511	3862	3719	18851	17825	17811	17436
GTTTCATCTGAGCCTCAAATT	1142	1178	1405	2161	1743	2300	8720	8330	7880	8553
GTCTTTCACTGTGGGAAATAA	1285	1257	682	958	1007	1294	9050	7782	8301	7310
GTAAAAAGGCACAACCTCATT	1560	1395	2075	3977	2258	3133	10486	11087	10421	10197
GCTGCCTGAGGAGACCTGGAA	1151	1290	1616	2684	1966	2498	9918	9020	9895	8907
GCCTCCAGGAAGCCTACGTGA	1429	1385	444	660	1154	1057	11335	11455	9841	11001
GCTGGCCAAACTGCTGGGTG	1552	1452	4464	6196	4022	4687	14065	13455	9977	9790
GCAGCCGAGGCAGGGAATGCG	986	1003	2747	2958	3070	2708	9874	10165	8673	8855
GGCTGCTGCTGAGTGGGTCG	1411	1378	9230	12621	10223	10499	16738	14187	14638	13529
GCCTCACAACTGCAGACATA	1659	1656	2024	2393	2345	3704	10960	10109	9966	9561
GCTGTGGGGGTCCTGGTAGTG	1434	1424	7325	9117	8348	8409	16020	14469	14388	13669
GTATTGAGATGTTTTCACATC	1651	1633	2137	2949	2849	3253	12743	11883	12288	11425
GCTTTTGTAAAAATGTCCCCA	1634	1687	2801	3589	3406	3738	13458	12589	12245	11851
GATGGACTTCCAGAACCACCT	1698	1604	2317	3667	2858	3767	10976	10342	10062	9371
GTGGGCAAAGAAGAAACGGAG	1206	1167	1445	2119	1866	2471	9014	8493	8255	8102
GAAATATTTCAGTCAGAACT	1590	1544	1471	2382	2026	2387	10444	8960	9951	9105
GTTCCTCCATCTCATAGCTGT	1563	1602	2441	2823	2965	2995	13658	13855	9621	8948
GCATGAGGCTCAGTGGCAGG	1468	1400	3045	4594	3474	4473	12432	12977	12252	12003
GGCCTCACAGGAGGATGACC	1187	1102	2118	2551	2396	2744	10095	9111	8813	9166
GATGATTCTTTTCTGCCTGA	2042	2219	2264	2719	2831	2823	11374	11301	11518	10686
GAGTCTTTCATCTGCCTTACA	1629	1429	2210	3373	2757	3449	10702	9478	9328	8944
GAAGATCCAAGAAGGCCTTCA	1366	1310	2486	3627	3289	3504	11705	11952	11070	10992
GTTTCTCTACAATTGGAAGAT	1658	1540	1689	2524	2456	2791	11609	9914	10986	9443
GTGGGACAGCTTTGCAGCTGC	1698	1427	5243	7276	5991	6367	13534	12478	12169	11964
GTGTGGGTCTCTGCTGGGCGC	1372	1345	3615	5086	4038	4587	12773	12031	12207	11320
GCTCACTTCATCTGTCCAGGG	1618	1549	2561	3777	3015	4068	12088	11766	10841	11626
GCTCTTCTTAGACCATCCAGG	1544	1522	1876	2547	2500	2728	10572	9175	9583	8813
GAGGATTCTGCACAGAGCCAG	1409	1446	2982	2843	3490	3015	11725	11264	11384	10549
GCAGCCCTCGGGGGAGCACA	1655	1551	448	767	1115	1347	15284	14296	9389	9017
GCCCAAGGAAGCCAAGCCAAA	1354	1340	1485	2081	1977	2310	9145	8658	8674	8586
GACCAAAATTATAAGCAACAG	1260	1089	883	1107	1026	1372	5685	5310	5192	5327
GTCCCTATGACAGAGAGAGA	1546	1565	771	1314	1340	1541	1251	1380	1424	1525
GACTCCCCTCCTGAGCTCTC	1359	1316	2849	4147	3221	3631	12638	12110	11517	10956
GCAAAGTAAGGAGGTGGCTTT	1252	1259	2565	3285	2830	2928	11053	11281	11154	11048
GGGTCCTGCCTGAGGAGACC	1483	1406	4476	6173	5344	5683	12578	12254	12624	11898
GTCCTCATGTACTTTCTTACT	1427	1067	779	1238	1158	1708	8873	10215	8862	9429
GATGAAGTGAGAACTATTTT	1906	1728	2635	3370	3354	3559	15244	14158	14195	13403
GATGTTCAATAACTGTGAGG	2000	1851	2414	2945	2726	3100	14235	13714	13486	12920
GGCCTGTCGTCCGGTCTGGG	1146	1123	5661	7902	6669	6787	10108	9454	9700	9131
GTAGGGACTCTGGATCCCAGA	1404	1445	3182	4143	3621	3919	12590	11820	10684	10042
GATGGCACAGGTGGCACACA	1590	1827	3017	3384	2645	2514	17268	15558	12949	11745
GAGAAGATGCACGAAGGCTGG	1375	1551	2444	3511	3005	3266	13598	11994	12224	11238
GCAAGCCACTCACCAGGCACT	1374	1297	1582	2061	1353	1675	13201	10461	10148	8756
GAGAAATAAGGGTTTCAACCC	1204	1042	6098	8154	6039	7458	10796	9144	9826	8815
GATAGAGCCAGCAGAGAGAAC	1590	1450	2000	2455	2704	2707	11486	10422	10754	10140
GCTGAAAATGCAGAATACCTA	1469	1385	1229	1578	1860	1807	7274	6799	7065	6797
GTACTTTCTTAACAATGCTGT	1569	1575	4714	7049	5955	6010	13541	11290	12260	11181
GTCCCTTCTCTGATCCCTCAT	1170	1210	1407	1667	1639	2020	10754	10976	10081	10395
GTGGGGCCATGAAGGCCTTCT	1338	1257	6533	9006	7364	7795	14018	12917	12741	11873
GAATTTGGTGGCTGCCTTTCT	1859	1632	11356	17566	12835	13884	16348	16592	16416	15877
GATTTCAAACAGAGGGGCAGA	1407	1285	1694	2539	1959	2632	10145	9468	9723	9018
GCAGGTAGTGCAGAGAGACA	1332	1390	2245	2988	2349	2942	11819	11328	11681	10884
GGTTGTGGCAGCAGTCACTG	1582	1617	1773	2392	2179	2792	15487	14194	13496	11737
GTTTCTAGGTTCTCAAAGGCA	1762	1691	750	1025	1366	1669	14152	15251	11069	11778
GTACAAAAGGCAGATTTCAAG	1469	1381	835	1122	1245	1373	5514	5286	5265	5158
GACACCTCTTTCCATTTCCTA	2253	2228	6295	9056	7568	8345	16339	13534	14725	12443
GCTGCGGCCGCGCTGCGCCG	757	722	2993	3555	3109	3164	6219	7212	6322	6883
GATCCCTTCTCTGATCCCTCA	1908	1791	2749	4520	3264	4401	12750	11851	12164	12038
GAAATTTACAGGGTGAGAGGC	769	800	1551	1770	1680	1773	6596	5878	5997	5473
GAAGCCAAATGGCATCTTTAA	1694	1621	1369	2207	2319	2765	11487	11197	10414	10127
GAAAGAATACCATGCAGAAGG	1303	1347	903	1621	1232	1850	7998	8525	7421	7910
GTGGTCACTGAAAAAGAGCAA	1435	1210	1169	1468	1427	1706	7274	5710	5607	4826
GAGGTGCAGTTTGGATGGCAC	1284	1345	2329	3676	2079	2421	11691	10924	10093	9172
GACAGCTTTGCAGCTGCAGG	1140	1237	4848	6639	6034	5886	11055	9578	9958	9710
GAAATGCAGAGTAGACATTGA	1309	1574	1927	1740	2433	2126	11767	11105	10669	11227
GTAGAGCATGAGTGGGGGGC	1192	1299	3182	4455	2949	3306	13385	11399	11869	10566
GAGCTTTTGAAGTGAAGTAAA	1560	1401	1618	1968	2442	2345	10078	10400	9204	9620
GGGTTGAAACCCTTATTTCT	1488	1425	3577	4861	3850	4579	12680	12459	11695	11690
GCACAGATTAGGAAAAAAGGT	1072	1004	859	1047	1205	1243	7081	6373	6339	6142
GGATGGGGTGGATATTGACT	2104	1875	5692	7714	6220	6797	17121	15463	16452	15417
GGATTCTGCACAGAGCCAGC	1374	1372	1782	3008	2164	2589	8377	7560	8027	7528
GCTGCCTCCTGGACTATGTCC	1556	1524	5638	6862	6703	6792	12197	11981	9835	9822
GTTTTCTCCCATGACTCCTGC	1630	1552	1534	2092	2103	2585	8147	7733	8132	7434
GAGATTTGCAGACACAGTGAA	1798	1747	2424	3106	2619	3240	15333	13528	14336	13168
GTCCCTCCAGCATCTCCAGAG	1312	1174	1539	2236	1785	2511	10432	8233	9922	8383
GTACATATGGGTGGCTGAGGG	1672	1589	1198	1471	1648	1709	13241	12943	12075	12488
GCTCTAGAATTTCAAACAGA	1199	1352	783	780	1264	1247	5179	4559	5055	4668
GTTGGGGCAGTGTTAATGGAA	1668	1716	2954	3153	3237	3533	14624	13350	13582	13171
GGGCCACCACCAGCAGCAAG	1441	1441	2403	3565	2470	3171	9887	10031	10110	9902
GATTGTTCTCTCCACTGCACA	2206	2129	5489	7262	7225	7229	17526	15944	16104	15726
GTGGCAGAAAGGAAAAGCGG	1266	1315	1345	2014	1898	2067	10358	9420	10024	9009
GCTGCTGGGGCCCGGAGCCCA	540	522	2665	4302	2951	3368	5831	5439	5559	4836
GTCCCACCAGGCCCTTCCTTT	911	1010	2118	2746	2592	2596	9948	9921	9595	9476
GCATACTGAGTTTCAAAACAA	1372	1329	689	1024	1291	1247	5800	4849	5643	4931
GAGTCACTGAAACAAACAAC	1599	1547	934	1380	1689	1743	5201	4928	3578	3785
GTCAGACAGTGAAGATTTATT	1381	1177	949	1383	1590	1673	10199	10722	9759	9482
GAGCGGGAGCCCAGCTGCTC	929	940	4291	6510	4912	5531	9696	8996	8999	8670
GCAGCGCCAGGAGCGCTGCCC	977	908	5903	8597	6298	6806	9116	8409	8700	8503
GTTGTTCTCTCCACTGCACAT	1850	1776	2985	3846	3237	3855	13756	13071	13519	13128
GTCACTTCCTACAGATGCACT	1885	1606	3535	4525	3841	4736	14462	13529	13620	12909
GTGAGCTGCACGGTGGAGGTG	1323	1374	3385	5389	3610	4357	16288	14200	14686	13060
GTGTCATGAAATCAGCAAGAG	1681	1529	1891	2806	2329	3017	11304	11719	11311	10714
GGCCCACAGAGGAGGACTCA	1574	1507	3513	4750	3994	4363	14591	13648	13745	12322
GTCACAATTTAGCAAAGGAAA	1281	1261	495	738	1196	1044	5419	5477	4883	5301
GGTGAGTGCCAGTCCTGGGT	1652	1417	13417	17865	15751	15968	15785	16030	14890	14683
GAGCAGCCTCCGCCCCCCGCA	1378	1422	5037	5681	5583	4671	14150	12157	12801	11907
GAGAAATATTTCAGTCAGAAC	1132	1209	511	806	1202	1084	3707	3059	3483	3615
GTTTTAACTTTCTCACCTTCT	1606	1600	2673	3923	3148	3664	10683	8829	9654	8477
GCCCGACGCGGCCGAGGCGGC	569	505	2811	4388	3299	3812	4026	4212	3712	3858
GACAAGCCACAAGTCTTCCAG	1493	1483	3924	5538	4675	5439	12243	11302	11302	10909
GAGCATCCTCTGGAAGACTTG	1312	1224	2300	3151	3148	3231	9988	10515	9334	9862
GTCAGAGTTTCAGCTGGGTTG	1381	1433	1955	2340	2196	2317	11991	12100	11367	11150
GTGTCCATCTTTCTCCAGGCC	1279	1157	4558	6520	5439	6290	10231	9399	8912	8631
GCCACCCAGAGTGCCTGCCTC	1400	1266	2706	3667	2656	3028	11899	10637	10421	10109
GAGTCAGAACTGGGAAACAGA	1544	1495	823	1305	1436	1464	6643	5623	6325	5295
GAAATGCAGAGTAGACATTG	1501	1386	1899	2762	2268	3044	12820	11067	11982	10392
GACCCAGGACCAAGCCACAGC	1776	1523	2877	4029	3744	4164	11078	10411	10612	9891
GTTAGGCCTGGAATGAGGTGG	1574	1431	5050	6213	4722	5594	3357	3132	3288	3135
GACAAAGAGCTTGTGCAGGCT	1610	1533	2896	3800	3361	3252	13112	13102	12638	12611
GAGTAGAATAAAAGGCTGGGT	1409	1257	2738	3447	3046	3740	10943	10552	10557	10368
GTGCTCCCCCGAGGGCTGCTG	1492	1436	3937	5537	4454	5426	13229	13845	8995	8966
GATGTCAAGATCACAGATTTT	1585	1478	2424	3427	2748	3136	13763	13011	13084	11895
GTTCTGTTGGGGCAGTGTTAA	1490	1449	3246	3872	4410	3628	13807	13713	12985	13135
GTAAGGTTTCTCTCTTTATTA	1629	1710	2650	3410	3171	3676	11198	9215	9870	9165
GAGAGAATGCAGAGGGTCCCA	1738	1758	4222	5821	4862	5765	16377	14964	15449	14390
GAGGACTTTATTTGAAGCAAA	1305	1335	867	1671	1385	1875	5741	5468	5957	5056
GAGATGATTCTTTTCTGCCTG	1572	1480	4600	6172	5718	5639	14564	11249	13387	10718
GTTTAAAACACTGTTTACAA	1384	1445	677	912	1036	1198	5140	4730	5132	4423
GCAGGTGATGTCACTGCAGCC	1568	1337	3549	4943	4129	4808	8873	7486	7965	7375
GCTGCCTTTCTGGGCCCAGT	1266	1192	2663	4090	3250	4059	12062	10498	10830	10155
GATAAAAAGGCACAACCTCAT	1532	1464	1285	1774	1813	2104	8125	7666	7598	7464
GAAGCATGACTCCTGAGCAGC	1605	1412	2062	2531	2870	3005	9879	9153	9391	8750
GCATGTCAAGATCACAGATTT	1629	1610	2611	2853	2398	2674	13884	13821	13078	12959
GCACGCTGCGGAGGCTGCTGC	1351	1170	3491	4244	4311	3899	10191	9259	9117	9202
GAGCCTCAGAGGACACACTGC	1449	1332	2557	3890	3086	3656	12422	10138	10691	9648
GGAGACTGGCTGCTGCTGAG	1696	1609	5013	6152	6034	5920	15259	15708	14306	15516
GTTCAAAAAGATCAAAGTGCT	1372	1366	1168	1811	1611	2169	11584	10434	10096	10257
GCAGACAGAACTGTGCCTCCC	1584	1580	3242	4376	3830	4416	13533	13935	12444	12421
GTGAAAATGCAGAATACCTAA	1620	1565	1256	1124	1928	1528	6785	5225	6318	5354
GAGTTTCAGCTGGGTTGGGG	1712	1622	3589	4922	4472	4719	15336	15085	14236	14139
GTGTGGGTCTCTGCTGGGCG	1911	1877	8188	10758	9303	10008	20442	18591	18780	17265
GAAATTAGTTTGTGTTACTTA	1626	1860	1832	2075	2512	2633	11669	11434	10520	11570
GAAAACACTAAAGATCCAAGA	1218	1112	737	934	1194	1338	3602	2894	3496	2862
GGCTGCAGTGACATCACCTG	1670	1775	3521	4731	3973	4397	16566	15469	16328	14506
GCACTGGCAAAGGGAGTGGA	1507	1388	2423	3282	2951	3157	12473	11216	11241	10633
GCAAGCTTTTAAAAGCTCCTC	1130	1209	910	1616	1501	1840	9445	9785	8808	9306
GTAAGTAACACAAACTAATTT	1218	1256	1070	965	1404	1323	6110	6044	6248	5593
GCCACTCACCAGGCACTGGG	1414	1471	1139	1913	1291	1642	8939	8671	5614	5836
GGCCTAAAGGAAGGGCCTGG	1059	1054	5474	7588	6137	6788	10205	9587	9878	8717
GTGGAAAGTGCAGGTGCATC	1704	1525	8998	11462	10432	10309	13963	14386	13673	13942
GTCTATCATCCAGCCTGGGGA	1529	1642	1215	1244	1386	1534	6720	6522	5800	5858
GCCCTCCAGCATCTCCAGAGG	1166	1082	2272	3051	3020	2887	8573	7120	7705	7023
GTTTCCTGGCCTGGAGAAAGA	1747	1744	1759	2793	2329	3107	9825	9121	9644	8973
GACACCTTCCTCCCAGTGCC	1313	1183	5784	8675	6176	7796	10259	10806	9947	9686
GACAAACTAATTTTGGGGGGT	1106	1154	2006	2457	2206	2377	10332	9349	9417	9073
GTGCACTGGGCCAGGTCTTGA	1471	1329	2742	3744	3377	3798	12850	12947	11951	12259
GTATAATTTTGGTTTTCTGAC	1419	1276	1280	1713	1667	2036	7329	7018	6519	7051
GCCTCTGGCAGCTGTTTCCT	1267	1258	5164	8197	5757	6453	9029	8429	8464	7731
GTTATGATCTTTCCTTCTTAA	2241	2445	595	1106	1277	1397	6113	6743	5503	5565
GGCATGGCAGACCTGGCCTG	1260	1350	5798	7393	5923	6279	13131	12948	12474	12470
GCGGGCCCCAGCAGCCCTCGG	844	778	2708	3729	2629	2533	6331	5871	5215	5475
GTGGCAGAAAGGAAAAGCGGG	1252	1302	2242	2745	2588	2644	11244	9668	10294	9142
GAATCGGTCTGAGGTGTAGCT	1731	1500	6340	8314	7265	7261	13448	12611	12509	12927
GGGCAGCCCCCGGCGCAGCG	806	880	4537	5615	4681	4835	8548	7694	8046	7216
GATTATTATTATAAGGTACTC	2169	2046	1313	1202	1465	1418	4795	4721	4787	4672
GTGGAAGGGAGGCCTCACAGG	1354	1344	2670	4868	3302	4429	11912	10764	10744	10434
GAAAGGAAATGCAGTTTTAG	1604	1545	2345	2640	2975	2935	13032	11391	12285	10574
GATTCAAAAAGATCAAAGTGC	1622	1563	1224	1186	1567	1564	6782	6109	6156	6020
GTTGTGAATTTCTTAGAATCA	1347	1221	1488	2249	1545	2370	9525	8639	9760	8463
GTAGAGAAATTATTTTAGGA	1850	1895	1210	1493	1679	1984	8862	7703	7867	7243
GACATTGGATTCATCAGCATT	1841	1972	3042	4282	4312	4399	16999	15382	14997	14908
GCGGCGAGGCGGGGACTCGGG	1108	1264	4812	8032	5353	6811	13222	11655	12966	11146
GATTTCATGACAGCAAGACAG	1976	1862	2396	3164	3214	3457	12470	11541	11351	10949
GAGGTGAGTGCCAGTCCTGGG	1727	1742	9142	15199	10546	12710	18007	16718	16527	15795
GAACCTCTGGCCTAAAGGAA	1454	1469	2064	2688	2395	2970	11095	10378	10834	10210
GCCTGCCTGAGGAGACCTGGA	1376	1349	1692	2238	2295	2430	8834	8861	8793	8643
GCAGCTGGGCTCCCGCTCTGG	1336	1264	4546	6335	4698	6054	12473	11517	11918	11099
GCTGCTCACATTTCCTTGCCT	1625	1603	4245	7024	4853	5639	10827	8992	10069	9064
GATTGTGAATTTCTTAGAATC	1514	1493	1807	2033	2183	2648	11085	10826	9913	9909
GTCAGAGTTTCAGCTGGGTT	1604	1658	2237	2676	2781	3209	15522	14376	14357	14827
GTACAGCTGCCCAGGTGGTTC	1564	1580	7952	10911	7472	7821	18110	16572	16792	14407
GTGTCTGCAGTTGTGAGGCAG	1594	1549	3205	4710	4149	4668	13867	13511	12822	12699
GACGTAGGCTTCCTGGAGGGA	1452	1323	2322	3480	2308	2672	9359	8034	8152	7184
GAGAAATTCACAATTTAGCAA	1261	1320	746	822	1132	1217	4735	4154	4525	4264
GCCCACAGAGGAGGACTCAC	1403	1270	1680	2442	2501	2545	9783	9057	9593	8956
GTTTCTCCCATGACTCCTGCC	1573	1301	3812	5272	4358	5245	11228	9555	12227	10735
GGGAGGTGAGTGCCAGTCCT	1865	1857	10726	15906	9153	11308	19036	19226	17489	18987
GCAGTGAGCCAAGGGAGTTTG	1369	1275	2727	4306	3034	3592	12594	12290	11737	11624
GCCTTTCATGCTCTCTTCCCC	1260	1160	5354	8295	6431	7134	10706	8994	10264	8775
GTTTGGGGGCAGCTGACCTGG	1365	1315	3938	5233	4486	4831	12700	11397	11649	11370
GAAGTAACACAAACTAATTTT	1217	1124	1235	1753	1852	1865	7504	7031	7422	6733
GATTCCAGTGGTTCTGCTTCA	2122	2011	6872	9972	7392	9404	17834	16091	16879	16673
GTCTGCTCACATTTCCTTGCC	1463	1578	4534	6177	5494	6292	12959	11944	12409	11687
GAAACCTTAGGAAATGGAAAG	1212	1203	1439	2029	1758	1983	10092	8765	9446	8137
GTAACACAAACTAATTTTGGG	1171	1151	504	1327	986	1504	4768	4751	4642	4284
GACCAAAGCTGTATTTGCCCT	1633	1542	6424	7808	5589	5527	13420	14193	13353	13020
GAGGATGAAGCTGGTGGGTGA	1684	1795	3287	5064	3884	5117	15506	13885	14884	12910
GAGGATTTCCTTGTTGGCTTT	1872	1784	5259	8725	6251	8313	16099	16916	14622	14652
GCAATATTGTCTTTGTGTTCC	1651	1366	2669	4001	3303	3857	12564	12308	11458	11068
GATCATTTTCTCAGCCTCCAG	1656	1606	2107	2179	1918	2167	10747	9653	8927	9015
GCACGTAGGCTTCCTGGAGGG	1473	1472	2729	4067	2568	3112	11042	12265	10645	10445
GCTGCTGAAGAAGCCCTGCTG	1536	1529	3057	4316	4376	5660	15200	12940	13876	12712
GAAACTAATTTTGGGGGGTTG	1202	1215	2766	3079	3204	3127	11324	9386	10633	9282
GAAACAATGGTTGAAAAGCAA	1611	1410	916	1102	1466	1412	6541	5404	6059	5190
GTGAGTGGGTCGAGGAGGTTG	1723	1765	5543	7001	5854	6193	16321	15257	15815	14433
GAGGAACCAAGGCTAGAAGCA	1361	1478	1946	4115	2489	3322	11668	11075	10930	9871
GGCAGCGCTCCTGGCGCTGC	447	346	1827	2196	2094	2362	2772	2701	2795	2786
GTGAGTTTCAAAACAATGGAA	1455	1375	1176	1627	1598	1758	7266	6783	6864	6669
GCTTCTGCTGGGAATTCAGAT	1212	1194	1698	1829	2029	2154	9922	9445	9492	8624
GTTTCTTCTTTGCCCAGGAA	1502	1596	4095	6300	4726	5330	11390	10213	11068	9927
GTTGCCCACTGCAGTGCTGTG	1737	1831	3484	5091	4176	4735	17645	15914	15726	14361
GGCTGCCTTTCTGGGCCCAG	1196	1161	3840	5381	4457	4516	11318	10702	10546	9889
GATGCAGAAGGAGGCAAAGTA	1407	1357	1830	2546	2086	2387	11287	11560	10536	10793
GAACTATGATGCAAATAAAAC	1191	1204	641	932	1004	1247	4189	3737	4308	4036
GAAGCAGAATTCTCTTTTATA	1218	1282	1230	1765	1724	1916	8084	7437	7060	7200
GTTGCTTTTCTTACATGTACA	1680	1418	2332	3202	2993	3188	11435	10535	10422	10725
GTTGGGGGCAGCTGACCTGGA	1675	1614	4831	6214	5263	6520	13833	12296	13467	12081
GTTAATAAAGAGAGAAACCTT	1550	1388	1322	2233	1826	2251	8501	7710	7949	7657
GGTGGCAGAAAGGAAAAGCG	1364	1478	2552	3470	3091	3517	11542	10814	10961	10652
GATCTGGCAGCGAGGAGGAAG	1260	1315	2084	2171	2464	2453	10918	10538	10956	10384
GAAGCTGGGGTCATGGGGTA	2066	1899	7072	8324	7637	7166	20794	18688	18656	17257
GACTGAGGAAGAAACAGCCAA	1555	1495	2513	3208	3357	3631	11236	10115	10661	10297
GAAATATTTCTGCATGTCCTG	1693	1629	7486	10574	8123	9926	14664	13598	13461	12929
GCTGCAGTTGTGAGGCAGGGG	1305	1213	3558	5088	4361	5128	11034	10472	10800	9658
GTCCTCCCAGTGCCTGGTGAG	623	620	790	1035	942	1001	5583	4627	5255	4555
GCAGTCTCCAGTGTCCAAGCC	1549	1339	4498	5533	5116	5414	8284	8740	7950	7976
GAAGAGAGAAACCTTAGGAAA	1532	1286	1556	2215	2360	2540	10799	9691	11101	9257
GTCCGGGCCCCAGCAGCCCTC	1236	1132	1585	2175	1726	2039	13604	11694	9431	8747
GCCTGCCCACTGGGCCCAGAA	1351	1298	4880	6474	5489	6389	12013	11281	10988	10942
GCCTGATGGATGAAGAAGACA	1418	1441	1544	2223	1884	2299	11120	9059	10156	9607
GACCTGGCCTGTGGCCTCTG	1326	1239	4874	7659	5117	6782	12859	11838	11810	11513
GTTCTTCCTTGATAAATTGGA	1351	1510	1056	1635	1578	2047	8054	7437	7791	7240
GATCTATTACTTTTACATTTC	2994	2900	1583	1953	2589	2395	8858	7475	8171	7732
GAGTCACTGAAACAAACAACA	1362	1455	598	844	1133	1384	2624	2292	2234	1990
GACGTGCCTCTCCCTCCCTCC	1280	1192	6008	9046	6969	8755	12151	10769	10716	9883
GTTTTCTTCTCTCCAATGTAG	1449	1424	1276	1708	1702	1778	6522	6675	6187	5930
GAAGATAAATTTCTGCTCAAA	1341	1329	1187	2300	1613	2699	8001	7681	7699	7371
GCACACACAGATTAGGAAAAA	1456	1633	998	1570	1711	1730	8304	8595	7973	7571
GTGAGAGTGGCACTGGGGGG	1519	1501	4937	6963	5615	6670	15183	14015	14062	13496
GAGGGAGGTGAGTGCCAGTCC	1817	1672	11162	15469	9959	9982	19861	18401	18867	17405
GCAGAAATTTATCTTTCAAAG	1034	1067	646	1059	1013	1337	4710	4886	4449	4502
GAAGGTTTCTCTCTTTATTAA	1454	1453	1299	1541	1664	1880	6612	6354	6848	6087
GCATGTCTTCTTCATCCATCA	1457	1475	1477	2561	1945	2942	8976	8934	8879	9378
GACCCCCACAGCACTGCAGT	1593	1458	2450	3883	3470	3959	12822	12874	11412	11976
GTGGTCTGAGGCAGGTTCTGT	1665	1380	3673	4222	4168	4654	14516	12660	13609	12137
GAGGTGAGGCAGATGCCCAGC	1499	1475	3607	4066	3901	3731	11528	11498	11061	10961
GAGAAGCCCTGCTGTGGGATG	1685	1757	5647	9167	7649	9585	18031	16522	17240	15792
GCTGTGCAGCCTGCAGCACAC	1330	1197	581	903	1151	1270	9047	7442	7569	7128
GTTGCCCAGGAAGGGACAGAG	1388	1373	1893	2460	2689	2754	9621	9241	9091	8737
GACACAGATTAGGAAAAAAGG	1425	1304	831	1114	1374	1449	5715	5335	5320	5070
GCAGAGGAGGAGTATGTGTGA	1424	1412	2402	2926	2860	2844	12595	12364	10155	10474
GCTTCCTGGGCAAAGAAGAAA	1193	1174	1133	1440	1851	1964	6645	5689	5721	5167
GAGGTCAGTCCTGGGGGTGA	1611	1510	5794	7987	6305	7150	16583	15269	15216	14520
GAAAGGAAATGCAGTTTTAGT	1437	1398	1419	2015	2188	2480	11318	9925	10624	9467
GCTTAAAGATGCCATTTGGCT	1751	1634	2159	3438	2681	3491	13248	12583	12932	12305
GTCTGCCACTGTTTCCCCCTC	1724	1540	6942	10075	7417	8946	17011	16183	15923	15616
GAGAAAGAATACCATGCAGA	1964	1834	2046	2586	2356	2508	11562	10571	10435	10465
GGCTGCCCTTGGGAATCTTC	1573	1626	2789	4178	3327	4147	11544	10889	11260	10601
GACACAACAAAGAGCTTGTGC	1462	1201	1338	1938	1951	2181	7762	7102	7340	6830
GAGCTATGAGATGGAGGAAGA	1484	1459	1400	2357	1574	1999	12022	11794	11337	11140
GTTCTTGCTTCATCCTCTCAG	1671	1678	5910	8835	7176	7801	11633	11244	10858	11112
GTGCTGTTGACACAGGTGGGC	1411	1345	4125	5522	4976	5126	11948	11478	11122	10027
GCCTGAGGAGACCTGGAAGGG	1298	1187	2986	4488	3392	4089	10812	10217	10401	10134
GATGAATGTTGCAATAACCA	1501	1513	1501	2457	2066	2517	10744	8935	9549	8655
GACATTTGCAGATGTTTTAGA	1458	1483	1075	1561	1526	1695	7055	6045	6524	6209
GATCTGTGCCCAGCAGTGCTC	1632	1624	2909	4103	3269	3574	13953	13450	13423	12794
GAGCATGACTCCTGAGCAGCT	1440	1359	2526	2741	2665	2897	11237	11231	10515	10324
GCTCACCAGGCACTGGGAGGA	1095	1130	1216	1872	1179	1549	8599	8365	5085	4856
GATAAACTGGAAAAAACTGTT	1211	1336	1627	1768	1817	1775	6928	6389	6528	5980
GAGGAGGAAGAGGTCAGTCCT	1626	1597	11460	15889	12684	15263	18831	17364	16447	16616
GTTGCTGCTGGTGGTGGCCCT	1722	1616	12517	15866	14720	14350	18205	17794	16827	17454
GAGAAATTGAAATTGTAGAA	1613	1554	1876	2111	2253	2681	11489	11033	10839	9728
GGCCCTCCTCTTGCTGCTGG	1492	1462	6516	8177	7296	7537	17125	16256	15385	15603
GCTCCCTCCAGCATCTCCAGA	1480	1411	2420	3031	3040	2902	8102	7368	7631	7028
GATGATCAACTCACGGAACTT	1521	1592	1702	2307	1823	1984	12929	12734	11944	11368
GCTGCAGTGCTGTGGGGGTCC	1339	1284	8936	11610	8964	10099	13623	12315	12738	11442
GCTCCGGGCCCCAGCAGCCCT	1375	1267	7280	10561	7697	8473	13737	12978	12781	12350
GCTGGAGGGAGCACCTGGCT	1346	1374	6623	8944	7383	7738	13705	12102	13197	12129
GCTCTCACAGTGCCTGGCTGA	916	990	1890	2219	2240	2268	8736	8358	8757	7828
GCTTGCTGCTGGTGGTGGCCC	1287	1220	8221	10779	8902	9626	13080	12417	12258	12013
GTGTGATGGGCAGGTCAGGAG	1609	1408	2259	3278	2898	3357	12522	12640	11352	11220
GTATTTGAGAGCATAATAGAG	1441	1497	1293	2029	1937	2023	9984	9125	9784	8518
GAGATGCTGGAGGGAGCACC	1416	1317	2876	3847	3601	3867	11662	10919	11442	10927
GCTGCTGGGGCCCGGAGCCC	531	551	3563	4881	4294	4294	6129	5591	5257	5373
GCTCCGCAGAGGCCACAGGCC	1074	1086	2169	2812	2608	2713	9772	8557	9251	8183
GCAGAAGGAGGCAAAGTAAGG	1560	1518	1643	2847	1598	2225	11622	12575	10990	12558
GCTTTCTGGGCCCAGTGGGCA	1353	1343	4372	5931	5069	5708	11864	12177	11457	10616
GACCTGGAAGGGAGGCCTCAC	1478	1301	3673	4431	4441	4179	12350	11214	11471	10849
GGGTTTGGGGGCAGCTGACC	1702	1502	6084	8151	7028	7233	15109	13998	14049	14089
GAGCGGGGAGGTGGAAAGTGC	1491	1253	3201	4098	3590	3872	11904	10160	11531	9972
GCTTTAAAAACTACGAATGCT	1377	1298	1661	2233	1866	2177	9884	7788	8990	7870
GTTTCTTCCTCAGTCAGTTCC	1451	1295	6020	7502	6832	7058	11846	11731	11080	11146
GGAGGAAGAGGTCAGTCCTG	1589	1518	10399	12587	11968	11207	17310	15869	15924	14871
GCACCACCAGCAGCAAGAGGA	1334	1393	1154	1566	1401	1540	8576	9060	8367	9232
GGGCATGGCTGTTGGGATGG	1940	1800	5400	7262	6018	6420	16813	16162	16263	15732
GTAAACTGGAAAAAACTGTTT	1195	1249	2027	2510	2481	2338	9310	9013	8777	8516
GTGCAGTTTGGATGGCACAGG	1410	1653	2291	3139	2014	2356	13699	13657	13053	12712
GCTGCTGGCTGCGCTCTGCC	1275	1248	3437	4107	3710	3924	8817	8547	8391	7924
GAGGGCCTGGTGGGATCTACT	1647	1639	3284	4870	3940	4647	13987	12790	13313	11935
GAAGGCACTGGTTCTCAAGGG	1611	1516	3595	4500	4549	4629	14129	12869	13006	12407
GAGGCAGAAAAGAATCATCTG	1521	1467	2366	4135	2794	3825	12922	12164	12501	11660
GCCTCATCTCTCACCATCCCA	2005	1994	2876	4041	4032	4233	11105	9676	10049	9332
GAGAACCTCTGGCCTAAAGGA	1506	1643	2067	2438	2379	2689	11100	10134	10263	10078
GCGCTGCGCCGGGGGCTGCC	1193	1016	4729	7101	5790	6006	8732	8419	8403	7774
GACCAATTCAACCCAAATCTC	1462	1299	1487	2047	2327	2274	6837	6832	6013	6694
GAAAACATCTCAATAACAAAC	1354	1263	590	803	1117	1237	3780	3354	3358	3361
GTTCTCCTTTCTCCAGGATGG	1623	1695	6167	8176	6740	8089	8889	8800	8256	8743
GGGAGGTTGGGTCCTGCCTG	1682	1752	11333	15206	12337	13633	19834	19185	18156	17611
GCAGAGGGGCAGAAGGAACCA	1351	1423	2683	3881	3569	3477	14311	13634	13347	12690
GGACCCCCACAGCACTGCAG	1643	1568	3358	4831	3667	4428	12859	12144	11449	11288
GCTCTGTGCTCTCACAGTGCC	1078	1049	4736	6396	5152	5529	10041	9334	8888	8615
GTCTGGAGGAAAAGAAAGGTA	1413	1291	1090	1563	1756	2487	10356	10274	9914	9431
GTCTGGGCGGCGGCGGCCGCC	155	140	161	236	251	205	379	300	295	278
GTGAGGCAGATGCCCAGCAGG	1587	1439	2134	3716	1937	2429	13990	12277	10313	9383
GTGTTAACCAGTCAGGTTACA	1596	1514	4674	5536	4854	5628	14671	13882	13710	12514
GTTTCATTATTCATTCACCTC	1236	1207	1031	1642	1554	1530	6806	5916	6250	6019
GTGCGGAGGCTGCTGCAGGAG	1353	1546	2978	3915	2617	2870	14522	12719	13713	12501
GTCTGGGCGGCGGCGGCCGC	525	484	2336	3086	2769	2709	3872	3822	3356	3452
GTGCAGGCTGCACAGGCCCCC	1405	1316	4010	5799	4447	5033	12781	12302	12743	11283
GATTATCACATGAATATAAAT	1939	2040	789	1230	1308	1549	4108	3767	4128	4032
GAGGAGGAAGAGGTCAGTCC	2064	1872	3487	4574	4139	5147	16018	15314	15160	14536
GAGCACAGAGCAGGGAGGTT	1454	1427	3426	4803	3940	4900	14460	12819	14040	11953
GAGGAAGAGGTCAGTCCTGG	1816	1710	9439	13120	10297	11280	18482	16169	16316	15939
GGCTCACTGAGAGGAGGAAG	1478	1393	2234	3655	2864	3040	4039	4295	3744	3884
GGGGTGAGAGGCACTGGCAA	1552	1606	3564	4535	4244	4892	14345	13705	13419	13221
GCGGCCAAAGTTGAGAACTAC	1330	1122	1877	2269	2286	2235	7807	7362	7727	6988
GGGTGGCAGAAAGGAAAAGC	1408	1414	2503	3875	3218	4106	9813	10142	9275	9189
GCACTGTGAGAGCACAGAGCA	1343	1354	5996	7254	6982	6588	10765	11701	10589	11725
GATCTCCAGAGGGGGAAACAG	1237	1375	1331	2088	1893	2569	10220	9696	10072	8861
GTCTAAGCCAGGGGATGAGCT	1369	1394	1886	2512	2189	2461	11018	10278	10279	9223
GCCAATTTATCAAGGAAGAAA	1441	1229	607	874	1140	1261	4106	4040	3974	3715
GTCATACCAGAGAGCTCAGGA	1653	1506	1103	1372	1713	1742	10885	9901	13672	11907
GAATGGGAGCTGCTGGGGTGC	1641	1542	4862	5732	4482	5284	13473	12873	11973	12629
GTGCCCACTGCAGTGCTGTGG	1604	1602	6271	9977	7399	7775	16212	15172	14541	13661
GGTGAGAGGCTGGGATGCCA	2062	1996	725	1450	1766	2048	16375	16506	15574	15193
GAAAGATAAATTTCTGCTCAA	1525	1364	1202	1667	1925	1974	7137	6923	7034	6908
GTAAATCTGTGCATACATTTC	1315	1506	1748	2471	2579	2606	11976	12118	12164	11745
GGTTGCCCACTGCAGTGCTG	1804	1752	3665	4493	4217	4329	15986	16488	15077	15637
GTGCTGCTGGTGGTGGCCCTG	1635	1606	11290	15801	12085	12113	18166	16327	16314	15237
GCATGATTCTAATGGGCAACC	1298	1141	1219	1615	1684	1826	8296	7581	8109	7976
GCTGGAGGAAAAGAAAGGTAA	1220	1169	2018	1890	2492	2725	11370	9291	10111	9112
GTTTAAAAACTACGAATGCTT	1700	1621	979	1076	1534	1609	6197	6132	6515	5975
GGGAGCTCTGGGCTGCTGGC	1299	1203	4539	6945	5918	6279	9194	9515	8176	9014
GAAGGAGGCAAAGTAAGGAGG	1520	1540	2371	3536	2630	3160	13102	13328	12693	12101
GAAGAGGGAGCTCTGGGCTGC	1591	1577	6902	9468	7465	8894	14795	14594	13790	13094
GAAGATCAAAGTGCTGGGCTC	1545	1707	2242	2966	3192	4086	14065	14292	14078	14246
GTCTGCGTCTATCATCCAGCC	1377	1259	2514	4037	3089	3977	6675	6301	6260	6452
GTAAAATAATTTCTCTACAAT	2427	2386	598	955	1030	1238	4108	4097	3876	3938
GCCTCCTCTTGCTGCTGGTGG	1412	1496	6739	8968	7988	8484	14077	13232	13970	13015
GCTCCCTCCAGCATCTCCAG	1620	1606	3932	5369	4791	5319	12831	12170	11543	10862
GCCTTTCTCTCTCTTATAAAA	975	1036	1009	1066	1736	1280	4468	4187	4167	3893
GAGAGGCACTGGCAAAGGGAG	1471	1386	3096	4527	3118	4088	11960	11152	11746	10684
GTGGCAAAGGGAGTGGAAGGA	1679	1748	3489	4722	3999	4958	15006	13957	13092	13345
GCTTCCTTCTCTCTCTGTCAT	1575	1480	2946	3617	3622	3595	12619	12025	11470	10948
GCCCCGAGGGCTGCTGGGGCC	843	783	4424	6175	5208	5916	6815	7126	6738	6452
GAACTGAAATCTTTGTTTAAA	1373	1502	1796	1470	1924	1656	8636	7126	7643	7580
GTGGAAGGAAGGAAATGGGT	1432	1406	2126	3143	2444	2920	13307	11620	12245	10415
GGGGTTGGGGTGATGGCTAA	2146	1993	6671	8319	7613	8093	18718	18461	17475	17698
GCGGCCGCCGCCGCCCAGAC	938	811	4650	5804	5089	5567	7501	7214	7123	7020
GAATTATCACATGAATATAAA	1817	1808	684	822	942	993	3750	4118	3755	4111
GGGGTGGCAGAAAGGAAAAG	1694	1586	3988	5538	4762	5092	14378	14265	12938	13436
GTTTAAAAAGGCAGAATAACA	1270	1400	568	1047	942	1124	4403	4562	4254	4570
GTAGGAAATTTTAAAAGATGA	1207	1275	928	1187	1290	1336	7222	7085	6730	6819
GCACTGTGAGAGCACAGAGC	659	597	717	1006	836	997	4313	3916	3903	3900
GAAGTTGAGAACTACTGGCCT	1754	1705	6786	8071	7551	6882	9128	16969	9228	10872
GCAGCTGCAGGAGGAAATGA	1482	1430	1469	2046	2241	2184	8799	8419	5524	5240
GAAGGCATGAGGCTCAGTGGC	1513	1440	5340	7142	5891	6210	12822	12291	12840	11657
GCAAAGAAGAAACGGAGGGGA	1174	1133	1343	2479	1814	2056	9543	10039	8544	10298
GCTGCAGGCTGCACAGGCCCC	1460	1454	5135	8245	5897	7463	16338	13941	14352	13050
GTGAGGCTCAGTGGCAGGAGG	1392	1359	2705	4012	3235	3700	13492	11642	12075	10776
GTAGAATAAAAGGCTGGGTA	1762	1768	1770	2428	2200	2703	14041	13223	13491	12438
GCTGGTGGTGGCCCTGGGGAT	1703	1520	7223	9565	8311	8800	17143	15406	16669	15260
GTGCAGCTGCAGGAGGAAATG	1467	1457	1742	2557	2590	2910	13646	12198	11536	10780
GTGTGAGAGCACAGAGCAGGG	1430	1364	2198	2711	3017	3381	10260	8842	9772	9110
GTCTGTGCCCAGCAGTGCTCC	1405	1278	1605	1784	1828	2086	11398	11018	10249	10191
GACTGAAATCTTTGTTTAAAA	1404	1305	793	828	1252	1250	4954	4064	4392	4066
GAATTGTAGAGAAATTATTTT	1987	1938	1432	1852	1913	2068	10855	9669	9720	9137
GAGGGTGGCTGGGCCCAGGCT	1044	1024	5383	6482	5788	5677	9384	9764	8935	8260
GGTCGAGGAGGTTGAGGAGC	1299	1065	3618	5115	4219	5095	11174	10152	10366	9462
GAGGTGAATGAATAATGAAAG	1612	1464	1983	2842	2561	2959	11149	10874	10680	9727
GTTCTCATTCCTTCCCCAGGC	1346	1239	4249	5420	4789	4912	10707	10197	10210	9735
GAGAGCACAGAGCAGGGAGGT	1653	1715	3629	5554	4502	5367	16213	15525	15852	14261
GCAGAAGGCCAGGCATGGAGG	1276	1336	3011	3328	3619	3341	13151	10841	11797	10920
GTGTGGCTGGTGAAAGAGGCA	1945	1773	4572	5966	4891	5433	16038	14110	15771	14533
GATGCAGCCACCTCCATGCC	1912	1693	8937	11985	10638	11291	13840	12187	13437	12339
GTAATCAGGGAAGGGAGATA	1551	1588	2458	3592	2764	3482	12816	11137	11675	10501
GTTCCTTCTCTCTCTGTCATA	1463	1464	1810	3024	2551	3070	11342	11111	10527	10752
GTAGAGCCAGCAGAGAGAACA	1588	1545	1694	2349	2095	2384	13000	11677	11881	11228
GTTTTCTTGCTTCATCCTCTC	1706	1500	6530	8671	7562	7660	9638	8290	8827	7222
GCGGAGGCTGCTGCAGGAGA	1513	1654	3834	4487	3543	3488	14735	12836	13918	11694
GCTGCAGGAGGAAATGAGGGA	1278	1332	1993	2679	2468	2405	10706	10474	10438	9845
GAGTTGAGAACTACTGGCCTA	1801	1749	5894	7337	6523	7227	15587	15300	15165	14593
GAGCTGCTGGGGTGCAGGAG	1351	1504	2427	3504	2981	3458	12157	12328	11498	11756
GAAAAACAAGAATTCAAGAAG	1543	1509	963	1369	1408	1760	7765	6575	7996	6323
GGCTTCCTGGAGGGAGGGAG	1490	1377	4946	7055	5487	6483	8319	7452	7221	6891
GGGATCTTAGGCCTGGAATG	1579	1600	2707	3878	3207	4097	15168	14094	14014	13625
GCAGATGCAGAAGGCCAGGCA	1168	1137	1146	1533	1561	1744	10120	9773	8538	9754
GGGTGAGAGGCACTGGCAAA	1493	1758	3208	4882	4029	4724	15290	15208	14213	14285
GGGGCCGTGCGCGGTGGTTG	1278	1349	8701	12336	9319	10442	17399	14437	15265	13343
GGGAGTGGAAGGAAGGAAAT	1400	1445	3321	4559	3398	4412	14174	12858	12772	12260
GAGGCTGCTGCAGGAGAGGG	1351	1380	3567	4279	4289	4219	11992	11457	12051	10845
GCGGGGGGCGGAGGCTGCTG	1357	1402	5537	8210	6139	7042	13776	14140	13815	13362
GTCCTGTGAGGCCTCCCTTCC	1162	1116	6980	10186	8425	8302	11821	11421	10766	10813
GCACTTGTGTAGGATGAAGC	1461	1357	2022	2111	2317	2546	8614	9528	8137	8998
GATTTTGGGGGGTTGGGGTGA	1601	1495	6620	8243	7744	8452	15063	14205	13881	13239
GAGTCAGGGGGCCGTGCGCGG	1123	964	3546	4177	4162	4434	9123	9138	8707	8712
GTTACTTATCTTTAAAAAAAA	1967	1977	275	380	559	562	2274	2391	2175	2057
GCAGTGTGCTGCAGGCTGCAC	1550	1298	4392	6183	4954	5966	12085	11522	11512	10253
GCAGGTGTGGCTGGTGAAAG	1791	1637	2584	3433	2923	3280	16970	15729	15017	13732
GTTTCTTGCTTCATCCTCTCA	1650	1583	6809	8699	7157	8749	11931	10103	10860	9545
GAGGCCAGTAGTTCTCAACTT	1488	1458	3303	3839	3727	3876	14895	12227	13675	12246
GTTGAGTTTCTACTCTGTGAC	1274	1120	1574	2608	2084	2433	8896	9153	8756	8609
GAAAATTACTTTAAAAGCAAA	1195	1246	351	414	672	902	3489	2550	3180	2850
GATGATTCTAATGGGCAACCA	1827	1849	2525	2874	2991	3364	13755	13307	12859	12760
GTATTCTGCATTTTCAGCTG	1909	1755	2681	3889	3345	4138	15512	13556	13811	12110
GATGCAGAAGGCCAGGCATGG	1328	1332	2465	3314	2933	3348	11988	11379	10946	10815
GAGGGAGTGGAAGGAAGGAAA	1598	1366	1481	1859	1881	2059	8478	7765	8365	8152
GAAAAAAAAAAAGTATATGTG	155	148	60	118	130	123	517	562	485	533
GTTCTGCATCTGTGATCATCA	1735	1694	1122	1977	1651	2359	9942	10140	9928	9832
GTCACTCTACGTATGTGCACG	1446	1333	1265	2102	1713	2553	11772	11228	11250	10746
GCGAGTCGAATTCCCAACTG	1413	1498	2914	3830	3383	3968	15674	13883	14934	12639
GCGAGTCGAATTCCCAACTGA	1362	1377	1862	2160	2437	2416	9927	9393	9104	9101
GTACACAACTAACTGGGCGC	1127	1135	1346	2176	2036	2096	8485	8046	8405	7620
GTAAAGGGGACTCACCACGC	1719	1453	6602	8048	7053	7416	13153	12116	12717	11757
GTCGTACCGGTAACTTTTACA	746	777	699	817	874	1038	4788	5018	5060	4897
GAGCGCTCTAGACAGTACTAT	1517	1641	1885	2332	2577	2795	14534	13895	12739	13052
GTACTAGCGCGGCAGCACACA	1532	1594	2149	3159	2669	2993	14352	11954	12765	11850
GCATCTCGCCACACGGAGCT	1288	1347	2723	3118	3499	3088	11911	9636	11592	9728
GACAAACCGAGGGGGGGTCTA	1063	1065	2989	3635	3230	3511	10810	8975	10210	9232
GTAGGACACACGAGTTATGCG	1231	1327	1452	2047	1849	2191	10360	9335	8993	8379
GAAAATCCTTAGACCCCCCCT	1163	1189	2795	4672	3384	4178	13055	11490	11866	11244
GCAAACATGGGTGCGCAACG	1383	1433	1586	2721	2017	3011	10874	11202	10751	10590
GAGGACACACGAGTTATGCGG	1560	1638	2556	3180	3180	3440	12846	11949	11561	11107
GACCCAATGACGTCTTGAAGG	1527	1554	1561	2090	2219	2266	10267	10060	9465	9627
GATAACTAAGGCGTCTTCACG	1391	1485	2650	3543	3081	4285	11025	11063	11046	10212
GTAAAAGTTACCGGTACGATA	1466	1287	1925	2756	2418	2672	8573	7550	8464	7273
GCATCGTTATACTGGGAGCA	1289	1289	2016	2677	2171	2520	10747	9713	10352	9238
GACCGACTTACCTTTTGGAA	1842	1921	1712	3038	2341	3008	11871	12840	11567	12776
GCGGGCGCGCCAGGAAAAAG	1234	1169	2500	3266	2935	3109	11051	9220	9745	9440
GGACCGACTTACCTTTTGGA	1908	1743	2177	3059	3062	3324	11702	10544	10841	10281
GCAGCGCTCTAGACAGTACTA	1244	1314	1615	2460	2074	2690	10157	9567	9635	9338
GTAAAAGTTACCGGTACGAT	1499	1476	3085	4097	3789	4256	13437	13665	13102	12945
GTGCTTCATGCCGAGTCCTTG	1431	1456	9555	14586	10446	12611	16126	13339	15682	12685
GAACGTAGCCTCTGACCCCTA	1823	1813	3161	4430	3883	4926	16365	15072	15119	14263
GACATAGGAATAACGACCAC	1429	1279	1574	2673	2374	2536	9161	10043	8916	8605
GCCGATGAGAATTGGGTGCTA	1234	1345	3779	5773	4430	5439	12534	12119	12136	11373
GAGCACTAAGTTAAGCTTGCC	1429	1433	2795	3714	3296	4029	11784	9828	10930	9735
GACAAGAACGGGCAGACCATT	1418	1216	4358	5243	4800	4603	11412	10752	10686	10876
GAGCACGGAACACCTGAAAC	1223	1217	1635	2109	2143	2438	9660	9413	7943	8714
GGTGCACACTCTCCTCCTAT	1874	1977	4533	6224	5015	6368	17517	16876	16583	16520
GTTCTAGCATGGTGCCGACC	1526	1379	2635	3789	3523	3385	11810	12852	10982	11207
GCTAACTGGGCGCCGGAACAC	1061	961	1815	2518	2274	2668	8386	7763	7635	7932
GTGGTGATTGCGGGTATGGAT	2099	1934	3420	4500	4361	4235	17940	15992	16549	15662
GCAGCTTCTCGACGGAGGTAT	1585	1460	1965	2796	2655	3113	11739	12090	10423	11935
GTAAGGCCTGCGCGTGTTATA	1436	1301	6848	9624	7688	8618	14018	14237	14587	13721
GATCGTCATGAGCCGGCTCCC	1213	1218	3382	4971	4205	5002	11530	9761	10856	9944
GTATACTCACGGTGGGTTCTT	1661	1582	10210	13657	11538	12017	18130	15174	16173	13878
GCTGAGGACCGACTTACCTTT	1624	1709	4749	6580	5699	6124	16790	16213	16098	15387
GAATTAGTCAGTCCCTCTTT	2009	1973	4257	6192	5111	6272	18428	16939	17780	16791
GACGCTCACCTGTTTCAGATA	1182	1043	1505	1923	1643	1964	8591	7846	7635	7720
GCGATTCTGAGAAAGGCTCAC	1006	985	1413	2088	1711	2094	7694	7105	7261	7136
GCGGGCCTTCACATACACAG	1684	1608	2043	3146	2358	3350	8489	7715	7242	7870
GTCAGGGAAACCCCCCATCG	1122	1049	4442	5761	5182	5574	10900	10300	9556	9305
GTAACATTACGTGGTACCTAG	1502	1684	1385	1937	1854	2256	8850	10400	8699	9276
GAAGGTTCAATCAGACAGCA	2023	1941	2761	3246	3421	3303	13293	12476	12910	11826
GAGTAATGACTCACACTCGA	1336	1270	1354	2075	1983	2231	5689	4855	5279	4817
GCCTGTCTGAAGCTTCAACG	1552	1402	2354	3381	2771	3372	11663	10961	11104	10622
GATAAAGGGCAGCATTTGGCG	1268	1234	2752	3694	3500	3614	10516	11634	9987	10719
GCTCTAACTTGGCCATGCCG	1495	1459	2019	3010	2473	3209	11146	9509	9766	9467
GATGCAGAGTAGTGACGTGCC	1421	1293	5784	7036	6451	6345	11784	11113	10758	10047
GACCGCGTGCGGAAGGCTCTG	1172	1072	2272	3400	2358	2717	10251	9854	9650	9557
GTAAAGTGGGCGACTCAGGCA	1529	1573	2848	3985	3696	3982	13293	13267	12203	12902
GAAACTTTGCGGTCCCACGTG	1558	1415	3714	5513	4104	5282	13926	11973	12917	11085
GAAGTTGCGAATGCCTCACCC	1669	1507	4265	5614	4843	5624	14181	13912	13659	12759
GTCCTCGACCTCTGGAAAGG	1332	1245	1409	1705	1538	1912	9382	9254	8741	8737
GAAGGTCTGGACCCCTTGCG	1309	1328	7464	10428	7841	9187	13803	12169	12927	11263
GTACTTGGTTTTGTACGCTAG	1583	1574	2766	3545	2912	3716	12052	11864	11393	10500
GAGACCACGGGAAGGACGTCT	1509	1413	7334	10427	8049	9670	13315	12501	12861	12448
GTATCTTATGGACATCACTAG	1623	1459	1468	2399	2092	2659	8756	8196	8562	7889
GTGTCCCGAAGAATGTGCAGC	1933	1787	4123	5281	5106	5001	14495	14383	13542	13195
GTCCACCTCTTTCAAATCGGA	1289	1424	634	1052	914	1311	6335	6964	5858	6600
GTTGGAATGGCCCTATCGTAC	1803	1713	6587	8417	6980	7366	16117	14612	15194	13219
GTACTATGGGTAGTATCTGT	1779	1668	2229	3618	2971	3542	14571	13858	13729	13211
GTTCCCAGTTTACGAACATGT	1686	1678	923	1813	1945	2142	8389	8626	8155	8315
GCATCGAAATTGAGCCACACC	1411	1376	1353	1718	1876	2034	8497	9220	8684	8220
GATGGTACGATGTGTATGGGC	1866	1854	2993	4145	3777	4259	15038	14190	13943	13735
GCGCAGGCCTTATTACACACT	1271	1149	2273	2744	2633	2874	10810	10433	10073	10208
GAGTTCCGTACTCTGGAGCC	1408	1262	5347	7865	6245	7092	8787	8766	8452	8081
GCGTACCAGCCCCTGTGAGAA	1202	1099	1438	1890	1975	2202	8824	8380	8387	8336
GTTTAATGGGGATGGCCTAC	1666	1589	2904	4797	3584	4623	13155	11604	11491	11663
GTAGCCATGGGCCACAATTGT	1592	1560	3538	4169	4059	3976	14674	15366	14596	14199
GATTGCTCCGCAATTTCTTGG	1302	1290	2050	3214	2549	2937	10019	8482	9089	8709
GATATGGGCGTTAAAGGTCC	1257	1217	6437	8603	7292	7490	11857	11334	11319	11268
GCGAGGCTTCTAGCCCTTGCC	974	965	6408	8110	7224	7104	9911	9227	9423	9002
GAGTCTTACAAATCTATGTA	1525	1617	1912	2257	2381	2601	12331	11824	11576	11681
GACACACCGTCTGAGCTGCAC	1985	1621	3639	4387	4173	4200	12676	12378	12088	12108
GTGCCCTCAGGTTAATAGGCA	1373	1339	1822	2303	2287	2426	11773	10775	11078	10074
GTTGGGAATTCGACTCGCCT	1907	1786	5735	7940	6531	7357	9766	9922	9600	9245
GTCGTCATGAGCCGGCTCCCT	829	731	1262	1273	1437	1540	6898	6355	6023	6094
GCAGACGTCCTTCCCGTGGTC	1188	1152	4506	5609	5202	5119	11599	10959	10598	10614
GTTGCTGCAAATACTCGGAAT	2029	1828	2609	2819	3220	3361	14524	13582	14266	13074
GATTGGGTTGGCGGGTCCATC	1456	1418	8311	11559	9293	9894	15486	14790	14606	14072
GACATGGGTGCGCAACGAGGC	1203	1310	1879	2934	2542	3184	8645	8581	8522	8774
GTTTAGAGGACGAAGCATTAC	1790	1540	2479	3094	3179	3359	13240	11564	11932	11677
GCCTATAAGCGGGCATACAAC	1461	1224	1365	2280	2167	2324	8369	8032	7726	7360
GCGGCGGGAAACAAGTGTTAC	1283	1040	2857	4210	3367	4106	10224	10146	9571	10129
GTGGCCCTTTCGGCAATGTTT	1653	1632	4499	6123	4899	5885	15150	13791	13846	12953
GAATTCGTGTACTAGGTGTTC	1966	1628	10619	13693	12360	12709	16845	15367	15286	14492
GGCATTGCTCCGCAATTTCT	1254	1202	3052	4651	4188	4137	9537	8282	8704	8534
GTCTGCAGTCGTAAGTGTTTT	1132	1041	3282	4398	3829	4039	10944	10056	9432	9560
GTATAAGCGGGCATACAACAG	1570	1533	2992	3421	3469	3245	11105	11316	10470	11165
GACGCATCTCCAGCCTCACGT	1159	1009	1310	1981	1874	1932	7065	6343	7005	6383
GTTCAAATGAGACACCGCGTG	1765	1620	2495	3534	2947	4055	15896	14928	14425	13972
GGACACACGAGTTATGCGGG	1401	1349	1323	1957	1763	2221	12771	12621	12035	11675
GTTATTTAACGAGGTCCACAG	1640	1329	5190	7371	5654	6726	10004	9777	8872	9202
GTGACCCCTAACGCAACCTGT	2079	1976	2812	3498	3978	3557	14671	13329	13718	13149
GGTACCATCCGATTTGAAAG	1664	1780	1757	2181	2072	2584	9478	8826	9137	8161
GTTGGGGCTCTGGATACCGTG	1613	1601	4027	5855	4892	4997	15686	14263	15348	13695
GATTGCGGGTATGGATTGGAA	1778	1778	2918	3884	3470	3607	14262	12629	13252	12552
GCTATAAGCGGGCATACAACA	1451	1352	2976	3831	3751	3871	8389	7906	8244	7563
GAAACAAGCGAGCCTCTGGT	1678	1614	2731	3489	3193	3626	13288	12562	12182	11802
GCACTTACGACTGCAGATAGG	1474	1388	1812	2180	2321	2566	10301	10195	9493	10118
GTTCAAACCGGGACACATGCG	1317	1390	2254	2977	2866	2946	12345	11866	11192	10974
GTCGCCACACGGAGCTTGGAG	1291	1322	1456	2042	1973	2353	11779	11436	11700	10393
GTCTATCGTAAACACAGCGAA	1293	1462	783	1018	1310	1588	8725	8948	8338	8739
GACACTTACGACTGCAGATAG	1741	1882	2084	2986	2780	3176	14875	14461	13825	13484
GACCCCTGCCTATTAACCTGA	1779	1629	2673	3458	2992	3610	10518	10276	9852	9669
GTCTAGCCGTGTCATGAAATG	1324	1334	3348	5106	3841	4828	13208	12783	12937	12229
GCAGTTCCATATAACACGCGC	1121	1071	509	547	1017	957	3258	2915	3209	2775
GACCCATGTCAGTTATTATG	1502	1441	1985	2545	2633	3050	11198	10677	10871	11175
GTTTACTATGACGACTGTGAC	1781	1473	1861	3016	2472	3261	10958	9525	9853	9282
GTTCGTGACTACTTATCTCCC	1561	1367	4634	5498	5207	5544	12981	11642	11410	11216
GAGCCCTTCCAAAAGGTAAGT	1159	1175	3534	4796	4295	4676	12092	11434	10918	11044
GGGAACTGCATCGTTATACT	1839	1679	2191	3112	2761	3326	12066	12520	11279	11842
GCCCGCCTCCCCTAGTTGGA	1343	1401	2436	3250	2915	3103	13227	11152	12006	11128
GAATGAGACACCGCGTGCGGA	1350	1368	2434	3524	2923	3732	10472	10603	10118	10241
GTAACTGGGCGCCGGAACACC	1116	1003	1805	2889	2064	2797	8863	8667	8312	8336
GCACGAGAGAGTCGACCTGCT	1491	1341	3229	3851	3696	3964	12053	12084	11771	11384
GTGACGTCATCTGCTGTGCAC	1652	1523	2722	3359	3293	3412	12160	10914	11999	10367
GTCTTCACCTAGTGTGTAATA	1423	1437	937	1263	1468	1570	12124	10586	11551	10236
GCACGTTTAGCCACAAATGGA	1638	1476	1808	2187	2403	2371	10491	9744	10114	9689
GAGAATTCCCCGCATGTGTCC	1676	1677	2718	2861	3284	3329	14445	15020	14240	13414
GTAAACTGAAATTCGTGTACT	1453	1457	1906	2912	2535	3102	10367	10707	10325	10276
GTAATAAGGCATTGGGTTGGC	1926	1693	3754	5623	4570	5094	12540	13536	12129	12346
GCAAACCCACAAGCGACTGCC	1527	1356	3870	4410	4383	4081	12001	11299	11217	10317
GACCCAATGAGAATGCCTTGC	1486	1489	2034	2646	2608	2991	12012	11005	11219	10549
GTGTGCTGCCGCGCTAGTAA	1632	1560	2306	2752	2344	2808	11860	11317	11716	10753
GTGGTTCATCGCGAAGCAGAT	1587	1667	1699	2293	2271	2448	13044	12265	11817	10972
GCACGCTGTTGTTGGCTCATG	1568	1600	2952	3830	3810	3716	14274	13601	13241	13269
GTAGGCCAAGTGCAACTGGTC	1272	1321	2864	4253	3374	4135	11566	11561	11517	11292
GTAACTGGGCCTTTTATGGCT	1510	1512	2923	3885	3580	3916	12931	11166	12301	11050
GACAAACGGTCAGAAGCTTAC	1365	1256	981	1700	1603	2022	6146	6570	5714	6300
GATTCGTGTACTAGGTGTTCT	1630	1589	6231	8381	7136	7491	16039	13912	14799	13467
GCGGAGCTTGGAGTGGTTCTA	1216	1156	4998	7109	5597	6214	12261	10642	11525	10208
GCATAAACGTGTGTGATCTC	1472	1421	2352	3646	3446	3461	12670	12365	12225	11837
GATCCCAGCATGCGATGTGCC	1664	1551	4643	6073	5262	5490	12395	12846	11488	12492
GCGTCTAGTGATCCCCAAATC	660	511	827	987	1029	1103	4296	3972	4337	3941
GCGAGTTATGCGGGGGGCGGC	844	762	3882	4957	4725	4465	7371	6763	6550	5954
GTTGCTCAACGTATTTTACTA	1404	1376	1284	1771	1808	1930	8633	7067	8407	7380
GCAGCAGATATGGGCGTTAA	1082	1094	1199	1477	1636	1732	9358	9026	8392	8514
GAATTCTATTACAATCGGTC	1356	1351	997	1713	1512	1923	7212	5518	6174	5445
GAGGGAACTGCATCGTTATAC	1415	1270	2042	2956	2428	2783	10734	9233	10012	8798
GGAACACCTCCTCTCTTAAC	1511	1551	1993	2194	2893	2359	8466	7799	7703	7509
GCCGCTTTTCATTGAAGGAAC	565	592	433	688	613	635	3019	3101	2736	2719
GAAAGCTAGCTGTCCCTGATC	1891	1945	3771	4697	4447	5238	17355	16729	16536	15504
GTGCCCATTATTATTTGATC	1510	1450	1731	2268	2176	2516	10559	9848	9423	9187
GCGACCCATGTCAGTTATTAT	978	1026	1358	1688	1898	1790	8266	7113	8005	7005
GCATTCAGGTGGATCCGTTTT	1494	1415	10379	15455	12486	13942	15380	15940	14978	14237
GCTTGGACTGGCAGTCTTTAA	1485	1489	3171	4719	4047	4455	12699	11743	12355	11713
GGGTCTAACACACAAACCAC	1482	1587	2960	4455	3934	4194	8608	8334	8388	7669
GAGTGCAGCACATCTATGACC	1790	1659	2023	2342	2701	2871	10600	10341	9911	9785
GCAAACGGTCAGAAGCTTACA	1329	1283	1461	2215	1859	2235	10086	8858	9764	7774
GTACAAAAGGTGAACATCCT	1485	1464	6866	9492	7146	9042	11801	10481	11406	10406
GTGCTCAACGTATTTTACTAA	1424	1410	898	1649	1308	1806	7237	7225	7152	7252
GGGGAGATGTCCTCGACCTC	2022	1862	12722	18089	13189	15476	19404	19421	19360	18070
GTGCTAACTTGCAAGATCTAA	1408	1294	1753	2201	2076	2259	7271	7219	7124	6881
GCCCCACAAATCTTTAGTTGT	1226	1297	1377	1971	1967	2204	11401	11413	10408	11640
GCACAGTTAATGCTACTCAAT	1483	1408	1077	1747	1647	2042	8320	7536	8290	7095
GATCGAAATTGAGCCACACCA	1873	1842	2378	2366	2941	2846	9242	10397	8708	9330
GCTACTGTTAATAACATTACG	1142	1209	978	1365	1530	1506	5276	5479	5324	4951
GCTGGCGGGAGAGACCTACAG	1336	1204	3705	4858	4424	4401	12583	11235	11656	10471
GCCTTGACTATCTACCTGCA	1751	1632	3689	4306	4182	4087	13764	11813	12673	11420
GAAAATTCAGCTTCTCGACGG	1374	1392	2083	2788	2437	3069	10568	9548	9962	9653
GAACGACAGATCAATTTCCA	1964	1770	6137	7985	7825	7766	10572	10003	9923	9798
GTGATTCACAACTCAGCTCGT	1620	1467	1631	2567	2195	2604	8955	9355	8913	8815
GGAGGGTGCATCTCGCCACA	1543	1635	8790	12640	9664	10567	18509	17487	17050	16096
GTACGCATCTCCAGCCTCACG	1534	1491	2327	2984	3093	3111	12853	10800	12493	10530
GTTCTAGACTATACTCACGGT	1600	1450	2287	3206	3167	3364	12181	11938	11519	10865
GTGTTGGGTCACCTTCCATAG	1641	1447	7801	11108	9362	10390	13143	13289	12356	12656
GATGTCCTCGACCTCTGGAA	2007	1938	4984	6616	5746	6534	16403	14388	16022	13917
GTACCAGCTTCTCTCTAGGTG	1744	1645	5234	6470	6131	6322	15503	14432	14631	13814
GTGCTGCAAATACTCGGAATG	1822	1738	2563	4412	3329	4352	15251	14633	14536	13632
GTACTGTGCTGTACAACCTCT	1922	1834	2447	4059	3097	4088	15607	14812	16188	14323
GAGGGTAGATGGCATCGACCC	1486	1341	6072	8529	6699	7270	13813	12162	13206	11604
GCACACGAGTTATGCGGGGGG	1055	982	3134	4267	3828	3892	8606	8768	8110	8436
GCCCTTGCTTACAGATTGCAT	1836	1689	2974	3722	3659	3875	12947	11770	11804	11833
GTCTTATGTGTTAAGCTCGA	1932	1748	1041	1632	1736	2337	10131	9422	9492	8961
GAATACGGTGGTCCAGAGCAC	1437	1253	7105	9870	7798	8296	11946	12395	11773	11741
GCTATTACAATCGGTCTGGGA	1539	1473	1407	1872	1833	1989	9005	8514	8603	8175
GAACGGGCAGACCATTAGGC	1508	1472	3058	4323	3814	4492	11463	11336	10565	11032
GTTGATAATGAGGGAGCGCT	1396	1288	2210	3085	2595	3104	10866	9507	10209	9373
GACCTCGTTAAATAAGAGAGT	1262	1171	1303	1760	1617	1970	10053	8981	9454	8139
GAAACACTTACGACTGCAGAT	1792	1595	1599	2380	2243	2806	8656	8393	8017	8238
GACACGTGTACTTCTGACCTA	1652	1541	6613	9061	6960	8567	14106	12456	13297	12167
GAATGTGATGTGGTCTTAAGC	1745	1522	2289	3230	3017	3121	11779	10775	11162	10554
GTCTTACAGAGTTACAAGCGC	1356	1315	939	1068	1219	1414	7078	7647	6768	6734
GCTTTAAGTGAATGTAGGCCC	297	266	667	748	761	682	2247	2333	2223	1989
GTGCTACTAAGATGTTACTAC	1587	1406	1160	1320	1901	1983	5903	5060	5656	5564
GTCGTCATAGTAAAAGTCCTA	946	944	1618	1770	1986	1808	6678	6891	6005	6024
GCGGCACCTGAGTCACACATC	1120	1166	2411	3116	3357	3286	10491	9284	10111	9046
GTTAGTATAAATTGACAGGC	1932	1791	1784	2633	2441	2856	10122	8617	9395	8557
GAAGGATATTTGGCTACATGC	1609	1534	1627	2294	2178	2696	9618	7729	8976	8183
GAAGCTTCAACGCGGGCTGTC	1468	1278	3111	3928	3769	3857	11865	10575	10303	9677
GGCTCTAAAGTGGGCGACTC	1272	1142	2669	3656	2790	3416	10077	10012	9078	9542
GCACCGTATTCTACTGCCTCC	1520	1393	1705	2137	2575	2503	10091	8949	9094	9320
GCATGGGTGCGCAACGAGGCT	1284	1214	4392	5945	4866	5566	11600	10125	11526	10114
GTTTGCGGTCCCACGTGAGGC	1388	1238	4066	4493	4574	4402	10574	10495	10223	9242
GTGATGGAGCCGATGAGAATT	1928	1674	2884	4260	3409	4978	15543	14442	14538	14023
GCTGTTCTAACGTGCAGATC	1622	1483	1698	2376	2377	2419	12014	11321	11445	11177
GAAAAAGCTTCCGCCTGATGG	1464	1385	3133	4746	3934	5071	13350	11483	12370	11160
GAAAACAGGACGATGTGCGGC	1237	1108	1368	2280	2166	2275	9928	8064	9031	7504
GAAAACATCGACCGAAAGCGT	1536	1447	1321	2184	2272	2421	10108	9320	9128	9004
GAAAATAGCAGTAAACTCAAC	1333	1102	997	1064	1381	1367	4337	4250	4693	4087
GAAAATCGATGGGCTGAATCT	1674	1783	2262	3425	3011	3619	14717	14764	13809	13882
GAAAATTATCGGAAACGGTAG	1427	1280	1680	2201	1808	2584	10686	9335	10422	9099
GAAACCCTATGCCCAAATGAG	1637	1556	1966	2598	2602	2792	12257	11377	11935	11203
GAAACCTAGCCCCAATACTTA	1700	1653	1822	2725	2134	3093	12324	10488	10949	10038
GAAACGAGATCGAGAAAGGTA	1658	1669	1769	2504	2361	2583	11757	11726	11236	10945
GAAACGGTACGACAGCGTGTG	1452	1527	5239	7106	6120	6474	16583	14847	15961	13878
GAAACTGTAGTGCAGGGTCAG	1529	1597	3670	5078	4105	4804	15158	14121	14015	14019
GAAAGAAAGAGGAATAGTAGC	1380	1254	2021	3024	2606	2803	8977	7073	7657	6915
GAAAGACTTGCTCCAAAACAC	1382	1449	1103	1735	1555	2000	6896	6627	6473	6450
GAAAGATATAGCAAATTATGG	1451	1458	844	1205	1314	1597	7139	7254	6691	7163
GAAAGCGACGTAGGCATACTT	1369	1233	2746	3419	3131	3666	10800	10225	10853	9853
GAAATAATATGCATCTCTCGA	1650	1635	862	1159	1439	1621	6365	6710	6559	6537
GAAATACAAGCTATAGCGATA	1513	1471	1304	1552	2075	1872	8771	7124	7472	6413
GAAATGCACAGATCGCTGATC	1917	1780	3691	4191	4512	4458	12879	13600	12124	12909
GAAATTGGCTTTCGTTCGTGC	1470	1481	4466	5075	4567	5105	10986	11998	10508	11011
GAACAGGAAACGTGACTAAAG	1350	1420	1362	1552	1773	1800	8850	7920	8586	7761
GAACATCTCGTTAGGGGTATC	1495	1369	2410	2875	2778	3148	12017	11329	11165	10967
GAACCACGGCATTGAGAGGTG	1247	1353	3497	4872	4123	4523	15498	13256	14131	12963
GAACGCGAGTCCGGTGGCTAG	1204	1257	4994	7247	5318	6276	10279	10137	9653	9001
GAACGCTGTCGTACGTGTATA	555	578	675	891	831	1093	5088	4979	4802	5193
GAACGTGCTGACGATGCGGGC	1266	1122	2396	3252	2725	3366	8544	6952	7993	7004
GAACTACAAGTAAAAGTATCG	1292	1271	950	1854	1499	1740	6926	6977	6291	6240
GAACTAGAATAGGCGGGCTTG	1370	1351	3319	4981	4386	4759	12780	11778	11979	11010
GAACTAGCCCGAGCAGCTTCG	1115	1149	3456	4318	3640	3834	9683	9449	9431	8855
GAAGAAGAATTGGGGATGATG	1701	1703	2286	3004	2859	3298	14633	12710	13653	12702
GAAGAAGGGCCGTACCCGAAA	1480	1501	1909	3221	2515	3074	11213	10704	10375	10372
GAAGAATTAGGCACGGTTACT	1608	1329	2557	3959	2824	3962	11553	10644	10766	10388
GAAGAGATCACATCTAGGCCA	1718	1689	2251	3764	2927	3480	12676	11803	11130	11086
GAAGAGCGAATCGATTTCGTG	1381	1361	7072	9283	8258	8507	15022	14236	14122	13274
GAAGAGTAGTAGACGCCCGGG	1277	1200	2660	3290	2938	3335	11902	11040	11504	11115
GAAGCACTAGTCCGTATGATG	1738	1653	2187	3115	2673	3344	14566	12883	13646	12397
GAAGCCATTGTATAACTCCAG	1498	1322	3174	3915	3459	4166	10717	9652	10835	9738
GAAGCGGGCACACATGACAAG	1448	1464	1911	2568	2597	2699	11985	11004	11601	10923
GAAGGACTGGAATATGGAGAG	1603	1668	2307	2934	2863	3025	12756	12113	11960	12041
GAAGGCAATTTACTGGATCCT	1760	1489	3468	5195	4277	4900	13597	12310	12483	12053
GAAGGCGCGCGAATGTGGCAG	1436	1478	3786	3833	4451	3931	13661	13325	12817	12651
GAAGGGCGTGCCCTGCGTTGT	1595	1447	9169	12566	10101	11418	13191	13212	12735	12658
GAAGTGACAGATGGGCAGGCG	1507	1411	4087	5014	4134	4954	13473	11757	11990	11479
GAAGTGACGGTGTCATGCGGG	1647	1558	5396	7744	6436	7052	13575	13696	13009	13127
GAAGTGTGTGCATAGCAGGGT	1724	1608	2993	3747	3839	3733	15428	14973	13763	14170
GAATATTTGGCTCGGCTGCGC	1296	998	1980	2556	2580	2578	9518	8100	8706	8041
GAATCGACTCGAACTTCGTGT	1600	1629	4180	6174	4700	6264	13775	13240	12464	12394
GAATCGCAGGTATCCCAGAGC	1431	1334	1712	2699	2242	2717	9492	7550	8889	7674
GAATCTTACTCGTCCTCCTTG	1635	1718	5984	7438	6455	7085	16950	16271	15546	15527
GAATGCGAGTGTATCCGCAGT	1677	1648	8572	13172	9825	11413	16808	16416	15423	15128
GAATGGGTTGCCGGGAGTAAA	1567	1598	2371	4168	3381	4001	13707	13003	13190	12154
GAATTTAAGCTTCGTAACTGG	1528	1464	1593	2079	2078	2297	10218	10230	9194	9012
GAATTTATCGTCAACATTAAT	1380	1484	975	1330	1404	1431	4853	5083	5185	5188
GACAAAAAACTACGGTGATTA	1212	1105	3751	4813	4557	4558	10343	10570	9681	9766
GACAAAATGCCGTGCGTCAAT	1502	1368	1914	2440	2362	2684	10900	10633	10561	10520
GACAAACGACCTTGAGCAGGG	1484	1532	1996	2652	2498	2889	10697	9595	10308	9116
GACAAAGATCGCATGGCATAC	1498	1537	1661	2509	2206	2690	12975	10434	12103	10246
GACACCCATTCTCATAACGGA	1301	1333	1090	1578	1483	1767	8029	7922	7436	7737
GACACCGAAGCACCTGTACGT	1262	1082	1956	2068	2515	2503	9177	9246	8499	8655
GACAGCCCTCACGAGCCCGAA	1547	1404	2421	3487	2786	3340	12478	11864	11263	10798
GACAGCGCTCTCGTGTACTAT	1675	1615	2810	3883	3769	3799	16260	14669	15649	13924
GACAGGTTCTTATTCATTGAC	1688	1577	2013	2451	2696	2839	10794	9961	9755	9485
GACATACCCCCCTGGTTCAGA	1512	1353	1416	2065	1780	2212	8897	7863	8225	7309
GACATAGTCGACGGCTCGATT	1077	1056	1758	2885	2485	2954	10307	9272	9098	8559
GACCACTAATGAGATTCTTGT	1818	1694	1614	1767	2234	2414	9553	9532	9307	8826
GACCCAATGTGGCGGAGCCGA	1580	1584	3334	4541	3731	4346	13339	13058	12216	12275
GACCCATATATGCTGCCGCAC	1956	1674	2851	3272	3620	3452	13379	12127	12564	11704
GACCCATGAGTTAAGTTTTCT	1684	1452	2376	3273	3232	3468	12496	11734	11547	10915
GACCCATTGAGAGTCGCCTGA	608	601	524	622	806	716	3883	3353	3654	3330
GACCCGATAATAGCTACTGGT	1495	1422	1393	1975	2120	2203	9363	9364	8972	8636
GACCCTCCGAATCGTAACGGA	1115	1138	1251	2003	1806	2280	8351	7845	7819	8265
GACCGCTCATATAGGTAAAAA	1125	1150	718	1059	1150	1315	5481	4997	5394	5208
GACCTATAATCGACCACATTT	1557	1395	1173	1366	1655	1885	8245	6129	6989	5984
GACCTATTGTCCCTTCAAGCT	1478	1465	3180	4457	3703	4169	12155	10299	11033	10061
GACCTTACAATAAGTTATATT	1450	1428	735	1131	1239	1441	5622	5470	5131	5155
GACGATCGGTAATGGTCTGTT	1842	1914	8670	9922	9539	9228	17188	17685	16304	15795
GACGCATGCTTCCCAAAGCGT	1132	1145	1894	2659	2311	2996	9129	8166	8657	8570
GACGCCATATTTCTGGCTCTA	1239	1225	1915	2531	2400	2500	10303	9316	9539	9087
GACGCCTCCTCAAATTAGCTC	1159	1217	1237	1978	1795	2226	8500	7997	8065	7741
GACGCTCAGCACCCGCTATGC	1186	1054	2720	3655	3199	3501	8673	8357	8327	7974
GACGCTCTCCTGGCAACAAGT	1050	1032	2523	3997	2919	3209	6759	6891	6668	6743
GACGCTGACGAGTAAAAGCGG	925	911	1406	1728	1715	1805	7253	7547	7545	7152
GACGGAAAGACCTCGCTATTC	1461	1460	3248	4608	3677	4834	13546	12428	12483	12370
GACGGAGGCTAAGCGTCGCAA	1288	1294	2750	3334	3035	3544	11050	10151	10582	9809
GACGGGCGGCTATCGCTGACT	1733	1668	5288	7786	5981	6912	13945	15245	13431	13850
GACGGGGTGAAACCATGTCGT	440	446	2065	2996	2577	2495	4512	3807	3959	3519
GACGGTACATGCGCATGAGTC	1174	1091	2513	3547	2979	3707	9277	8841	9237	8580
GACGGTGGGGATGGACCTACT	1805	1502	4847	7392	5485	7084	13648	13717	13439	13253
GACGGTTATGGTCTCATGGGG	964	987	2362	3373	2874	3224	8849	8697	8167	8621
GACGTCAACTGCTGGAGTGGG	1506	1440	3087	4166	3728	4611	12857	12093	11879	11998
GACGTCCATACTGTCGGCTAC	624	578	3622	5295	4313	4828	5988	5785	5790	5392
GACGTCGTTTAGCACCCGGCT	1141	1013	2233	3647	2662	3427	8995	8036	8266	8025
GACGTGGGGACATATACGTGT	1382	1547	1734	2423	2601	2502	13406	12061	12754	11302
GACGTTCGAGTACGACCAGCT	1267	1134	2878	3747	3436	4173	8864	8091	8545	7751
GACTACTCCGGCAAATACTCG	1485	1548	2689	3350	2896	3333	11664	9933	10992	10697
GACTACTGGCTATCCGCGCCA	1566	1509	2013	2803	2611	2919	10828	10274	10529	10160
GACTAGAGTCATGATCAGCGA	1749	1707	1487	1933	2153	2448	9946	9633	10091	9074
GACTAGCCTGTTCGCGAGTAG	1403	1467	4130	5355	4453	5439	12520	12198	12149	11478
GACTAGGGCAGTGTGTCTGCA	1865	1721	6250	8003	7056	7358	15756	14623	15038	13411
GACTATCATGGCACCCAATTG	1537	1439	3427	3951	3542	4158	13059	12777	12390	12291
GACTATTTAATATTGGTAAGT	1704	1693	1330	1766	1835	1811	8534	7160	7493	7258
GACTCAGCCATTTTATTAGAA	1272	1229	1350	2233	1880	2657	8332	8800	7852	8312
GACTCGAAATCACCTATGGTA	1350	1362	1984	2127	2446	2425	10858	10550	10412	10254
GACTGAGTGGGTAACACGCAT	1510	1586	2147	3181	2922	3276	12159	11357	12232	11281
GACTGCGGAGCGCCCAATATC	1398	1406	3016	3407	3375	3369	13189	12196	11801	11361
GACTGCTCCCGGTCGCCCCTC	883	940	3162	4606	3715	4309	8917	8442	8428	7987
GACTGCTGCTGACATCTCTTA	1984	1740	3191	5050	4258	5064	14719	13896	13560	13754
GACTGCTGCTGTCTTCTAAAT	1481	1300	2349	3676	3047	3413	11242	10913	10977	10375
GACTGTTGCCGCGCCAACTGC	1428	1382	2603	3042	3110	3169	10332	10367	9082	9895
GACTTACGGCACTCGCATGCC	1448	1203	5836	8061	6452	7189	10319	9452	9159	8482
GACTTCAGTTCGGCGTAGTCA	1743	1777	7812	11883	9370	10494	18012	16707	16827	16237
GACTTCCCACTTCTTAGGTTG	1623	1579	3790	5709	4624	5327	14825	14389	14202	13567
GAGAAACTGAACTATCCTACT	1650	1423	1848	2328	2589	2643	10469	10256	9614	9871
GAGAACCCAGACGCCAGCGGT	1333	1265	3374	4655	3747	4460	12314	11965	11503	11207
GAGAAGAAAAAAATGTCTACG	1242	1199	1539	2382	2214	2446	9064	8473	8355	8225
GAGAAGACCGAGGCGCTTCAA	486	481	840	1103	906	1023	2676	2424	2412	2310
GAGAATGCCATCTAGTTAGTA	1648	1536	2127	3247	2587	3633	12336	12035	12310	12326
GAGACACGTCACCGGTCAAAA	1040	1081	884	1449	1172	1647	6666	6470	6501	6355
GAGACCCCGTAGGCAGGACGT	1378	1388	3599	4708	4228	4566	12274	11857	10946	10927
GAGACTCGTATTGTCATATTA	1231	1154	1430	1702	1983	2134	9397	9014	8956	8265
GAGAGCATGATGACCCGTGAC	1527	1441	2414	3505	3154	4010	12160	11954	12135	11693
GAGAGCGTCTTCGTGACAAAC	1389	1097	1797	2407	2278	2477	8052	7881	7841	7433
GAGAGGGATTGGGAGCTTGAC	1474	1422	3505	4238	4184	4302	11968	10960	10476	10598
GAGATGGTCAGATCTAGTAGT	1728	1645	2598	3534	3197	3905	14201	13285	13424	12480
GAGATTCATTCACGAGTTGGG	1593	1518	2137	2609	2681	2886	13352	12842	12328	12007
GAGCACGTAATGTCCGTGGAT	1769	1550	2803	3161	3739	3769	14066	11458	13120	10891
GAGCATTCTCACCAAGACCGA	1546	1420	2122	2525	2610	2838	8963	8462	8766	8118
GAGCATTTGCGCGGCAACTGT	1394	1268	2207	3784	2833	3590	11342	10659	10423	10037
GAGCCCGCCACAGAATAGCTG	1335	1255	2383	3432	2662	3386	11853	10373	11441	9737
GAGCCGGCTTGTGACAGTGAA	1448	1374	2291	3126	2650	3407	11319	10999	11102	10770
GAGCGATCTGGACACTCTCCA	1848	1659	6771	8765	7920	8583	14907	13541	14056	12547
GAGCGATTCACGTATTAGATG	1555	1482	1776	2339	2335	2606	11184	10947	10890	10414
GAGCGCAGATAGCGCGTATCA	1358	1300	2696	3070	3176	3628	10994	10274	10379	10092
GAGCGCTCTGGTTGCATCCCT	1688	1600	7855	10165	9111	9519	15197	15806	14584	14738
GAGCTAGCGATGGCTCTAAGT	1511	1396	3491	4781	4097	5243	13979	12581	12942	11952
GAGCTCCATCGCCGCGATAAT	1173	1272	2064	2308	2262	2523	11184	10219	10330	10033
GAGCTCGCCATGTCGGTTCTC	1449	1457	3756	5181	4480	5167	13442	14282	13074	12868
GAGCTGAAAATATACGTATTC	1229	1265	1320	1648	1601	1829	9371	9154	8339	8648
GAGCTGCGCGCTACTGGATCA	1480	1512	4060	5346	4402	4985	14413	13598	13451	12975
GAGCTGGACTCTGTAGAAATC	1508	1377	3648	5054	4188	4813	14247	12960	13113	12381
GAGCTTAATGTGCAGGTCAGA	1599	1544	1865	2543	2526	2620	12864	12200	12256	11347
GAGCTTTCGAAATTGAGTGTC	1414	1223	2332	2850	2983	3196	11692	10363	9795	9746
GAGGACACAGGATACGCAGCT	1756	1496	2394	3570	3256	3549	12907	12466	11303	11880
GAGGACTAGTGTCGCACTCAG	1525	1430	3748	4311	4401	4354	12872	12028	12549	11774
GAGGAGTGTTATGAAAAGGCT	1390	1328	2502	3281	2902	3019	11580	11717	11443	11258
GAGGATCGTGTACCGGGGACG	1612	1617	6877	9358	7711	8610	15667	14526	15162	14365
GAGGATGCTGAACAAGTACGT	1625	1602	2370	3143	2888	3124	14302	12851	13323	12196
GAGGATGGATTGAGCAGCGGT	1440	1394	3448	4108	3868	3928	12924	12658	12830	12613
GAGGCCACAAATTGTATACAG	1547	1446	834	1017	1351	1473	10471	9911	9929	9312
GAGGCGCCAACATTGACCGTA	1388	1308	2548	3277	3055	3475	11348	10820	10714	10589
GAGGCTTAAATGGCGAGATTG	1667	1539	3135	4108	3641	3978	14348	13376	12934	13073
GAGGGAAACCTCTATGGGTAA	1564	1513	2871	3720	3377	3891	13961	11461	11996	11469
GAGGGATCGTTAGGAAGGGAA	1698	1677	2082	2991	2587	3249	12568	12935	11422	11656
GAGGGCACCCGGTTCATACGC	1339	1259	2790	3834	3479	3694	10744	9082	10412	9625
GAGGGCGAGCAGCAGAGTACG	1311	1349	3391	5055	3653	4640	12470	12007	12252	11372
GAGGGGCAGGGCTATCTTATG	1318	1359	4584	7142	4975	6398	12900	14156	12085	12682
GTTGCAGCCACTCCTGCAATA	1655	1490	3587	4691	4133	4323	11215	9257	10398	9720
GAGGTAAGCCCCTTAGAACTG	1746	1625	3260	5046	3980	4806	14790	13625	13569	13496
GAGGTCAAGCCGACCTCGAAC	1171	1363	3820	6113	4508	5272	8093	7999	7151	7646
GAGGTCGGCCGAACATACGGT	1514	1517	3487	5328	4001	4947	13736	13681	13361	13261
GAGGTTGAATACCCCTTACTA	1583	1609	2610	3713	3194	3829	13249	12366	12357	11115
GAGTACCCCTAGGTATGGGGA	1541	1678	7510	9633	9057	9354	17509	16140	15738	15371
GAGTAGACGGACGGTGAGCTG	1568	1550	5857	7601	6213	7673	14255	13677	13834	13068
GAGTATGAGACTCATAGGGTG	1154	1291	5337	7667	5929	6961	12916	12464	11765	12099
GAGTATTAGGTACCTGCCCTA	1855	1770	3529	4313	4132	4477	14307	13609	13473	12881
GAGTATTGTGGTGTCGTCAAC	1006	909	3748	5631	4374	4898	7369	6306	6248	5772
GAGTCATAACTGAGTGAATCG	1306	1302	3819	4256	4703	4403	10636	10093	9841	10363
GAGTCTTAAAGACCCTAAGCT	1515	1471	2067	2426	2765	2743	11094	11268	10840	11139
GAGTCTTGGCCAATGTCACGG	1666	1477	3204	4253	3748	4250	14284	13567	12945	12472
GAGTGAGTGACAACCAGATCG	1520	1614	2856	3956	3338	4198	14368	13475	13377	13236
GAGTGCTACTGAAACTTGCCT	1771	1733	4298	6603	5369	6527	11381	10914	10494	10383
GAGTGGGGCGCTAAGTGGGGG	1295	1280	5067	5816	5494	5569	12154	12410	11326	11568
GAGTGTATCTTCCACCTGTCT	1996	1910	5707	8338	6492	7796	16231	15424	15382	15156
GAGTGTGGAAAAGCTAACAGA	1478	1584	1637	2327	2374	2647	9957	8907	8738	8690
GAGTGTTTGAAAAAAGGGCGG	1378	1252	2427	2934	2538	2758	10327	9599	9710	9297
GAGTTCCCAGAAATATATTGC	1455	1206	1638	2424	2117	2482	9564	9751	9508	9073
GAGTTCTGTTCGATAGATGCC	1509	1406	3349	4163	4211	4337	11310	11149	10229	10264
GAGTTGAATGGACCTCGACTA	1715	1522	3558	4279	4245	5132	12397	12291	11368	11351
GATAAGCCACACTACCCGCCT	2133	1847	5751	7762	6962	7330	14214	12121	13818	12122
GATAAGCTACTCTGAGTTCCT	2002	1866	3746	5538	4545	5766	14875	14389	13594	13529
GATAATCCGGAAACGCTCGAC	1317	1195	2156	2675	2651	2895	9358	7901	8546	8054
GATACAATACTTTGGCGCATA	1586	1588	1550	2224	2155	2473	10872	10293	9781	10140
GATACCAGATGCGTCCGCTTG	1382	1478	6000	8130	6627	7785	16799	16477	15667	15203
GATACGAGGCGCTTTTCTTTG	433	438	444	590	522	518	1341	1155	1165	1051
GATACGCATGATTGCAAGAGG	1340	1323	1436	2160	1935	2172	10562	9189	10136	8856
GATACGGCCGAAGCCCCTTCA	1345	1338	6896	9946	7648	8906	13787	10817	12548	10086
GATACTCTCACAGGTACATAA	1503	1288	1008	1331	1522	1693	4540	3511	4361	3672
GATAGAAGTGTGACCGCTGGG	1476	1435	2773	4216	3358	3677	12508	11014	11586	10552
GATAGCAGGACGAGGTTCCTT	1805	1727	8708	13585	9367	11377	16469	16017	16206	15417
GATAGCCGCCGCTCATTACTT	1569	1531	3150	4864	4264	5211	15550	13491	13730	13628
GATAGCGGATGTCCTTGGAAA	1769	1568	3464	5449	4436	4976	14474	12061	12813	11556
GATAGCTAAAGTTGATGTGTA	1747	1604	2157	3704	3016	3655	14022	12981	12943	12915
GATAGGCACCTTAAGGGTCTC	470	427	1412	1706	1708	1718	4019	4207	4239	3904
GATAGGTCATCCACTGGGCGG	1454	1475	3742	4335	4415	4340	12587	12614	12426	11695
GATAGTAACGTCAGGGAGTAA	1599	1472	1928	3543	2478	3433	13271	11026	11834	10746
GATATAAACTGTCGCGGTAAA	1619	1564	1934	2482	2466	2780	11762	11605	10558	11144
GATATGACAGGGCAAACGCAT	1684	1625	1683	2196	2153	2295	8821	7853	8542	7506
GATATTTCGGCAGTTGCAGCA	1570	1554	2448	3323	2695	3093	11282	12711	11177	11937
GATATTTTATGACATAAAAAT	2371	2523	688	843	1110	1181	3828	4120	3480	3741
GATCAAAGTGTCTGACTTATT	1751	1677	2373	3489	2769	3738	12413	12899	11697	12041
GATCAAGTCAGGTTATGCGGG	1800	1768	4818	5491	5230	5510	16473	15274	15490	14658
GATCACGTGATCGGATGGTTC	1787	1657	10180	13878	11187	11948	14354	13696	13734	12787
GATCAGCCCATTTCTGCGCAC	1654	1485	1868	2825	2635	3091	11045	9598	9964	9011
GATCAGGCCTTGTCCGTGATT	1526	1709	4323	5571	4516	5479	16018	15594	14677	13968
GATCCAGATCACCACGCGTCA	1577	1731	1796	3852	2330	4036	12440	10967	12323	10548
GATCCATGTGGTTACAATATT	1749	1719	2056	2773	2869	3290	14835	13622	14016	12574
GATCCTAGGTACAAAAGGACG	1286	1401	2389	3433	2831	3029	11975	11045	10558	10834
GCCTACCTCATCGTTACTGAT	1711	1615	1557	1768	2171	2064	4274	4156	4413	4574
GCTTACCTAAATATCACTGCA	1560	1494	200	356	795	887	3406	2662	3912	3317
GCTCACCTTTGGAAAACACAG	1356	1229	622	1062	1135	1345	705	695	1098	1019
GATTACCTTGGCAATCAGACG	1825	1778	1945	2708	3180	2921	4053	3471	4507	4328
GCCTACCTGTGGCTAGCAGAG	1439	1422	667	979	1546	1631	6694	6225	7313	7486
GCTTACAGAGGGATTAAGGAT	1404	1475	329	623	905	1131	3680	3684	4342	4238
GCTCACCCGCTAGTCGGGCGC	945	969	933	1160	1382	1420	3951	3527	3443	3513
GCACTCACTGGAGAAGACCA	1397	1473	190	309	755	935	972	910	1718	1880
GCGCACCTCAATGTCAGAGA	1563	1454	1238	1682	1496	1899	4154	3892	4463	4123
GCGTACCACTCGCTCAATAGT	943	911	122	202	481	508	747	652	1084	960
GTTACCTTTGCTAAGCTCGG	1834	1784	434	881	1306	1453	4645	4587	5309	5275
GCTTACCCAGACTTCTCAGG	1451	1302	260	358	893	959	2291	2289	2727	3197
GCACTTACATCGAAGAGGAG	1534	1497	395	638	1241	1399	3980	4090	4882	5318
GCATACCACTGCACCAGACAC	1630	1496	254	398	928	1023	2886	2596	3726	3827
GTCTTACCAACCCATCCAAGG	1697	1508	335	401	922	1021	5012	4221	5439	5701
GTTAGTACCTTCACTTCCAGC	1819	1715	236	536	1066	1257	4577	4635	5937	5377
GACTCACCAAGGGCCGCGCCG	931	1037	2379	2997	2538	2868	2520	2571	3267	3226
GAACTCACTGAGCACGAGCAC	1567	1427	320	463	1005	1125	2899	2887	3324	3672
GTACTAACCAGTAAATCGTGT	1606	1495	318	469	905	977	3727	3580	4057	4432
GTTTACCAATTCAGTGACAAG	1405	1508	377	618	1001	1139	6387	6346	6412	6307
GTAATTACTTGGCTTTGAGA	1987	1916	1184	1255	1949	1744	6326	6116	5505	5873
GACTTACCACTTCTCCAGCAG	1593	1584	1423	2172	1838	2426	5242	5409	5428	5399
GACTCACCATCCACCATAGAA	1871	1792	215	425	953	1182	3656	3217	3750	3773
GCCTTACCTGGGCACTCCTGG	1248	1221	2184	2839	2636	2986	3400	2984	3957	3645
GCTCACCGGCCATCCAGGAA	1339	1324	260	258	745	756	2873	2355	3505	3092
GACTTACCCTGTAACATTCAA	1566	1498	169	262	825	798	1912	1655	2281	2067
GGCTCACCTGAACACACTGC	1751	1752	593	903	1641	1837	4851	5073	6173	6357
GACTGACCAGTAGCTCCCAGT	1731	1582	1348	2219	1890	2560	9117	8727	8277	8312
GCTTACCTGGCAGGGTCCCGC	1174	966	2154	2837	2857	2780	4872	4966	4892	4732
GTCCTACCATAAGCTCGCTCT	1739	1681	177	299	772	966	1932	1848	3002	3080
GTATACCTTAGAGAAGACCTG	1692	1669	784	1106	1308	1538	5835	5073	5644	5232
GCTCACCTGTTCTGGTCGAAG	1280	1263	185	366	788	723	3085	2736	3345	3269
GCTTACCTGGCTCTTCTTGGT	1574	1509	393	657	981	1084	3965	3797	4344	4378
GACTCACGTCAGCTACAGCAA	1470	1466	202	270	844	899	3611	3318	4104	4072
GCCTTACCTGCCACAGCCGC	849	804	262	514	826	1043	917	1088	1656	1825
GCTTACTACTTCCAGAGGTGA	1318	1286	630	800	1159	1488	7792	6920	8066	7926
GCCTCACCCTGCATGATGTCC	1450	1374	236	539	880	1064	1802	1596	2144	2109
GCCCACCTTCTGTCCTCTCCA	1869	1666	786	1326	1773	2358	6491	6334	7078	7013
GCCTCACCTGTGCGCTTGAGG	1283	1299	418	603	1071	1159	5294	5671	5559	5924
GCTTACCTCGGGCCCAGGTG	1229	1327	4038	6016	4675	5466	6986	6060	7253	6435
GCTTACTGAATTCATCGCTGT	1415	1257	456	744	1005	1160	6214	5738	5822	6003
GACTCACTGTACTGGATGTAG	1431	1422	329	430	841	1037	7144	6355	7516	7512
GCCTTTACCTGTGTGACATCC	1727	1532	202	406	785	962	2242	2363	2475	2549
GGTCACCTGTCTTGATCCTG	1473	1528	604	1132	2082	2453	1906	1988	3283	3102
GACATACCCCTGGGTGGTGG	1477	1389	416	572	1168	1098	9253	9007	9902	9322
GACCCACCAGTTATATACTTG	1466	1516	259	382	853	939	7184	6667	8263	8559
GACTTACAGCATCTTCCTCCG	1705	1721	1190	1825	2229	2572	6759	6253	7605	7672
GATACTTACTGGAACCTCTCG	1557	1689	201	381	669	815	4254	4312	4669	4922
GCCTTACAGTTGGATCCCGGG	1754	1597	272	541	906	1093	6845	5599	6928	6915
GCCGTACCGGCGTCCACCAGG	1018	1058	228	485	770	815	3217	2829	3444	3654
GCTTACCTGCTGGAACTGAGC	1436	1316	1285	1973	1668	2347	1729	1411	2188	1988
GCTCTCACCTGCAGCAGGGGC	1147	1157	187	407	679	859	2239	2094	2556	2431
GCACCTACCTGCCCTTCCAGC	1608	1434	1355	2021	2897	2911	6857	7078	6907	7181
GACTCACCATGAGGTTGGCAT	1473	1482	430	916	1089	1563	5441	5208	6103	6336
GACAAACCTTGGATATGAAGA	1387	1562	298	535	1003	937	5811	5357	6195	6408
GCTCACCAAAGTATTTGGAGG	1045	1131	310	450	606	619	3275	3121	2540	2362
GCTCACCATTGAGGCCCACGG	1314	1294	367	470	851	938	4531	4180	3828	3998
GACTTACGCACATCCCTTTGG	1535	1575	1396	2051	3041	2880	6594	5993	8627	7443
GATACTTACTGCAAAAAGAGC	1247	1240	231	437	646	908	3547	3548	3125	3331
GTGCTCACCTGGGTTTACCCC	1288	1206	272	494	922	1038	3317	2955	3723	4091
GCCTCACCTGTTGTCCAGGAT	1522	1543	477	709	1310	1544	7210	7093	7859	8385
GAGCACCTGTCAGCCTCGTCC	1392	1487	450	618	1126	1357	4792	4625	5455	5944
GCCTACCTCGTCAGAGTACAT	1300	1353	330	686	927	1279	1243	1156	1686	1829
GACCAACCTCTCTTCATCTAA	2252	2221	486	684	1256	1353	2255	2154	2469	2513
GCTTACCTTCATGTTGTCAGG	1512	1481	841	1236	1445	1955	10569	9122	10445	9385
GCTCACCCTCCGGTATGGTCA	1488	1448	346	464	954	1184	4351	4180	4966	4429
GCATTACCTGTAGGAGAGCTC	1546	1449	448	850	963	1150	7434	8052	6600	6795
GCTGTACCTTGGTGAAGGTGG	1307	1221	393	613	941	1111	4359	4388	5298	5633
GCTCACCAGGGACCAGCATGC	1526	1337	648	857	1396	1586	7002	6909	7480	7388
GTATACCCAGGCTATAGTCCC	1588	1376	604	1081	1544	1753	4747	4522	5307	5918
GCGCTCACCTGGCTTTGGCAA	1153	1083	712	949	1060	982	4753	4947	4653	4586
GTCTTTACCTGGTTATTTGGA	1649	1586	296	322	1003	1011	6201	5989	6534	7155
GAACTAACCTGTTCTTAAGAG	1466	1423	1048	1760	1689	2238	6196	5467	5935	5847
GACATACCCCATGGCTGTAGA	1607	1756	179	315	809	982	2315	2322	3118	3010
GCTCACCAGGCACATAGACGG	1291	1202	410	518	977	900	5592	5877	6185	6622
GCACACCTTTAGGATTGTAGG	1315	1419	333	524	841	1028	7313	6447	7639	6755
GCTTACTTTACTGTATGCAGA	1238	1311	1180	1392	1696	1604	6378	5805	5786	5070
GAACTAACCGCCATGAGGCAG	1574	1491	1756	2537	2786	2987	10267	9537	9897	9178
GTCTTACCAGATAAAGCAGAA	1339	1360	353	424	807	912	4438	4267	4724	4387
GCTCACCCAGGGTGTCCAGGA	1186	1269	952	1574	1286	1583	7184	6742	6359	6558
GTAGCTACCTGACTCCAGTAT	2125	1982	3948	7153	5777	7649	6272	4723	6277	6154
GCTCACCATGCTGCAGCCGCG	1195	1093	658	992	1082	1229	7021	6764	7231	7136
GACTTTACCGTGGTGCTCGAA	1530	1477	243	413	882	996	2626	2845	3204	4046
GCTATACCTTTGTTACTTCCA	1725	1658	1997	2986	2480	2858	6947	7187	6319	7296
GCTCACCTGGCAGAAGCTGC	1317	1159	2186	2952	2937	2895	2873	2827	3642	3512
GTCCTCACTGAGTATCGAGCA	1418	1213	195	246	688	833	4600	4226	5211	5611
GAGCCTCACCTGGAGCTCCTG	1411	1422	388	528	1056	1200	4432	4560	5208	5240
GACTTACATCTCTATCAGCAC	1499	1329	1382	1539	2341	1906	5803	5466	6193	5857
GCTTACAAATGATGTCTAACA	1332	1412	249	444	807	951	3376	3130	3189	3592
GCTCACCTTGGCTGGACTCAG	1436	1351	215	463	841	926	4051	4115	4906	4859
GTCCCACCTGTGCCATCACTC	1552	1391	186	268	669	890	4510	4547	4775	5046
GCTTACCGAGAACATCACCAG	1668	1565	458	652	981	1180	8871	7658	8269	7433
GCACTCACTGTTGCACTCTGC	1526	1398	535	723	1334	1513	5746	5491	6460	5832
[truncated: 10 more rows]

## Sheet: Activation_fitness_ABE8e
sgrna	control_count	treatment_count	LFC	score	p.low	p.high	p.twosided	FDR
GTCCTACCATAAGCTCGCTCT	2767.3	161.73/202.91	-3.9166	2.3127	0.01037	0.98963	0.020739	0.60899
GACTTACCCTGTAACATTCAA	2492	154.42/177.8	-3.899	2.3027	0.010648	0.98935	0.021295	0.60899
GTCCCACCTGTGCCATCACTC	2469.8	169.95/181.87	-3.8038	2.277	0.011394	0.98861	0.022787	0.60899
GACATACCCCATGGCTGTAGA	2557.3	163.56/213.77	-3.7537	2.2654	0.011744	0.98826	0.023489	0.60899
GTCCTCACTGAGTATCGAGCA	2256.5	178.18/166.94	-3.7012	2.2448	0.01239	0.98761	0.024781	0.60899
GTTACTTATCTTTAAAAAAAA	3130.2	251.28/257.88	-3.6149	2.2388	0.012584	0.98742	0.025169	0.60899
GACTCACGTCAGCTACAGCAA	2339.3	184.57/183.23	-3.6618	2.236	0.012674	0.98733	0.025349	0.60899
GACTCACCATCCACCATAGAA	2977.4	196.45/288.42	-3.6129	2.2356	0.012689	0.98731	0.025378	0.60899
GCCTTTACCTGTGTGACATCC	2748.2	184.57/275.53	-3.5728	2.2204	0.013195	0.98681	0.026389	0.60899
GACTCACCCCCTAAATGCCAC	3103.1	233/306.74	-3.5185	2.2122	0.013475	0.98652	0.026951	0.60899
GCACACCAGTTGAGCAGGTAC	2044.9	181.83/157.44	-3.5837	2.2078	0.01363	0.98637	0.02726	0.60899
GCTTACCTAAATATCACTGCA	2482.5	182.75/241.59	-3.5423	2.2067	0.013667	0.98633	0.027334	0.60899
GACACCAGTTGAGCAGGTACT	3047.4	212.9/332.53	-3.4773	2.2	0.013903	0.9861	0.027806	0.60899
GCACTCACTGGAGAAGACCA	2223.1	173.61/209.7	-3.5291	2.1972	0.014002	0.986	0.028003	0.60899
GCGTACCACTCGCTCAATAGT	1500.6	111.48/137.08	-3.5833	2.1917	0.014201	0.9858	0.028401	0.60899
GATACTTACTGGAACCTCTCG	2477.7	183.66/258.56	-3.4802	2.1896	0.014276	0.98572	0.028552	0.60899
GCTCCAGACATCACTCTGGT	2087.8	177.26/190.7	-3.4973	2.1852	0.014439	0.98556	0.028877	0.60899
GAATCAGCAAAAACCCTGTA	2762.6	180.01/333.21	-3.4233	2.1798	0.014634	0.98537	0.029269	0.60899
GACATACCCTCGGAAGTGAGG	1766.4	158.99/150.66	-3.5036	2.1781	0.014698	0.9853	0.029397	0.60899
GTCTTTACCTGGTTATTTGGA	2624.1	270.46/218.52	-3.4186	2.1758	0.014786	0.98521	0.029573	0.60899
GCATACCACTGCACCAGACAC	2593.9	232.09/270.1	-3.3636	2.1599	0.015389	0.98461	0.030778	0.60899
GTGGAGATCGCCACTGATGG	2907.4	187.32/388.18	-3.3323	2.1575	0.015483	0.98452	0.030966	0.60899
GTTAGTACCTTCACTTCCAGC	2894.6	215.64/363.75	-3.3163	2.1528	0.015666	0.98433	0.031333	0.60899
GCTCACCGGCCATCCAGGAA	2130.8	237.57/175.09	-3.3621	2.1488	0.015825	0.98417	0.03165	0.60899
GCGTAGCTCCAGACATCACTC	2141.9	188.23/228.7	-3.3548	2.1471	0.015894	0.98411	0.031789	0.60899
GTCCAGTTCCTGTGGATCCAG	2350.4	198.28/276.21	-3.303	2.1376	0.016273	0.98373	0.032546	0.60899
GACTTTACCGTGGTGCTCGAA	2434.7	222.04/280.28	-3.272	2.1309	0.016549	0.98345	0.033098	0.60899
GCTTACCCAGACTTCTCAGG	2309	237.57/242.95	-3.2592	2.1244	0.016819	0.98318	0.033637	0.60899
GCTCACCTGTTCTGGTCGAAG	2036.9	169.04/248.38	-3.2806	2.1235	0.016854	0.98315	0.033708	0.60899
GTCTTACCAACCCATCCAAGG	2700.5	306.1/272.13	-3.2191	2.1218	0.016928	0.98307	0.033856	0.60899
GAGATACCTCATGAAATGCAT	2581.1	235.74/317.6	-3.2171	2.1187	0.017057	0.98294	0.034115	0.60899
GACCCACCAGTTATATACTTG	2332.9	236.66/259.24	-3.2288	2.1164	0.017155	0.98284	0.034311	0.60899
GCCTTACAGTTGGATCCCGGG	2791.2	248.54/367.14	-3.1765	2.1116	0.017359	0.98264	0.034717	0.60899
GTCTGCAGTGTGTAACGGAAT	2754.6	280.52/346.78	-3.1306	2.0979	0.017957	0.98204	0.035913	0.60899
GAGCACAAGGCATGGCAGACC	2202.4	246.71/240.24	-3.172	2.0971	0.017991	0.98201	0.035981	0.60899
GCTCACCTTGGCTGGACTCAG	2285.2	196.45/314.21	-3.1568	2.0949	0.018091	0.98191	0.036181	0.60899
GTCACCCTGTAAATTTCTCAT	2530.2	251.28/329.82	-3.118	2.0896	0.018329	0.98167	0.036657	0.60899
GAGCTCCAGACATCACTCTGG	2264.5	217.47/308.1	-3.1024	2.0789	0.018815	0.98118	0.03763	0.60899
GTACTAACCAGTAAATCGTGT	2555.7	290.57/318.28	-3.0654	2.0751	0.018988	0.98101	0.037976	0.60899
GACCAACCTCTCTTCATCTAA	3583.7	444.07/464.19	-2.9775	2.0694	0.019254	0.98075	0.038507	0.60899
GAACTCACTGAGCACGAGCAC	2493.6	292.39/314.21	-3.0352	2.0651	0.019458	0.98054	0.038915	0.60899
GTCTGTGATCTTGACATGCTG	3021.9	352.7/408.54	-2.9857	2.0619	0.019609	0.98039	0.039219	0.60899
GCCTCACCCTGCATGATGTCC	2307.4	215.64/365.79	-2.9843	2.046	0.020379	0.97962	0.040758	0.60899
GCTTACAAATGATGTCTAACA	2119.7	227.52/301.31	-2.9982	2.0452	0.020419	0.97958	0.040838	0.60899
GCTCTCACCTGCAGCAGGGGC	1825.3	170.87/276.21	-3.0239	2.0442	0.020467	0.97953	0.040934	0.60899
GACTCACTGTACTGGATGTAG	2277.2	300.62/291.81	-2.9383	2.0319	0.021082	0.97892	0.042164	0.60899
GATACTTACTGCAAAAAGAGC	1984.4	211.07/296.56	-2.9619	2.0309	0.021132	0.97887	0.042264	0.60899
GCTCACCCTCCGGTATGGTCA	2367.9	316.15/314.89	-2.9039	2.0241	0.021479	0.97852	0.042959	0.60899
GATCCTCAAGAGAGCTTGGTT	2535	310.67/402.43	-2.8263	2.0054	0.02246	0.97754	0.04492	0.60899
GATCCCAAGGTGCCTATCAAG	2660.7	347.22/411.25	-2.8074	2.0027	0.022606	0.97739	0.045212	0.60899
GTAAAATAATTTCTCTACAAT	3862.2	546.41/648.1	-2.691	1.9907	0.023259	0.97674	0.046518	0.60899
GTGCTCACCTGGGTTTACCCC	2049.6	248.54/335.25	-2.8076	1.9875	0.023432	0.97657	0.046865	0.60899
GTCTTACCAGATAAAGCAGAA	2130.8	322.55/287.74	-2.7998	1.9875	0.023436	0.97656	0.046872	0.60899
GACAAACCTTGGATATGAAGA	2207.2	272.29/363.07	-2.7927	1.9874	0.023439	0.97656	0.046878	0.60899
GATATTTTATGACATAAAAAT	3773.1	628.65/572.09	-2.6498	1.9771	0.024016	0.97598	0.048032	0.60899
GCTCACCATTGAGGCCCACGG	2091	335.34/318.96	-2.6725	1.9484	0.025682	0.97432	0.051363	0.60899
GCTTACCTGGCTCTTCTTGGT	2504.8	359.1/445.86	-2.6347	1.9478	0.025717	0.97428	0.051434	0.60899
GCTCACCTCACCCAGTCAGCT	1984.4	315.24/302.67	-2.6793	1.9474	0.025744	0.97426	0.051488	0.60899
GCTTACCGAGAACATCACCAG	2654.3	418.49/442.47	-2.6215	1.9474	0.025744	0.97426	0.051489	0.60899
GAGCCTCACCTGGAGCTCCTG	2245.4	354.53/358.32	-2.6519	1.9465	0.025799	0.9742	0.051597	0.60899
GTCCTGTGCAGGTGATGTTCA	2076.7	290.57/363.07	-2.664	1.9455	0.025858	0.97414	0.051717	0.60899
GCACACCTTTAGGATTGTAGG	2092.6	304.27/355.61	-2.6614	1.9451	0.025879	0.97412	0.051758	0.60899
GCACTTACATCGAAGAGGAG	2441.1	360.92/432.97	-2.6175	1.9411	0.026121	0.97388	0.052242	0.60899
GAAAATTACTTTAAAAGCAAA	1901.6	320.72/280.96	-2.6562	1.9379	0.026316	0.97368	0.052633	0.60899
GCTTACAGAGGGATTAAGGAT	2234.2	300.62/422.79	-2.6236	1.9377	0.026332	0.97367	0.052664	0.60899
GACATACCCCTGGGTGGTGG	2350.4	380.11/388.18	-2.61	1.9366	0.026396	0.9736	0.052791	0.60899
GTTACCTTTGCTAAGCTCGG	2918.5	396.56/597.88	-2.5509	1.9319	0.026687	0.97331	0.053374	0.60899
GTTATGATCTTTCCTTCTTAA	3566.2	543.67/750.57	-2.4604	1.9169	0.027626	0.97237	0.055252	0.60899
GTTTACCAATTCAGTGACAAG	2235.8	344.48/419.4	-2.5463	1.9143	0.027789	0.97221	0.055579	0.60899
GCAGCCCTCGGGGGAGCACA	2633.7	409.35/520.51	-2.4994	1.91	0.028065	0.97194	0.05613	0.60899
GCTCACCCTGTAAATTTCTCA	2041.7	311.58/387.5	-2.5428	1.9078	0.028209	0.97179	0.056418	0.60899
GCCGTACCGGCGTCCACCAGG	1620	208.33/329.14	-2.5873	1.9076	0.028223	0.97178	0.056447	0.60899
GACTCACCCGTAGGTGCAGTT	2670.3	422.14/551.05	-2.4538	1.8969	0.028918	0.97108	0.057835	0.60899
GCTCACCAGGCACATAGACGG	2054.4	374.63/351.53	-2.4971	1.8942	0.029099	0.9709	0.058198	0.60899
GCAGATCGCAAAGGTAATCA	2202.4	350.87/444.51	-2.4664	1.889	0.029445	0.97055	0.05889	0.60899
GCTCACCAAAGTATTTGGAGG	1662.9	283.26/305.39	-2.4942	1.8806	0.030013	0.96999	0.060027	0.60899
GCCTCACCTGTTGTCCAGGAT	2422	435.85/481.15	-2.3987	1.874	0.030465	0.96953	0.06093	0.60899
GCCTCCAGGAAGCCTACGTGA	2274	405.7/447.9	-2.4109	1.8739	0.030473	0.96953	0.060947	0.60899
GCCTACCTCGTCAGAGTACAT	2068.7	301.53/465.54	-2.4282	1.8734	0.030504	0.9695	0.061007	0.60899
GAGCACCTGTCAGCCTCGTCC	2215.1	411.18/419.4	-2.4124	1.8727	0.030552	0.96945	0.061105	0.60899
GCTGTACCTTGGTGAAGGTGG	2079.9	359.1/416	-2.421	1.8715	0.030635	0.96936	0.061271	0.60899
GCACCCCAGCAGCTCCCATT	2132.4	355.44/445.19	-2.4103	1.8698	0.030758	0.96924	0.061516	0.60899
GCACAGTTATTGAACATCCTC	2738.7	465.09/610.09	-2.3467	1.8656	0.031049	0.96895	0.062098	0.60899
GTCCATCACTTATCTCCTTGA	2519.1	473.31/504.23	-2.3633	1.8655	0.031055	0.96894	0.062111	0.60899
GGCTCTTACCCGTCCTGTGC	2274	459.61/416.68	-2.3731	1.8622	0.031288	0.96871	0.062576	0.60899
GCCTCACCTGTGCGCTTGAGG	2041.7	381.94/409.22	-2.3648	1.853	0.031945	0.96806	0.063889	0.60899
GAATTATCACATGAATATAAA	2891.5	624.99/557.84	-2.2876	1.8507	0.03211	0.96789	0.064219	0.60899
GCATTACCTGTAGGAGAGCTC	2460.2	409.35/576.84	-2.3165	1.8495	0.032193	0.96781	0.064387	0.60899
GCACTCACTGTTGCACTCTGC	2428.4	488.85/490.65	-2.3075	1.8459	0.032455	0.96755	0.06491	0.60899
GGCTCACCTGAACACACTGC	2786.4	541.84/612.81	-2.269	1.8425	0.032701	0.9673	0.065402	0.60899
GAGCGATGCGACCCTCCGGGA	2492	520.83/506.26	-2.2765	1.8378	0.033045	0.96696	0.066089	0.60899
GCTTACTGAATTCATCGCTGT	2251.7	416.66/504.91	-2.2864	1.8345	0.033287	0.96671	0.066574	0.60899
GTGGTACATATGGGTGGCTGA	2924.9	576.56/703.75	-2.1901	1.8209	0.034314	0.96569	0.068629	0.60899
GCCACTCACCATGGCGGAGAG	2169	377.37/536.8	-2.244	1.8189	0.034467	0.96553	0.068934	0.60899
GACTCACCATGAGGTTGGCAT	2344	392.9/621.63	-2.206	1.8117	0.035014	0.96499	0.070027	0.60899
GAGATAAGACTGCTAAGGCAT	2657.5	501.64/673.89	-2.1749	1.8099	0.035156	0.96484	0.070311	0.60899
GTCACCTAGCAGATAAAACTA	2684.6	606.72/587.02	-2.1673	1.8082	0.035291	0.96471	0.070581	0.60899
GTCCTGTAATCAAAGTAATGA	2181.7	509.86/443.83	-2.1915	1.8026	0.035725	0.96427	0.071451	0.60899
GATACCCACCAGAGTGATGTC	2181.7	563.77/437.04	-2.1221	1.7804	0.037501	0.9625	0.075003	0.60899
GTCAGGGCATGAACTACTTGG	2595.5	627.73/593.81	-2.0855	1.7799	0.037545	0.96245	0.07509	0.60899
GCTCACTGTTGTTCTCTAGGT	1962.1	445.9/447.22	-2.133	1.7772	0.03777	0.96223	0.07554	0.60899
GACTGACCTCTGTGTAGATGG	2557.3	644.18/572.09	-2.0703	1.7741	0.038024	0.96198	0.076048	0.60899
GCCTTACCTGCCACAGCCGC	1351	239.4/348.82	-2.1958	1.7739	0.038038	0.96196	0.076076	0.60899
GCATGGGCAGCTCCTTCAGTC	2121.3	528.14/462.83	-2.0958	1.7702	0.038347	0.96165	0.076694	0.60899
GTCACAATTTAGCAAAGGAAA	2038.5	452.3/500.83	-2.0944	1.7672	0.038596	0.9614	0.077193	0.60899
GGTGAGAGGCTGGGATGCCA	3281.3	662.46/984.02	-1.9936	1.7657	0.038719	0.96128	0.077438	0.60899
GTTTCTAGGTTCTCAAAGGCA	2803.9	685.3/695.6	-2.0203	1.764	0.038867	0.96113	0.077734	0.60899
GCTCACCAGGGACCAGCATGC	2428.4	592.1/581.59	-2.0471	1.7632	0.03893	0.96107	0.077859	0.60899
GCCTACCTGAAACACTGACCT	2584.3	606.72/656.92	-2.0305	1.7619	0.039039	0.96096	0.078079	0.60899
GATTATCACATGAATATAAAT	3085.6	720.93/834.72	-1.9866	1.7594	0.039251	0.96075	0.078503	0.60899
GCAGTTCCATATAACACGCGC	1783.9	465.09/371.21	-2.0903	1.7573	0.039431	0.96057	0.078862	0.60899
GCCAATTTATCAAGGAAGAAA	2293.1	554.64/593.13	-1.9966	1.7431	0.040654	0.95935	0.081307	0.60899
GTATACCCAGGCTATAGTCCC	2527	551.89/733.61	-1.9734	1.742	0.040755	0.95924	0.08151	0.60899
GAAAACATCTCAATAACAAAC	2154.7	539.1/544.95	-1.989	1.7366	0.041227	0.95877	0.082455	0.60899
GAGTCACTGAAACAAACAACA	2167.4	546.41/572.77	-1.9516	1.7248	0.042286	0.95771	0.084571	0.60899
GCTAGGTTCTCAAAGGCATGG	2784.8	748.35/749.21	-1.8936	1.7223	0.042504	0.9575	0.085008	0.60899
GATCTATTACTTTTACATTTC	4764.5	1446.4/1325.4	-1.7807	1.7218	0.042555	0.95744	0.08511	0.60899
GCCCACCTTCTGTCCTCTCCA	2974.2	718.19/899.87	-1.8769	1.7213	0.042599	0.9574	0.085199	0.60899
GACACTTACAGCTGCCCAGG	2899.4	790.38/790.61	-1.8736	1.7185	0.042854	0.95715	0.085708	0.60899
GTCCCTCAAGGAGATAAGTGA	1912.8	468.74/515.76	-1.956	1.718	0.042897	0.9571	0.085794	0.60899
GTATACCTTAGAGAAGACCTG	2692.5	716.37/750.57	-1.8747	1.7139	0.043274	0.95673	0.086549	0.60899
GCTTACTACTTCCAGAGGTGA	2097.4	575.65/542.91	-1.9051	1.7073	0.043886	0.95611	0.087772	0.60899
GCGCAAAGGTAGGAAGCCCGC	1526.1	364.58/414.65	-1.967	1.7069	0.043917	0.95608	0.087834	0.60899
GAACTTACTTAGAGAATGCAG	2749.8	683.47/848.97	-1.8421	1.7046	0.044138	0.95586	0.088277	0.60899
GTTCTTAGACCATCCAGGAGG	2644.8	699.92/769.57	-1.8464	1.7034	0.044251	0.95575	0.088502	0.60899
GCTGTGCAGCCTGCAGCACAC	2116.5	530.88/612.81	-1.8861	1.7016	0.044414	0.95559	0.088829	0.60899
GCAACCCCACCACGTACCAGA	3548.7	1056.3/1023.4	-1.77	1.698	0.044754	0.95525	0.089507	0.60899
GATTATTATTATAAGGTACTC	3451.6	1199.7/815.72	-1.7752	1.6978	0.04477	0.95523	0.089541	0.60899
GCCCACAGTGAAAGAAAACGC	2259.7	567.43/680.67	-1.8547	1.6956	0.044985	0.95501	0.08997	0.60899
GTAGTCCAGGAGGCAGCCGAA	2611.4	678.9/794.68	-1.8241	1.6951	0.045029	0.95497	0.090057	0.60899
GCTTGAGGGAGCGTAATCCCA	2054.4	545.5/578.88	-1.8677	1.6935	0.045177	0.95482	0.090354	0.60899
GCCTACCTGTGGCTAGCAGAG	2289.9	609.46/664.39	-1.8445	1.693	0.045224	0.95478	0.090447	0.60899
GGTCACCTGTCTTGATCCTG	2344	551.89/768.22	-1.8268	1.6887	0.045637	0.95436	0.091273	0.60899
GCCTATCAGTTACATTACAAA	1917.6	520.83/534.09	-1.8602	1.6864	0.045857	0.95414	0.091713	0.60899
GTGCAGATCGCAAAGGTAATC	2122.8	680.73/505.58	-1.8378	1.6857	0.045923	0.95408	0.091846	0.60899
GTTTAAAACACTGTTTACAA	2202.4	618.6/618.92	-1.83	1.6856	0.045936	0.95406	0.091873	0.60899
GCCTCACAACTGCAGACATAA	2106.9	635.04/545.62	-1.8338	1.6839	0.0461	0.9539	0.0922	0.60899
GTGACACATCAAATAATAACT	1728.2	503.47/443.15	-1.8662	1.6816	0.046328	0.95367	0.092655	0.60899
GTCTTAATTCCTTGATAGCGA	2722.8	818.7/773.65	-1.7726	1.6808	0.0464	0.9536	0.0928	0.60899
GCCTATCAAGTGGATGGCAT	1974.8	560.12/549.7	-1.8296	1.6782	0.046657	0.95334	0.093314	0.60899
GACTGAAATCTTTGTTTAAAA	2234.2	724.59/561.91	-1.7947	1.6748	0.046987	0.95301	0.093974	0.60899
GATGTGGAGATCGCCACTGA	2574.8	701.75/818.44	-1.7589	1.6724	0.047223	0.95278	0.094446	0.60899
GAGAAATATTTCAGTCAGAAC	1801.4	466.92/546.98	-1.8272	1.6712	0.047338	0.95266	0.094676	0.60899
GAGGCCACAAATTGTATACAG	2461.8	762.05/690.17	-1.76	1.6697	0.047485	0.95251	0.094971	0.60899
GTAATTACTTGGCTTTGAGA	3162	1081.9/851.69	-1.7085	1.6696	0.047498	0.9525	0.094996	0.60899
GTTTAAAAACTACGAATGCTT	2705.3	894.54/730.21	-1.7343	1.6675	0.047704	0.9523	0.095408	0.60899
GAAATAATATGCATCTCTCGA	2625.7	787.64/786.54	-1.7368	1.6663	0.047823	0.95218	0.095646	0.60899
GCTCACCTTTGGAAAACACAG	2157.9	568.34/720.71	-1.7417	1.6546	0.049002	0.951	0.098003	0.60899
GTACTATTGAAGACACAGAC	2509.5	724.59/808.93	-1.7093	1.654	0.049068	0.95093	0.098135	0.60899
GTTTCAGGGCATGAACTACT	2627.3	761.14/862.55	-1.6931	1.6516	0.049304	0.9507	0.098607	0.60899
GAAACAATGGTTGAAAAGCAA	2563.6	836.98/747.86	-1.6926	1.6498	0.049492	0.95051	0.098985	0.60899
GCATACTGAGTTTCAAAACAA	2183.3	629.56/694.92	-1.7196	1.6479	0.049684	0.95032	0.099369	0.60899
GTTTAAAAAGGCAGAATAACA	2021	519/710.53	-1.7153	1.6412	0.050376	0.94962	0.10075	0.60899
GACCTTACAATAAGTTATATT	2307.4	671.59/767.54	-1.6797	1.6382	0.050692	0.94931	0.10138	0.60899
GCATTCCTCACAAATTATACC	2485.7	656.06/919.55	-1.6565	1.6354	0.050982	0.94902	0.10196	0.60899
GACTTACTTAGAGAATGCAGA	2805.5	819.62/990.13	-1.6314	1.6353	0.050996	0.949	0.10199	0.60899
GCAATTTGTACCTGAATGACA	2192.9	738.3/631.81	-1.6771	1.6338	0.051152	0.94885	0.1023	0.60899
GAGAAATTCACAATTTAGCAA	2006.7	681.64/557.84	-1.6935	1.6333	0.051204	0.9488	0.10241	0.60899
GAGAAAACTGACCACTACAT	2608.2	835.15/839.47	-1.638	1.6325	0.051291	0.94871	0.10258	0.60899
GTCTTTCACTGTGGGAAATAA	2044.9	623.17/650.13	-1.6819	1.6306	0.051484	0.94852	0.10297	0.60899
GTCGCAAAGGTAATCAGGGAA	2436.3	602.15/962.31	-1.6378	1.6277	0.051799	0.9482	0.1036	0.60899
GCCCAGCAGGCGGCACACGT	1742.5	519/551.05	-1.7016	1.6265	0.051926	0.94807	0.10385	0.60899
GTCCACCTCTTTCAAATCGGA	2051.2	579.31/713.93	-1.664	1.6247	0.05211	0.94789	0.10422	0.60899
GTCTTATGTGTTAAGCTCGA	3074.5	951.19/1107.5	-1.5776	1.6233	0.052257	0.94774	0.10451	0.60899
GTCCCTATGACAGAGAGAGA	2460.2	704.49/891.73	-1.6229	1.6232	0.052269	0.94773	0.10454	0.60899
GCTATGCAAATACAATAAAC	1834.8	579.31/570.05	-1.6731	1.6202	0.052595	0.94741	0.10519	0.60899
GTACAAAAGGCAGATTTCAAG	2337.7	762.97/761.43	-1.6156	1.6172	0.052921	0.94708	0.10584	0.60899
GCCACCCCATCCAATTTATCA	3357.7	1010.6/1298.9	-1.5391	1.6164	0.053007	0.94699	0.10601	0.60899
GTCCGCGCTGAGAAGGTTATC	2366.3	730.99/830.65	-1.5983	1.6121	0.05347	0.94653	0.10694	0.60899
GAGTCAGAACTGGGAAACAGA	2457	752/885.62	-1.5841	1.6098	0.053716	0.94628	0.10743	0.60899
GAACTATGATGCAAATAAAAC	1895.3	585.7/632.49	-1.6361	1.6097	0.053731	0.94627	0.10746	0.60899
GCAACCCAGCTGAAACTCTGA	2005.1	730.07/570.73	-1.6228	1.609	0.053808	0.94619	0.10762	0.60899
GCTTACCTTCATGTTGTCAGG	2406.1	768.45/838.79	-1.5809	1.6073	0.053998	0.946	0.108	0.60899
GACACAGATTAGGAAAAAAGG	2267.7	759.31/756	-1.5803	1.6029	0.054476	0.94552	0.10895	0.60899
GCTCTAGAATTTCAAACAGA	1908	715.45/529.34	-1.6146	1.6028	0.054494	0.94551	0.10899	0.60899
GAATTTAGCAACTAAACTTTA	2442.7	914.65/751.93	-1.5505	1.5978	0.055043	0.94496	0.11009	0.60899
GCATGATCATGTAGACATCGA	2654.3	921.04/932.45	-1.5171	1.5921	0.055678	0.94432	0.11136	0.60899
GTCCTCATGTACTTTCTTACT	2270.8	711.8/840.15	-1.5479	1.5918	0.055714	0.94429	0.11143	0.60899
GGCAGACCTATGGAGGAGAG	2434.7	975.87/706.46	-1.5322	1.5913	0.055776	0.94422	0.11155	0.60899
GAAAGATATAGCAAATTATGG	2309	771.19/817.76	-1.538	1.5895	0.055969	0.94403	0.11194	0.60899
GCTCACCATGCTGCAGCCGCG	1901.6	601.24/673.21	-1.5759	1.5891	0.056018	0.94398	0.11204	0.60899
GGACATAACCAGCCACCTCC	2931.2	1054.4/1041	-1.4833	1.5875	0.056203	0.9438	0.11241	0.60899
GAAAACACTAAAGATCCAAGA	1938.2	673.42/633.85	-1.5667	1.5873	0.056227	0.94377	0.11245	0.60899
GACCAGGCAGTCGCTCTCCCG	2282	805/772.97	-1.531	1.5863	0.056338	0.94366	0.11268	0.60899
GAGTCACTGAAACAAACAAC	2544.5	853.43/936.52	-1.5064	1.5854	0.056434	0.94357	0.11287	0.60899
GTCTATCGTAAACACAGCGAA	2057.6	715.45/690.85	-1.5477	1.5848	0.056505	0.9435	0.11301	0.60899
GTCTTCCTTGATAAATTGGAT	2196	779.41/735.64	-1.5343	1.5847	0.056516	0.94348	0.11303	0.60899
GAAAACCGTAAAGGAAATCAC	1998.7	676.16/685.42	-1.5524	1.5844	0.05655	0.94345	0.1131	0.60899
GTAGAGAAATTATTTTAGGA	2944	1105.6/1013.2	-1.4736	1.5844	0.05655	0.94345	0.1131	0.60899
GGGGCAGGTGTCCTTGCACG	2568.4	862.56/962.31	-1.4921	1.5811	0.056929	0.94307	0.11386	0.60899
GATTGCTTTTCTTACATGTAC	2808.7	1005.1/1016.6	-1.4734	1.581	0.056942	0.94306	0.11388	0.60899
GTCAGAACAAGAGGGAGCTCT	2598.7	975.87/898.51	-1.4704	1.5744	0.057703	0.9423	0.11541	0.60899
GAGAATTTGTCAGAAACCTGC	2565.2	1113.8/734.28	-1.472	1.574	0.057742	0.94226	0.11548	0.60899
GCACTGGACTTCAGAACAAGA	2641.6	842.46/1069.5	-1.4654	1.5738	0.057769	0.94223	0.11554	0.60899
GGATATTCTGAAAACCGTAA	2643.2	884.49/1030.2	-1.4642	1.5734	0.05781	0.94219	0.11562	0.60899
GCTGCCCATGAGAAATTTAC	2570	762.97/1097.4	-1.4652	1.5718	0.058002	0.942	0.116	0.60899
GTCATACCAGAGAGCTCAGGA	2630.5	1007.8/931.09	-1.4391	1.5643	0.058875	0.94112	0.11775	0.60899
GCGCTCACCTGGCTTTGGCAA	1834.8	650.58/644.03	-1.5017	1.5607	0.059303	0.9407	0.11861	0.60899
GTGAAAATGCAGAATACCTAA	2578	1147.6/762.79	-1.4314	1.5601	0.059366	0.94063	0.11873	0.60899
GAAAAACAAGAATTCAAGAAG	2455.4	879.92/929.05	-1.4398	1.5596	0.059429	0.94057	0.11886	0.60899
GATTCAAAAAGATCAAAGTGC	2581.1	1118.4/804.86	-1.4235	1.5574	0.059683	0.94032	0.11937	0.60899
GAAAAAAAAAAAGTATATGTG	246.66	54.824/80.079	-1.8552	1.5568	0.059762	0.94024	0.11952	0.60899
GATCCTCAAGAGAGCTTGGT	2859.6	974.95/1207.3	-1.3892	1.5527	0.060242	0.93976	0.12048	0.60899
GTCTTACAGAGTTACAAGCGC	2157.9	857.99/724.78	-1.446	1.5525	0.060269	0.93973	0.12054	0.60899
GCCGATTAAACGCAAATCTCT	1995.5	682.56/768.9	-1.458	1.5512	0.060427	0.93957	0.12085	0.60899
GAAAGTCACCAACCTTTAAGA	2016.2	606.72/875.44	-1.4427	1.5465	0.060989	0.93901	0.12198	0.60899
GTACATACCCAGCTTGGGGA	2718	1121.1/970.45	-1.3771	1.5448	0.061199	0.9388	0.1224	0.60899
GTAACACAAACTAATTTTGGG	1863.5	460.52/900.55	-1.4519	1.5442	0.061275	0.93873	0.12255	0.60899
GTCCTGGGTATCGAAAGAGTC	1271.5	491.59/389.54	-1.527	1.544	0.061298	0.9387	0.1226	0.60899
GCAACTTTTAGGGAACTTGT	2592.3	994.14/992.85	-1.3827	1.5434	0.061372	0.93863	0.12274	0.60899
GCAATTCAACCCAAATCTCGG	2348.8	789.46/991.49	-1.3983	1.5417	0.06157	0.93843	0.12314	0.60899
GTTCCCAGTTTACGAACATGT	2683	843.37/1230.4	-1.3708	1.5416	0.061585	0.93841	0.12317	0.60899
GTCTTCACCTAGTGTGTAATA	2264.5	856.17/857.12	-1.4014	1.5402	0.061757	0.93824	0.12351	0.60899
GATACTCTCACAGGTACATAA	2391.8	921.04/903.27	-1.3898	1.54	0.061778	0.93822	0.12356	0.60899
GTGCTACTAAGATGTTACTAC	2525.5	1059.9/895.8	-1.3679	1.5362	0.062244	0.93776	0.12449	0.60899
GTCCAGACTCTTTCGATACCC	2014.6	810.48/703.75	-1.4107	1.5351	0.062377	0.93762	0.12475	0.60899
GTACATATGGGTGGCTGAGGG	2660.7	1094.7/998.27	-1.3455	1.532	0.06276	0.93724	0.12552	0.60899
GAATTGTAGAGAAATTATTTT	3162	1308.5/1256.8	-1.301	1.5289	0.063151	0.93685	0.1263	0.60899
GAAAATAGCAGTAAACTCAAC	2121.3	910.99/722.07	-1.3763	1.5265	0.063438	0.93656	0.12688	0.60899
GGGACACTTCTTCACGCAGG	2683	1090.1/1053.9	-1.3227	1.5245	0.06369	0.93631	0.12738	0.60899
GCTCTAGAATTTCAAACAGAG	2071.9	825.1/774.32	-1.3723	1.5234	0.063826	0.93617	0.12765	0.60899
GTCCCCCTCTGGAGATGCTGG	1987.6	804.08/730.89	-1.3716	1.5202	0.064232	0.93577	0.12846	0.60899
GACCAAAATTATAAGCAACAG	2005.1	806.83/751.25	-1.3628	1.5176	0.064553	0.93545	0.12911	0.60899
GATCATCGAATTCTCCAAAA	2877.1	1123/1233.8	-1.2871	1.5169	0.064644	0.93536	0.12929	0.60899
GACCGCTCATATAGGTAAAAA	1790.3	656.06/718.68	-1.3797	1.5155	0.064817	0.93518	0.12963	0.60899
GTCTATCATCCAGCCTGGGGA	2433.2	1110.2/844.22	-1.3152	1.5147	0.064929	0.93507	0.12986	0.60899
GACCTATAATCGACCACATTT	2477.7	1071.8/927.02	-1.309	1.5138	0.065043	0.93496	0.13009	0.60899
GACTGAAGACCCTAGAAATAA	1998.7	694.44/872.05	-1.3504	1.513	0.065143	0.93486	0.13029	0.60899
GTTTCTCTCTTTATTAAGGG	2648	1069.1/1099.4	-1.2874	1.5109	0.065406	0.93459	0.13081	0.60899
GTTACTTTGCCTCCTTCTGCA	2654.3	1046.2/1132.6	-1.284	1.5098	0.065541	0.93446	0.13108	0.60899
GTCAAGTGTGAGTGACTGGT	2286.7	785.81/1053.2	-1.3134	1.5095	0.065589	0.93441	0.13118	0.60899
GGCTCTTTCATGATTCTAAT	2404.5	972.21/981.31	-1.2988	1.5079	0.065791	0.93421	0.13158	0.60899
GCTGTCACCACATAATTACCT	2124.4	732.81/965.02	-1.3224	1.5073	0.065865	0.93414	0.13173	0.60899
GTCAGAGTAGAATAAAAGGCT	2202.4	868.05/906.66	-1.3105	1.5057	0.066074	0.93393	0.13215	0.60899
GCAAGATCACAGATTTTGGGC	2094.2	875.36/808.93	-1.3132	1.503	0.066422	0.93358	0.13284	0.60899
GAATTTATCGTCAACATTAAT	2196	890.89/902.59	-1.2912	1.4985	0.067002	0.933	0.134	0.60899
GTCAGACAGTGAAGATTTATT	2197.6	867.13/938.55	-1.2825	1.4954	0.067406	0.93259	0.13481	0.60899
GTTGTGGCAGCAGTCACTGG	2678.2	1046.2/1220.9	-1.2397	1.4945	0.067518	0.93248	0.13504	0.60899
GTAATAATGTTCAGCACACTT	2444.3	904.59/1141.5	-1.2557	1.4936	0.067645	0.93236	0.13529	0.60899
GCAGAAATTTATCTTTCAAAG	1645.4	590.27/718.68	-1.3287	1.491	0.067974	0.93203	0.13595	0.60899
GTTCTGCATCTGTGATCATCA	2761	1025.2/1341.7	-1.2215	1.4902	0.068085	0.93191	0.13617	0.60899
GACTTACAGCATCTTCCTCCG	2713.2	1087.3/1238.5	-1.2215	1.4889	0.068254	0.93175	0.13651	0.60899
GTAACACAAACTAATTTTGG	2501.6	1102/1018	-1.238	1.4889	0.068262	0.93174	0.13652	0.60899
GCAAGTGTAAGAAGTGCGAA	2356.8	1031.6/953.48	-1.2468	1.4876	0.068428	0.93157	0.13686	0.60899
GTCCTCAGTCAAGGCGCCTGT	2027.4	818.7/872.05	-1.2609	1.4816	0.069218	0.93078	0.13844	0.60899
GCACACACAGATTAGGAAAAA	2317	911.9/1065.5	-1.2278	1.4795	0.06951	0.93049	0.13902	0.60899
GCACCTAGCAGATAAAACTAT	2453.8	1070.9/1042.4	-1.2148	1.479	0.069575	0.93043	0.13915	0.60899
GTGCTCAACGTATTTTACTAA	2266.1	820.53/1119.1	-1.2236	1.4762	0.069939	0.93006	0.13988	0.60899
GATCAAAACATCAGCCATTAA	2431.6	1191.5/918.87	-1.2036	1.4742	0.070213	0.92979	0.14043	0.60899
GTAAGTAACACAAACTAATTT	1938.2	977.69/654.88	-1.2466	1.4731	0.070365	0.92963	0.14073	0.60899
GACTATTTAATATTGGTAAGT	2711.6	1215.3/1198.5	-1.1672	1.4691	0.070905	0.92909	0.14181	0.60899
GTCAGTCTAACGCTCATGAC	1828.4	875.36/671.17	-1.2405	1.4665	0.07125	0.92875	0.1425	0.60899
GTACAGGATGATAGTTTAAAA	2409.3	1112.9/1007.1	-1.1838	1.4663	0.07129	0.92871	0.14258	0.60899
GTCCGGATAACCTTCTCAGCG	2297.9	1026.1/988.77	-1.1888	1.4646	0.071521	0.92848	0.14304	0.60899
GCCTTTTATTCTACTCTGAC	2156.3	739.21/1136	-1.2006	1.4641	0.07158	0.92842	0.14316	0.60899
GACATTTGCAGATGTTTTAGA	2320.2	982.26/1059.4	-1.1837	1.4634	0.071677	0.92832	0.14335	0.60899
GTCATCAGCTGGAGTGCAAT	2630.5	1185.1/1174.7	-1.156	1.4627	0.07178	0.92822	0.14356	0.60899
GAATAGCAGCTCACTCACAA	3047.4	1500.3/1294.8	-1.1241	1.4621	0.071857	0.92814	0.14371	0.60899
GCACACTGGATACAGTTGTC	1971.7	718.19/984.7	-1.2105	1.4611	0.071995	0.928	0.14399	0.60899
GTAGGAAATTTTAAAAGATGA	1920.7	847.94/805.54	-1.2152	1.4609	0.072025	0.92798	0.14405	0.60899
GTCGAATGTGCTGTTGACAC	2889.9	1358.7/1290.8	-1.1247	1.4583	0.07238	0.92762	0.14476	0.60899
GATCTTAGGCCTGGAATGAGG	2512.7	1096.5/1167.9	-1.1494	1.4568	0.072587	0.92741	0.14517	0.60899
GACCACTAATGAGATTCTTGT	2893	1474.8/1199.2	-1.1131	1.4541	0.072961	0.92704	0.14592	0.60899
GCTCACAACTGCAGACATAAG	2216.7	1016.1/958.23	-1.1663	1.4536	0.073033	0.92697	0.14607	0.60899
GCCTGAGCTTTGAAAACGCCC	1795	800.43/756.68	-1.2041	1.4518	0.073283	0.92672	0.14657	0.60899
GCGCACCTCAATGTCAGAGA	2487.3	1131.2/1141.5	-1.1295	1.4487	0.073715	0.92629	0.14743	0.60899
GATACACCGTGCCGAACGCAC	2554.1	1292/1051.2	-1.1237	1.4485	0.073735	0.92627	0.14747	0.60899
GTGGTCACTGAAAAAGAGCAA	2283.6	1068.2/996.24	-1.1448	1.4479	0.073826	0.92617	0.14765	0.60899
GTCCCCATAGTTTTATCTGCT	2356.8	1109.3/1035.6	-1.1352	1.4467	0.07399	0.92601	0.14798	0.60899
GCCAATTCAACCCAAATCTCG	2162.6	811.39/1142.8	-1.1454	1.444	0.074372	0.92563	0.14874	0.60899
GAAAGATAAATTTCTGCTCAA	2426.8	1098.3/1131.3	-1.1216	1.4439	0.074387	0.92561	0.14877	0.60899
GCACAGATTAGGAAAAAAGGT	1705.9	784.9/710.53	-1.1889	1.4424	0.074601	0.9254	0.1492	0.60899
GCACAGTTAATGCTACTCAAT	2360	984.09/1185.6	-1.1206	1.4414	0.074738	0.92526	0.14948	0.60899
GTCTGGAGGAAAAGAAAGGTA	2248.6	995.97/1060.7	-1.1279	1.4405	0.07487	0.92513	0.14974	0.60899
GAACTAACCTGTTCTTAAGAG	2332.9	957.59/1194.4	-1.1157	1.4387	0.075115	0.92488	0.15023	0.60899
GCCATCCAAACTGCACCTAC	2485.7	1133/1192.4	-1.0955	1.436	0.075497	0.9245	0.15099	0.60899
GAAATACAAGCTATAGCGATA	2407.7	1191.5/1053.2	-1.1004	1.4354	0.075583	0.92442	0.15117	0.60899
GTCCTACACAAGTGCAATCAG	1464	676.16/598.56	-1.1985	1.4346	0.075705	0.92429	0.15141	0.60899
GTATTTCCTCTGATGATCTGC	2950.3	1559.7/1294.8	-1.0471	1.4312	0.076193	0.92381	0.15239	0.60899
GACTAGAGTCATGATCAGCGA	2783.2	1358.7/1311.8	-1.0591	1.4311	0.076196	0.9238	0.15239	0.60899
GCTGAAAATGCAGAATACCTA	2337.7	1123/1070.9	-1.0909	1.4296	0.076411	0.92359	0.15282	0.60899
GTGAGTTTCAAAACAATGGAA	2315.4	1074.5/1104.1	-1.0871	1.4275	0.07672	0.92328	0.15344	0.60899
GCCTACCTCATCGTTACTGAT	2722.8	1422.7/1199.8	-1.0536	1.4274	0.076734	0.92327	0.15347	0.60899
GAGGACTTTATTTGAAGCAAA	2076.7	792.21/1134	-1.1077	1.4269	0.076804	0.9232	0.15361	0.60899
GAAAGAATACCATGCAGAAGG	2073.5	825.1/1100.1	-1.1063	1.4263	0.076898	0.9231	0.1538	0.60899
GTCTGCCGTCAGAGTTTCAGC	2183.3	1102.9/942.63	-1.0933	1.4253	0.077031	0.92297	0.15406	0.60899
GATTCCTCACAAATTATACCT	2901	1499.4/1341	-1.0299	1.4235	0.077302	0.9227	0.1546	0.60899
GACCAATTCAACCCAAATCT	2789.6	1412.6/1304.3	-1.0375	1.4233	0.077329	0.92267	0.15466	0.60899
GACAAACGGTCAGAAGCTTAC	2172.2	896.37/1153.7	-1.0827	1.421	0.077661	0.92234	0.15532	0.60899
GTCCTCCAGAGCCCGACTCGC	1965.3	948.45/883.58	-1.1005	1.42	0.077803	0.9222	0.15561	0.60899
GGGCTCTTTCATGATTCTAA	2853.3	1342.3/1465.2	-1.0228	1.4195	0.077874	0.92213	0.15575	0.60899
GTTTAATATTCGTAGCATTTA	3047.4	1525.9/1501.1	-1.0092	1.4195	0.077875	0.92212	0.15575	0.60899
GCGATTAAACGCAAATCTCTG	2038.5	757.48/1163.9	-1.0846	1.4168	0.078265	0.92173	0.15653	0.60899
GTTAGCAACTAAACTTTATGG	2038.5	873.53/1049.9	-1.0831	1.4163	0.078349	0.92165	0.1567	0.60899
GTCTGCACACACCAGTTGAGC	2127.6	963.07/1056.6	-1.0743	1.4162	0.078351	0.92165	0.1567	0.60899
GACTTACATCTCTATCAGCAC	2385.4	1262.8/1044.4	-1.0475	1.4149	0.078545	0.92145	0.15709	0.60899
GAAGGTTTCTCTCTTTATTAA	2313.8	1186.9/1045.8	-1.0508	1.4138	0.078705	0.9213	0.15741	0.60899
GATAAAAAGGCACAACCTCAT	2437.9	1174.1/1203.9	-1.0353	1.412	0.078972	0.92103	0.15794	0.60899
GACTGACCAGTAGCTCCCAGT	2754.6	1231.7/1505.9	-1.0084	1.4114	0.079067	0.92093	0.15813	0.60899
GAATTCTATTACAATCGGTC	2157.9	910.99/1162.5	-1.0568	1.4107	0.07916	0.92084	0.15832	0.60899
GCGGGAACACAAAGACAATAT	1690	735.55/838.79	-1.1013	1.4089	0.079436	0.92056	0.15887	0.60899
GCCTCATTGCCCTCAACACAG	2745.1	1366/1374.9	-1.0016	1.4086	0.079483	0.92052	0.15897	0.60899
GTTCTTCCTTGATAAATTGGA	2149.9	964.9/1109.6	-1.0508	1.4082	0.079536	0.92046	0.15907	0.60899
GTGATGCAAGAAGATGCACGA	2568.4	1283.8/1276.5	-1.004	1.4043	0.080117	0.91988	0.16023	0.60899
GCCTGGCAGCCAGGAACGTAC	1989.2	885.41/1041	-1.0455	1.4002	0.080724	0.91928	0.16145	0.60899
GTAACCTCCTACCCCTCCAGA	2278.8	1089.2/1163.9	-1.0158	1.3995	0.080838	0.91916	0.16168	0.60899
GAGAACCTAGAAATCATACG	2339.3	1300.2/1023.4	-1.0091	1.3989	0.080914	0.91909	0.16183	0.60899
GAAGCCAAATGGCATCTTTAA	2695.7	1250.9/1497.8	-0.97143	1.3957	0.081395	0.9186	0.16279	0.60899
GTGATGATCACAGATGCAGA	2838.9	1438.2/1483.5	-0.95806	1.3947	0.081548	0.91845	0.1631	0.60899
GTCCTGCCGGTGGCATTTAGG	1847.5	910.08/880.19	-1.0446	1.3942	0.081625	0.91838	0.16325	0.60899
GAAAGACTTGCTCCAAAACAC	2199.2	1007.8/1177.4	-1.0085	1.394	0.081664	0.91834	0.16333	0.60899
GCACCTACCTGCCCTTCCAGC	2558.9	1238.1/1371.5	-0.97112	1.3916	0.082028	0.91797	0.16406	0.60899
GATCTTCTTGCATCATCTCTA	2819.8	1434.6/1491.6	-0.94611	1.3897	0.082313	0.91769	0.16463	0.60899
GTTTTCTTCTCTCCAATGTAG	2305.8	1165.9/1159.1	-0.98743	1.3896	0.08232	0.91768	0.16464	0.60899
GCACCACCAGCAGCAAGAGGA	2122.8	1054.4/1062.7	-1.0032	1.3892	0.082387	0.91761	0.16477	0.60899
GCAGACATGTCTAGTTTATAC	2103.7	1086.4/1013.9	-1.0017	1.3879	0.08258	0.91742	0.16516	0.60899
GACACCCATTCTCATAACGGA	2070.3	995.97/1070.9	-1.0017	1.3867	0.082766	0.91723	0.16553	0.60899
GAGGGAGTGGAAGGAAGGAAA	2543	1353.2/1261.6	-0.95926	1.3866	0.082787	0.91721	0.16557	0.60899
GTCTGTCACCACATAATTACC	2796	1273.7/1642.3	-0.93887	1.3863	0.082834	0.91717	0.16567	0.60899
GATACCAGTCATCAAATCCAT	2799.2	1364.2/1598.2	-0.91777	1.3783	0.084053	0.91595	0.16811	0.60899
GACCTAGCAGATAAAACTATG	2363.1	1162.3/1280.6	-0.95156	1.3779	0.084119	0.91588	0.16824	0.60899
GCTATTACAATCGGTCTGGGA	2449.1	1285.6/1270.4	-0.93779	1.3754	0.084499	0.9155	0.169	0.60899
GATGGTACATATGGGTGGCTG	2627.3	1290.2/1480.8	-0.92269	1.3752	0.084536	0.91546	0.16907	0.60899
GCTACTGTTAATAACATTACG	1817.3	893.63/926.34	-0.9971	1.3748	0.084589	0.91541	0.16918	0.60899
GTATAATTTTGGTTTTCTGAC	2258.1	1169.6/1162.5	-0.9529	1.3748	0.084591	0.91541	0.16918	0.60899
GTGATGAATGTTGCAATAACC	2877.1	1541.5/1535.1	-0.90289	1.3748	0.084597	0.9154	0.16919	0.60899
GTTCTGAAATTTTACCGTTAA	2344	1153.1/1283.3	-0.94366	1.3742	0.084685	0.91532	0.16937	0.60899
GCCACTCACCAGGCACTGGG	2250.1	1040.7/1298.2	-0.94355	1.371	0.08519	0.91481	0.17038	0.60899
GCCACAAAGCAGTGAATTTAT	2181.7	1160.4/1102.8	-0.94647	1.3697	0.085393	0.91461	0.17079	0.60899
GAAACACTTACGACTGCAGAT	2851.7	1461.1/1615.2	-0.89022	1.3692	0.085461	0.91454	0.17092	0.60899
GCTTACTTTACTGTATGCAGA	1970.1	1078.2/944.66	-0.96116	1.3673	0.08576	0.91424	0.17152	0.60899
GACCCATTGAGAGTCGCCTGA	967.53	478.8/422.11	-1.1012	1.3669	0.085829	0.91417	0.17166	0.60899
GATTTCATGACAGCAAGACA	2953.5	1460.1/1756.3	-0.87656	1.3668	0.085844	0.91416	0.17169	0.60899
GAACTACAAGTAAAAGTATCG	2056	868.05/1258.2	-0.95089	1.3667	0.085855	0.91414	0.17171	0.60899
GCGATACAGCTCAGACCCCAC	2423.6	1311.2/1254.8	-0.9171	1.3667	0.085863	0.91414	0.17173	0.60899
GACCCCATGAGGGATCAGAGA	2296.3	1038.9/1377.6	-0.9258	1.3658	0.086006	0.91399	0.17201	0.60899
GGGATCTACTTGGCACTCGC	3095.1	1712.3/1690.5	-0.8629	1.3653	0.08608	0.91392	0.17216	0.60899
GTGCTTGAATAGATGACTCA	3198.6	1760.8/1776.7	-0.85437	1.3647	0.086181	0.91382	0.17236	0.60899
GCTCACCCAGGGTGTCCAGGA	1887.3	869.87/1068.2	-0.96102	1.3639	0.086294	0.91371	0.17259	0.60899
GACCGATTAAACGCAAATCTC	2493.6	1454.7/1213.4	-0.90195	1.3631	0.086424	0.91358	0.17285	0.60899
GTTCAAAAAGATCAAAGTGCT	2183.3	1067.2/1229	-0.92664	1.3621	0.08658	0.91342	0.17316	0.60899
GTGTTTTAGAGCTCATTCAAA	2818.3	1568/1508.6	-0.87305	1.3617	0.086643	0.91336	0.17329	0.60899
GACTTGATACAGTACCGATC	3114.2	1684/1765.8	-0.85199	1.3616	0.086662	0.91334	0.17332	0.60899
GATCGCAAAGGTAATCAGGGA	2388.6	1318.5/1241.2	-0.89964	1.3588	0.087102	0.9129	0.1742	0.60899
GTTAGTATAAATTGACAGGC	3074.5	1630.1/1786.9	-0.84725	1.3587	0.087113	0.91289	0.17423	0.60899
GTTGCTCAACGTATTTTACTA	2234.2	1173.2/1201.9	-0.91123	1.358	0.087232	0.91277	0.17446	0.60899
GTTTCATTATTCATTCACCTC	1966.9	942.06/1114.3	-0.93514	1.3572	0.087359	0.91264	0.17472	0.60899
GTTTTCTCCCATGACTCCTGC	2593.9	1401.7/1419.7	-0.87825	1.3571	0.087372	0.91263	0.17474	0.60899
GTGATTTCATGACAGCAAGAC	2339.3	1144.9/1368.1	-0.89609	1.3558	0.087582	0.91242	0.17516	0.60899
GCATCGAAATTGAGCCACACC	2245.4	1236.3/1165.9	-0.90206	1.3549	0.087732	0.91227	0.17546	0.60899
GTAACATTACGTGGTACCTAG	2390.2	1265.5/1314.5	-0.88922	1.3548	0.087733	0.91227	0.17547	0.60899
GCAGGATGGAGGAGATCTCGC	2288.3	1208/1248.7	-0.89707	1.3544	0.0878	0.9122	0.1756	0.60899
GCTTCACAGTTTGAAGACAA	2111.7	1165.9/1076.3	-0.91286	1.3542	0.087839	0.91216	0.17568	0.60899
GTGTCACCACATAATTACCTG	2130.8	1087.3/1182.2	-0.90841	1.3532	0.088001	0.912	0.176	0.60899
GATAGTTAGATAAGACTGCTA	3332.3	1721.5/2065.8	-0.81502	1.3528	0.088059	0.91194	0.17612	0.60899
GACTTACCACTTCTCCAGCAG	2535	1300.2/1474	-0.86942	1.3519	0.088207	0.91179	0.17641	0.60899
GAACAGGAAACGTGACTAAAG	2148.3	1244.5/1053.2	-0.90239	1.3515	0.088269	0.91173	0.17654	0.60899
GCACTGGAATCAAGCATCCTC	2337.7	1205.2/1327.4	-0.88392	1.351	0.088342	0.91166	0.17668	0.60899
GATGCTCTCCACGTTGCACA	3343.4	1747.1/2069.8	-0.80859	1.3506	0.088414	0.91159	0.17683	0.60899
GTAGACATCGATGGTACATAT	2259.7	1243.6/1195.1	-0.88949	1.3505	0.088428	0.91157	0.17686	0.60899
GTCTTCTGATCTATGCCCCAA	2910.6	1586.2/1672.2	-0.83674	1.3503	0.08846	0.91154	0.17692	0.60899
GACTTACGCACATCCCTTTGG	2442.7	1275.6/1391.9	-0.87252	1.3501	0.088488	0.91151	0.17698	0.60899
GCATGATTCTAATGGGCAACC	2065.6	1113.8/1096	-0.90198	1.3482	0.088793	0.91121	0.17759	0.60899
GACACAACAAAGAGCTTGTGC	2326.5	1222.6/1315.2	-0.8741	1.3469	0.089013	0.91099	0.17803	0.60899
GCTTCCTGGGCAAAGAAGAAA	1898.5	1035.3/977.24	-0.91517	1.3467	0.08904	0.91096	0.17808	0.60899
GAAAACATCGACCGAAAGCGT	2444.3	1207/1482.1	-0.86177	1.346	0.089149	0.91085	0.1783	0.60899
GACCCGATAATAGCTACTGGT	2379	1272.8/1340.3	-0.8641	1.3448	0.089351	0.91065	0.1787	0.60899
GTTAATAAAGAGAGAAACCTT	2466.6	1208/1515.4	-0.85665	1.3448	0.089353	0.91065	0.17871	0.60899
GCCGCTTTTCATTGAAGGAAC	899.1	395.65/466.9	-1.0581	1.3447	0.089362	0.91064	0.17872	0.60899
GAAAACGTATCTCCTAATTTG	2014.6	975.87/1191	-0.89429	1.3433	0.089593	0.91041	0.17919	0.60899
GCCAACAAGGAAGAAGCTTGC	2360	1358.7/1244.6	-0.8579	1.3417	0.089845	0.91015	0.17969	0.60899
GAATTTGCGGCAGACCTATGG	2149.9	1290.2/1051.2	-0.87634	1.3414	0.089888	0.91011	0.17978	0.60899
GCTTACCTGCTGGAACTGAGC	2285.2	1174.1/1339	-0.86231	1.3409	0.089984	0.91002	0.17997	0.60899
GTCTTTGGAAACAGAGGTCGA	2504.8	1378.8/1415	-0.842	1.3403	0.090075	0.90993	0.18015	0.60899
GTCGTACCGGTAACTTTTACA	1187.1	638.7/554.45	-0.99152	1.3398	0.090148	0.90985	0.1803	0.60899
GATATGACAGGGCAAACGCAT	2679.8	1537.8/1490.3	-0.82331	1.3385	0.090375	0.90963	0.18075	0.60899
GAGAAAGAATACCATGCAGA	3125.4	1869.5/1755	-0.78594	1.3363	0.090718	0.90928	0.18144	0.60899
GCAAGCTTTTAAAAGCTCCTC	1798.2	831.5/1096.7	-0.89863	1.336	0.090778	0.90922	0.18156	0.60899
GACATACCCCCCTGGTTCAGA	2406.1	1293.8/1401.4	-0.83582	1.3347	0.090993	0.90901	0.18199	0.60899
GTATTTGAGAGCATAATAGAG	2293.1	1181.5/1377	-0.84156	1.3331	0.091257	0.90874	0.18251	0.60899
GCATCCACTTGATAGGCACCT	2636.8	1484.8/1516.8	-0.81268	1.333	0.091264	0.90874	0.18253	0.60899
GTTACATGTACAGGGTTACAC	2129.2	1228.1/1123.1	-0.85637	1.3329	0.091282	0.90872	0.18256	0.60899
GCCTTTCTCTCTCTTATAAAA	1551.6	921.96/723.43	-0.91447	1.3305	0.091669	0.90833	0.18334	0.60899
GAGCTTTTGAAGTGAAGTAAA	2482.5	1478.4/1335.6	-0.81873	1.3305	0.091675	0.90833	0.18335	0.60899
GTCACTCTACGTATGTGCACG	2301.1	1155.9/1426.5	-0.83312	1.33	0.091753	0.90825	0.18351	0.60899
GTATGGATTGCTTAGCAGGAA	2870.8	1836.6/1495	-0.78484	1.329	0.09192	0.90808	0.18384	0.60899
GTGGTTGTGGCAGCAGTCACT	2396.6	1196.1/1514.7	-0.82178	1.3289	0.091945	0.90805	0.18389	0.60899
GAGTAACACAAACTAATTTTG	2234.2	1333.1/1171.3	-0.83477	1.3283	0.092037	0.90796	0.18407	0.60899
GCAAGCCAAATGGCATCTTTA	1984.4	1051.7/1141.5	-0.85509	1.3268	0.09229	0.90771	0.18458	0.60899
GTATCTTATGGACATCACTAG	2582.7	1341.4/1628	-0.79831	1.3257	0.092465	0.90754	0.18493	0.60899
GTAGAATAAAAGGCTGGGTA	2803.9	1617.3/1647.7	-0.77998	1.3252	0.09255	0.90745	0.1851	0.60899
GCCCCGTCAGAGTAGAATAAA	1989.2	1001.5/1205.3	-0.84969	1.3249	0.092609	0.90739	0.18522	0.60899
GAAGGTTCTCCAAGCACTAGA	2595.5	1380.6/1610.4	-0.79493	1.3248	0.092618	0.90738	0.18524	0.60899
GAGACACGTCACCGGTCAAAA	1655	807.74/983.34	-0.88525	1.3242	0.09272	0.90728	0.18544	0.60899
GTATCTTTCATACCCATACC	3208.1	1650.2/2175.7	-0.74563	1.3227	0.09296	0.90704	0.18592	0.60899
GCTCTCCCGATCAATACTGGA	2212	1319.4/1189	-0.81806	1.321	0.093256	0.90674	0.18651	0.60899
GGTACCATCCGATTTGAAAG	2648	1605.4/1480.1	-0.77898	1.3202	0.093388	0.90661	0.18678	0.60899
GGACACACGAGTTATGCGGG	2229.5	1208.9/1328.1	-0.81311	1.3197	0.093475	0.90653	0.18695	0.60899
GACAGCTTGGATCACACTTT	2904.2	1658.4/1774.6	-0.7583	1.3196	0.093488	0.90651	0.18698	0.60899
GATACAATACTTTGGCGCATA	2523.9	1416.3/1509.3	-0.7865	1.3192	0.093546	0.90645	0.18709	0.60899
GTCTATGCTGTCCTCAGTCA	2835.8	1745.2/1599.5	-0.76147	1.3189	0.093604	0.9064	0.18721	0.60899
GATGATTCTTTTCTGCCTGA	3249.5	2068.7/1845.2	-0.73132	1.3182	0.09372	0.90628	0.18744	0.60899
GTTTCTCTTCTTAGACCATCC	2444.3	1458.3/1369.5	-0.7893	1.3177	0.093796	0.9062	0.18759	0.60899
GCAGGACTTTATTTGAAGCAA	2127.6	1234.5/1180.1	-0.81694	1.3174	0.093853	0.90615	0.18771	0.60899
GAGCTCTCTTGAGGATCTTGA	2614.6	1653.9/1416.3	-0.76786	1.3148	0.094292	0.90571	0.18858	0.60899
GCAGCTGCAGGAGGAAATGA	2358.4	1342.3/1388.5	-0.78804	1.3143	0.094366	0.90563	0.18873	0.60899
GAAATATTTCAGTCAGAACT	2530.2	1344.1/1616.5	-0.77297	1.3141	0.094403	0.9056	0.18881	0.60899
GCTTTCTTAACAATGCTGTAG	2544.5	1442.8/1539.1	-0.77076	1.3137	0.094472	0.90553	0.18894	0.60899
GCAGATGCAGAAGGCCAGGCA	1858.7	1047.1/1040.3	-0.83191	1.3124	0.094685	0.90532	0.18937	0.60899
GCTCACCCGCTAGTCGGGCGC	1503.8	852.51/787.22	-0.87437	1.3123	0.094705	0.9053	0.18941	0.60899
GACCCAATGACGTCTTGAAGG	2430	1426.3/1418.4	-0.77225	1.3106	0.095005	0.905	0.19001	0.60899
GCTAGCTTATGAAGCAAATCA	1581.8	803.17/939.91	-0.85917	1.3103	0.095041	0.90496	0.19008	0.60899
GATCAAAGTTTCTAGAACCTC	2315.4	1410.8/1287.4	-0.77883	1.3092	0.095229	0.90477	0.19046	0.60899
GTGAATGTTGCAATAACCAGG	2005.1	1254.6/1034.9	-0.80811	1.3091	0.095243	0.90476	0.19049	0.60899
GAAAGGAAATGCAGTTTTAGT	2286.7	1296.6/1367.5	-0.77923	1.3084	0.095373	0.90463	0.19075	0.60899
GTCCTCGACCTCTGGAAAGG	2119.7	1287.4/1157.1	-0.79378	1.308	0.095441	0.90456	0.19088	0.60899
GCAAGAAGCTGTCTTCCTTGA	2207.2	1302.1/1262.9	-0.78277	1.3069	0.095623	0.90438	0.19125	0.60899
GAATTTAAGCTTCGTAACTGG	2431.6	1455.6/1410.9	-0.7622	1.3066	0.095667	0.90433	0.19133	0.60899
GCCTCAAAATCTCTGCACCA	2617.7	1639.2/1481.5	-0.74608	1.3063	0.095726	0.90427	0.19145	0.60899
GAGTGCAGCACATCTATGACC	2848.5	1848.5/1589.4	-0.72836	1.3062	0.095739	0.90426	0.19148	0.60899
GAAGGATATTTGGCTACATGC	2560.5	1486.6/1556.8	-0.75032	1.3062	0.095749	0.90425	0.1915	0.60899
GCAGCCACACCTGCCATACCA	2450.7	1360.5/1535.1	-0.75889	1.306	0.095781	0.90422	0.19156	0.60899
GAAATTAGTTTGTGTTACTTA	2587.5	1674/1408.2	-0.74726	1.3058	0.095808	0.90419	0.19162	0.60899
GCGCTCATGACTGGAAACCAC	1900.1	1094.7/1073.6	-0.80894	1.3051	0.095922	0.90408	0.19184	0.60899
GATCAATACTGGACGGAGTC	1091.7	621.34/532.73	-0.91861	1.3047	0.096001	0.904	0.192	0.60899
GTCACTGATAAGCCTGAGACT	2344	1273.7/1491.6	-0.76109	1.3032	0.096251	0.90375	0.1925	0.60899
GGCTCTAGAATTTCAAACAG	2442.7	1473.8/1425.1	-0.75252	1.3032	0.096255	0.90374	0.19251	0.60899
GTAGACATCGATGGTACATA	2808.7	1519.5/1883.2	-0.72287	1.3029	0.096305	0.90369	0.19261	0.60899
GACCAATTCAACCCAAATCTC	2326.5	1358.7/1389.2	-0.75943	1.3019	0.096467	0.90353	0.19293	0.60899
GTATGATTTCTAGGTTCTCAA	2302.7	1334/1387.1	-0.75864	1.3008	0.096664	0.90334	0.19333	0.60899
GCACGTTTAGCCACAAATGGA	2606.6	1652/1484.2	-0.73279	1.3007	0.096682	0.90332	0.19336	0.60899
GCAAAGGGACAATATTCTTGC	2132.4	1248.2/1251.4	-0.77032	1.2992	0.096942	0.90306	0.19388	0.60899
GAAGAGAGAAACCTTAGGAAA	2437.9	1421.8/1503.2	-0.73685	1.2968	0.097346	0.90265	0.19469	0.60899
GCAAAGACCACATCTGAAGCT	2278.8	1393.4/1324.7	-0.74522	1.2946	0.097725	0.90228	0.19545	0.60899
GACCGACTTACCTTTTGGAA	2931.2	1564.3/2061.7	-0.69283	1.2945	0.097744	0.90226	0.19549	0.60899
GTTCACTTCCTACAGATGCAC	2633.7	1642.9/1569	-0.71329	1.2938	0.097866	0.90213	0.19573	0.60899
GTTGGAAATTAAGAGATCCTA	2644.8	1648.4/1580.5	-0.71176	1.2935	0.097911	0.90209	0.19582	0.60899
GCCTATAAGCGGGCATACAAC	2324.9	1247.2/1547.3	-0.73417	1.2919	0.098201	0.9018	0.1964	0.60899
GTCTGTGCCCAGCAGTGCTCC	2235.8	1466.5/1210.7	-0.73964	1.2908	0.098378	0.90162	0.19676	0.60899
GCCACTGGACTTCAGAACAAG	2531.8	1361.5/1725.8	-0.71349	1.2906	0.098414	0.90159	0.19683	0.60899
GTTCAGCAAACACCTAAGCTT	2525.5	1552.4/1527.6	-0.71323	1.2903	0.098468	0.90153	0.19694	0.60899
GATTACCTTGGCAATCAGACG	2904.2	1777.2/1837.7	-0.68386	1.2902	0.098494	0.90151	0.19699	0.60899
GCAAGTCATGGCAGGTACAGT	2442.7	1441.9/1524.2	-0.71953	1.2901	0.098508	0.90149	0.19702	0.60899
GTGCCACAACCAGTGTGCTGC	2226.3	1544.2/1124.5	-0.73806	1.2899	0.098548	0.90145	0.1971	0.60899
GCTGTTCTAACGTGCAGATC	2581.1	1551.5/1612.4	-0.70593	1.2892	0.09866	0.90134	0.19732	0.60899
GAGAAATTGAAATTGTAGAA	2566.8	1714.2/1432.6	-0.70576	1.2887	0.098752	0.90125	0.1975	0.60899
GTATGTCAAATGAATAGTGTC	2256.5	1265.5/1450.2	-0.73231	1.2887	0.098754	0.90125	0.19751	0.60899
GTACTGTATCAAGTCATGGC	2714.8	1753.5/1605	-0.69274	1.2881	0.098849	0.90115	0.1977	0.60899
GTCAGAGTAGAATAAAAGGC	1892.1	1200.6/1024.1	-0.76584	1.2877	0.098928	0.90107	0.19786	0.60899
GTATCAATCAGGAAGACCTTC	2299.5	1302.1/1479.4	-0.72504	1.2873	0.098989	0.90101	0.19798	0.60899
GTTTCTCTACAATTGGAAGAT	2638.4	1543.3/1712.9	-0.69617	1.2871	0.099022	0.90098	0.19804	0.60899
GACCTCGTTAAATAAGAGAGT	2008.3	1190.6/1194.4	-0.75147	1.2868	0.099082	0.90092	0.19816	0.60899
GTTCAGAACAAGAGGGAGCTC	2700.5	1621.9/1725.1	-0.69004	1.2866	0.099112	0.90089	0.19822	0.60899
GCAGGATTTCTGCGGGAGAA	2315.4	1343.2/1467.2	-0.72008	1.2859	0.099235	0.90076	0.19847	0.60899
GAGCTATGAGATGGAGGAAGA	2361.5	1279.2/1599.5	-0.71389	1.2851	0.099384	0.90062	0.19877	0.60899
GTGGTTCATCGCGAAGCAGAT	2525.5	1552.4/1556.1	-0.69994	1.285	0.099389	0.90061	0.19878	0.60899
GCTCACATTTCCTTGCCTGG	2694.1	1795.5/1554.1	-0.68552	1.2846	0.099461	0.90054	0.19892	0.60899
GAGCTGAAAATATACGTATTC	1955.8	1206.1/1118.4	-0.75029	1.2842	0.099542	0.90046	0.19908	0.60899
GCAGGTAGTAAATATGAAACT	1842.8	1152.2/1020	-0.76217	1.2841	0.099558	0.90044	0.19912	0.60899
GAACTGAAATCTTTGTTTAAA	2184.9	1641.1/997.6	-0.72733	1.2841	0.099561	0.90044	0.19912	0.60899
GAATTTGTCAGAAACCTGCA	2493.6	1477.5/1593.4	-0.6992	1.2837	0.099624	0.90038	0.19925	0.60899
GACAAGTGCAACCTTCTGGA	2794.4	1515/1988.4	-0.67348	1.2829	0.099772	0.90023	0.19954	0.60899
GTTCATACCAGAGAGCTCAGG	2434.7	1426.3/1569.7	-0.70035	1.2822	0.099889	0.90011	0.19978	0.60899
GATCGAAATTGAGCCACACCA	2980.6	2172.9/1605.7	-0.65749	1.2818	0.09995	0.90005	0.1999	0.60899
GAGAAACTGAACTATCCTACT	2625.7	1688.6/1579.9	-0.68377	1.2818	0.099957	0.90004	0.19991	0.60899
GCAATAACATAGCACTTTGT	2514.3	1463.8/1650.4	-0.69093	1.2811	0.10008	0.89992	0.20017	0.60899
GTTTCCTGGCCTGGAGAAAGA	2780.1	1607.3/1895.4	-0.66635	1.2796	0.10035	0.89965	0.20069	0.60899
GTCCCCTGGCTTAGAGGGAGC	1742.5	1089.2/965.02	-0.76202	1.2795	0.10037	0.89963	0.20073	0.60899
GAAGTAACACAAACTAATTTT	1936.7	1128.5/1189.7	-0.74012	1.2793	0.1004	0.8996	0.20079	0.60899
GTAGAGCCAGCAGAGAGAACA	2527	1547.9/1594.1	-0.68543	1.2793	0.1004	0.8996	0.20079	0.60899
GAAGCAGAATTCTCTTTTATA	1938.2	1123.9/1197.8	-0.73908	1.279	0.10046	0.89954	0.20091	0.60899
GAACTCTGACGGCAGAAGAGA	2266.1	1459.2/1316.6	-0.70689	1.2789	0.10047	0.89953	0.20094	0.60899
GAAACGAGATCGAGAAAGGTA	2638.4	1616.4/1699.3	-0.67005	1.2767	0.10085	0.89915	0.2017	0.60899
GTGATTCACAACTCAGCTCGT	2578	1490.3/1742.1	-0.67331	1.2761	0.10096	0.89904	0.20192	0.60899
GCACCGTATTCTACTGCCTCC	2418.8	1557.9/1450.2	-0.68507	1.2755	0.10106	0.89894	0.20212	0.60899
GAGCCTTTTATTCTACTCTGA	2132.4	1279.2/1330.8	-0.70798	1.2743	0.10128	0.89872	0.20255	0.60899
GCTTAATTCCTTGATAGCGAC	1849.1	1103.8/1114.3	-0.737	1.2743	0.10128	0.89872	0.20257	0.60899
GTTTGGATCCAAGCCATATGA	2531.8	1509.5/1673.5	-0.66945	1.273	0.1015	0.8985	0.203	0.60899
GAGGCCACCTTCTCAAAGAGC	2590.7	1589.9/1687.1	-0.66065	1.2714	0.10179	0.89821	0.20358	0.60899
GCCATCATTACTTTGATTAC	2145.1	1287.4/1355.2	-0.69864	1.271	0.10186	0.89814	0.20371	0.60899
GCATACCAGAGAGCTCAGGAG	2597.1	1568/1724.4	-0.65743	1.2703	0.10198	0.89802	0.20396	0.60899
GAAAACCTGCAGATCATCAG	2274	1623.7/1207.3	-0.68355	1.2698	0.10208	0.89792	0.20415	0.60899
GATTGTGAATTTCTTAGAATC	2409.3	1651.1/1379.7	-0.66856	1.2686	0.1023	0.8977	0.20459	0.60899
GTGGGTCTAAGAGCTAATGC	2939.2	2065/1746.1	-0.62492	1.2676	0.10247	0.89753	0.20493	0.60899
GAAGATAAATTTCTGCTCAAA	2134	1084.6/1560.9	-0.68961	1.267	0.10258	0.89742	0.20516	0.60899
GAGTAATGACTCACACTCGA	2126	1237.2/1408.2	-0.68428	1.2645	0.10302	0.89698	0.20604	0.60899
GATGAATGTTGCAATAACCAG	2360	1414.5/1568.3	-0.66174	1.2641	0.1031	0.8969	0.20619	0.60899
GCTACTTGGTTGCTTTAGGGA	2449.1	1500.3/1613.1	-0.65337	1.2638	0.10315	0.89685	0.20629	0.60899
GATGTTCAATAACTGTGAGG	3182.7	2205.7/1998.6	-0.59813	1.2635	0.1032	0.8968	0.2064	0.60899
GATCACAGATGCAGAAGGCC	2776.9	1629.2/1974.2	-0.62385	1.2624	0.1034	0.8966	0.2068	0.60899
GATGAATGTTGCAATAACCA	2388.6	1371.5/1667.4	-0.65226	1.2613	0.1036	0.8964	0.20721	0.60899
GACACTATTCATTTGACATA	2412.5	1446.4/1628.7	-0.6495	1.261	0.10365	0.89635	0.20731	0.60899
GATCATTTTCTCAGCCTCCAG	2635.3	1925.2/1478.7	-0.63042	1.2607	0.10371	0.89629	0.20742	0.60899
GTTGCTGCAAATACTCGGAAT	3228.8	2383.9/1913.1	-0.58745	1.2604	0.10375	0.89625	0.20751	0.60899
GTGGAAATTACCTATGTGCAG	2589.1	1634.7/1706.1	-0.63197	1.2598	0.10387	0.89613	0.20773	0.60899
GAAACCTAGCCCCAATACTTA	2705.3	1664.8/1849.3	-0.62233	1.2596	0.1039	0.8961	0.20781	0.60899
GCAGCAGATATGGGCGTTAA	1721.8	1095.6/1002.3	-0.71445	1.2593	0.10395	0.89605	0.20791	0.60899
GGTTGTGGCAGCAGTCACTG	2517.5	1620/1623.3	-0.63419	1.2584	0.10413	0.89587	0.20825	0.60899
GAGAATTCGATGATCAACTCA	2237.4	1627.4/1212.7	-0.65553	1.2572	0.10435	0.89565	0.20869	0.60899
GACAGGTTCTTATTCATTGAC	2686.2	1839.3/1663.3	-0.61681	1.2568	0.10441	0.89559	0.20883	0.60899
GCAGAGTGATGTCTGGAGCTA	2773.7	1709.6/1929.4	-0.60801	1.2559	0.10457	0.89543	0.20914	0.60899
GACCAAGTAAGAAAGTACATG	1860.3	1230.8/1077	-0.68853	1.2552	0.1047	0.8953	0.2094	0.60899
GATGATCAACTCACGGAACTT	2420.4	1555.2/1565.6	-0.63302	1.2546	0.10481	0.89519	0.20962	0.60899
GTCGTTCGGAAGCGCACGCTG	2000.3	1125.7/1385.8	-0.67125	1.2542	0.10488	0.89512	0.20976	0.60899
GTTTACTATGACGACTGTGAC	2834.2	1700.5/2046.8	-0.59684	1.2532	0.10506	0.89494	0.21012	0.60899
GAGCGATTCACGTATTAGATG	2474.5	1622.8/1587.3	-0.62421	1.2529	0.10512	0.89488	0.21024	0.60899
GAGACTCGTATTGTCATATTA	1958.9	1306.6/1155	-0.66999	1.252	0.10529	0.89471	0.21058	0.60899
GGACCGACTTACCTTTTGGA	3036.3	1989.2/2075.9	-0.57876	1.2517	0.10533	0.89467	0.21067	0.60899
GCAAGAAGATGCACGAAGGC	1825.3	1229/1047.8	-0.68063	1.2504	0.10557	0.89443	0.21114	0.60899
GTTGTGTGACAAAGCGTAAGG	2714.8	1737.9/1846.6	-0.59882	1.2504	0.10558	0.89442	0.21115	0.60899
GATCCTCACCAGCAGTTCAGC	2415.6	1588.1/1548.6	-0.62283	1.2503	0.10559	0.89441	0.21118	0.60899
GCCTCACAACTGCAGACATA	2640	1849.4/1624	-0.60393	1.2501	0.10563	0.89437	0.21126	0.60899
GTGCCCATTATTATTTGATC	2402.9	1581.7/1539.1	-0.62254	1.2498	0.10569	0.89431	0.21139	0.60899
GCCACAACAGGGCATTTTAC	2157.9	1222.6/1543.2	-0.64153	1.2485	0.10593	0.89407	0.21186	0.60899
GAGGTAGTAAATATGAAACTA	2331.3	1401.7/1619.9	-0.6255	1.2484	0.10594	0.89406	0.21187	0.60899
GCAAAGCAGAAACTCACATCG	2113.3	1361.5/1342.3	-0.64412	1.2478	0.10606	0.89394	0.21211	0.60899
GCCCAAGGAAGCCAAGCCAAA	2154.7	1356.9/1412.2	-0.63766	1.2468	0.10624	0.89376	0.21248	0.60899
GCCTGATGGATGAAGAAGACA	2256.5	1410.8/1508.6	-0.62807	1.2467	0.10625	0.89375	0.21249	0.60899
GAGTGTGGAAAAGCTAACAGA	2352	1495.8/1579.2	-0.61299	1.2441	0.10673	0.89327	0.21347	0.60899
GCGCAAGTGTAAGAAGTGCGA	1656.6	1129.4/933.13	-0.68329	1.2435	0.10684	0.89316	0.21368	0.60899
GTCTACTTGGCACTCGCTGGG	2681.4	1769.9/1806.5	-0.5842	1.2434	0.10686	0.89314	0.21371	0.60899
GCTGCCCATGAGAAATTTACA	2071.9	1278.3/1386.5	-0.63657	1.2431	0.10692	0.89308	0.21385	0.60899
GCAAGCCACTCACCAGGCACT	2186.5	1445.5/1398.7	-0.62025	1.2409	0.10732	0.89268	0.21464	0.60899
GAACTAACCGCCATGAGGCAG	2504.8	1604.5/1721.7	-0.5905	1.2402	0.10745	0.89255	0.21489	0.60899
GTGGCAGAAAGGAAAAGCGG	2014.6	1229/1366.8	-0.63397	1.2397	0.10755	0.89245	0.2151	0.60899
GTGGCTTGCATTGATAGAAA	2280.4	1401.7/1590	-0.60798	1.2394	0.10759	0.89241	0.21518	0.60899
GATTTTAACTTTCTCACCTTC	2121.3	1352.3/1403.4	-0.62211	1.2391	0.10765	0.89235	0.2153	0.60899
GATCCATGTGGTTACAATATT	2783.2	1878.6/1881.9	-0.5656	1.239	0.10767	0.89233	0.21534	0.60899
GTCTTTGTGTCTTAGCTCTCT	3520	2542/2382.7	-0.51538	1.2386	0.10775	0.89225	0.2155	0.60899
GTCCAGGCCCAACTGTGAGCA	2157.9	1457.4/1357.3	-0.61627	1.2382	0.10782	0.89218	0.21565	0.60899
GATACGCATGATTGCAAGAGG	2132.4	1312.1/1465.9	-0.61808	1.2379	0.10787	0.89213	0.21574	0.60899
GATATAAACTGTCGCGGTAAA	2576.4	1767.2/1684.4	-0.57783	1.2374	0.10796	0.89204	0.21592	0.60899
GATTTCATGACAGCAAGACAG	3144.5	2189.3/2147.2	-0.53608	1.2374	0.10798	0.89202	0.21595	0.60899
GCAGTATAAACTAGACATGTC	2113.3	1466.5/1286.7	-0.618	1.2371	0.10802	0.89198	0.21604	0.60899
GAAATGCTGATGAATCCAATG	2493.6	1670.3/1656.6	-0.5838	1.2371	0.10802	0.89198	0.21604	0.60899
GACATTGAGGGCAATTTCAAC	2059.2	1207/1474.7	-0.61854	1.2352	0.10838	0.89162	0.21676	0.60899
GATCTGTGGAGCTTCAAAAGA	2254.9	1554.3/1427.2	-0.59675	1.2339	0.10862	0.89138	0.21724	0.60899
GCATAAGTGACAGCAGAATGT	2426.8	1546.9/1700	-0.57968	1.2331	0.10876	0.89124	0.21753	0.60899
GAGCTTAATGTGCAGGTCAGA	2544.5	1704.1/1725.8	-0.56898	1.2328	0.10883	0.89117	0.21766	0.60899
GTGTCATGAAATCAGCAAGAG	2675	1727.9/1904.3	-0.55849	1.2327	0.10884	0.89116	0.21768	0.60899
GCATGTCTTCTTCATCCATCA	2318.6	1349.6/1738	-0.58646	1.232	0.10897	0.89103	0.21793	0.60899
GCTTACAGCTCTGGCCACAAC	2283.6	1590.8/1444.1	-0.5893	1.2319	0.10899	0.89101	0.21798	0.60899
GAACTGAAGACCCTAGAAATA	2383.8	1406.2/1783.5	-0.57956	1.2316	0.10905	0.89095	0.21811	0.60899
GCACTTACGACTGCAGATAGG	2345.6	1655.7/1479.4	-0.58115	1.2309	0.10919	0.89081	0.21838	0.60899
GAAGTAAGAAAGTACATGAGG	1974.8	1450.1/1125.9	-0.61625	1.2307	0.10921	0.89079	0.21842	0.60899
GTCAAGATCCTCAAGAGAGCT	2207.2	1446.4/1484.2	-0.59067	1.2296	0.10942	0.89058	0.21884	0.60899
GAAAATTATCGGAAACGGTAG	2270.8	1535.1/1493.7	-0.58418	1.2294	0.10947	0.89053	0.21894	0.60899
GTCCCTTCTCTGATCCCTCAT	1861.9	1285.6/1131.3	-0.62317	1.2286	0.10961	0.89039	0.21921	0.60899
GCTCAAAATCTCTGCACCAGG	1976.4	1280.1/1308.4	-0.61038	1.2284	0.10965	0.89035	0.2193	0.60899
GAGCAGCTCACTCACAAAGGA	2468.2	1530.5/1807.2	-0.5643	1.2283	0.10967	0.89033	0.21935	0.60899
GAGTCTTACAAATCTATGTA	2426.8	1747.1/1531.7	-0.56562	1.2274	0.10984	0.89016	0.21968	0.60899
GCTGTGGAGCTTCAAAAGAAG	2175.4	1210.7/1684.4	-0.58732	1.227	0.10991	0.89009	0.21982	0.60899
GAAACCCTATGCCCAAATGAG	2605	1796.4/1763.1	-0.54936	1.2267	0.10996	0.89004	0.21992	0.60899
GATTTCATACCAGAGAGCTC	2317	1495.8/1618.5	-0.57302	1.2265	0.11001	0.88999	0.22002	0.60899
GTGAAGAAGACATGGACGACG	2759.4	1964.5/1840.5	-0.53622	1.2263	0.11005	0.88995	0.2201	0.60899
GTCATATGGCTTGGATCCAA	2485.7	1744.3/1632.1	-0.55786	1.2262	0.11006	0.88994	0.22011	0.60899
GTCGCCACACGGAGCTTGGAG	2054.4	1330.4/1385.8	-0.59679	1.2261	0.11009	0.88991	0.22017	0.60899
GACAAAGATCGCATGGCATAC	2383.8	1517.7/1702.7	-0.56574	1.2259	0.11012	0.88988	0.22023	0.60899
GCTGTGCTTTGAACAATCATC	2377.5	1471.1/1741.4	-0.56544	1.2256	0.11018	0.88982	0.22037	0.60899
GCAACTTCTACCGTGCCCTGA	1973.3	1288.4/1311.1	-0.60197	1.2248	0.11032	0.88968	0.22065	0.60899
GCTGTGAGTCCAGGTTGTAAG	2848.5	1977.3/1986.4	-0.52313	1.2236	0.11055	0.88945	0.2211	0.60899
GAGGCTCAGATGAAATGCATC	2786.4	1854/2013.5	-0.5268	1.2232	0.11062	0.88938	0.22125	0.60899
GATCAGCCCATTTCTGCGCAC	2632.1	1706.9/1917.1	-0.53837	1.2231	0.11065	0.88935	0.22129	0.60899
GCTGAATGACAAGGTAGCGCT	2054.4	1300.2/1431.2	-0.58869	1.2227	0.11071	0.88929	0.22143	0.60899
GGCAGGTCTTGACGCAGTGG	2644.8	1627.4/2018.9	-0.53648	1.2227	0.11071	0.88929	0.22143	0.60899
GACAGATAATTGTCCCACAGC	2671.9	1837.5/1853.4	-0.53364	1.2224	0.11077	0.88923	0.22154	0.60899
GGAAATGGGTAGGATACTCT	2905.8	1790/2281.6	-0.51313	1.2212	0.111	0.889	0.22201	0.60899
GTGGACAGTGTTGAGATACTC	2733.9	1719.6/2078	-0.52564	1.2211	0.11102	0.88898	0.22204	0.60899
GAGTTCCCAGAAATATATTGC	2315.4	1496.7/1645	-0.55941	1.2208	0.11108	0.88892	0.22215	0.60899
GTGGTTTATGTATTCTGAAAG	2043.3	1351.4/1372.2	-0.58501	1.2208	0.11109	0.88891	0.22217	0.60899
GTGCAACTTTTAGGGAACTTG	2369.5	1605.4/1621.9	-0.55394	1.2205	0.11113	0.88887	0.22226	0.60899
GTAGTGCAGAGAGACATGGA	2667.1	1928/1768.5	-0.52886	1.2203	0.11117	0.88883	0.22234	0.60899
GGGAACTGCATCGTTATACT	2926.5	2002/2111.9	-0.50844	1.2199	0.11125	0.88875	0.22251	0.60899
GCAAACGGTCAGAAGCTTACA	2114.9	1335/1503.2	-0.5753	1.2197	0.11129	0.88871	0.22259	0.60899
GAGCGCTCTAGACAGTACTAT	2414.1	1722.4/1582.6	-0.54655	1.2191	0.11141	0.88859	0.22281	0.60899
GTTGTGAATTTCTTAGAATCA	2143.5	1359.6/1526.3	-0.57065	1.2189	0.11144	0.88856	0.22288	0.60899
GTAGCAGCTCACTCACAAAGG	2687.8	1936.2/1805.9	-0.52234	1.2183	0.11155	0.88845	0.22311	0.60899
GATAGAGCCAGCAGAGAGAAC	2530.2	1827.5/1666.1	-0.53433	1.2181	0.1116	0.8884	0.2232	0.60899
GCCCCACAAATCTTTAGTTGT	1951	1258.2/1337.6	-0.58765	1.2179	0.11162	0.88838	0.22324	0.60899
GCTATACCTTTGTTACTTCCA	2745.1	1824.7/2026.4	-0.51133	1.2156	0.11207	0.88793	0.22415	0.60899
GTATTGCTGTCTGTTGTTAAT	3319.5	2297.1/2490.6	-0.47147	1.2155	0.11208	0.88792	0.22416	0.60899
GATCTCCAGAGGGGGAAACAG	1968.5	1216.2/1417	-0.57992	1.2155	0.11208	0.88792	0.22417	0.60899
GACAATCATCTGGCAGCGAGG	2826.2	1957.2/2025.1	-0.50507	1.2155	0.11209	0.88791	0.22418	0.60899
GGAACACCTCCTCTCTTAAC	2404.5	1821.1/1488.9	-0.53864	1.2155	0.11209	0.88791	0.22418	0.60899
GCAGAAGGAGGCAAAGTAAGG	2482.5	1501.3/1932.1	-0.53191	1.2154	0.1121	0.8879	0.2242	0.60899
GCAACCCTGCCCTGTGCAACG	2374.3	1649.3/1627.4	-0.53499	1.2129	0.11258	0.88742	0.22517	0.60899
GTTCTAGAACCTCTGGCCTAA	2395	1515.9/1796.4	-0.53193	1.2124	0.11268	0.88732	0.22537	0.60899
GCTTTCTCAGCAACATGTCGA	2250.1	1486.6/1598.2	-0.54454	1.2123	0.11271	0.88729	0.22541	0.60899
GCAGGCTAGTATAGATGCTTA	2224.7	1490.3/1560.2	-0.54427	1.2112	0.11291	0.88709	0.22583	0.60899
GAACATCACCTGCACAGGAC	2732.3	1884.1/1979.6	-0.49993	1.2105	0.11305	0.88695	0.2261	0.60899
GATGCTCCAAGCTCATCCCC	2727.5	1934.4/1921.9	-0.50018	1.2104	0.11306	0.88694	0.22612	0.60899
GACACTTACGACTGCAGATAG	2770.5	1904.2/2026.4	-0.49518	1.2097	0.1132	0.8868	0.22639	0.60899
GACTCAGCCATTTTATTAGAA	2024.2	1233.5/1515.4	-0.55813	1.2089	0.11336	0.88664	0.22671	0.60899
GATACGAGGCGCTTTTCTTTG	689.05	405.7/400.4	-0.77218	1.2088	0.11336	0.88664	0.22672	0.60899
GACGCCTCCTCAAATTAGCTC	1844.4	1130.3/1342.3	-0.57669	1.2087	0.1134	0.8866	0.22679	0.60899
GCTAGAGAAGTTATTCAGCCC	1995.5	1568.9/1138.8	-0.5594	1.2082	0.11349	0.88651	0.22698	0.60899
GCATCACGTAGGCTTCCTGGA	3127	2381.2/2151.3	-0.4643	1.2074	0.11364	0.88636	0.22728	0.60899
GTGCTAACTTGCAAGATCTAA	2240.6	1601.8/1493.7	-0.53345	1.2073	0.11366	0.88634	0.22731	0.60899
GCTCTTCTTAGACCATCCAGG	2457	1714.2/1728.5	-0.51314	1.2068	0.11375	0.88625	0.22751	0.60899
GAAGCATGACTCCTGAGCAGC	2554.1	1884.1/1717.6	-0.50388	1.2063	0.11385	0.88615	0.2277	0.60899
GGATACTCTTGGGAACCTGG	3173.1	2280.7/2337.2	-0.4585	1.2063	0.11386	0.88614	0.22771	0.60899
GCGTACCAGCCCCTGTGAGAA	1912.8	1313.9/1282.6	-0.55871	1.2043	0.11424	0.88576	0.22847	0.60899
GCTTTAAAAACTACGAATGCT	2191.3	1517.7/1515.4	-0.53068	1.2043	0.11425	0.88575	0.22849	0.60899
GCTCAGGAGTCATGCTTAGGA	2498.4	1906/1623.3	-0.50136	1.2034	0.11442	0.88558	0.22884	0.60899
GAAGGTTCAATCAGACAGCA	3219.3	2522.8/2202.9	-0.44605	1.2024	0.11461	0.88539	0.22922	0.60899
GATTTGATGACTGGTATTAG	3144.5	2289.8/2315.5	-0.44935	1.2017	0.11474	0.88526	0.22948	0.60899
GCTTTTATTCTACTCTGACGG	2001.9	1271.9/1486.2	-0.53736	1.1993	0.11521	0.88479	0.23041	0.60899
GTGTGTGACAAAGCGTAAGGA	2714.8	1965.4/1945	-0.47333	1.1989	0.11529	0.88471	0.23057	0.60899
GCACTTGTGTAGGATGAAGC	2324.9	1847.6/1432.6	-0.50317	1.1979	0.11548	0.88452	0.23095	0.60899
GCCTGCCTGAGGAGACCTGGA	2189.7	1546/1518.8	-0.51463	1.1975	0.11555	0.88445	0.2311	0.60899
GCTTCCTTGATAAATTGGATG	1998.7	1295.7/1465.9	-0.53329	1.1975	0.11556	0.88444	0.23112	0.60899
GCAACGTGACAAATGCCAGAC	2122.8	1549.7/1409.5	-0.52049	1.1973	0.1156	0.8844	0.23119	0.60899
GTCTGTGGAGCTTCAAAAGAA	2274	1815.6/1385.8	-0.50629	1.1973	0.1156	0.8844	0.23119	0.60899
GCGTCAATGTAGTGGGCACAC	1153.7	712.71/767.54	-0.63975	1.1955	0.11594	0.88406	0.23187	0.60899
GATGATTCTAATGGGCAACCA	2907.4	2307.2/1950.4	-0.4495	1.1949	0.11606	0.88394	0.23212	0.60899
GACAAAATGCCGTGCGTCAAT	2390.2	1748.9/1655.9	-0.48933	1.1945	0.11614	0.88386	0.23227	0.60899
GTGACCCCTAACGCAACCTGT	3308.4	2569.4/2373.9	-0.42051	1.1941	0.11621	0.88379	0.23242	0.60899
GTAGGACACACGAGTTATGCG	1958.9	1326.7/1389.2	-0.52831	1.1937	0.1163	0.8837	0.23261	0.60899
GATCAATCAGGAAGACCTTCA	2414.1	1515/1934.8	-0.48472	1.1935	0.11634	0.88366	0.23269	0.60899
GTCCCTCCAGCATCTCCAGAG	2087.8	1406.2/1517.4	-0.51393	1.1931	0.11641	0.88359	0.23282	0.60899
GTCAATACTGGACGGAGTCAG	2574.8	1899.6/1819.4	-0.46929	1.1926	0.11651	0.88349	0.23302	0.60899
GCCATGAACATCACCTGCAC	2905.8	1788.2/2483.8	-0.44384	1.1925	0.11653	0.88347	0.23306	0.60899
GAGGGATCGTTAGGAAGGGAA	2702.1	1902.4/2029.8	-0.45854	1.1923	0.11657	0.88343	0.23314	0.60899
GCTCACCAGGCACTGGGAGGA	1742.5	1111.1/1270.4	-0.54891	1.1923	0.11658	0.88342	0.23315	0.60899
GACGCATCTCCAGCCTCACGT	1844.4	1197/1344.4	-0.53716	1.1922	0.11659	0.88341	0.23318	0.60899
GTGCAGCTGCAGGAGGAAATG	2334.5	1591.7/1735.3	-0.48864	1.1922	0.11659	0.88341	0.23318	0.60899
GATGATAGCTCAAAATCCCCC	2931.2	2098.8/2219.8	-0.44075	1.192	0.11663	0.88337	0.23326	0.60899
GCACTGTGAGAGCACAGAGC	1048.7	655.15/682.71	-0.64789	1.191	0.11682	0.88318	0.23364	0.60899
GCACATCCATCTGGTACGTGG	1914.4	1301.2/1356.6	-0.52634	1.1909	0.11685	0.88315	0.2337	0.60899
GTTGAAGGCTGTCCAACGAAT	2471.3	1705/1858.8	-0.47165	1.19	0.11702	0.88298	0.23403	0.60899
GATAAACTGGAAAAAACTGTT	1927.1	1486.6/1199.8	-0.5204	1.189	0.11723	0.88277	0.23445	0.60899
GTCATCATTGCAAAACTTTCA	2517.5	1830.2/1818.1	-0.46456	1.1887	0.11728	0.88272	0.23456	0.60899
GAAACCTTAGGAAATGGAAAG	1928.7	1314.9/1377	-0.51873	1.1883	0.11735	0.88265	0.2347	0.60899
GTACTTGTCCATCTTTCTCC	3894	2936.7/3081.7	-0.37176	1.1882	0.11738	0.88262	0.23476	0.60899
GAAATGCAGAGTAGACATTGA	2083.1	1760.8/1180.8	-0.50182	1.1879	0.11744	0.88256	0.23488	0.60899
GACATAGGAATAACGACCAC	2274	1438.2/1814	-0.48357	1.1878	0.11745	0.88255	0.23491	0.60899
GTGTGACTGAACATAACTGT	2713.2	1987.4/1996.5	-0.44563	1.1873	0.11756	0.88244	0.23511	0.60899
GTGGCTTGCATTGATAGAAAT	2367.9	1862.2/1548.6	-0.47325	1.187	0.11761	0.88239	0.23523	0.60899
GAGTAACAAGCTCACGCAGTT	2522.3	1823.8/1843.2	-0.45991	1.1869	0.11763	0.88237	0.23527	0.60899
GAGGTGAATGAATAATGAAAG	2565.2	1811.9/1928.7	-0.45561	1.1866	0.1177	0.8823	0.2354	0.60899
GCAGATTTGCAGACACAGTGA	2374.3	1862.2/1562.2	-0.4714	1.1865	0.11772	0.88228	0.23544	0.60899
GCCCACAGAGGAGGACTCAC	2232.6	1535.1/1657.2	-0.4839	1.1864	0.11774	0.88226	0.23548	0.60899
GGGCGTTTTCAAAGCTCAGG	1487.9	977.69/1033.6	-0.56471	1.1855	0.11792	0.88208	0.23583	0.60899
GCAAGGATTTCTGTTCTGTA	2620.9	1872.2/1970.1	-0.4479	1.1852	0.11797	0.88203	0.23593	0.60899
GATGGACTTCCAGAACCACC	2431.6	1699.5/1835	-0.46012	1.1838	0.11824	0.88176	0.23649	0.60899
GCAGCTTCTCGACGGAGGTAT	2522.3	1795.5/1897.5	-0.44974	1.1826	0.11847	0.88153	0.23695	0.60899
GCATGGGAGAAAACAACACCC	2226.3	1546/1659.3	-0.47392	1.1819	0.11862	0.88138	0.23723	0.60899
GATGTGGTCTTTGGAAACAG	2539.8	1991/1736	-0.44649	1.1819	0.11863	0.88137	0.23725	0.60899
GAAGCACTAGTCCGTATGATG	2765.7	1998.3/2114	-0.42755	1.1814	0.11872	0.88128	0.23745	0.60899
GAGATTCATTCACGAGTTGGG	2535	1952.6/1770.6	-0.44523	1.1812	0.11876	0.88124	0.23753	0.60899
GTCTAAGAGCTAATGCGGGCA	1637.5	1126.6/1134	-0.53436	1.1809	0.11883	0.88117	0.23765	0.60899
GCTGTGAGTCCAGGTTGTAA	2372.7	1639.2/1817.4	-0.45693	1.1803	0.11893	0.88107	0.23787	0.60899
GCAGATGGATGTGAACCCCGA	2415.6	1734.3/1797.7	-0.45172	1.1797	0.11906	0.88094	0.23811	0.60899
GAAAACAGGACGATGTGCGGC	1968.5	1250/1547.3	-0.49276	1.1792	0.11916	0.88084	0.23832	0.60899
GAGTCTTAAAGACCCTAAGCT	2410.9	1888.7/1646.4	-0.44761	1.1778	0.11944	0.88056	0.23887	0.60899
GCGGGCCTTCACATACACAG	2679.8	1866.8/2135	-0.42132	1.176	0.11979	0.88021	0.23959	0.60899
GACCCTCCGAATCGTAACGGA	1774.3	1143.1/1359.3	-0.50364	1.1748	0.12003	0.87997	0.24006	0.60899
GAGATTTGCAGACACAGTGAA	2861.2	2214.9/2107.8	-0.40453	1.1747	0.12006	0.87994	0.24011	0.60899
GACGCTCACCTGTTTCAGATA	1881	1375.2/1305	-0.48883	1.1736	0.12027	0.87973	0.24055	0.60899
GATTTCAAACAGAGGGGCAGA	2239	1547.9/1723.1	-0.45293	1.1736	0.12028	0.87972	0.24055	0.60899
GACTGGCAGATGATGAGAGTA	2616.2	1949.9/1961.3	-0.41966	1.1732	0.12036	0.87964	0.24071	0.60899
GAGGAATCCTATGACCTGATT	2695.7	1917.9/2131.6	-0.41274	1.1729	0.12041	0.87959	0.24083	0.60899
GAGGATGTTCAATAACTGTG	3211.3	2621.5/2329.8	-0.37524	1.1726	0.12048	0.87952	0.24097	0.60899
GAGAACCTCTGGCCTAAAGGA	2396.6	1888.7/1654.5	-0.4357	1.1723	0.12054	0.87946	0.24108	0.60899
GAGCATTCTCACCAAGACCGA	2460.2	1938.9/1713.6	-0.42969	1.172	0.12059	0.87941	0.24118	0.60899
GCAGATTCATTCTTACAACAG	2165.8	1352.3/1805.9	-0.45557	1.1718	0.12063	0.87937	0.24127	0.60899
GAATTATGTGGTGACAGATCA	2732.3	2032.1/2088.2	-0.40721	1.1718	0.12064	0.87936	0.24129	0.60899
GACCCATGTCAGTTATTATG	2390.2	1813.8/1727.1	-0.4328	1.1708	0.12083	0.87917	0.24167	0.60899
GCGAGTCGAATTCCCAACTGA	2167.4	1701.4/1465.9	-0.4525	1.1706	0.12088	0.87912	0.24176	0.60899
GTGGGCAAAGAAGAAACGGAG	1919.2	1320.3/1438	-0.47636	1.1701	0.12098	0.87902	0.24196	0.60899
GTATTGAGATGTTTTCACATC	2627.3	1952.6/2001.3	-0.41011	1.1696	0.12109	0.87891	0.24218	0.60899
GACGTGGGGACATATACGTGT	2199.2	1584.4/1644.3	-0.44578	1.169	0.1212	0.8788	0.24239	0.60899
GTGCTGTACAATACAATCTCT	3104.7	2519.2/2280.2	-0.37147	1.168	0.1214	0.8786	0.24281	0.60899
GATCTACTTGGCACTCGCTG	3166.8	2320/2595.1	-0.36566	1.1673	0.12154	0.87846	0.24309	0.60899
GACCCATATATGCTGCCGCAC	3112.7	2605/2220.5	-0.36732	1.1665	0.12171	0.87829	0.24342	0.60899
GACTACTGGCTATCCGCGCCA	2492	1839.3/1902.2	-0.41349	1.1663	0.12174	0.87826	0.24348	0.60899
GTAGAGATTCCCATGTGCAG	2563.6	2327.3/1538.5	-0.40727	1.1662	0.12177	0.87823	0.24354	0.60899
GCTTCTGCTGGGAATTCAGAT	1928.7	1551.5/1241.2	-0.46566	1.166	0.12181	0.87819	0.24361	0.60899
GTTTAGAGGACGAAGCATTAC	2848.5	2265.1/2099.7	-0.38411	1.1657	0.12187	0.87813	0.24373	0.60899
GTGCAAATAAAACCGGACTGA	2538.2	1557.9/2268	-0.4078	1.1655	0.1219	0.8781	0.2438	0.60899
GATGAAGTGAGAACTATTTT	3033.1	2407.7/2287	-0.36962	1.1651	0.12198	0.87802	0.24396	0.60899
GTGCCCTCAGGTTAATAGGCA	2184.9	1664.8/1562.9	-0.43682	1.1647	0.12208	0.87792	0.24415	0.60899
GTTCTGTAGGGTATTAAGGCC	2267.7	1699.5/1670.1	-0.42837	1.1643	0.12214	0.87786	0.24428	0.60899
GAAGAAGAATTGGGGATGATG	2706.9	2088.8/2038.6	-0.39122	1.1642	0.12217	0.87783	0.24434	0.60899
GTCAGAGTTTCAGCTGGGTT	2552.5	2044/1816	-0.40311	1.1641	0.1222	0.8778	0.2444	0.60899
GAGAGCGTCTTCGTGACAAAC	2210.4	1642/1633.5	-0.43236	1.1638	0.12225	0.87775	0.24451	0.60899
GTGGGGTTGTAGAGCATGAGT	2582.7	1895.1/2023	-0.39857	1.1632	0.12238	0.87762	0.24476	0.60899
GATAACCAGCCACCTCCTGGA	2794.4	2167.4/2121.4	-0.3818	1.163	0.12241	0.87759	0.24481	0.60899
GAATCGCAGGTATCCCAGAGC	2277.2	1564.3/1831.6	-0.42323	1.1625	0.12251	0.87749	0.24502	0.60899
GATCAATACTGGACGGAGTCA	3082.4	2341/2462.8	-0.35977	1.1624	0.12253	0.87747	0.24507	0.60899
GAAAGTGTGCTGAACATTATT	2159.4	1542.4/1654.5	-0.43375	1.1623	0.12255	0.87745	0.2451	0.60899
GTTAAGGCCAGGCTATCAATC	2254.9	1706.9/1653.2	-0.42439	1.1622	0.12258	0.87742	0.24517	0.60899
GGCCTCTGCGGAGACAGAGT	2468.2	1921.6/1804.5	-0.40559	1.1621	0.12259	0.87741	0.24518	0.60899
GACTCTGACGGCAGAAGAGAA	2165.8	1628.3/1582.6	-0.43172	1.1617	0.12267	0.87733	0.24534	0.60899
GAGATGAAGTGAGAACTATTT	2856.4	2023/2386.1	-0.37359	1.1615	0.12272	0.87728	0.24544	0.60899
GATAACCTTCTCAGCGCGGAG	2570	1856.7/2052.2	-0.39483	1.1612	0.12279	0.87721	0.24558	0.60899
GTCCTGCCGCGTATGATTTCT	1473.6	1091.9/978.59	-0.50893	1.1611	0.1228	0.8772	0.2456	0.60899
GATCGGTACTGTATCAAGTCA	2523.9	1811/2018.3	-0.39838	1.1611	0.12281	0.87719	0.24562	0.60899
GAAGCAGATGATCGATGAGGC	2616.2	2140.9/1854.7	-0.38887	1.1602	0.12298	0.87702	0.24597	0.60899
GATCATAATTCCTCTGCACAT	3496.2	2745.8/2827.2	-0.32722	1.1599	0.12305	0.87695	0.2461	0.60899
GAATGTGATGTGGTCTTAAGC	2776.9	2091.5/2192	-0.37451	1.1594	0.12315	0.87685	0.2463	0.60899
GAAATGCAGAGTAGACATTG	2388.6	1735.2/1874.4	-0.40414	1.1586	0.1233	0.8767	0.2466	0.60899
GCTTAAAGATGCCATTTGGCT	2786.4	1972.7/2333.2	-0.37195	1.1586	0.12331	0.87669	0.24661	0.60899
GTGTGCTGCCGCGCTAGTAA	2597.1	2107.1/1867.6	-0.38587	1.1583	0.12337	0.87663	0.24675	0.60899
GTTATGAGTAGTGTGGAATTC	2200.8	1424.5/1869.6	-0.41791	1.1573	0.12358	0.87642	0.24715	0.60899
GCTGAGAATGTGGAATACCTA	2401.3	1657.5/1983.7	-0.39924	1.157	0.12363	0.87637	0.24726	0.60899
GCAAACATGGGTGCGCAACG	2200.8	1449.2/1846.6	-0.41721	1.157	0.12364	0.87636	0.24728	0.60899
GGCTGTTAGGTGAAAATCAT	2552.5	2020.3/1888	-0.38522	1.1565	0.12374	0.87626	0.24749	0.60899
GAGTGAAGATTTATTAGGACC	2659.1	1909.7/2187.9	-0.376	1.1562	0.1238	0.8762	0.24761	0.60899
GAATGACAAGGTAGCGCTGG	2888.3	1875/2632.4	-0.35777	1.1558	0.12388	0.87612	0.24777	0.60899
GCTTTGTTAACAATGCCATGT	2488.8	1991/1810.6	-0.38868	1.1557	0.1239	0.8761	0.2478	0.60899
GAAGCGGGCACACATGACAAG	2304.3	1746.1/1742.7	-0.40134	1.1543	0.12419	0.87581	0.24838	0.60899
GCGTCTAGTGATCCCCAAATC	1050.3	755.66/669.81	-0.55869	1.1534	0.12437	0.87563	0.24875	0.60899
GAACTCCCTTGGCTCACTGAG	2173.8	1528.7/1741.4	-0.41066	1.1531	0.12443	0.87557	0.24886	0.60899
GACCGAGGAAACAGCTGCCAG	2439.5	1983.7/1748.2	-0.38651	1.153	0.12445	0.87555	0.2489	0.60899
GAAAGGAAATGCAGTTTTAG	2552.5	2142.7/1791.6	-0.37564	1.1524	0.12458	0.87542	0.24916	0.60899
GCCCTAAAAGTTGCAGCCCCC	1675.7	1267.3/1167.3	-0.46073	1.1517	0.12472	0.87528	0.24945	0.60899
GTCCGGGCCCCAGCAGCCCTC	1966.9	1448.3/1476	-0.42757	1.1515	0.12475	0.87525	0.24951	0.60899
GAATTTATTGGAGCATGACCA	2794.4	2079.7/2301.3	-0.35116	1.15	0.12507	0.87493	0.25013	0.60899
GATGCAGAAGGAGGCAAAGTA	2239	1672.1/1727.8	-0.39715	1.15	0.12508	0.87492	0.25016	0.60899
GACAAACGACCTTGAGCAGGG	2361.5	1823.8/1799.7	-0.38214	1.1483	0.12543	0.87457	0.25085	0.60899
GTTTCTGCCACCCCTGCACGT	2461.8	1766.2/2033.9	-0.37349	1.1483	0.12543	0.87457	0.25085	0.60899
GACCCGTAGGTGCAGTTTGGA	2697.3	2110.7/2108.5	-0.35439	1.1483	0.12543	0.87457	0.25086	0.60899
GACTCGAAATCACCTATGGTA	2148.3	1812.8/1443.5	-0.39975	1.1474	0.1256	0.8744	0.2512	0.60899
GCAGTGCTCCCCCTTACAACC	2687.8	2126.3/2082.1	-0.35302	1.1474	0.12562	0.87438	0.25123	0.60899
GACTCACCAGGTTCCGCAGC	2200.8	1515.9/1837.1	-0.3924	1.1464	0.12581	0.87419	0.25162	0.60899
GACCCAATGAGAATGCCTTGC	2364.7	1858.5/1795.7	-0.37194	1.144	0.1263	0.8737	0.2526	0.60899
GAGCACGGAACACCTGAAAC	1946.2	1494/1431.2	-0.41188	1.1439	0.12633	0.87367	0.25266	0.60899
GTACTATGGGTAGTATCTGT	2831	2036.7/2455.3	-0.33381	1.1438	0.12635	0.87365	0.25271	0.60899
GCTTTGAGTACTGACTGATCA	2437.9	1948.1/1840.5	-0.36384	1.1433	0.12646	0.87354	0.25292	0.60899
GCAGATCCGTGAAGAGGCTAA	2504.8	1949.9/1966.7	-0.35491	1.1419	0.12675	0.87325	0.2535	0.60899
GTCAGAGTTTCAGCTGGGTTG	2197.6	1786.3/1588	-0.38114	1.1415	0.12683	0.87317	0.25367	0.60899
GTTGCCCAGGAAGGGACAGAG	2208.8	1729.7/1669.4	-0.37788	1.1405	0.12703	0.87297	0.25406	0.60899
GAGAATGCCATCTAGTTAGTA	2622.5	1943.5/2203.5	-0.33873	1.1391	0.12734	0.87266	0.25468	0.60899
GTAAAAGTTACCGGTACGATA	2332.9	1758.9/1870.3	-0.36227	1.1387	0.12741	0.87259	0.25483	0.60899
GAGGCTAGTATAGATGCTTAG	2563.6	2108.9/1935.5	-0.34213	1.1385	0.12746	0.87254	0.25492	0.60899
GATCAGGAAGACCTTCAGGGA	2418.8	2024.8/1763.1	-0.35274	1.1378	0.12759	0.87241	0.25519	0.60899
GCGGCCAAAGTTGAGAACTAC	2116.5	1715.1/1539.8	-0.37885	1.1372	0.12773	0.87227	0.25547	0.60899
GTGTGACAAAGCGTAAGGAG	2471.3	1730.6/2159.4	-0.34536	1.1366	0.12785	0.87215	0.25571	0.60899
GAATTCGCTCCACTGTGTTGA	2585.9	2097/2009.4	-0.33264	1.1352	0.12815	0.87185	0.2563	0.60899
GCTTCAGTTGTACAAGACTGT	2280.4	1811.9/1744.8	-0.35856	1.1351	0.12817	0.87183	0.25634	0.60899
GACGGGGACACTTCTTCACGC	2344	1726/1945.7	-0.35238	1.1349	0.12821	0.87179	0.25642	0.60899
GAGAAGAAAAAAATGTCTACG	1976.4	1406.2/1616.5	-0.38682	1.1345	0.12829	0.87171	0.25657	0.60899
GTACACAACTAACTGGGCGC	1793.4	1229.9/1476.7	-0.40598	1.1342	0.12836	0.87164	0.25672	0.60899
GTAGCTCTTAGACCCACAGAC	2449.1	1981/1886.6	-0.34064	1.1338	0.12845	0.87155	0.25689	0.60899
GTTTCATCTGAGCCTCAAATT	1817.3	1283.8/1466.5	-0.40194	1.1336	0.12848	0.87152	0.25696	0.60899
GTACTGTGCTGTACAACCTCT	3058.5	2235.9/2754.6	-0.29356	1.1335	0.1285	0.8715	0.257	0.60899
GTCTGCGGGAGAATGGAACTG	2786.4	2425/2065.8	-0.31132	1.1327	0.12866	0.87134	0.25732	0.60899
GATGGAGATGTGATAATTTC	2786.4	2168.3/2327	-0.30987	1.1321	0.12879	0.87121	0.25758	0.60899
GATAGCTAAAGTTGATGTGTA	2780.1	1970.9/2513.7	-0.31002	1.132	0.12882	0.87118	0.25764	0.60899
GATGCTAATTACGGAGAAGGC	2460.2	2277/1631.4	-0.33203	1.1305	0.12914	0.87086	0.25828	0.60899
GTTGCTTTTCTTACATGTACA	2673.4	2130.8/2173	-0.31295	1.1297	0.1293	0.8707	0.25859	0.60899
GCCTCTGATTGCACTTGTGT	3077.6	2688.2/2379.3	-0.28045	1.1284	0.12957	0.87043	0.25913	0.60899
GAAAAAACTGTTTGGGACCTC	2180.1	1711.4/1704.1	-0.35214	1.1283	0.12959	0.87041	0.25918	0.60899
GATAGTACAAAGCTGTACCCC	2617.7	2364.7/1848.6	-0.31323	1.1279	0.12967	0.87033	0.25934	0.60899
GCAAGAAGCAGATGATCGATG	2509.5	2049.5/1966	-0.32169	1.1278	0.1297	0.8703	0.25941	0.60899
GCTTGAAGGCTGTCCAACGAA	2226.3	1815.6/1687.8	-0.34572	1.1274	0.12978	0.87022	0.25956	0.60899
GGACAACCCTGACTACCAGC	2282	2134.5/1469.9	-0.34035	1.1273	0.1298	0.8702	0.25961	0.60899
GAAGAGGATTGAGTAAGTAGT	3244.7	2550.2/2846.2	-0.26601	1.127	0.12987	0.87013	0.25973	0.60899
GAACGCTGTCGTACGTGTATA	883.19	616.77/604.67	-0.53149	1.127	0.12988	0.87012	0.25975	0.60899
GAGCTCATCCCCTGGCTTAGA	2135.6	1590.8/1752.2	-0.35327	1.127	0.12988	0.87012	0.25976	0.60899
GAAGGACTGGAATATGGAGAG	2550.9	2108/1991.1	-0.31557	1.1266	0.12995	0.87005	0.2599	0.60899
GATCAAAGTGTCTGACTTATT	2786.4	2168.3/2367.8	-0.29686	1.1265	0.12997	0.87003	0.25994	0.60899
GACCCCCTAAATGCCACCGGC	2025.8	1705.9/1444.1	-0.36288	1.1264	0.13	0.87	0.25999	0.60899
GATCCTATGGATTTGATGAC	2955.1	2520.1/2333.8	-0.28396	1.1263	0.13002	0.86998	0.26005	0.60899
GCAATACTGGACGGAGTCAGG	2086.2	1493/1765.8	-0.35635	1.1262	0.13004	0.86996	0.26008	0.60899
GTCTAAGCCAGGGGATGAGCT	2178.5	1723.3/1704.7	-0.3458	1.1255	0.13018	0.86982	0.26037	0.60899
GTAAATCTGTGCATACATTTC	2092.6	1597.2/1676.9	-0.354	1.1255	0.1302	0.8698	0.26039	0.60899
GCATTCTCAGCTGTGGGCTAT	2294.7	1703.2/1938.2	-0.33366	1.1249	0.13031	0.86969	0.26062	0.60899
GCCTGGGCAAAGAAGAAACGG	2153.1	1723.3/1663.3	-0.34637	1.1247	0.13036	0.86964	0.26071	0.60899
GTTCCTTCTCTCTCTGTCATA	2328.1	1653.9/2052.2	-0.32913	1.1243	0.13045	0.86955	0.2609	0.60899
GTGAATGACAAGGTAGCGCTG	2334.5	1832.9/1896.8	-0.32388	1.1222	0.13088	0.86912	0.26176	0.60899
GCAGGTGTGGCTGGTGAAAG	2850.1	2361.1/2329.8	-0.28105	1.1217	0.13098	0.86902	0.26197	0.60899
GGATTGAGTAAGTAGTTGGA	3483.4	2967.8/2938.5	-0.23818	1.1215	0.13104	0.86896	0.26207	0.60899
GTATCCCAGGTATAATTTGTG	2360	1864/1919.2	-0.319	1.1211	0.13112	0.86888	0.26224	0.60899
GTTATCTGCTAGGTGATAGGG	2713.2	2196.6/2243.6	-0.28927	1.1208	0.13118	0.86882	0.26235	0.60899
GTCTGGAAGTACGCAGACGC	2124.4	1754.4/1606.3	-0.33814	1.12	0.13137	0.86863	0.26273	0.60899
GCTGGACAGTGTTGAGATACT	2340.9	1847.6/1909.7	-0.31721	1.1196	0.13144	0.86856	0.26288	0.60899
GAACCTCTGGCCTAAAGGAA	2313.8	1885.9/1824.2	-0.31865	1.1192	0.13153	0.86847	0.26306	0.60899
GCGGAATTTGCGGCAGACCTA	2159.4	1754.4/1676.2	-0.33203	1.1188	0.13162	0.86838	0.26323	0.60899
GACCCATGAGTTAAGTTTTCT	2679.8	2171/2221.2	-0.28707	1.1188	0.13162	0.86838	0.26324	0.60899
GAGGACACAGGATACGCAGCT	2794.4	2187.5/2422.7	-0.27759	1.1185	0.13168	0.86832	0.26337	0.60899
GCAAAGAAGAAACGGAGGGGA	1868.2	1227.1/1682.3	-0.36069	1.1183	0.13173	0.86827	0.26346	0.60899
GCCTCATCTCTCACCATCCCA	3190.6	2627.9/2742.4	-0.24876	1.1181	0.13177	0.86823	0.26354	0.60899
GTAAACTGAAATTCGTGTACT	2312.2	1741.6/1976.2	-0.31469	1.1174	0.13191	0.86809	0.26382	0.60899
GTGGGGTTGTAGAGCATGAG	3133.3	2468/2802.1	-0.24979	1.1169	0.13203	0.86797	0.26406	0.60899
GTATTCTGCATTTTCAGCTG	3037.9	2449.7/2639.2	-0.2556	1.1165	0.13209	0.86791	0.26419	0.60899
GTTACAGCTCTGGCCACAACA	2705.3	2190.2/2266.6	-0.27963	1.1164	0.13212	0.86788	0.26425	0.60899
GTTGAGTTTCTACTCTGTGAC	2027.4	1438.2/1769.9	-0.3377	1.1156	0.1323	0.8677	0.2646	0.60899
GAGCTTTATAGCTTCAACATA	2579.6	2290.7/1937.5	-0.28694	1.1153	0.13237	0.86763	0.26474	0.60899
GATAGTAACGTCAGGGAGTAA	2544.5	1761.7/2404.4	-0.28859	1.1147	0.13248	0.86752	0.26496	0.60899
GTGAAATTCTAGAGCCAGCTG	2643.2	1908.8/2443.1	-0.28054	1.1147	0.13249	0.86751	0.26498	0.60899
GAAAATCGATGGGCTGAATCT	2663.9	2066.9/2324.3	-0.27881	1.1147	0.1325	0.8675	0.265	0.60899
GAACATCTCCGAAAGCCAACA	2638.4	2541.1/1806.5	-0.27934	1.114	0.13264	0.86736	0.26527	0.60899
GTATTCAAGCACTTACAGCTC	2336.1	2075.1/1710.8	-0.3033	1.1134	0.13277	0.86723	0.26554	0.60899
GAAGGGTTAAGTTGAGGCAAG	3139.7	2544.7/2767.5	-0.24123	1.1133	0.13278	0.86722	0.26557	0.60899
GTCCTCCCAGTGCCTGGTGAG	991.4	721.85/702.39	-0.47678	1.1131	0.13283	0.86717	0.26567	0.60899
GTTCAAATGAGACACCGCGTG	2808.7	2279.8/2398.3	-0.26389	1.113	0.13285	0.86715	0.26571	0.60899
GAGTTCTCACTTCATCTGTCC	2807.1	2264.2/2411.9	-0.26368	1.1129	0.13289	0.86711	0.26577	0.60899
GACACCGAAGCACCTGTACGT	2008.3	1787.3/1403.4	-0.3319	1.1122	0.13302	0.86698	0.26604	0.60899
GACGTTGCAAAACCAGTCTGT	2347.2	1628.3/2187.9	-0.29868	1.1118	0.13311	0.86689	0.26621	0.60899
GCGACCCATGTCAGTTATTAT	1556.3	1240.8/1145.5	-0.38304	1.1117	0.13313	0.86687	0.26625	0.60899
GCTTTGAGTACTGACTGATC	2659.1	2073.3/2334.5	-0.27079	1.111	0.13328	0.86672	0.26656	0.60899
GCAGCGCTCTAGACAGTACTA	1979.6	1475.7/1669.4	-0.33192	1.1109	0.1333	0.8667	0.2666	0.60899
GAGCACGTAATGTCCGTGGAT	2815.1	2561.2/2145.2	-0.25846	1.1108	0.13332	0.86668	0.26663	0.60899
GAGAATTCCCCGCATGTGTCC	2667.1	2483.5/1941.6	-0.26944	1.1107	0.13335	0.86665	0.2667	0.60899
GCTCTAACTTGGCCATGCCG	2379	1844.8/2042.7	-0.2914	1.1099	0.13353	0.86647	0.26705	0.60899
GTGTTTAAAAGGGTTAAGTTG	2282	1836.6/1870.3	-0.29992	1.1098	0.13354	0.86646	0.26708	0.60899
GCATCGATGTCTACATGATCA	2331.3	1901.5/1901.5	-0.29386	1.1091	0.13369	0.86631	0.26738	0.60899
GTGAACAATCATCTGGCAGCG	2224.7	1663/1945	-0.30227	1.1085	0.13381	0.86619	0.26763	0.60899
GAGGGCTGAATAACTTCTCTA	2299.5	1989.2/1758.3	-0.29522	1.1085	0.13383	0.86617	0.26766	0.60899
GTAGGATACTCTTGGGAACC	2796	2486.3/2208.3	-0.25227	1.1075	0.13403	0.86597	0.26806	0.60899
GAGTCTTTCATCTGCCTTACA	2592.3	2019.3/2289	-0.26696	1.107	0.13414	0.86586	0.26828	0.60899
GAGGATGCTGAACAAGTACGT	2585.9	2165.5/2133	-0.26673	1.1067	0.13421	0.86579	0.26842	0.60899
GCAAGCCACAGTCTTTCTGGT	2395	2159.1/1780.1	-0.28196	1.1064	0.13428	0.86572	0.26856	0.60899
GAAGATCAAAGTGCTGGGCTC	2458.6	2048.6/2012.8	-0.27574	1.106	0.13435	0.86565	0.26871	0.60899
GCATGACCCCAGCTTCAGATG	2172.2	2022.1/1507.3	-0.29959	1.1052	0.13453	0.86547	0.26907	0.60899
GCATGTCAAGATCACAGATTT	2592.3	2385.8/1936.2	-0.26245	1.1051	0.13456	0.86544	0.26913	0.60899
GAATGCTGATGAATCCAATGT	2754.6	2249.6/2386.8	-0.24875	1.1046	0.13466	0.86534	0.26931	0.60899
GAGAAGACATGGACGACGTGG	2340.9	1886.9/1964.7	-0.28148	1.1041	0.13478	0.86522	0.26955	0.60899
GATGGAAAGCACATTTAGCT	2243.8	1711.4/1958.5	-0.29002	1.104	0.1348	0.8652	0.2696	0.60899
GACCCCTGCCTATTAACCTGA	2831	2442.4/2346.7	-0.24145	1.104	0.1348	0.8652	0.26961	0.60899
GTGTGACAAAGCGTAAGGAGG	2441.1	1875.9/2168.2	-0.27158	1.1036	0.13489	0.86511	0.26977	0.60899
GAAGAGATCACATCTAGGCCA	2733.9	2056.8/2554.4	-0.24573	1.1026	0.13509	0.86491	0.27018	0.60899
GAAATTCTAGAGCCAGCTGT	2786.4	2357.4/2357.6	-0.24106	1.1023	0.13516	0.86484	0.27031	0.60899
GACATCGATGGTACATATGGG	2813.5	2219.5/2553	-0.23752	1.1017	0.1353	0.8647	0.2706	0.60899
GTGTGTAACGGAATAGGTAT	2858	2530.1/2329.8	-0.23402	1.1016	0.13532	0.86468	0.27064	0.60899
GTTCCTCCATCTCATAGCTGT	2487.3	2230.4/1915.8	-0.26265	1.1014	0.13536	0.86464	0.27073	0.60899
GTGTGATGGGCAGGTCAGGAG	2560.5	2064.1/2224.6	-0.25576	1.101	0.13544	0.86456	0.27088	0.60899
GCTGGAGGAAAAGAAAGGTAA	1941.4	1843.9/1282.6	-0.31238	1.1007	0.13552	0.86448	0.27104	0.60899
GTTGCTTAGCAGGAAAGGCAC	1806.2	1179.6/1699.3	-0.32719	1.1006	0.13553	0.86447	0.27105	0.60899
GTTCTAGACTATACTCACGGT	2546.1	2089.7/2175.7	-0.25551	1.1004	0.13558	0.86442	0.27115	0.60899
GTCGTCATGAGCCGGCTCCCT	1319.2	1153.1/863.9	-0.38711	1.0989	0.13591	0.86409	0.27182	0.60899
GACTCCGTCCAGTATTGATC	2423.6	2126.3/1921.2	-0.26001	1.0979	0.13613	0.86387	0.27226	0.60899
GTTCAGAATATCCAGTTCCTG	2624.1	2069.6/2365	-0.24291	1.0977	0.13618	0.86382	0.27235	0.60899
GTTATTGGAGCATGACCACGG	2474.5	2182.9/1970.8	-0.25266	1.0966	0.13642	0.86358	0.27283	0.60899
GATCTTTCCTTCTTAAAGGT	2854.9	2603.2/2292.4	-0.22183	1.0962	0.1365	0.8635	0.273	0.60899
GGGTTGTAGAGCATGAGTGG	2773.7	2401.3/2335.9	-0.2277	1.0961	0.13652	0.86348	0.27304	0.60899
GATCAGTCAGTACTCAAAGCT	2598.7	2011.1/2387.4	-0.24063	1.0958	0.13659	0.86341	0.27318	0.60899
GAAGAAGGGCCGTACCCGAAA	2355.2	1744.3/2185.9	-0.26111	1.0957	0.13659	0.86341	0.27319	0.60899
GATGGACTTCCAGAACCACCT	2702.1	2117.1/2488.6	-0.23057	1.0949	0.13677	0.86323	0.27354	0.60899
GTCGGCACGGTGTATAAGGTA	2086.2	1743.4/1682.3	-0.28434	1.0949	0.13678	0.86322	0.27356	0.60899
GGCTTGCATTGATAGAAATG	2853.3	2310.8/2603.3	-0.21561	1.0934	0.13711	0.86289	0.27422	0.60899
GTACTAGCGCGGCAGCACACA	2437.9	1963.6/2143.8	-0.24731	1.0929	0.13723	0.86277	0.27446	0.60899
GCGGGGGGAACAGACACGTGA	2141.9	1748/1795.7	-0.27354	1.0926	0.13729	0.86271	0.27459	0.60899
GAGTAACAAGCTCACGCAGT	2958.3	2608.7/2523.8	-0.20501	1.0921	0.1374	0.8626	0.27479	0.60899
GATCCAGATCACCACGCGTCA	2509.5	1641.1/2614.1	-0.2381	1.0915	0.13753	0.86247	0.27507	0.60899
GCAGACACAGTGAAGGGCGTA	2247	1811/1942.9	-0.25944	1.0907	0.1377	0.8623	0.27539	0.60899
GATCTACTTGGCACTCGCTGG	3029.9	2583.1/2704.4	-0.19662	1.0906	0.13772	0.86228	0.27544	0.60899
GCCCCATGAGGGATCAGAGAA	1740.9	1385.2/1420.4	-0.31134	1.0904	0.13777	0.86223	0.27554	0.60899
GAGCCCTTAAAGATGCCATT	2558.9	2242.3/2121.4	-0.22985	1.0896	0.13794	0.86206	0.27587	0.60899
GTGATGTTCATGGCCTGAGGC	2601.8	2113.5/2337.2	-0.22541	1.0892	0.13803	0.86197	0.27606	0.60899
GCGGGCTCTGGAGGAAAAGAA	1984.4	1577.1/1689.1	-0.28092	1.0889	0.13811	0.86189	0.27622	0.60899
GTTCCAGACAAGCCACTCACC	2442.7	2051.3/2097.7	-0.23561	1.0879	0.13832	0.86168	0.27664	0.60899
GAAAAAGGCACAACCTCATTG	2315.4	1861.3/2042.7	-0.2462	1.0877	0.13837	0.86163	0.27675	0.60899
GTCTGGGCGGCGGCGGCCGCC	246.66	147.11/160.16	-0.67948	1.0872	0.13846	0.86154	0.27693	0.60899
GTACGCATCTCCAGCCTCACG	2441.1	2126.3/2025.1	-0.23387	1.0871	0.1385	0.8615	0.277	0.60899
GTGTGGGTCTAAGAGCTAATG	2614.6	2343.7/2148.6	-0.21903	1.0869	0.13855	0.86145	0.2771	0.60899
GAGGTAATTTCCAAATTCCCA	2269.2	1833.9/1986.4	-0.24843	1.0868	0.13856	0.86144	0.27713	0.60899
GTTCACATCCATCTGGTACG	2570	2121.7/2283.6	-0.22244	1.0868	0.13857	0.86143	0.27713	0.60899
GAATCAGAGGCCTAGTGAGAG	2683	2149.1/2483.8	-0.21184	1.0861	0.13872	0.86128	0.27744	0.60899
GGATTCTGCACAGAGCCAGC	2186.5	1628.3/2041.3	-0.25287	1.0853	0.13888	0.86112	0.27777	0.60899
GAGATGGTCAGATCTAGTAGT	2749.8	2373.9/2398.3	-0.20461	1.0852	0.13892	0.86108	0.27785	0.60899
GTTTTATCTGCTAGGTGATA	2628.9	2422.3/2114.6	-0.21265	1.0846	0.13906	0.86094	0.27812	0.60899
GTGTGAGAGCACAGAGCAGGG	2275.6	2008.4/1839.8	-0.24197	1.0842	0.13914	0.86086	0.27827	0.60899
GAAGGGAGAGTGTCTAAACAA	2291.5	1815.6/2067.8	-0.23888	1.0835	0.1393	0.8607	0.27859	0.60899
GCTGGGCAAAGAAGAAACGGA	2145.1	1695.9/1907	-0.25179	1.0831	0.13938	0.86062	0.27875	0.60899
GATAGCTCAAAATCCCCCTGG	2563.6	2208.5/2221.9	-0.21069	1.0814	0.13976	0.86024	0.27953	0.60899
GTCCTCAGTCAAGGCGCCTG	1877.8	1728.8/1374.9	-0.27488	1.0812	0.13981	0.86019	0.27962	0.60899
GCAACCTTCTGGAGGGGTAGG	2140.3	1795.5/1811.3	-0.24701	1.0808	0.13989	0.86011	0.27978	0.60899
GCATCTGAAGCTGGGGTCATG	2235.8	2018.4/1774.6	-0.23733	1.0805	0.13995	0.86005	0.2799	0.60899
GACTGAGTGGGTAACACGCAT	2402.9	1961.8/2158.7	-0.22186	1.0803	0.14	0.86	0.27999	0.60899
GGACAAGTGCAACCTTCTGG	2550.9	2389.4/2034.6	-0.20559	1.0787	0.14037	0.85963	0.28074	0.60899
GCTCCCAACCAAGCTCTCTTG	2224.7	1901.5/1883.2	-0.23331	1.0783	0.14045	0.85955	0.28089	0.60899
GTCTGAAAAGGCCCTACGGCT	1998.7	1530.5/1831	-0.24985	1.0758	0.14101	0.85899	0.28201	0.60899
GCCTAGTGAGAGTGGCACTG	2592.3	2389.4/2137.7	-0.19555	1.0757	0.14103	0.85897	0.28205	0.60899
GATCTGGCAGCGAGGAGGAAG	2005.1	1904.2/1473.3	-0.24756	1.0751	0.14117	0.85883	0.28234	0.60899
GTCTATATTCGCTGTGAGTCC	3023.5	2762.2/2658.2	-0.15778	1.0733	0.14156	0.85844	0.28313	0.60899
GAGGGAACTGCATCGTTATAC	2251.7	1865.8/2006	-0.2179	1.0726	0.14172	0.85828	0.28345	0.60899
GATTTCTATCAATGCAAGCCA	2334.5	1906/2132.3	-0.20926	1.0721	0.14184	0.85816	0.28367	0.60899
GTGATGGAGCCGATGAGAATT	3068.1	2635.2/2891	-0.15101	1.0717	0.14193	0.85807	0.28386	0.60899
GTTCCCAAAATGTGCCCGAGG	2178.5	1968.2/1775.3	-0.21887	1.07	0.14231	0.85769	0.28462	0.60899
GTCAGCAGCCCCTCCACGTCA	2453.8	2300.8/1991.1	-0.19334	1.0697	0.14239	0.85761	0.28477	0.60899
GCCCTTGCTTACAGATTGCAT	2921.7	2717.4/2525.9	-0.15627	1.0695	0.14243	0.85757	0.28486	0.60899
GAAGCTCATCCCCTGGCTTAG	2138.8	1905.1/1769.2	-0.21918	1.0684	0.14266	0.85734	0.28533	0.60899
GAACATCTCGTTAGGGGTATC	2379	2202.1/1951.1	-0.19608	1.068	0.14276	0.85724	0.28552	0.60899
GCATCAGGGCACGGTAGAAGT	1801.4	1478.4/1544.6	-0.25298	1.0677	0.14283	0.85717	0.28566	0.60899
GCAGTAGCATTATGAGTAGTG	2388.6	2096.1/2080	-0.19391	1.0674	0.14289	0.85711	0.28578	0.60899
GTTAGCAGGTTATGAGTATC	2880.3	2595.9/2580.2	-0.15431	1.0673	0.14293	0.85707	0.28586	0.60899
GTAAAAGTTGCAGCCCCCAGG	2490.4	2152.8/2229.3	-0.18471	1.0672	0.14294	0.85706	0.28588	0.60899
GTGGGGCCGACAGCTATGAGA	2262.9	1771.7/2156.7	-0.20411	1.0669	0.143	0.857	0.286	0.60899
GTATGTGGACTTTAGCAGTGG	2834.2	2632.5/2452.6	-0.1566	1.0668	0.14304	0.85696	0.28608	0.60899
GTAAATGCCACCGGCAGGATG	2243.8	1917.9/1974.8	-0.20504	1.0666	0.14308	0.85692	0.28616	0.60899
GATTCTTTTCTGCCTGAGGGG	2029	1560.7/1915.8	-0.223	1.0653	0.14338	0.85662	0.28675	0.60899
GAATATTTGGCTCGGCTGCGC	2062.4	1809.2/1734.6	-0.2189	1.065	0.14345	0.85655	0.2869	0.60899
GTGAGGCAGATGCCCAGCAGG	2525.5	1949.9/2521.8	-0.17564	1.0645	0.14356	0.85644	0.28711	0.60899
GAAAATTCAGCTTCTCGACGG	2186.5	1903.3/1892	-0.20429	1.0638	0.1437	0.8563	0.2874	0.60899
GAACAGACACGTGAAGGCATG	2075.1	1863.1/1712.9	-0.21473	1.0637	0.14374	0.85626	0.28748	0.60899
GTTGTTCTCTCCACTGCACAT	2944	2727.5/2610	-0.14154	1.0636	0.14375	0.85625	0.2875	0.60899
GCCAGTATTGATCGGGAGAGC	1763.2	1570.7/1398.7	-0.24788	1.0635	0.14379	0.85621	0.28758	0.60899
GTGAACACTTACCCATTCGT	2635.3	2128.1/2578.1	-0.16331	1.063	0.1439	0.8561	0.2878	0.60899
GTGGTGATTGCGGGTATGGAT	3340.2	3125/3053.9	-0.11257	1.0626	0.14398	0.85602	0.28796	0.60899
GTGGGGCAGTGTTAATGGAAA	2423.6	2341/1949	-0.17609	1.0608	0.14438	0.85562	0.28876	0.60899
GCTAAGCTAGGTCATTGTCA	2932.8	2778.7/2565.9	-0.13417	1.06	0.14457	0.85543	0.28915	0.60899
GATCCCTTCTCTGATCCCTCA	3036.3	2511.8/3067.4	-0.12218	1.0579	0.14505	0.85495	0.2901	0.60899
GCAAACCTGTGATTTCCTTTA	2219.9	2014.8/1894.8	-0.18342	1.0559	0.1455	0.8545	0.29099	0.60899
GAGCCACACCTGCCATACCAG	2562.1	2219.5/2391.5	-0.15217	1.0554	0.14563	0.85437	0.29126	0.60899
GTTGACTCTCAGCGACAGATG	2684.6	2565.8/2300.6	-0.14181	1.0551	0.14569	0.85431	0.29138	0.60899
GATGTCAAGATCACAGATTTT	2522.3	2214.9/2325.7	-0.15178	1.0537	0.14601	0.85399	0.29201	0.60899
GATATTTCGGCAGTTGCAGCA	2498.4	2236.8/2255.1	-0.1536	1.0536	0.14602	0.85398	0.29204	0.60899
GTGACGTCATCTGCTGTGCAC	2628.9	2487.2/2279.5	-0.1414	1.053	0.14618	0.85382	0.29236	0.60899
GAGCTGCGTGATGAGCTGCA	2124.4	1770.8/1966	-0.18517	1.0526	0.14625	0.85375	0.2925	0.60899
GTGCTGCAAATACTCGGAATG	2899.4	2341.9/2994.1	-0.11995	1.0526	0.14627	0.85373	0.29254	0.60899
GACGCTGACGAGTAAAAGCGG	1472	1284.7/1172.7	-0.26044	1.0525	0.14627	0.85373	0.29255	0.60899
GCCTGTCTGAAGCTTCAACG	2469.8	2150.9/2294.5	-0.15199	1.0518	0.14644	0.85356	0.29287	0.60899
GCGATTCTGAGAAAGGCTCAC	1600.9	1291.1/1417	-0.24143	1.0517	0.14647	0.85353	0.29293	0.60899
GAAACAAGCGAGCCTCTGGT	2670.3	2495.4/2367.8	-0.13503	1.0516	0.1465	0.8535	0.29299	0.60899
GTTGGGGCAGTGTTAATGGAA	2654.3	2699.2/2139.7	-0.13362	1.0504	0.14677	0.85323	0.29354	0.60899
GAAACCACTGGTCCATCAGT	2350.4	2060.5/2151.3	-0.15842	1.0501	0.14684	0.85316	0.29368	0.60899
GTGTCTGGATGTTGGATTGG	4559.2	4311/4695.5	-0.017807	1.05	0.14686	0.85314	0.29373	0.60899
GAAAGAAAGAGGAATAGTAGC	2196	1846.7/2052.2	-0.17178	1.0497	0.14692	0.85308	0.29384	0.60899
GACTGAGGAAGAAACAGCCAA	2474.5	2296.2/2177.1	-0.14576	1.0492	0.14703	0.85297	0.29407	0.60899
GAGGACACACGAGTTATGCGG	2482.5	2335.5/2158.1	-0.14386	1.0487	0.14716	0.85284	0.29432	0.60899
GTGGAAGGAAGGAAATGGGT	2278.8	1942.6/2133	-0.1612	1.0484	0.14722	0.85278	0.29443	0.60899
GTAAAATTCCCGTCGCTATCA	2219.9	2155.5/1801.1	-0.16616	1.0482	0.14727	0.85273	0.29453	0.60899
GCATGGTCAAGTGTGAGTGAC	2399.7	2358.3/1972.1	-0.14829	1.0475	0.14744	0.85256	0.29487	0.60899
GATGAGAGTATGGCATGCAAC	1583.4	1388.9/1304.3	-0.23352	1.0471	0.14752	0.85248	0.29503	0.60899
GAGCTTCTTAGTGCTTCTGC	2531.8	2217.6/2390.8	-0.13583	1.0469	0.14757	0.85243	0.29513	0.60899
GTAAGGTTTCTCTCTTTATTA	2592.3	2421.4/2314.2	-0.13064	1.0468	0.14759	0.85241	0.29518	0.60899
GTGGCGATCTCCACATCCTGC	3015.6	2503.6/3133.9	-0.09733	1.0462	0.14774	0.85226	0.29549	0.60899
GACGCCATATTTCTGGCTCTA	1971.7	1749.8/1717.6	-0.18545	1.0458	0.14782	0.85218	0.29564	0.60899
GATGGTACGATGTGTATGGGC	2969.4	2734.8/2812.9	-0.098251	1.0451	0.14798	0.85202	0.29597	0.60899
GCTCCCTCCAGCATCTCCAGA	2355.2	2211.2/2056.9	-0.14215	1.043	0.14848	0.85152	0.29696	0.60899
GTATTCCACATTCTCAGCTG	3023.5	2901.1/2787.8	-0.088049	1.0422	0.14865	0.85135	0.2973	0.60899
GAGCTTTCGAAATTGAGTGTC	2250.1	2130.8/1934.1	-0.14672	1.0408	0.149	0.851	0.29799	0.60899
GAGCCTCAAAATCTCTGCACC	2207.2	1781.8/2195.4	-0.15039	1.0406	0.14903	0.85097	0.29806	0.60899
GCTCTGAAAAGGCCCTACGGC	1906.4	1777.2/1587.3	-0.18036	1.0404	0.14908	0.85092	0.29815	0.60899
GCATCGTTATACTGGGAGCA	2051.2	1842.1/1816.7	-0.16504	1.0403	0.14909	0.85091	0.29818	0.60899
GCTACTTGGTTGCTTTAGGG	2078.3	1690.4/2023.7	-0.1623	1.0403	0.14909	0.85091	0.29819	0.60899
GACTTGGAGGCAAATTCTGC	2620.9	2369.3/2485.2	-0.11072	1.0389	0.14942	0.85058	0.29885	0.60899
GAGGAGGAAGAGGTCAGTCC	3284.5	3186.2/3104.1	-0.062541	1.0387	0.14948	0.85052	0.29896	0.60899
GATTGCGGGTATGGATTGGAA	2829.4	2666.3/2635.8	-0.093897	1.0386	0.1495	0.8505	0.299	0.60899
GAGTAGCTAACCATCACCCCC	2628.9	2495.4/2380	-0.10889	1.0384	0.14955	0.85045	0.2991	0.60899
GTGTGGGAAATAAAGGCTACT	2627.3	2247.8/2625	-0.1088	1.0383	0.14957	0.85043	0.29914	0.60899
GAGCATGACTCCTGAGCAGCT	2291.5	2308.1/1860.1	-0.13681	1.038	0.14963	0.85037	0.29927	0.60899
GCGGTAGAAGTTGGAGTCTGT	2396.6	1967.3/2422.1	-0.12691	1.0378	0.14969	0.85031	0.29938	0.60899
GCTGCAGGAGGAAATGAGGGA	2033.7	1821.1/1818.1	-0.16045	1.0375	0.14976	0.85024	0.29952	0.60899
GCAGCCTGAACATAACATCCT	3077.6	2941.3/2908	-0.073547	1.0374	0.14977	0.85023	0.29954	0.60899
GGACAGTGTTGAGATACTCG	3085.6	2813.4/3057.3	-0.07201	1.037	0.14988	0.85012	0.29975	0.60899
GAAGCCTTGAAGCAGAACCAC	2277.2	2255.1/1890.7	-0.13556	1.0368	0.1499	0.8501	0.29981	0.60899
GTGATCCAAGCTGTCCCAAT	2916.9	2491.7/3015.9	-0.08299	1.0366	0.14997	0.85003	0.29994	0.60899
GAATGTGCTGTTGACACAGG	2352	2112.5/2192.7	-0.12774	1.0364	0.15002	0.84998	0.30003	0.60899
GAGCCGGCTTGTGACAGTGAA	2304.3	2093.4/2121.4	-0.12879	1.0349	0.15036	0.84964	0.30071	0.60899
GAGTTATTGAACATCCTCTGG	2616.2	2685.5/2192.7	-0.10108	1.0344	0.15048	0.84952	0.30095	0.60899
GTAAAAAGGCACAACCTCATT	2482.5	1896/2698.9	-0.11169	1.0342	0.15052	0.84948	0.30103	0.60899
GATAATCCGGAAACGCTCGAC	2095.8	1970/1815.4	-0.14699	1.0342	0.15052	0.84948	0.30104	0.60899
GTGTGAGTCCAGGTTGTAAGG	3200.2	3013.5/3137.3	-0.057353	1.0338	0.15061	0.84939	0.30121	0.60899
GTTGTGCTCCTTGCTCACAGT	2573.2	2393.1/2400.3	-0.10247	1.0334	0.1507	0.8493	0.30139	0.60899
GGCGTTTTCAAAGCTCAGGT	1387.6	1063.6/1302.3	-0.23008	1.0334	0.1507	0.8493	0.3014	0.60899
GTCTTGCCGGAATGTCAGCCG	2175.4	2112.5/1843.2	-0.13724	1.0333	0.15073	0.84927	0.30146	0.60899
GTGCTGAAGAAGCCCTGCTGT	2920.1	2998/2565.2	-0.070079	1.0308	0.15131	0.84869	0.30262	0.60899
GGTGATGGTTAGCTACTAGT	3015.6	2894.7/2878.8	-0.062974	1.0307	0.15134	0.84866	0.30268	0.60899
GCACTGGCAAAGGGAGTGGA	2398.1	2214/2227.3	-0.1109	1.0306	0.15137	0.84863	0.30273	0.60899
GACCCAGGACCAAGCCACAGC	2826.2	2628.8/2734.2	-0.075793	1.0303	0.15143	0.84857	0.30287	0.60899
GACAGCCCTCACGAGCCCGAA	2461.8	2212.1/2366.4	-0.10478	1.0303	0.15143	0.84857	0.30287	0.60899
GAGCTGATGACACCAAAGCTT	2380.6	2083.3/2323	-0.11174	1.0303	0.15144	0.84856	0.30288	0.60899
GCTCCCAGTACCTGCTCAAC	2258.1	1864/2291.8	-0.11994	1.029	0.15174	0.84826	0.30348	0.60899
GCACATCGAGGATTTCCTTGT	2474.5	2388.5/2228.6	-0.10011	1.0287	0.15182	0.84818	0.30363	0.60899
GCAGAGGAGGAGTATGTGTGA	2266.1	2194.8/1985.7	-0.11647	1.0278	0.15203	0.84797	0.30407	0.60899
GCGTCAGAGTTTCAGCTGGGT	1102.8	959.42/877.48	-0.26363	1.0276	0.15207	0.84793	0.30414	0.60899
GAACGTTTACACCGACTAGCC	2463.4	2288/2316.9	-0.097449	1.027	0.1522	0.8478	0.3044	0.60899
GCTTGTGTAGGATGAAGCTGG	2399.7	2016.6/2454	-0.10238	1.0268	0.15226	0.84774	0.30452	0.60899
GTCAGTGGGGAGTAAGTACCG	2167.4	2094.3/1886.6	-0.12282	1.0264	0.15235	0.84765	0.30469	0.60899
GTCTGAGGCAGGTTCTGTTG	2899.4	2659.9/2897.1	-0.061441	1.0263	0.15239	0.84761	0.30477	0.60899
GCCTCATTGGGGAGCTAAGCT	2135.6	1884.1/2045.4	-0.12021	1.0238	0.15295	0.84705	0.30591	0.60899
GCTGCCTGAGGAGACCTGGAA	1831.6	1476.6/1821.5	-0.15143	1.0236	0.15302	0.84698	0.30604	0.60899
GTTGATAATGAGGGAGCGCT	2221.5	2019.3/2093.6	-0.11131	1.0235	0.15303	0.84697	0.30605	0.60899
GCACATCTGAAGCTGGGGTCA	2576.4	2393.1/2481.8	-0.079955	1.0234	0.15307	0.84693	0.30613	0.60899
GGGCAGGTCTTGACGCAGTG	2329.7	1975.5/2378.6	-0.097733	1.0219	0.15342	0.84658	0.30684	0.60899
GATCACTATGTGTCTGGATGT	2667.1	2601.4/2482.5	-0.069313	1.0218	0.15343	0.84657	0.30685	0.60899
GCCTCAAAATCTCTGCACCAG	2227.9	2098.8/2040.7	-0.10616	1.0215	0.15352	0.84648	0.30703	0.60899
GAAATGGGTAGGATACTCTT	3082.4	2941.3/3064	-0.037802	1.0214	0.15353	0.84647	0.30706	0.60899
GCCTAAAAGTTGCAGCCCCCA	1927.1	1882.3/1630.1	-0.13392	1.0204	0.15377	0.84623	0.30755	0.60899
GCGCCATGCAGGATTTCTGC	1930.3	1569.8/1952.4	-0.13226	1.0198	0.15392	0.84608	0.30783	0.60899
GAGAGCATGATGACCCGTGAC	2430	2205.7/2378.6	-0.084179	1.0197	0.15393	0.84607	0.30786	0.60899
GCTCACTTCATCTGTCCAGGG	2574.8	2340.1/2563.2	-0.070675	1.0191	0.15408	0.84592	0.30816	0.60899
GACATTGGATTCATCAGCATT	2929.6	2779.6/2905.9	-0.043427	1.0191	0.15408	0.84592	0.30817	0.60899
GAAGGAGGCAAAGTAAGGAGG	2418.8	2166.5/2399.7	-0.083306	1.0189	0.15413	0.84587	0.30826	0.60899
GGCTTGGCCTGAAAACAGGA	2188.1	1894.2/2177.7	-0.10391	1.0187	0.15416	0.84584	0.30833	0.60899
GAAGTGTGTGCATAGCAGGGT	2743.5	2734.8/2542.9	-0.056082	1.0185	0.15421	0.84579	0.30842	0.60899
GTCCCATGACTCCTGCCGGGC	1876.2	1748/1669.4	-0.13482	1.0183	0.15427	0.84573	0.30855	0.60899
GTAATCAGGGAAGGGAGATA	2468.2	2246/2437.7	-0.075783	1.0174	0.15448	0.84552	0.30897	0.60899
GCAGCAGAGACCCACACTACC	2514.3	2252.3/2536.1	-0.070586	1.0168	0.15463	0.84537	0.30925	0.60899
GCAGGGTTGTCCAGGCTAATT	2186.5	2225.9/1856.7	-0.099085	1.0165	0.1547	0.8453	0.30941	0.60899
GTGAAGATTTATTAGGACCT	2613	2540.2/2470.2	-0.06074	1.016	0.15482	0.84518	0.30964	0.60899
GCATTTAGCTTGGTCTGAGGC	2367.9	1998.3/2478.4	-0.081138	1.0159	0.15485	0.84515	0.30969	0.60899
GACCTAGAAATCATACGCGGC	1690	1519.5/1526.3	-0.15011	1.0154	0.15496	0.84504	0.30991	0.60899
GTGATGGTTAGCTACTAGTTG	2765.7	2678.1/2675.2	-0.047212	1.0153	0.15499	0.84501	0.30998	0.60899
GCTGAATAACTTCTCTAGGG	2738.7	2602.3/2694.9	-0.048245	1.0148	0.1551	0.8449	0.3102	0.60899
GCGTGCGCTTCCGAACGATG	1710.7	1649.3/1443.5	-0.1456	1.0145	0.15517	0.84483	0.31035	0.60899
GACCTGGCCCAGTGCATCTGT	2708.5	2395.8/2837.4	-0.049762	1.0144	0.15519	0.84481	0.31038	0.60899
GAAATCCTGCATGGCGCCGTG	2218.3	1866.8/2297.2	-0.091478	1.0144	0.1552	0.8448	0.31041	0.60899
GCTTTTGTAAAAATGTCCCCA	2600.2	2559.4/2435.6	-0.058142	1.0143	0.15521	0.84479	0.31042	0.60899
GAAAGACCACATCTGAAGCTG	2288.3	2178.3/2137	-0.084782	1.0143	0.15523	0.84477	0.31045	0.60899
GTGCAGTTTGGATGGCACAGG	2243.8	2093.4/2130.2	-0.08742	1.0136	0.15539	0.84461	0.31077	0.60899
GAGAGGCTGATTGTGATAGAC	2533.4	2312.7/2542.9	-0.061432	1.0133	0.15545	0.84455	0.3109	0.60899
GTCGTCATAGTAAAAGTCCTA	1505.4	1478.4/1201.2	-0.16801	1.0127	0.15559	0.84441	0.31118	0.60899
GACCCCCACAGCACTGCAGT	2535	2238.6/2635.1	-0.056918	1.0113	0.15593	0.84407	0.31185	0.60899
GCTGCGTGATGAGCTGCACGG	1844.4	1571.6/1818.1	-0.1219	1.0108	0.15607	0.84393	0.31214	0.60899
GACAGAGGTCGAAGGAAAGTA	2317	2406.8/1999.3	-0.072736	1.01	0.15626	0.84374	0.31251	0.60899
GTACTTTCTTACTTGGTTATC	2689.4	2583.1/2651.4	-0.039181	1.0089	0.15651	0.84349	0.31302	0.60899
GAATGCATTCTTTCATCCCCC	3106.3	3218.2/2958.9	-0.0082781	1.0087	0.15656	0.84344	0.31312	0.60899
GACACACCGTCTGAGCTGCAC	3158.8	3325.1/2977.2	-0.0035096	1.0081	0.15669	0.84331	0.31338	0.60899
GAGCTCCATCGCCGCGATAAT	1866.6	1885.9/1566.3	-0.11285	1.0077	0.15679	0.84321	0.31358	0.60899
GCTGTCCCAATGGGAGCTGCT	2229.5	2125.3/2107.8	-0.074917	1.0073	0.1569	0.8431	0.3138	0.60899
GACAGCGCTCTCGTGTACTAT	2665.5	2567.6/2635.1	-0.035117	1.0062	0.15716	0.84284	0.31432	0.60899
GGCTCACTGAGAGGAGGAAG	2352	2041.3/2480.4	-0.056997	1.0042	0.15764	0.84236	0.31529	0.60899
GAAATCAAGCCACAGTCTTTC	2585.9	2743.9/2299.2	-0.036337	1.0038	0.15773	0.84227	0.31546	0.60899
GTAAGCTTTGGTGTCATCAGC	2797.6	2819.8/2703	-0.018771	1.0034	0.15784	0.84216	0.31568	0.60899
GAGGTTGAATACCCCTTACTA	2519.1	2384.8/2519.8	-0.038743	1.0024	0.15807	0.84193	0.31614	0.60899
GTAAACTGGAAAAAACTGTTT	1901.6	1852.1/1703.4	-0.097139	1.0023	0.1581	0.8419	0.3162	0.60899
GCCTTAGCCTCTTCACGGATC	2630.5	2700.1/2457.3	-0.028664	1.002	0.15818	0.84182	0.31636	0.60899
GCAATATTGTCTTTGTGTTCC	2627.3	2438.8/2715.2	-0.027882	1.0015	0.1583	0.8417	0.31659	0.60899
GTACTTGGTTTTGTACGCTAG	2519.1	2527.4/2405.8	-0.030379	0.99858	0.159	0.841	0.318	0.60899
GAGTGTTTGAAAAAAGGGCGG	2192.9	2217.6/1991.1	-0.059396	0.99857	0.159	0.841	0.318	0.60899
GAAGAATTAGGCACGGTTACT	2558.9	2336.4/2686.7	-0.026907	0.99849	0.15902	0.84098	0.31804	0.60899
GCTCACCTGGCAGAAGCTGC	2095.8	1997.4/2003.3	-0.067189	0.99781	0.15919	0.84081	0.31837	0.60899
GAGAAAACAACACCCTGGTC	2213.5	2145.4/2114	-0.055687	0.99776	0.1592	0.8408	0.31839	0.60899
GACACTCTCCCTTCTAGTGCT	2671.9	2710.1/2579.5	-0.014669	0.99705	0.15937	0.84063	0.31874	0.60899
GACCTCTGTTGCTTATAATTT	2390.2	2330.9/2326.4	-0.037615	0.99684	0.15942	0.84058	0.31884	0.60899
GACGTAGGCTTCCTGGAGGGA	2310.6	2121.7/2361.7	-0.043687	0.99637	0.15954	0.84046	0.31907	0.60899
GAGCTTGGACTCCATCCCTGA	2811.9	2702.8/2918.1	-0.0007247	0.99559	0.15973	0.84027	0.31945	0.60899
GCACAAGCTCTTTGTTGTGTC	2105.3	2040.4/2001.3	-0.059074	0.99451	0.15999	0.84001	0.31997	0.60899
GCAGGTAGTGCAGAGAGACA	2119.7	2051.3/2027.8	-0.055557	0.99354	0.16022	0.83978	0.32045	0.60899
GACAAGTGCAACCTTCTGGAG	2121.3	2173.8/1921.9	-0.050793	0.99141	0.16074	0.83926	0.32148	0.60899
GCCACAAGGACATGGACTTGG	1790.3	1547.9/1825.5	-0.085913	0.99137	0.16075	0.83925	0.32151	0.60899
GTGTCCCAATGGGAGCTGCTG	2592.3	2776.8/2386.1	-0.0060363	0.99014	0.16105	0.83895	0.32211	0.60899
GACTGTTGCCGCGCCAACTGC	2272.4	2378.4/2064.4	-0.032732	0.98971	0.16116	0.83884	0.32232	0.60899
GGAAGAAACAGCCAATGGAC	2391.8	2246.9/2468.9	-0.020589	0.98905	0.16132	0.83868	0.32264	0.60899
GCATGCCTTGTGCTCCCCCGA	2329.7	2261.5/2316.9	-0.025315	0.98869	0.16141	0.83859	0.32282	0.60899
GACTGCTGCTGTCTTCTAAAT	2356.8	2146.4/2494.7	-0.022357	0.98844	0.16147	0.83853	0.32294	0.60899
GCAAAGCCCTTAGCCTCTTCA	2511.1	2438.8/2556.4	-0.0077975	0.98786	0.16161	0.83839	0.32322	0.60899
GTTTTAACTTTCTCACCTTCT	2555.7	2442.4/2662.3	-0.0018844	0.98684	0.16186	0.83814	0.32372	0.60899
GCCGGAATGTCAGCCGAGGCA	2130.8	2384.8/1763.1	-0.038982	0.98638	0.16197	0.83803	0.32394	0.60899
GCATAAACGTGTGTGATCTC	2342.4	2149.1/2474.3	-0.019052	0.98632	0.16199	0.83801	0.32398	0.60899
GATGGCACAGGTGGCACACA	2530.2	2756.7/2296.5	-0.0020571	0.98594	0.16208	0.83792	0.32416	0.60899
GCTCTTCCCCAGGTAATTATG	2105.3	1997.4/2097	-0.040378	0.98587	0.1621	0.8379	0.3242	0.60899
GTTCAAACCGGGACACATGCG	2095.8	2059.6/2020.3	-0.038958	0.98477	0.16237	0.83763	0.32474	0.60899
GTGATAGCTCAAAATCCCCCT	2420.4	2354.7/2460.7	-0.0075929	0.98419	0.16251	0.83749	0.32502	0.60899
GTTTCCCCCTCTGGAGATGC	1912.8	1834.8/1854	-0.052492	0.98224	0.16299	0.83701	0.32598	0.60899
GCTGGTGTGTGCAGATCGCAA	2234.2	1994.7/2414.6	-0.019234	0.98182	0.16309	0.83691	0.32619	0.60899
GTCCCTTGGCTCACTGAGAGG	1917.6	1836.6/1866.3	-0.050608	0.9816	0.16315	0.83685	0.3263	0.60899
GCGCAGGCCTTATTACACACT	2022.6	2076.9/1862.2	-0.03832	0.98104	0.16329	0.83671	0.32657	0.60899
GATTGCTCCGCAATTTCTTGG	2071.9	1873.2/2181.1	-0.031504	0.98021	0.16349	0.83651	0.32698	0.60899
GACATGGGTGCGCAACGAGGC	1914.4	1716.9/1991.1	-0.046201	0.9794	0.16369	0.83631	0.32738	0.60899
GCGTGGACAAGTGCAACCTTC	1585	1530.5/1460.4	-0.083809	0.97875	0.16385	0.83615	0.32771	0.60899
GGCCTCACAGGAGGATGACC	1888.9	1935.3/1731.2	-0.043137	0.97668	0.16436	0.83564	0.32873	0.60899
GACTCTCAGCGACAGATGTGG	747.93	607.63/669.81	-0.22738	0.97517	0.16474	0.83526	0.32947	0.60899
GTGGCAGAAAGGAAAAGCGGG	1992.4	2048.6/1862.9	-0.026758	0.97421	0.16498	0.83502	0.32995	0.60899
GTCCACGCTGGCCATCACGT	2216.7	2084.2/2347.4	-0.00059723	0.97239	0.16543	0.83457	0.33086	0.60899
GAGCCTTCTCCGTAATTAGCA	1833.2	1758.9/1813.3	-0.037525	0.97117	0.16573	0.83427	0.33147	0.60899
GCCTTACCTGGGCACTCCTGG	1986	1995.6/1926.6	-0.01817	0.96989	0.16605	0.83395	0.3321	0.60899
GCGTTTTCAAAGCTCAGGTG	1688.4	1634.7/1625.3	-0.05076	0.9694	0.16617	0.83383	0.33235	0.60899
GTGTGTGCCCTGTAACCTGAC	1161.7	1048.1/1081.1	-0.12584	0.96877	0.16633	0.83367	0.33266	0.60899
GCCCCCAGTGCCACTCTCACT	2099	2067.8/2119.4	-0.0037102	0.96852	0.16639	0.83361	0.33279	0.60899
GACGCATGCTTCCCAAAGCGT	1801.4	1730.6/1804.5	-0.027345	0.96471	0.16735	0.83265	0.33469	0.60899
GCAGTCGCCAGATCCGTGAAG	1581.8	1514.1/1535.1	-0.053125	0.96421	0.16747	0.83253	0.33494	0.60899
GCTCCCCGAAGAGCTCGCTC	1669.3	1842.1/1412.9	-0.036571	0.96165	0.16811	0.83189	0.33623	0.60899
GCCGGAATGTCAGCCGAGGC	1586.6	1637.4/1437.4	-0.045401	0.96087	0.16831	0.83169	0.33662	0.60899
GCGTGAAGGCATGAGGCTCAG	1713.9	1647.5/1733.9	-0.019635	0.95624	0.16947	0.83053	0.33895	0.60899
GACAAACTAATTTTGGGGGGT	1760	1832.9/1667.4	-0.0080835	0.95339	0.1702	0.8298	0.34039	0.60899
GCTAACTGGGCGCCGGAACAC	1688.4	1658.4/1708.8	-0.0040983	0.94745	0.1717	0.8283	0.34341	0.60899
GTTGGCGGCGAGGCGGGGACT	1801.4	7670.8/8605.1	2.1749	0.91702	0.70213	0.29787	0.59574	0.7315
GGTGAGTGCCAGTCCTGGGT	2628.9	12260/12124	2.2129	0.88615	0.68508	0.31492	0.62985	0.76124
GAGAAGACCGAGGCGCTTCAA	773.39	767.53/748.54	-0.028892	0.88299	0.18862	0.81138	0.37724	0.60899
GCGGCGGGCTTCCTACCTTTG	1467.2	6025.1/6480.3	2.0907	0.88216	0.68868	0.31132	0.62264	0.75706
GCTGCTGGGGCCCGGAGCCC	845	3255.6/3312.4	1.9572	0.86186	0.68515	0.31485	0.62971	0.76124
GCATTCAGGTGGATCCGTTTT	2377.5	9483.6/10488	2.07	0.7938	0.64268	0.35732	0.71463	0.82061
GCTGCCCGGCGAGTCGGGCTC	1064.6	3737.2/4170.9	1.892	0.77752	0.64353	0.35647	0.71294	0.82011
GTGCTTCATGCCGAGTCCTTG	2277.2	8730.7/9898.6	2.0318	0.77249	0.63268	0.36732	0.73464	0.83454
GCTGCTGGGCGCGGGGTTCAG	1984.4	7705.5/8209.5	2.0031	0.7712	0.63352	0.36648	0.73296	0.83405
GGGGCCGTGCGCGGTGGTTG	2033.7	7950.4/8371.7	2.0041	0.76853	0.63193	0.36807	0.73613	0.83549
GAGCGCTGCCCCGGCCGTCC	1028	3611.1/3862.1	1.8609	0.75956	0.63523	0.36477	0.72953	0.83203
GAGGAGGAAGAGGTCAGTCCT	2587.5	10471/10783	2.0377	0.75907	0.62464	0.37536	0.75073	0.84725
GTCGTCCGGTCTGGGCGGCGG	1168	3982/4578.1	1.8726	0.75068	0.62938	0.37062	0.74124	0.83918
GTGCTGCTGGTGGTGGCCCTG	2601.8	10316/10723	2.0151	0.74271	0.61632	0.38368	0.76735	0.85952
GTAGGAAGCCCGCCGGTGTG	2347.2	9332.9/9326.5	1.9904	0.73956	0.61586	0.38414	0.76829	0.85961
GTTGCTGCTGGTGGTGGCCCT	2740.3	11437/10767	2.0181	0.73786	0.61329	0.38671	0.77342	0.86151
GCTGGGGGTCTCGGGCCATTT	1866.6	6815.5/7549.2	1.9434	0.73767	0.61747	0.38253	0.76506	0.85839
GCACGGTGTGAGCGCCCGACG	980.26	3232.8/3686.4	1.8183	0.73536	0.62391	0.37609	0.75217	0.84725
GTGGCGGCGAGGCGGGGACTC	1962.1	7405.8/7511.8	1.926	0.71921	0.60751	0.39249	0.78498	0.86694
GACGTCCATACTGTCGGCTAC	992.99	3309.5/3593.4	1.7963	0.71817	0.61518	0.38482	0.76964	0.86064
GGCTCGTGCGTCCGAGCCTG	482.17	1436.4/1619.2	1.6618	0.71601	0.62344	0.37656	0.75311	0.84783
GCGAGGCTTCTAGCCCTTGCC	1550	5855.2/5503.7	1.8728	0.71354	0.60739	0.39261	0.78522	0.86694
GTGAGGTGGTCCTTGGGAATT	2379	8990.2/9230.1	1.9366	0.70171	0.59623	0.40377	0.80755	0.88044
GCTGCGGCCGCGCTGCGCCGG	1370.1	4866.5/4888.9	1.8311	0.70094	0.60244	0.39756	0.79512	0.87354
GCTGCAGTGCTGTGGGGGTCC	2130.8	8165.1/7879	1.9121	0.69939	0.59631	0.40369	0.80738	0.88044
GCAGCGCCAGGAGCGCTGCCC	1554.7	5393.8/5834.2	1.8517	0.69886	0.59982	0.40018	0.80037	0.8769
GGCTGCTGCTGAGTGGGTCG	2245.4	8433.7/8565.1	1.9199	0.69798	0.59496	0.40504	0.81008	0.88129
GGGAGGTTGGGTCCTGCCTG	2676.6	10355/10319	1.949	0.69498	0.59134	0.40866	0.81732	0.88676
GATTTGCGTTTAATCGGTCTG	2528.6	9993.5/9345.5	1.9347	0.69277	0.59083	0.40917	0.81833	0.88689
GCTGTCGTCCGGTCTGGGCGG	970.71	3422.8/3129.2	1.7538	0.69169	0.60206	0.39794	0.79589	0.87391
GTGCTTTGTGGCGCGACCCTT	2073.5	7729.3/7435.8	1.8701	0.67537	0.58403	0.41597	0.83194	0.89736
GTCCTGTGAGGCCTCCCTTCC	1849.1	6377.8/6912.6	1.8449	0.673	0.58418	0.41582	0.83164	0.89736
GGTGGCCTGTCGTCCGGTCT	2033.7	7213.9/7543	1.8587	0.67038	0.58162	0.41838	0.83676	0.89969
GCTTGCTGCTGGTGGTGGCCC	2048	7511.8/7315	1.8554	0.66742	0.57996	0.42004	0.84008	0.90121
GCTAATGCGGGCATGGCTGTT	1715.5	6147.6/5972.7	1.8202	0.66606	0.58145	0.41855	0.83709	0.89969
GCCATCGCCACTGGGATGGTG	1715.5	6661.1/5436.6	1.8175	0.66433	0.58053	0.41947	0.83893	0.90094
GAATTTGGTGGCTGCCTTTCT	2958.3	10376/11921	1.9137	0.66033	0.5717	0.4283	0.8566	0.91501
GATAACTGTGAGGTGGTCCTT	3026.7	11042/11770	1.9136	0.65759	0.56994	0.43006	0.86011	0.91694
GCGTCTAGCTCGCGCGGGCCG	230.74	416.66/835.4	1.436	0.64543	0.59908	0.40092	0.80184	0.87708
GACCTGCTGTGGCTTGGTCCT	2189.7	7529.1/8062.9	1.8315	0.64451	0.56684	0.43316	0.86631	0.92195
GCTGGCAGGGATTCCGTCATA	2541.4	8975.6/9347.5	1.8496	0.63846	0.56169	0.43831	0.87662	0.92897
GCATCAGGGGCACCCTGACCG	1791.8	6157.6/6184.4	1.7835	0.63773	0.56575	0.43425	0.8685	0.9233
GGGGAGATGTCCTCGACCTC	3217.7	11624/12276	1.8926	0.6376	0.55831	0.44169	0.88338	0.93211
GTTCCAGCTGAACTGCTGGTG	2415.6	8388.1/8751	1.8264	0.63008	0.55775	0.44225	0.88449	0.93211
GGAGGAAGAGGTCAGTCCTG	2528.6	9501.9/8542	1.8347	0.62995	0.5571	0.4429	0.8858	0.9324
GCTGCTGGGGCCCGGAGCCCA	859.32	2435.1/2919.5	1.6384	0.62979	0.57147	0.42853	0.85705	0.91501
GCAAACTAATTTTGGGGGGTT	1788.7	6077.2/6088.7	1.7653	0.62669	0.55979	0.44021	0.88043	0.93104
GCAGTGCTCCGGGCGCTGCCG	1698	5644.1/5762.3	1.7474	0.6215	0.55765	0.44235	0.88469	0.93211
GAGGGAGGTGAGTGCCAGTCC	2891.5	10199/10498	1.8392	0.61763	0.54861	0.45139	0.90277	0.94471
GAGAGCCGGAGCGAGCTCTT	2512.7	9368.5/8286.2	1.8123	0.61719	0.55016	0.44984	0.89968	0.94197
GTGCCTGGTGAGTGGCTTGTC	1694.8	5984.9/5295.4	1.7341	0.61357	0.55335	0.44665	0.8933	0.93773
GCACAGTGGAGCGAATTCCTT	1954.2	6386.1/6850.8	1.7594	0.61322	0.55126	0.44874	0.89749	0.94016
GTATACTCACGGTGGGTTCTT	2643.2	9329.2/9268.1	1.8143	0.6128	0.54708	0.45292	0.90584	0.9463
GCCCGACGCGGCCGAGGCGGC	905.47	2568.5/2977.9	1.6137	0.60832	0.55925	0.44075	0.8815	0.93169
GTTAGAGGGAGCAGGTTGTTT	3014	10589/10850	1.8302	0.60774	0.54258	0.45742	0.91483	0.95186
GAGCACATTTAGCTTGGTCTG	2332.9	8028/7877.6	1.7689	0.59956	0.54135	0.45865	0.9173	0.95295
GAAGCCACTCTGTCCCTTCCT	2406.1	8434.7/8034.4	1.7746	0.59955	0.54094	0.45906	0.91813	0.95331
GTGGTTGGGAGCTTCTCCACT	2345.6	8085.6/7854.5	1.7642	0.5962	0.5394	0.4606	0.92119	0.95415
GAAGGTCTGGACCCCTTGCG	2083.1	6820.1/7076.8	1.7375	0.59325	0.53934	0.46066	0.92131	0.95415
GAATAACTGTGAGGTGGTCCT	2967.8	9918.6/10782	1.8018	0.59292	0.53447	0.46553	0.93106	0.96028
GGGAGGTGAGTGCCAGTCCT	2967.8	9800.7/10794	1.7945	0.5887	0.53209	0.46791	0.93581	0.96141
GTTGGTTGGGAGCTTCTCCAC	2469.8	7994.2/8738.8	1.7598	0.58819	0.53423	0.46577	0.93154	0.96028
GGAGGGTGCATCTCGCCACA	2455.4	8031.7/8578	1.7576	0.58748	0.53391	0.46609	0.93218	0.96044
GTACCTGCAGTGTGTCCTCTG	2815.1	8905.2/10377	1.7757	0.58351	0.52985	0.47015	0.94029	0.96279
GGGCAGCCCCCGGCGCAGCG	1282.6	4145.6/3810.5	1.6322	0.58226	0.54001	0.45999	0.91998	0.95415
GATTGGGTTGGCGGGTCCATC	2317	7594/7844.4	1.7358	0.581	0.53104	0.46896	0.93791	0.96141
GAGGTGAGTGCCAGTCCTGGG	2748.2	8353.3/10315	1.7636	0.57914	0.5277	0.4723	0.9446	0.96431
GACCTGCTGTGGCTTGGTCC	1791.8	5573.8/5908.9	1.6794	0.57516	0.5313	0.4687	0.9374	0.96141
GAAGGGCGTGCCCTGCGTTGT	2538.2	8378/8527.7	1.7352	0.57127	0.5243	0.4757	0.95139	0.96919
GTGCGTTCGGCACGGTGTATA	1012.1	3162.4/2852.3	1.5702	0.56992	0.53667	0.46333	0.92667	0.95771
GTGAAATGCATCAGGTCCTTT	2614.6	8728.9/8713	1.7375	0.56951	0.52291	0.47709	0.95419	0.96995
GTTTGGGAGTTGATGACCTT	3384.8	10255/13073	1.7846	0.56947	0.51944	0.48056	0.96113	0.97474
GCCCCGAGGGCTGCTGGGGCC	1341.5	4042.3/4190.6	1.6168	0.56853	0.53174	0.46826	0.93653	0.96141
GCGGAGTCAGGGGGCCGTGCG	1075.7	3196.2/3181.4	1.5668	0.56168	0.53119	0.46881	0.93763	0.96141
GATGAAATGCATCAGGTCCTT	2746.6	9516.5/8728.6	1.7314	0.56108	0.51742	0.48258	0.96516	0.97696
GACGGGGTGAAACCATGTCGT	700.19	1886.9/2033.2	1.4837	0.55566	0.53447	0.46553	0.93106	0.96028
GATCACGTGATCGGATGGTTC	2843.7	9301.8/9418.1	1.7184	0.55041	0.51082	0.48918	0.97836	0.98524
GCTCATAGCTGTCGGCCCCAC	1842.8	5507.1/5976.8	1.6391	0.54937	0.51633	0.48367	0.96734	0.97758
GCGCTCACACCGTGCGGGGGG	1542	4611.6/4777.6	1.6056	0.54805	0.51818	0.48182	0.96364	0.9763
GCCAGGAAGTACTTCCACCT	2127.6	6898.7/6563.1	1.6611	0.54745	0.51317	0.48683	0.97365	0.98201
GCATCCATCTGGTACGTGGTG	2519.1	8335.1/7876.9	1.6857	0.54443	0.50906	0.49094	0.98188	0.98779
GCTCCGGGCCCCAGCAGCCCT	2188.1	6652/7167.1	1.6585	0.54325	0.51037	0.48963	0.97927	0.98566
GATTCGACAGCCCTGCCCACT	2460.2	8013.4/7701.8	1.6749	0.54085	0.50732	0.49268	0.98535	0.99029
GCAGCGCCCGGAGCACTGCT	784.53	2416.8/1936.2	1.4709	0.53688	0.52225	0.47775	0.95549	0.9705
GTAATTTGGTGGCTGCCTTTC	2894.6	9616.1/9148.7	1.6962	0.53665	0.50262	0.49738	0.99477	0.99626
GATGGAGGAGATCTCGCTGGC	2275.6	7459.7/6802.7	1.6475	0.53343	0.50415	0.49585	0.9917	0.99429
GGCCTAAAGGAAGGGCCTGG	1685.2	5001.8/5149.5	1.5901	0.53078	0.50702	0.49298	0.98597	0.99042
GCACGTGGGGGTTGTCCACGC	2340.9	7225.8/7438.5	1.6468	0.53036	0.50197	0.49803	0.99606	0.99706
GGCAGCGTGTCCCACCAGAG	2414.1	7482.5/7647.6	1.6475	0.52781	0.50005	0.49995	0.99991	0.99991
GTGCTGTGGGTTCCCTCCGGC	2250.1	6546.9/7376.8	1.629	0.52453	0.49916	0.50084	0.99832	0.99882
GAATGCGAGTGTATCCGCAGT	2668.7	7832.5/8939	1.6515	0.52048	0.49434	0.50566	0.98867	0.99264
GATACGGCCGAAGCCCCTTCA	2140.3	6301.1/6749.7	1.6078	0.51784	0.496	0.504	0.992	0.99429
GAAAGCGTAAGGAGGGGGTTT	2019.4	5710.8/6366.3	1.5798	0.50833	0.49132	0.50868	0.98265	0.98807
GTGAGCGCCCGACGCGGCCG	1448.1	3834.9/4467.5	1.5187	0.50604	0.49507	0.50493	0.99014	0.99361
GCGACGAGGTGGCCTGTCGTC	1328.8	3651.3/3886.6	1.5034	0.50559	0.49615	0.50385	0.9923	0.99429
GCCATTTGGCTTGGCTTCCT	2355.2	6869.4/7425	1.6011	0.50554	0.4874	0.5126	0.9748	0.98215
GCCCGGCGAGTCGGGCTCTGG	1927.1	6158.6/5176	1.5557	0.49987	0.48709	0.51291	0.97418	0.98201
GCGCGGTGGTTGTGGCGTTGG	1842.8	5277.7/5486.8	1.5458	0.49869	0.48708	0.51292	0.97416	0.98201
GTGCGAAGGGCCTTGCCGCAA	2169	7234.9/5674.1	1.5728	0.49821	0.48433	0.51567	0.96865	0.97841
GATATGGGCGTTAAAGGTCC	2000.3	5881.7/5838.3	1.5502	0.49366	0.48288	0.51712	0.96575	0.97696
GGGCTCCGGTGCGTTCGGCA	2512.7	7536.5/7552.5	1.5858	0.4918	0.47834	0.52166	0.95669	0.97122
GAGCGGGAGCCCAGCTGCTC	1478.4	3920.8/4417.9	1.4952	0.49166	0.48639	0.51361	0.97279	0.98201
GGCCTGTCGTCCGGTCTGGG	1823.7	5172.6/5362.6	1.5298	0.49123	0.48287	0.51713	0.96573	0.97696
GACTCGGATTCCAGCCCACAT	2103.7	6225.3/6116.6	1.5521	0.49017	0.48005	0.51995	0.96011	0.9742
GAGAAATAAGGGTTTCAACCC	1916	5571.9/5533.6	1.5346	0.4894	0.48103	0.51897	0.96206	0.97519
GCTGCAAAGCTGTCCCATCA	2380.6	7178.3/6935.7	1.5673	0.48711	0.47638	0.52362	0.95275	0.96919
GAGGAAGAGGTCAGTCCTGG	2889.9	8624.7/8903.7	1.6003	0.48686	0.47334	0.52666	0.94667	0.96523
GCCCCGTGAGTCCTCCTCTGT	1941.4	5494.3/5684.3	1.5251	0.4833	0.47723	0.52277	0.95446	0.96995
GCTCAGGTGCAGCCCAGCCGT	1261.9	3493.2/3413.5	1.4516	0.48255	0.48362	0.51638	0.96723	0.97758
GAATTCGTGTACTAGGTGTTC	3128.6	9702.9/9292.6	1.6018	0.48071	0.46849	0.53151	0.93698	0.96141
GTACAGCTGCCCAGGTGGTTC	2488.8	7266/7404.6	1.559	0.47905	0.47091	0.52909	0.94183	0.96293
GTTCTCAAGGGCGGCTGCCCT	2323.4	6398.9/7182	1.5469	0.47888	0.47186	0.52814	0.94371	0.9639
GAAGAGCGAATCGATTTCGTG	2197.6	6461.9/6299.8	1.5374	0.47885	0.47269	0.52731	0.94538	0.96463
GAGGGTGGCTGGGCCCAGGCT	1661.4	4918.6/4398.9	1.487	0.47722	0.47609	0.52391	0.95217	0.96919
GATAGCAGGACGAGGTTCCTT	2872.4	7956.8/9219.3	1.5798	0.47712	0.4676	0.5324	0.93521	0.96141
GCTGAGCTTTGAAAACGCCCT	2111.7	5759.3/6385.3	1.5234	0.4752	0.47114	0.52886	0.94228	0.96293
GTCATGGGGTAAGGTCTTCC	2673.4	8322.3/7473.1	1.5624	0.47461	0.46718	0.53282	0.93437	0.96141
GACGTGCCTCTCCCTCCCTCC	2036.9	5489.7/6138.9	1.5128	0.47292	0.47034	0.52966	0.94068	0.96279
GTGGAAAGTGCAGGTGCATC	2711.6	8221.8/7778.5	1.5605	0.47248	0.46569	0.53431	0.93138	0.96028
GTTCAGGCTTGGCCTGAAAAC	2181.7	5860.7/6662.9	1.5207	0.47106	0.46817	0.53183	0.93634	0.96141
GAATACGGTGGTCCAGAGCAC	2286.7	6492.1/6698.1	1.5277	0.47059	0.46717	0.53283	0.93433	0.96141
GCGGCCGCCGCCGCCCAGAC	1492.7	4248.9/3938.8	1.4549	0.46987	0.47347	0.52653	0.94693	0.96523
GCGGCGAGGCGGGGACTCGGG	1763.2	4396.9/5450.8	1.4811	0.46911	0.47035	0.52965	0.9407	0.96279
GTGGGGCCATGAAGGCCTTCT	2129.2	5969.4/6111.8	1.5039	0.46476	0.46479	0.53521	0.92958	0.96023
GAGACCACGGGAAGGACGTCT	2401.3	6701.3/7076.1	1.52	0.46269	0.46168	0.53832	0.92336	0.95578
GCTGGAGGGAGCACCTGGCT	2141.9	6051.6/6069.7	1.5001	0.46237	0.46327	0.53673	0.92654	0.95771
GAAATGCATCAGGTCCTTTG	2477.7	6503.9/7721.5	1.521	0.46058	0.45993	0.54007	0.91987	0.95415
GACCATCCCAGTGGCGATGGA	2043.3	5787.6/5676.1	1.4877	0.4601	0.46266	0.53734	0.92531	0.9573
GTCTGGGCGGCGGCGGCCGC	835.45	2134.5/2094.3	1.3386	0.45802	0.47625	0.52375	0.95251	0.96919
GTCCAATGCCATCCACTTGAT	2450.7	7053.1/6925.5	1.5116	0.45688	0.45788	0.54212	0.91576	0.95218
GACCCCTGCACGTGGGCCGCC	1086.9	2833.5/2819.1	1.3779	0.45676	0.47101	0.52899	0.94202	0.96293
GCTGTGGGGGTCCTGGTAGTG	2282	6693.1/6187.1	1.4964	0.45531	0.45804	0.54196	0.91609	0.95218
GAGTATGAGACTCATAGGGTG	1836.4	4876.6/5203.1	1.456	0.45319	0.46023	0.53977	0.92046	0.95415
GAGTGAGCTGCTATTCCACGT	2391.8	6291/7225.4	1.4982	0.45234	0.45552	0.54448	0.91105	0.94842
GTAAGGCCTGCGCGTGTTATA	2285.2	6257.2/6531.2	1.4841	0.44919	0.45435	0.54565	0.90869	0.94793
GCACCAGCAGTTCAGCTGGAA	2114.9	5794.9/5872.9	1.4634	0.44543	0.45331	0.54669	0.90662	0.9463
GCCCCCGGGAGAGCGACTGCC	1825.3	4646.3/5247.9	1.438	0.44483	0.45532	0.54468	0.91065	0.94842
GTGGCGTTGGCGGCGAGGCG	1701.1	4990.8/4132.9	1.4226	0.44292	0.45533	0.54467	0.91066	0.94842
GTGGCCTAGGGATTAGCCACA	2086.2	5826.9/5613.7	1.4547	0.44231	0.45165	0.54835	0.90329	0.94476
GTGTTGGGTCACCTTCCATAG	2611.4	7128/7538.3	1.4893	0.44101	0.4473	0.5527	0.89459	0.93836
GAAACCACTGGTCCATCAGTG	1643.9	4618.9/4110.5	1.4083	0.43863	0.45333	0.54667	0.90665	0.9463
GTCGGGCGGACGCCGACGAGG	1394	3529.7/3719.6	1.378	0.43678	0.45497	0.54503	0.90995	0.94842
GCGTTTCTTCTTTGCCCAGGA	2360	6685.8/6322.2	1.4622	0.43613	0.44594	0.55406	0.89188	0.93722
GAAACTGCACCTACGGGTGAG	2527	6789.9/7184	1.4669	0.433	0.44295	0.55705	0.88589	0.9324
GAGAGCCGGAGCGAGCTCTTC	1884.1	5149.8/4921.5	1.4178	0.43255	0.44742	0.55258	0.89484	0.93836
GTAAGCCACTCTGTCCCTTCC	2563.6	7032.1/7154.9	1.4679	0.43239	0.44235	0.55765	0.88469	0.93211
GCGAGTTATGCGGGGGGCGGC	1343.1	3547.1/3364	1.3627	0.4322	0.45287	0.54713	0.90573	0.9463
GCCTCCTCTTGCTGCTGGTGG	2247	6157.6/6086	1.4456	0.43209	0.44428	0.55572	0.88855	0.93471
GATGGCCCCAGCAGGCCGGAT	2565.2	6920.6/7266.2	1.467	0.43191	0.44205	0.55795	0.88409	0.93211
GCCGGAGTCCCGAGCTAGCCC	1931.9	4998.1/5315.1	1.4159	0.42973	0.4453	0.5547	0.89061	0.93638
GAGTACCCCTAGGTATGGGGA	2452.2	6862.1/6537.3	1.4496	0.42724	0.43992	0.56008	0.87984	0.93104
GTCCATCGCCACTGGGATGG	2245.4	6303.8/5807.8	1.431	0.42526	0.44014	0.55986	0.88028	0.93104
GACACCTTCCTCCCAGTGCC	2089.4	5285/5887.2	1.4183	0.42482	0.44104	0.55896	0.88209	0.93182
GCTCGTGCGTCCGAGCCTGTG	1390.8	3522.4/3562.2	1.3481	0.42241	0.44641	0.55359	0.89282	0.93772
GCTCGGGACTCCGGCCGCCT	1211	2706.5/3366.7	1.3255	0.422	0.44855	0.55145	0.89711	0.94016
GTGCGCGGTGGTTGTGGCGT	2288.3	5971.2/6325.6	1.4255	0.42128	0.4374	0.5626	0.87481	0.92755
GACTTCAGTTCGGCGTAGTCA	2773.7	7138.1/8064.2	1.4541	0.41993	0.43348	0.56652	0.86695	0.92215
GTACAAAAGGTGAACATCCT	2363.1	6273.7/6441.6	1.4274	0.41973	0.43593	0.56407	0.87187	0.92492
GCTAATGCGGGCATGGCTGT	2437.9	6758/6400.2	1.4319	0.41944	0.43525	0.56475	0.8705	0.92445
GCCTTTCATGCTCTCTTCCCC	2005.1	4892.1/5629.3	1.3911	0.41523	0.43589	0.56411	0.87178	0.92492
GCATGAAGAGGCCGATCCCCA	2816.7	7397.6/7919	1.4427	0.4136	0.42934	0.57066	0.85868	0.91626
GCGGCCGCCGGGGCTAGCTC	1365.4	3711.6/3108.2	1.3198	0.41025	0.43941	0.56059	0.87882	0.93081
GCCCGCGCGAGCTAGACGTCC	1709.1	4085.3/4648	1.3528	0.40921	0.43491	0.56509	0.86982	0.92421
GAAGGCCTTCATGGCCCCAGC	2466.6	6851.2/6133.5	1.3959	0.40217	0.42446	0.57554	0.84893	0.90924
GGCATGGCAGACCTGGCCTG	2005.1	5297.8/5017.2	1.3626	0.40207	0.42785	0.57215	0.8557	0.91501
GAGCTGGGCTCCCGCTCTGGT	1656.6	4126.4/4219.8	1.3324	0.40202	0.43107	0.56893	0.86214	0.918
GCTCTGTGCTCTCACAGTGCC	1715.5	4327.4/4340.6	1.3366	0.40144	0.43012	0.56988	0.86024	0.91694
GCGTTCTCCTTTCTCCAGGA	1914.4	5106.8/4681.2	1.3537	0.40136	0.4282	0.5718	0.8564	0.91501
GATGCAGCCACCTCCATGCC	3042.6	8166/8133.5	1.4211	0.39832	0.41866	0.58134	0.83731	0.89969
GCCTCTGGCAGCTGTTTCCT	2016.2	4718.5/5562.8	1.3499	0.3959	0.42398	0.57602	0.84796	0.90869
GCGGGCGCTCACACCGTGCGG	1553.1	3679.6/4018.9	1.3088	0.39578	0.42839	0.57161	0.85679	0.91501
GCTTTGAGACTCTCATTTCC	2520.7	6546/6614.7	1.384	0.39531	0.41987	0.58013	0.83974	0.90121
GAGCGCTCTGGTTGCATCCCT	2686.2	7177.4/6898.3	1.3892	0.39313	0.41747	0.58253	0.83494	0.89858
GAGTCCCGAGCTAGCCCCGG	2049.6	5647.8/4776.9	1.3461	0.39306	0.42195	0.57805	0.8439	0.90483
GGACTTGCCACGGCAGCGCC	1362.2	3190.8/3431.2	1.2807	0.39212	0.42847	0.57153	0.85695	0.91501
GAAATATTTCTGCATGTCCTG	2694.1	6840.2/7175.9	1.3789	0.38836	0.41446	0.58554	0.82893	0.89596
GCACAGAGCCAGCGGGCCTTT	2353.6	6511.3/5550.6	1.3571	0.38825	0.41665	0.58335	0.8333	0.89736
GACAAAAGCGGTGCTATCCTT	2132.4	5263.1/5489.5	1.3337	0.38477	0.41617	0.58383	0.83233	0.89736
GCGACATATTTCCTGTTCCCT	2867.6	7529.1/7385.6	1.3785	0.38389	0.41065	0.58935	0.82129	0.88962
GAGCGTAAGGAGGGGGTTTGG	2204	5592/5503.1	1.3313	0.38143	0.41354	0.58646	0.82709	0.89445
GACAGCTTTGCAGCTGCAGG	1814.1	4429.8/4505.5	1.2998	0.38083	0.41653	0.58347	0.83306	0.89736
GAACGCGAGTCCGGTGGCTAG	1916	4563.2/4918.1	1.3066	0.38011	0.41513	0.58487	0.83026	0.89692
GAGCTCGCGCGGGCCGAGGCG	1702.7	4279/4031.1	1.2865	0.37927	0.41668	0.58332	0.83335	0.89736
GTTACAGGGCACACACAGATT	2657.5	6742.4/6836.6	1.3529	0.37803	0.40827	0.59173	0.81653	0.88638
GATACCAGATGCGTCCGCTTG	2199.2	5482.4/5517.3	1.322	0.3775	0.41114	0.58886	0.82229	0.89022
GCGTGTCCTCTCTCCTCCAT	2033.7	4832.7/5254	1.3098	0.37749	0.41248	0.58752	0.82497	0.89264
GGCAGCGCTCCTGGCGCTGC	711.33	1669.4/1490.3	1.1501	0.376	0.43077	0.56923	0.86154	0.91784
GAAGAGGGAGCTCTGGGCTGC	2531.8	6306.6/6425.3	1.3299	0.37142	0.40496	0.59504	0.80992	0.88129
GCGGGGGGCGGAGGCTGCTG	2159.4	5059.3/5571.6	1.2991	0.36882	0.40607	0.59393	0.81214	0.88257
GCGGAGCTTGGAGTGGTTCTA	1935.1	4566.8/4824.4	1.2785	0.36716	0.40695	0.59305	0.81391	0.88401
GTAAGAGGCTCCACAAGCTG	2573.2	5792.1/7064.6	1.3206	0.36638	0.40154	0.59846	0.80308	0.87796
GGGGGCCCTCCTCTTGCTGC	1895.3	4559.5/4574.7	1.2684	0.36417	0.40547	0.59453	0.81093	0.88174
GCGCTGCGCCGGGGGCTGCC	1898.5	4321/4819	1.2669	0.36342	0.40497	0.59503	0.80994	0.88129
GCACTGTGAGAGCACAGAGCA	2137.2	5478.7/4922.8	1.2826	0.36242	0.40227	0.59773	0.80454	0.8786
GCTGCAGACATAAGGGGACTA	2466.6	5891.7/6291	1.3039	0.36211	0.39959	0.60041	0.79919	0.87656
GCACAGGTGGCACACATGGC	1866.6	4245.2/4664.9	1.2546	0.3592	0.40265	0.59735	0.8053	0.87895
GACGATCGGTAATGGTCTGTT	2931.2	7922.1/6733.4	1.3216	0.35832	0.39427	0.60573	0.78854	0.86965
GTTGGGACCAGAAGATTCCCA	2274	5115.1/5950.3	1.2824	0.35829	0.39861	0.60139	0.79721	0.87489
GCATTCGACAGCCCTGCCCAC	2574.8	6320.3/6371.7	1.3011	0.35814	0.39637	0.60363	0.79273	0.8714
GAGGATCGTGTACCGGGGACG	2565.2	6283.7/6350.7	1.2999	0.35788	0.39627	0.60373	0.79253	0.8714
GTGCAGGTGTATGTGATTCTC	2733.9	6649.2/6905.1	1.3094	0.35776	0.3951	0.6049	0.7902	0.87052
GCTCGTGCGTCCGAGCCTGT	1244.4	2836.2/2845.5	1.1902	0.35737	0.40889	0.59111	0.81778	0.88678
GTGCGGGCATGGCTGTTGGGA	2994.9	7403.1/7530.2	1.3177	0.35533	0.39202	0.60798	0.78404	0.8666
GTGCCCACTGCAGTGCTGTGG	2552.5	5730/6770.8	1.2917	0.35479	0.39442	0.60558	0.78883	0.86965
GAAAGAGTATATGTTCCCTCC	2143.5	4939.6/5336.8	1.2609	0.35303	0.39636	0.60364	0.79271	0.8714
GGCCCTCCTCTTGCTGCTGG	2374.3	5953.9/5549.2	1.2761	0.35291	0.39449	0.60551	0.78898	0.86965
GTGGGTCTCTGCTGGGCGCG	2094.2	4968/5032.1	1.2551	0.35209	0.39618	0.60382	0.79236	0.8714
GCTGCCCCGGCCGTCCCGGA	1510.2	3315/3654.5	1.2058	0.35181	0.40189	0.59811	0.80378	0.87825
GAAGAAGCTGTCTTCCTTGAT	2783.2	7128.9/6557	1.2975	0.35172	0.39099	0.60901	0.78199	0.86528
GCAGGGAGGCACAGTTCTGTC	2430	6064.4/5644.2	1.2682	0.34818	0.39111	0.60889	0.78223	0.86528
GAGGGTAGATGGCATCGACCC	2364.7	5548.2/5788.1	1.2608	0.34684	0.39075	0.60925	0.7815	0.86528
GCGTTCCTGGCTGCCAGGTCG	1351	2911.1/3202.5	1.1774	0.34657	0.40071	0.59929	0.80141	0.87708
GATCTCCTCCATCCTGGAGAA	2506.4	6048/6005.3	1.2654	0.3451	0.38864	0.61136	0.77728	0.86313
GCGCTGCCCCGGCCGTCCCGG	1012.1	2330.9/2099	1.1292	0.34358	0.40434	0.59566	0.80869	0.8812
GTGCTGGGCTCCGGTGCGTT	2188.1	4891.2/5456.9	1.2412	0.34356	0.39007	0.60993	0.78013	0.86513
GGCGGCCGCCGGGGCTAGCT	2036.9	4862.9/4694.1	1.2298	0.34324	0.39114	0.60886	0.78227	0.86528
GCTGGTGGTGGCCCTGGGGAT	2710	6599.9/6491.2	1.2719	0.3429	0.38589	0.61411	0.77178	0.86086
GCAGGGTCTTCTCTGTTTCA	1220.6	2664.4/2763.4	1.1522	0.34202	0.39981	0.60019	0.79962	0.87656
GACGGCCGGGGCAGCGCTCC	1993.9	4619.8/4671.1	1.2198	0.34041	0.38975	0.61025	0.7795	0.86491
GTGTGGGTCTCTGCTGGGCG	3041	7481.6/7300.8	1.281	0.3395	0.38175	0.61825	0.76349	0.85711
GTGTTCACTGACTTACGTTTC	2204	5055.7/5301.5	1.2321	0.33934	0.38729	0.61271	0.77457	0.86183
GTCTGCCACTGTTTCCCCCTC	2743.5	6343.1/6837.3	1.264	0.33897	0.3832	0.6168	0.76639	0.85893
GTCCCCGTGAGTCCTCCTCTG	1919.2	4470.9/4394.9	1.2073	0.3376	0.38868	0.61132	0.77736	0.86313
GCGACCCTCCGGGACGGCCG	975.49	2210.3/1998.6	1.1085	0.33678	0.40089	0.59911	0.80177	0.87708
GAGTATTGTGGTGTCGTCAAC	1600.9	3424.7/3821.4	1.1778	0.33634	0.39121	0.60879	0.78242	0.86528
GACTTACGGCACTCGCATGCC	2304.3	5332.5/5470.5	1.2287	0.33528	0.38394	0.61606	0.76787	0.85961
GTTCTTGTCCCCCCCAGCTTG	2089.4	4713/4971.7	1.2122	0.33446	0.38518	0.61482	0.77035	0.86086
GTGCGACCCTCCGGGACGGCC	1838	4541.2/3859.4	1.1919	0.33386	0.38712	0.61288	0.77424	0.86183
GTCTTCAGTTGTACAAGACTG	1830	4187.6/4145.8	1.1866	0.33193	0.38599	0.61401	0.77198	0.86086
GCAGAGGATGCTTGATTCCAG	2732.3	5844.2/7095.8	1.2433	0.33095	0.37819	0.62181	0.75637	0.85055
GAGCTGTCGGCCCCACAGGCT	1982.8	4350.3/4716.5	1.1926	0.32963	0.38308	0.61692	0.76617	0.85893
GACTCGGGCGGACGCCGACG	1476.8	3231.9/3325.3	1.1501	0.32962	0.38853	0.61147	0.77706	0.86313
GAGGCCCTTCCTTTAGGCCAG	1577	3568.1/3464.4	1.1564	0.32832	0.38649	0.61351	0.77297	0.86148
GACCTGGCCTGTGGCCTCTG	2110.1	4453.5/5197.7	1.193	0.3261	0.37973	0.62027	0.75947	0.85351
GAGCAGCTGGGCTCCCGCTC	1417.9	3194.4/3018.6	1.131	0.32409	0.38585	0.61415	0.7717	0.86086
GCTGCTGCGGCCGCGCTGCGC	1161.7	2556.6/2424.1	1.0995	0.32257	0.38873	0.61127	0.77746	0.86313
GTTTCTTCCTCAGTCAGTTCC	2309	5500.7/5091.1	1.1972	0.32254	0.37585	0.62415	0.75171	0.84725
GTCAGGGAAACCCCCCATCG	1785.5	4058.8/3909.6	1.1575	0.32154	0.37993	0.62007	0.75986	0.85351
GACACGTGTACTTCTGACCTA	2628.9	6042.5/6149.1	1.2131	0.32127	0.37272	0.62728	0.74545	0.84251
GAGTTCCGTACTCTGGAGCC	2240.6	4885.7/5337.5	1.1895	0.32122	0.37557	0.62443	0.75113	0.84725
GAAGCGTAAGGAGGGGGTTTG	2165.8	4515.7/5328	1.1839	0.32096	0.37601	0.62399	0.75202	0.84725
GTGTGTTCCCGGACATAGTCC	2535	5852.5/5853.2	1.2068	0.32093	0.37315	0.62685	0.74631	0.84301
GTGTAAGAGGCTCCACAAGCT	2644.8	6177.7/6067.7	1.2107	0.32	0.37181	0.62819	0.74362	0.84092
GTTTCTTGCTTCATCCTCTCA	2625.7	6221.6/5903.5	1.2069	0.31893	0.37126	0.62874	0.74252	0.84015
GTGGTAGTGTGGGTCTCTGCT	3346.6	8401.8/7439.2	1.2427	0.31885	0.36693	0.63307	0.73387	0.83454
GCTGCGGCCGCGCTGCGCCG	1204.6	2734.8/2412.6	1.0946	0.31844	0.38546	0.61454	0.77092	0.86086
GAGATCCCGTCCATCGCCACT	3429.3	8097.5/8143	1.2434	0.31772	0.36579	0.63421	0.73157	0.83389
GATTTTGGGGGGTTGGGGTGA	2547.7	6048.9/5594	1.1918	0.31479	0.36917	0.63083	0.73833	0.83731
GAAGATCCCGTCCATCGCCAC	2363.1	5352.6/5334.8	1.1768	0.31319	0.36951	0.63049	0.73901	0.83738
GACTGCTCCCGGTCGCCCCTC	1405.1	2889.2/3125.8	1.0973	0.31082	0.37774	0.62226	0.75547	0.85001
GTGCTGACTATGTCCCGCCAC	2169	4616.2/5004.9	1.1488	0.3071	0.36721	0.63279	0.73441	0.83454
GACAGAGCCAGCGGGCCTTTT	1900.1	4187.6/4130.9	1.1299	0.30702	0.36962	0.63038	0.73923	0.83738
GATGCAGAGTAGTGACGTGCC	2261.3	5285/4774.9	1.153	0.30644	0.36602	0.63398	0.73204	0.83394
GAATTCGCTCCACTGTGTTG	2845.3	6614.5/6331	1.1855	0.3062	0.3617	0.6383	0.7234	0.82692
GCTTGGGATTACGCTCCCTCA	2194.5	4558.6/5109.5	1.139	0.30267	0.36418	0.63582	0.72836	0.83117
GCTGCAGGCTGCACAGGCCCC	2323.4	4692/5595.4	1.1463	0.30234	0.36292	0.63708	0.72584	0.82876
GCCAGCGTTTTCTTTCACTG	1682	3716.1/3485.5	1.0977	0.30106	0.36816	0.63184	0.73631	0.83549
GTGTGCTCCTTGCTCACAGTT	2714.8	6212.5/5934.7	1.1614	0.29966	0.35836	0.64164	0.71672	0.82163
GAGACTCTCATTTCCTGGCC	2387	5251.2/5271.6	1.1399	0.29848	0.35995	0.64005	0.71991	0.82354
GTCCTTGCTCACAGTTGGGCC	1691.6	4015.9/3195	1.0913	0.29829	0.3663	0.6337	0.7326	0.83405
GCCAGCAGGACTTCTTTCCCA	2700.5	6323.9/5712.8	1.1558	0.29786	0.35731	0.64269	0.71461	0.82061
GATGACCAGGTCTCAGTCAG	2498.4	5615.8/5396.5	1.1397	0.29597	0.35751	0.64249	0.71502	0.82061
GACCTGCTCCCTCTAAGCCAG	2178.5	4736.8/4737.6	1.1203	0.29592	0.36002	0.63998	0.72003	0.82354
GTGTCCACGCATTCCCTGCCT	2495.2	5127.9/5853.9	1.1376	0.29522	0.35706	0.64294	0.71412	0.82061
GCGTGATGAGCTGCACGGTGG	1753.7	3378.1/4059.6	1.0841	0.29355	0.36261	0.63739	0.72522	0.82853
GAGGGGCAGGGCTATCTTATG	2097.4	4188.5/4846.8	1.1066	0.29274	0.3587	0.6413	0.7174	0.82194
GACCTGGTCATCCTCCTGTG	3217.7	7106.1/7323.2	1.1647	0.29184	0.35027	0.64973	0.70054	0.81003
GATTCGTGTACTAGGTGTTCT	2593.9	5693.5/5687.7	1.1332	0.29153	0.35398	0.64602	0.70797	0.81673
GGGAGCTCTGGGCTGCTGGC	2067.1	4147.4/4713.1	1.0994	0.29076	0.35771	0.64229	0.71543	0.82061
GCCAGGTCTCAGTCAGCGGGG	1823.7	3973.8/3738.6	1.0799	0.28991	0.35956	0.64044	0.71911	0.82342
GAAGGCTAGAAGCATGGACTG	2641.6	5871.6/5700.5	1.1309	0.28973	0.3525	0.6475	0.70499	0.81423
GTGCACCGCGACCTGGCAGCC	2129.2	4230.6/4849.5	1.092	0.28646	0.35442	0.64558	0.70883	0.81717
GTTTTCTTGCTTCATCCTCTC	2714.8	5966.7/5884.5	1.1258	0.28645	0.34989	0.65011	0.69978	0.81003
GAAGAAGTCCTGCTGGTAGTC	3015.6	6708.6/6588.9	1.1404	0.28637	0.34791	0.65209	0.69583	0.8083
GCCAGGAAGTACTTCCACCTC	2423.6	5482.4/4979.2	1.1096	0.28631	0.35189	0.64811	0.70378	0.81331
GCAATGGACAGGCTTTCTGTA	2689.4	6373.3/5336.1	1.122	0.28556	0.34949	0.65051	0.69897	0.81003
GTTCTCCTTTCTCCAGGATGG	2582.7	5635/5548.5	1.1141	0.28472	0.34969	0.65031	0.69939	0.81003
GTAAGAGGCTCCACAAGCTGG	2455.4	5360.9/5199	1.1042	0.28368	0.34996	0.65004	0.69993	0.81003
GCAGACGTCCTTCCCGTGGTC	1890.5	4117.3/3806.5	1.067	0.28317	0.35458	0.64542	0.70916	0.81717
GTGTCCATCTTTCTCCAGGCC	2035.3	4164.8/4424.7	1.0769	0.28313	0.35315	0.64685	0.70629	0.81527
GAGGCAGCCACCAAATTAGCC	1833.2	3691.5/3964.6	1.0618	0.28279	0.35493	0.64507	0.70985	0.81749
GTCCTCTGGATCCACAGGAAC	1713.9	3643/3461.7	1.0511	0.28216	0.35583	0.64417	0.71166	0.81911
GACCAAAGCTGTATTTGCCCT	2598.7	5869.8/5298.8	1.1033	0.28047	0.34685	0.65315	0.6937	0.80723
GTAAGGTAAGGTCCCTGGCAC	2250.1	4542.2/4985.3	1.0817	0.27983	0.34913	0.65087	0.69826	0.81003
GTTCTTGCTTCATCCTCTCAG	2659.1	5400.2/5995.8	1.0992	0.27783	0.34472	0.65528	0.68944	0.80368
GAGTGGGGCGCTAAGTGGGGG	2060.8	4629.9/3947	1.0569	0.27509	0.34777	0.65223	0.69553	0.8083
GAGGTGAAAATCATGGGACTT	2226.3	4542.2/4755.9	1.062	0.27313	0.34504	0.65496	0.69008	0.80384
GAGAAGCCCTGCTGTGGGATG	2681.4	5159.8/6221.1	1.0853	0.27241	0.34107	0.65893	0.68215	0.79796
GAGGTCAAGCCGACCTCGAAC	1863.5	3490.5/4148.5	1.035	0.27199	0.34773	0.65227	0.69546	0.8083
GAGTAGACGGACGGTGAGCTG	2495.2	5351.7/5158.3	1.0742	0.27198	0.34214	0.65786	0.68428	0.7986
GAGCCTGAACATAACATCCTT	2959.9	6112/6538	1.0953	0.27113	0.33841	0.66159	0.67683	0.79359
GAGGACTGCTGTTAACCAGTC	1581.8	3202.6/3171.3	1.0102	0.27079	0.35017	0.64983	0.70035	0.81003
GTGCCCAGCAGGCGGCACACG	1648.6	3439.3/3210	1.0115	0.26927	0.34839	0.65161	0.69678	0.80895
GAAACGGTACGACAGCGTGTG	2310.6	4787/4822.4	1.0558	0.26911	0.34175	0.65825	0.6835	0.7986
GTGGCAGCATGGAGTCCCTGC	2409.3	4861.1/5194.3	1.061	0.26893	0.34084	0.65916	0.68168	0.79796
GCCTGCCCACTGGGCCCAGAA	2149.9	4459/4393.5	1.0415	0.26741	0.34204	0.65796	0.68408	0.7986
GTCCTCTCAGGGGTGACTGTT	1858.7	3871.5/3674.8	1.0211	0.26702	0.3446	0.6554	0.6892	0.80368
GAGGTCAGTCCTGGGGGTGA	2563.6	5294.2/5420.3	1.063	0.26666	0.3382	0.6618	0.67641	0.79356
GTAAAGGGGACTCACCACGC	2735.5	6032.5/5461.7	1.0707	0.26629	0.33675	0.66325	0.67349	0.792
GTGGTTGTGGCGTTGGCGGCG	2624.1	5677.9/5296.8	1.064	0.26589	0.33727	0.66273	0.67455	0.79277
GGATGCTCTCCACGTTGCAC	3216.1	6235.3/7431.7	1.0871	0.26428	0.33244	0.66756	0.66488	0.78559
GAGGGATTAGCCACAAGGACA	2584.3	5307/5444.7	1.0564	0.26395	0.3363	0.6637	0.6726	0.79142
GAAGTTGAGAACTACTGGCCT	2791.2	6200.6/5477.3	1.0645	0.26316	0.33434	0.66566	0.66869	0.78866
GGGCGCTCACACCGTGCGGG	1982.8	3970.2/4065	1.0184	0.26297	0.34075	0.65925	0.6815	0.79796
GAGTCACTGGGGGACTTGCCA	2692.5	5563.7/5647.6	1.0576	0.26244	0.33455	0.66545	0.66911	0.78869
GCTAGACGTCCGGGCAGCCCC	1459.3	3083.8/2641.9	0.97175	0.26041	0.34519	0.65481	0.69038	0.80384
GTGGAAAGTGCAGGTGCATCA	2713.2	5495.2/5756.2	1.0517	0.26002	0.33285	0.66715	0.66569	0.78559
GAATCGGTCTGAGGTGTAGCT	2754.6	5793.1/5642.2	1.0533	0.25986	0.33245	0.66755	0.66491	0.78559
GCCTCTCAGGGGTGACTGTTT	1986	4163.9/3813.9	1.0058	0.25836	0.33776	0.66224	0.67553	0.79304
GGTCTTCCTGATTGATAGCC	2692.5	5675.2/5421.6	1.0428	0.25728	0.33122	0.66878	0.66243	0.78451
GCGGAGAGGTCGCCTGCCGG	2025.8	3957.4/4145.1	0.99954	0.25523	0.33536	0.66464	0.67073	0.78967
GAGAGCGCAGCCAGCAGCGCC	1780.7	3791.1/3247.3	0.98239	0.25504	0.33778	0.66222	0.67557	0.79304
GAGCGATCTGGACACTCTCCA	2940.8	6186.9/5948.3	1.0447	0.25386	0.32733	0.67267	0.65467	0.779
GGGTTTGGGGGCAGCTGACC	2708.5	5559.1/5531.6	1.0335	0.2538	0.32885	0.67115	0.6577	0.78214
GCTTACCTCGGGCCCAGGTG	1955.8	3689.6/4082.7	0.99026	0.25355	0.33498	0.66502	0.66995	0.78922
GAAGGCATGAGGCTCAGTGGC	2407.7	4879.3/4846.8	1.0139	0.25238	0.33018	0.66982	0.66036	0.78391
GAGCTGTACCCCTGGTATGGC	2317	4564.1/4757.9	1.0081	0.2521	0.33074	0.66926	0.66147	0.7843
GTACCCCTGGTATGGCAGGTG	2433.2	4880.2/4935	1.0119	0.25121	0.32922	0.67078	0.65844	0.78255
GTTGGAATGGCCCTATCGTAC	2869.2	6018.8/5712.1	1.0313	0.25044	0.32557	0.67443	0.65115	0.77622
GCAGCTGGGCTCCCGCTCTGG	2126	4153.8/4299.2	0.99097	0.25002	0.33107	0.66893	0.66214	0.78451
GTCACACCGTGCGGGGGGCGG	1974.8	3849.6/3948.3	0.98098	0.24984	0.3324	0.6676	0.6648	0.78559
GAATCTTACTCGTCCTCCTTG	2601.8	5467.8/5047.7	1.0146	0.24913	0.32659	0.67341	0.65318	0.77814
GTTGGACAGCCTTCAAGACC	2361.5	4956.1/4468.8	0.99644	0.24722	0.32722	0.67278	0.65443	0.779
GCATGGGTGCGCAACGAGGCT	2043.3	4013.1/4034.5	0.97733	0.24704	0.32993	0.67007	0.65986	0.78378
GCCTTCATGGCCCCAGCAGGC	1920.7	3799.3/3710.1	0.96667	0.24607	0.33052	0.66948	0.66105	0.78426
GTACTCCTCCTCTGGATCCAC	2468.2	4842.8/5010.4	0.99686	0.24541	0.32519	0.67481	0.65037	0.77622
GAGGGCTCATACTATCCTCCG	2399.7	4710.3/4841.4	0.99258	0.24519	0.32559	0.67441	0.65118	0.77622
GTAGAGGGAGCAGGTTGTTTA	2745.1	5576.5/5464.4	1.0077	0.2444	0.32249	0.67751	0.64498	0.77269
GCGGACGACAGGCCACCTCGT	1616.8	3147.8/3055.9	0.93956	0.24414	0.33274	0.66726	0.66548	0.78559
GTTGTTCCTCCACCTCATTCC	2307.4	3886.1/5236.4	0.98282	0.24358	0.32531	0.67469	0.65061	0.77622
GCAAAGCTGTATTTGCCCTCG	2285.2	4438/4574	0.97924	0.24278	0.32498	0.67502	0.64996	0.77622
GCTGCCTCCTGGACTATGTCC	2476.1	5151.6/4656.8	0.98565	0.24146	0.32257	0.67743	0.64513	0.77269
GAACCAGCAACAATTCCACCG	2285.2	4431.6/4552.3	0.97474	0.24124	0.32399	0.67601	0.64797	0.77517
GTTCAATGGGCTCTTCCAACA	2655.9	5628.6/4923.5	0.98997	0.23988	0.32018	0.67982	0.64037	0.76875
GAACCTGGCGGCCCACGTGCA	2630.5	4648.2/5782.7	0.98718	0.23937	0.32003	0.67997	0.64007	0.76875
GGCTTCCTGGAGGGAGGGAG	2371.1	4519.3/4787.8	0.97248	0.23888	0.32174	0.67826	0.64347	0.77163
GTGGAGGTCCGTCCTGTTTTC	2495.2	4800.7/5025.3	0.97716	0.23827	0.32035	0.67965	0.64069	0.76875
GAGCAGGGTCTTCTCTGTTTC	854.55	1569.8/1501.1	0.8447	0.23744	0.34188	0.65812	0.68376	0.7986
GCGGGCCCCAGCAGCCCTCGG	1343.1	2474.4/2530.6	0.89733	0.23721	0.33212	0.66788	0.66423	0.78559
GAGCAGCCTCCGCCCCCCGCA	2192.9	4602.5/3855.3	0.94715	0.23366	0.31989	0.68011	0.63978	0.76875
GTGTTTTCACCAGTACGTTCC	2740.3	5335.3/5422.3	0.9727	0.23282	0.31499	0.68501	0.62997	0.76124
GTGGAGGAGATCTCGCTGGCA	3149.3	6638.3/5856	0.98795	0.232	0.31178	0.68822	0.62355	0.75725
GTCCGGCCGCCTCGGCCGCGT	749.52	1239.9/1396	0.81342	0.23137	0.34094	0.65906	0.68188	0.79796
GTTCTCACTTCATCTGTCCA	2979	6000.5/5718.2	0.97568	0.23032	0.31174	0.68826	0.62349	0.75725
GCTGATCCCTCATGGGGTGAC	2194.5	4351.2/4054.2	0.93714	0.23028	0.31768	0.68232	0.63536	0.76465
GAAGTGACGGTGTCATGCGGG	2620.9	4930.5/5255.4	0.95815	0.22989	0.31394	0.68606	0.62788	0.7602
GTAAACCAGTCCGTTCCCAAA	2773.7	5651.4/5173.9	0.96428	0.22956	0.31262	0.68738	0.62524	0.75793
GCATTTGCTGTGGGTTCCCTC	2342.4	5044.7/3952.4	0.94115	0.22892	0.31551	0.68449	0.63101	0.76124
GATGGCCTGAGGCAGGCACTC	2318.6	4686.5/4198.7	0.93788	0.22825	0.31528	0.68472	0.63056	0.76124
GGCTGCCTTTCTGGGCCCAG	1903.2	3508.7/3651.7	0.91124	0.22745	0.31871	0.68129	0.63741	0.76665
GAGCTTCTTAGTGCTTCTGCT	3114.2	5727.3/6436.9	0.96545	0.22521	0.30754	0.69246	0.61509	0.7497
GTGAGAGTGGCACTGGGGGG	2417.2	4511.1/4725.3	0.93369	0.22518	0.31246	0.68754	0.62491	0.75793
GCCGATGAGAATTGGGTGCTA	1963.7	3453/3917.8	0.90789	0.22505	0.31652	0.68348	0.63305	0.76324
GATAGCCCACAGCTGAGAATG	2434.7	5078.5/4226.5	0.93396	0.22498	0.31218	0.68782	0.62436	0.75778
GCAGGAGGGGAGTCCGTGACG	2016.2	3406.4/4162.8	0.90814	0.22407	0.31536	0.68464	0.63071	0.76124
GCAGCGTGTCCCACCAGAGC	2025.8	3688.7/3870.3	0.89939	0.22098	0.31326	0.68674	0.62652	0.75902
GCCAGCAGTTCAGCTGGAAAG	1662.9	3283/2810.9	0.87324	0.2201	0.31672	0.68328	0.63345	0.76326
GATGGACGGGATCTTAGGCC	2415.6	4629/4464.8	0.91218	0.21821	0.30793	0.69207	0.61586	0.75018
GCTTTCTGGGCCCAGTGGGCA	2153.1	3994.8/4025	0.89686	0.21775	0.30993	0.69007	0.61986	0.7546
GATTCCAGTGGTTCTGCTTCA	3376.8	6279.2/6767.4	0.94973	0.21702	0.30062	0.69938	0.60123	0.73611
GACCTGCCCGGCAGGAGTCAT	2001.9	3760/3626.6	0.88322	0.21613	0.31036	0.68964	0.62071	0.75517
GTTATTTAACGAGGTCCACAG	2609.8	4742.3/5002.2	0.9004	0.21146	0.30199	0.69801	0.60398	0.73885
GATGATCTGCAGGTTTTCCAA	3031.5	5800.4/5651.7	0.91728	0.21107	0.29879	0.70121	0.59757	0.73325
GTGCGTCAAGACCTGCCCGGC	913.43	1653.9/1476	0.77609	0.21002	0.32311	0.67689	0.64622	0.77353
GACTAGGGCAGTGTGTCTGCA	2967.8	5710.8/5431.1	0.90829	0.20908	0.29789	0.70211	0.59578	0.7315
GCTGGTAGTCAGGGTTGTCC	2334.5	4390.5/4194.7	0.87845	0.20873	0.30243	0.69757	0.60486	0.73903
GTCTGGTCCCTGCACCAAGG	2049.6	3573.6/3841.8	0.85483	0.20606	0.30333	0.69667	0.60667	0.74078
GACTGACTGATCAGGGCTGTT	2385.4	4494.6/4241.5	0.87248	0.20604	0.30024	0.69976	0.60048	0.73592
GTGGGACCAGAAGATTCCCAA	2313.8	4169.4/4278.8	0.86809	0.20578	0.30069	0.69931	0.60137	0.73611
GTACTTTCTTAACAATGCTGT	2496.8	4307.3/4783.7	0.8641	0.20175	0.29651	0.70349	0.59303	0.72902
GACGGGCGGCTATCGCTGACT	2757.8	4831.8/5283.9	0.87477	0.20144	0.29433	0.70567	0.58865	0.72586
GCCATGCCTTGTGCTCCCCCG	2291.5	4252.5/3984.3	0.84549	0.19905	0.29649	0.70351	0.59298	0.72902
GAAGCTGGGGTCATGGGGTA	3287.7	6461.9/5649	0.88095	0.19702	0.28795	0.71205	0.57589	0.71719
GAGCCCTTCCAAAAGGTAAGT	1844.4	3229.1/3254.7	0.8134	0.19671	0.29944	0.70056	0.59887	0.7344
GTCTGCTCACATTTCCTTGCC	2328.1	4142.9/4191.9	0.83971	0.1967	0.29463	0.70537	0.58925	0.72615
GTCCATCGCCACTGGGATGGT	2436.3	4324.7/4403	0.84063	0.19538	0.29284	0.70716	0.58568	0.72398
GTTGGGATGGAGGACCTGCTG	2550.9	4565/4599.8	0.84484	0.19506	0.2917	0.7083	0.5834	0.72234
GATAGGCACCTTAAGGGTCTC	747.93	1290.2/1157.8	0.70985	0.19425	0.31764	0.68236	0.63528	0.76465
GTGGGACAGCTTTGCAGCTGC	2702.1	4790.7/4937.8	0.8479	0.19397	0.28983	0.71017	0.57966	0.71919
GAGTTGAGAACTACTGGCCTA	2866	5385.5/4979.2	0.85434	0.19386	0.28858	0.71142	0.57716	0.71719
GCGTGGAGAGCATCCAGTGGC	1147.4	1942.6/1922.6	0.75171	0.19345	0.30751	0.69249	0.61502	0.7497
GTTCTCATTCCTTCCCCAGGC	2141.9	3882.4/3678.2	0.8193	0.19331	0.29412	0.70588	0.58824	0.7258
GCAAGGTGCCTATCAAGTGGA	515.59	915.56/725.46	0.66925	0.19293	0.3255	0.6745	0.65099	0.77622
GTTCAACAGGTGTTGCCTACG	2700.5	4956.1/4715.8	0.84034	0.19171	0.28835	0.71165	0.57671	0.71719
GTGTCCTTGTGGCTAATCCCT	2953.5	5333.5/5311	0.84938	0.19134	0.28631	0.71369	0.57263	0.71534
GAGGTGGCCTGTCGTCCGGTC	1359	2410.4/2202.2	0.7626	0.19114	0.30233	0.69767	0.60466	0.73903
GTGAGTGGGTCGAGGAGGTTG	2741.9	5064.8/4751.1	0.83973	0.19101	0.28759	0.71241	0.57517	0.71717
GAGGATTTCCTTGTTGGCTTT	2979	4805.3/5921.1	0.84806	0.19065	0.28569	0.71431	0.57138	0.71467
GCCAGACAGGACCCATCAGCC	2143.5	3976.6/3537.1	0.80923	0.19018	0.29206	0.70794	0.58412	0.7225
GACAAAAAACTACGGTGATTA	1928.7	3427.4/3266.3	0.79486	0.18935	0.29372	0.70628	0.58743	0.7257
GCACACGAGTTATGCGGGGGG	1678.9	2863.6/2895.7	0.77807	0.18884	0.29631	0.70369	0.59261	0.72902
GTTAGGCCTGGAATGAGGTGG	2504.8	4614.3/4216.4	0.81761	0.18744	0.28707	0.71293	0.57414	0.71634
GGGTCCTGCCTGAGGAGACC	2360	4089.9/4189.2	0.81045	0.18729	0.28819	0.71181	0.57638	0.71719
GAACTAGCCCGAGCAGCTTCG	1774.3	3157.9/2930.4	0.7784	0.18707	0.29398	0.70602	0.58797	0.7258
GCCCGGACGTCTAGCTCGCG	940.48	1493/1585.3	0.71008	0.18646	0.30748	0.69252	0.61496	0.7497
GTTCCTCCTCTCAGTGAGCCA	2184.9	3781/3809.2	0.79629	0.18559	0.28866	0.71134	0.57733	0.71719
GCTCTCCACGTTGCACAGGGC	1812.5	3207.2/2980.6	0.77108	0.18409	0.2916	0.7084	0.5832	0.72234
GTGGCCTGAGGCAGGCACTCT	2188.1	3762.7/3797	0.78839	0.18315	0.28704	0.71296	0.57407	0.71634
GAGTCAGGGGGCCGTGCGCGG	1787.1	3240.1/2834.7	0.7649	0.18265	0.29096	0.70904	0.58193	0.72156
GCAAAGCGTAAGGAGGGGGTT	2111.7	3877.9/3359.9	0.77686	0.18084	0.28627	0.71373	0.57253	0.71534
GAACGACAGATCAATTTCCA	3125.4	5607.6/5418.9	0.81867	0.18044	0.27799	0.72201	0.55598	0.70052
GCAGCGAGATCTCCTCCATCC	2471.3	3919.9/4629	0.79019	0.17972	0.28227	0.71773	0.56455	0.70745
GGAGCAGCGATGCGACCCTC	2694.1	4660/4696.8	0.79598	0.17864	0.2798	0.7202	0.55959	0.703
GTTGGGAATTCGACTCGCCT	3034.7	5240.3/5388.4	0.80814	0.17835	0.2772	0.7228	0.55439	0.69936
GGAGCACCTGGCTTGGACAC	2982.2	5257.6/5163.7	0.80491	0.17797	0.2773	0.7227	0.5546	0.69936
GACCCACTCTGTCTCCGCAG	2796	4880.2/4831.2	0.79612	0.17749	0.27829	0.72171	0.55657	0.70052
GTTTGGGCTGGCCAAACTGCT	2463.4	4439.8/4033.1	0.78198	0.1774	0.28082	0.71918	0.56163	0.70512
GATCCCAAGGATGTTATGTTC	2302.7	3810.3/4058.2	0.77253	0.17676	0.28179	0.71821	0.56359	0.70669
GCTTCTTCATCCATCAGGGCA	2636.8	4819.9/4255.1	0.78285	0.1755	0.27817	0.72183	0.55634	0.70052
GTGCAGGCTGCACAGGCCCCC	2235.8	3664.1/3935.4	0.76483	0.17542	0.28152	0.71848	0.56305	0.70645
GAGCGCCCGACGCGGCCGAGG	1524.5	2275.2/2759.3	0.72315	0.17492	0.28936	0.71064	0.57871	0.71846
GCGGGCCTTTTGGGAACGGAC	1564.3	2574.9/2595.1	0.7243	0.17447	0.2885	0.7115	0.577	0.71719
GTGAGCTTGTTACTCGTGCCT	2721.2	4784.3/4576	0.78211	0.17429	0.27673	0.72327	0.55346	0.69936
GATCGTCATGAGCCGGCTCCC	1930.3	3090.2/3373.5	0.74325	0.17362	0.28344	0.71656	0.56687	0.70992
GTTGTCTGGTCCCTGCACCA	2886.7	4802.6/5151.5	0.78567	0.17347	0.27498	0.72502	0.54997	0.69868
GTCTGCAGTCGTAAGTGTTTT	1801.4	2998.9/2984.6	0.73156	0.17227	0.28403	0.71597	0.56806	0.71096
GCATTTGTCACGTTGTTTTA	2788	4952.4/4605.9	0.7773	0.17216	0.27482	0.72518	0.54965	0.69868
GCTGAGGACCGACTTACCTTT	2584.3	4339.3/4465.4	0.76826	0.1719	0.27621	0.72379	0.55242	0.69931
GCTGCCTCCTGGACTATGTC	2546.1	4322/4321.6	0.76307	0.17086	0.27583	0.72417	0.55167	0.69931
GAGGGTTGTTGCTGAACCGCA	2733.9	4338.4/4990.7	0.77055	0.17083	0.27435	0.72565	0.54869	0.69868
GCTGGTTGTGGCAGCAGTCAC	2025.8	3051/3685.7	0.73327	0.16917	0.2795	0.7205	0.55901	0.7027
GTGCTGTTGACACAGGTGGGC	2245.4	3769.1/3747.4	0.74286	0.16885	0.27712	0.72288	0.55425	0.69936
GACAAGAACGGGCAGACCATT	2256.5	3982/3558.1	0.74024	0.16794	0.27642	0.72358	0.55284	0.69934
GTTTCTTCTTTGCCCAGGAA	2390.2	3741.7/4275.4	0.74572	0.16779	0.27512	0.72488	0.55024	0.69868
GAGTGTATCTTCCACCTGTCT	3176.3	5214.7/5658.5	0.77516	0.16757	0.26914	0.73086	0.53828	0.69139
GGGGTTGGGGTGATGGCTAA	3415	6095.5/5645.6	0.78143	0.16714	0.2674	0.7326	0.53479	0.68992
GATGCGACCCTCCGGGACGGC	1938.2	3580.9/2812.9	0.72164	0.16708	0.27908	0.72092	0.55816	0.70207
GCTGGCCAAACTGCTGGGTG	2469.8	4078.9/4204.8	0.74568	0.16679	0.27378	0.72622	0.54756	0.69808
GAGATGATTCTTTTCTGCCTG	2501.6	4203.2/4188.5	0.74589	0.16647	0.2733	0.7267	0.5466	0.69761
GATGGAGGACCTGCTGTGGCT	3238.4	5892.7/5163.1	0.77127	0.16591	0.26765	0.73235	0.53529	0.68992
GACTAGCCTGTTCGCGAGTAG	2232.6	3773.7/3634.1	0.73004	0.16531	0.27492	0.72508	0.54983	0.69868
GCCAGCTTCAGATGTGGTCTT	2148.3	3379/3729.1	0.726	0.16528	0.27571	0.72429	0.55142	0.69931
GCTGCTCACATTTCCTTGCCT	2585.9	3878.8/4766.7	0.74105	0.16411	0.27106	0.72894	0.54211	0.69364
GCAGTGTGCTGCAGGCTGCAC	2466.6	4013.1/4196	0.73449	0.16363	0.27173	0.72827	0.54346	0.69492
GAACCACGGCATTGAGAGGTG	1984.4	3195.3/3306.3	0.71182	0.16351	0.27624	0.72376	0.55247	0.69931
GCAGTACCGATCCGGCCTGCT	1986	3340.6/3163.1	0.71113	0.16329	0.27607	0.72393	0.55215	0.69931
GAGTTCTCCACAAACTCCCT	2317	3441.1/4227.2	0.72642	0.16317	0.27273	0.72727	0.54547	0.6966
GTTTGGGGGCAGCTGACCTGG	2172.2	3598.3/3551.3	0.71846	0.16278	0.27384	0.72616	0.54767	0.69808
GTGTAAGAGGCTCCACAAGC	2289.9	3732.6/3829.5	0.72324	0.16261	0.27261	0.72739	0.54522	0.6966
GGTCGAGGAGGTTGAGGAGC	2067.1	3305.9/3471.2	0.71276	0.16259	0.27476	0.72524	0.54952	0.69868
GGAACTCAGCACCTCCCCTC	2479.3	3817.6/4351.4	0.72	0.15939	0.26882	0.73118	0.53764	0.69101
GCGTCGGGCGCTCACACCGTG	730.42	1033.4/1184.9	0.602	0.15892	0.29582	0.70418	0.59163	0.72864
GCGTTTTCAAAGCTCAGGTGG	1616.8	2666.3/2488.6	0.67245	0.15792	0.27702	0.72298	0.55404	0.69936
GTGCGAAGGCGCCACATCGTT	2393.4	3842.2/3990.4	0.71022	0.15764	0.26841	0.73159	0.53682	0.69077
GTACCAGCTTCTCTCTAGGTG	2775.3	4782.5/4390.8	0.72459	0.15746	0.2652	0.7348	0.5304	0.68619
GCTGCAGTTGTGAGGCAGGGG	2076.7	3251.1/3452.9	0.69046	0.15606	0.27038	0.72962	0.54076	0.69324
GTGGCGATGGACGGGATCTT	2811.9	4363.1/4893	0.71865	0.15545	0.2636	0.7364	0.5272	0.68417
GCGCCGCCCAGACCGGACGAC	779.75	1143.1/1214.8	0.59575	0.15507	0.29182	0.70818	0.58363	0.72234
GACGGTGGGGATGGACCTACT	2872.4	4428.9/5016.5	0.71717	0.15445	0.2625	0.7375	0.525	0.68263
GTGGCAGCTGTTTCCTCGGTC	1939.8	3176.1/3032.8	0.67814	0.15445	0.27079	0.72921	0.54158	0.6934
GCTAAAGTCCACATAAGGCTG	2350.4	3931.8/3685	0.69604	0.15418	0.26651	0.73349	0.53302	0.68815
GTAGCCACAAGGACATGGACT	2762.6	4243.4/4804.1	0.7113	0.15393	0.26296	0.73704	0.52592	0.68338
GTGAGCTGCACGGTGGAGGTG	2105.3	3093/3657.2	0.68061	0.15289	0.26801	0.73199	0.53601	0.69024
GTTCCCGGACATAGTCCAGG	2103.7	3144.2/3592.7	0.67886	0.15242	0.26771	0.73229	0.53542	0.68992
GACACCTCTTTCCATTTCCTA	3585.3	5751.9/6145.7	0.73036	0.15191	0.25627	0.74373	0.51255	0.6752
GTGTGGCGTTGGCGGCGAGGC	1831.6	2823.4/2975.1	0.66228	0.15151	0.27011	0.72989	0.54021	0.69298
GAAATTGGCTTTCGTTCGTGC	2339.3	4080.7/3444.1	0.68537	0.15134	0.26474	0.73526	0.52948	0.68579
GGAGACTGGCTGCTGCTGAG	2698.9	4580.5/4175	0.69761	0.15082	0.26139	0.73861	0.52278	0.68153
GTTGGGGGCAGCTGACCTGGA	2665.5	4414.2/4217	0.69497	0.15044	0.26139	0.73861	0.52279	0.68153
GCGACCTCTCCGCGCTGAGA	2056	3378.1/3133.3	0.66285	0.14855	0.26566	0.73434	0.53132	0.68641
GTGTGGGGGTCCTGGTAGTGT	3395.9	5416.6/5709.4	0.7119	0.14848	0.25509	0.74491	0.51018	0.67425
GTTCGTGACTACTTATCTCCC	2484.1	4234.2/3731.1	0.68082	0.14847	0.26157	0.73843	0.52314	0.68155
GCCTGAACAGAGTTTCCATGA	2235.8	3736.2/3382.3	0.67054	0.14845	0.2638	0.7362	0.52759	0.68423
GTTCCACCTCGGGCACATTTT	2663.9	4163.9/4388.1	0.68251	0.14707	0.25918	0.74082	0.51836	0.67848
GCAGTCTCCAGTGTCCAAGCC	2465	4110/3754.9	0.67363	0.14671	0.26057	0.73943	0.52115	0.68027
GTGCTGCGGCCGCGCTGCGCC	1532.5	2331.8/2405.1	0.62777	0.1464	0.2707	0.7293	0.5414	0.6934
GATCAGGCCTTGTCCGTGATT	2428.4	3950.1/3780.7	0.67039	0.14622	0.26057	0.73943	0.52114	0.68027
GTCTGGCCTAAAGGAAGGGCC	1645.4	2526.5/2572	0.63129	0.14554	0.26856	0.73144	0.53711	0.69077
GTAGAGCATGAGTGGGGGGC	1896.9	2907.5/3023.3	0.64434	0.1455	0.26541	0.73459	0.53081	0.68619
GAATGGGAGCTGCTGGGGTGC	2611.4	4442.6/3889.9	0.67373	0.14522	0.25837	0.74163	0.51674	0.67848
GCTGGCGGGAGAGACCTACAG	2126	3385.4/3296.8	0.65192	0.14463	0.26236	0.73764	0.52473	0.68263
GAGGGCGAGCAGCAGAGTACG	2086.2	3098.5/3430.5	0.6457	0.14341	0.26197	0.73803	0.52393	0.68213
GCTGCGCTCTGCCCGGCGAGT	1834.8	2701.9/2981.3	0.63078	0.14257	0.26422	0.73578	0.52843	0.68488
GTGTTAACCAGTCAGGTTACA	2539.8	4270.8/3756.9	0.66008	0.14227	0.257	0.743	0.51401	0.67632
GAAAATCCTTAGACCCCCCCT	1850.7	2553.9/3170.6	0.62878	0.14179	0.26352	0.73648	0.52703	0.68417
GACAAACCGAGGGGGGGTCTA	1691.6	2731.1/2466.8	0.61928	0.14143	0.26526	0.73474	0.53052	0.68619
GGGCATGGCTGTTGGGATGG	3087.2	4934.2/4928.3	0.67547	0.14138	0.25232	0.74768	0.50464	0.6714
GAGCCGGAGCGAGCTCTTCG	2227.9	3314.1/3650.4	0.64412	0.14129	0.25916	0.74084	0.51831	0.67848
GTACCAGGCAGTCGCTCTCCC	2197.6	3238.3/3623.2	0.64234	0.14116	0.25936	0.74064	0.51872	0.67848
GATCCCAGCATGCGATGTGCC	2648	4242.5/4121.4	0.65907	0.14094	0.25524	0.74476	0.51048	0.67425
GAATCGACTCGAACTTCGTGT	2546.1	3819.4/4189.9	0.65316	0.14035	0.25568	0.74432	0.51136	0.67475
GTGGCCCTTTCGGCAATGTTT	2630.5	4110.9/4155.3	0.65169	0.13914	0.25419	0.74581	0.50838	0.67332
GTCTAGCCGTGTCATGAAATG	2106.9	3059.2/3465.1	0.63044	0.13898	0.25884	0.74116	0.51767	0.67848
GAAGAGGCTCCACAAGCTGGG	2196	3417.4/3399.3	0.63392	0.13889	0.25788	0.74212	0.51576	0.67766
GAGCCTGCAGCACACTGGTTG	2891.5	4345.7/4789.1	0.6594	0.13881	0.25198	0.74802	0.50396	0.6714
GGAAAGTGCAGGTGCATCAG	2503.2	4157.5/3672.8	0.6451	0.13863	0.2549	0.7451	0.5098	0.67424
GAGCTGCGCGCTACTGGATCA	2355.2	3709.8/3628	0.63928	0.13859	0.25618	0.74382	0.51236	0.6752
GTGTGGGTCTCTGCTGGGCGC	2183.3	3303.1/3451.5	0.62914	0.13774	0.25725	0.74275	0.5145	0.67644
GCGGTACTTACTCCCCACTGA	1949.4	3083.8/2896.4	0.61693	0.13722	0.25938	0.74062	0.51875	0.67848
GCCCCACGTGTGCCGCCTGCT	2291.5	3190.8/3908.3	0.63109	0.13707	0.25576	0.74424	0.51153	0.67475
GTGCTCCCCCGAGGGCTGCTG	2374.3	3597.4/3757.6	0.63102	0.13618	0.25441	0.74559	0.50883	0.6734
GAGTCATAACTGAGTGAATCG	2078.3	3489.5/2888.3	0.61743	0.13579	0.25703	0.74297	0.51407	0.67632
GTAGTGCTTGGAGAACCTTCA	2498.4	3739/4008.7	0.63256	0.13535	0.25277	0.74723	0.50554	0.67178
GACAAGCCACAAGTCTTCCAG	2375.9	3585.5/3758.3	0.62785	0.13532	0.25383	0.74617	0.50766	0.67332
GAATAACTTCTCTAGGGTGGC	2256.5	3161.5/3767.8	0.61839	0.13405	0.2541	0.7459	0.5082	0.67332
GTTTGCGGTCCCACGTGAGGC	2208.8	3715.2/3049.1	0.61448	0.13352	0.25422	0.74578	0.50843	0.67332
GACGCTCTCCTGGCAACAAGT	1670.9	2305.3/2712.5	0.58615	0.13252	0.25971	0.74029	0.51941	0.67889
GAAGGCTACTTGGTTGCTTTA	2500	4219.6/3461	0.61911	0.13179	0.2504	0.7496	0.50081	0.66941
GAGGGGAGTCCGTGACGTGG	2585.9	3799.3/4151.9	0.6203	0.1313	0.24936	0.75064	0.49871	0.66751
GGATGGGGTGGATATTGACT	3348.2	5201/5235	0.63996	0.13027	0.24323	0.75677	0.48646	0.6585
GTGGCGGCCCACGTGCAGGGG	2165.8	3455.7/3108.2	0.59942	0.12998	0.25231	0.74769	0.50462	0.6714
GGCCTTTTCAGAGCACCCCC	2164.2	2968.7/3588	0.59889	0.12986	0.25224	0.74776	0.50449	0.6714
GGTGCTCTGAAAAGGCCCTA	2620.9	4339.3/3693.1	0.61557	0.12976	0.24805	0.75195	0.49609	0.66577
GTGCGCTCTGCCCGGCGAGTC	988.22	1383.4/1474	0.53134	0.12941	0.26977	0.73023	0.53954	0.69256
GATAAGCCACACTACCCGCCT	3394.3	5254.9/5267.6	0.63213	0.12799	0.24142	0.75858	0.48284	0.65634
GAGGTGATGTCACTGCAGCCA	2819.8	4089.9/4527.9	0.61151	0.12703	0.24468	0.75532	0.48935	0.65982
GAGCTCGCCATGTCGGTTCTC	2305.8	3432/3516	0.59109	0.12635	0.24855	0.75145	0.49709	0.66622
GAGCGCGGAGAGGTCGCCTGC	2245.4	3226.4/3520.8	0.58711	0.12591	0.24884	0.75116	0.49767	0.66655
GGCATTGCTCCGCAATTTCT	1995.5	2788.7/3156.3	0.57468	0.12531	0.25103	0.74897	0.50205	0.67063
GAGGCTTTCTGTAGGGTATTA	1801.4	2574.9/2749.2	0.56315	0.12455	0.2528	0.7472	0.5056	0.67178
GTGAACATCACCTGCACAGGA	2609.8	4290/3557.4	0.58809	0.12281	0.24352	0.75648	0.48705	0.6585
GACGTGGAGAGCATCCAGTGG	2237.4	3314.1/3348.4	0.57402	0.12259	0.24672	0.75328	0.49343	0.66354
GAGAGGCTCCACAAGCTGGGG	2557.3	3813.9/3846.5	0.58263	0.12186	0.24333	0.75667	0.48667	0.6585
GCCACTGCGTCAAGACCTGCC	2102.2	2916.6/3300.9	0.56425	0.12142	0.24731	0.75269	0.49463	0.66425
GGCAGCTGTTTCCTCGGTCA	2498.4	4046/3418.3	0.57881	0.1214	0.24353	0.75647	0.48706	0.6585
GAAGTGACAGATGGGCAGGCG	2398.1	3734.4/3402.7	0.57322	0.12087	0.24406	0.75594	0.48813	0.6595
GACGGTTATGGTCTCATGGGG	1534	2158.2/2289	0.53529	0.12061	0.25385	0.74615	0.50769	0.67332
GCAACGTGGAGAGCATCCAG	2062.4	3246.5/2832	0.55917	0.12052	0.24714	0.75286	0.49428	0.66423
GATCCTGCCGGTGGCATTTAG	2531.8	3817.6/3733.2	0.57626	0.12046	0.24262	0.75738	0.48524	0.65826
GAGACCCCGTAGGCAGGACGT	2192.9	3288.5/3195	0.56376	0.12038	0.24569	0.75431	0.49139	0.66131
GTTGGGGCTCTGGATACCGTG	2566.8	3679.6/3973.4	0.57586	0.12007	0.24206	0.75794	0.48412	0.65763
GCTGTGGGATGAGGTACTCGT	2808.7	4366.7/4051.5	0.58343	0.12003	0.2401	0.7599	0.4802	0.65364
GAGAACCCAGACGCCAGCGGT	2121.3	3082.9/3159.1	0.55687	0.11932	0.24572	0.75428	0.49145	0.66131
GCATTTAGGGGGTGAGTCAC	2414.1	3665/3490.2	0.56734	0.11923	0.24283	0.75717	0.48567	0.65839
GCCCGTCCATCGCCACTGGGA	1879.4	2988.8/2501.5	0.54639	0.11918	0.24833	0.75167	0.49665	0.66608
GAACTAGAATAGGCGGGCTTG	2180.1	3032.7/3380.3	0.55637	0.1186	0.24465	0.75535	0.4893	0.65982
GAGTGCTACTGAAACTTGCCT	2818.3	3927.2/4481	0.57684	0.11831	0.23889	0.76111	0.47777	0.65171
GCTAGTGAGAGTGGCACTGGG	2390.2	3516/3546.6	0.56288	0.11831	0.24244	0.75756	0.48488	0.65821
GGCAGCGCCCGGAGCACTGC	1125.1	1595.4/1590.7	0.50139	0.11799	0.25933	0.74067	0.51866	0.67848
GCTGCTGGCTGCGCTCTGCC	2029	3140.5/2787.2	0.5465	0.11758	0.24557	0.75443	0.49113	0.66131
GCAGCCGAGGCAGGGAATGCG	1569.1	2510/2007.4	0.52532	0.11746	0.25127	0.74873	0.50253	0.67082
GCCAGATGGATGTGAACCCCG	2207.2	3251.1/3165.2	0.53931	0.11399	0.24133	0.75867	0.48266	0.65634
GACTCACCAAGGGCCGCGCCG	1481.5	2173.8/2033.9	0.50563	0.11341	0.24993	0.75007	0.49986	0.6686
GCCCGAGGGCAAATACAGCTT	2226.3	3309.5/3114.3	0.52859	0.11111	0.23924	0.76076	0.47847	0.65216
GAAGTTGCGAATGCCTCACCC	2655.9	3897.1/3809.9	0.53677	0.10964	0.23439	0.76561	0.46879	0.6429
GAGGCTGCTGCAGGAGAGGG	2149.9	3259.3/2903.9	0.5192	0.10945	0.23891	0.76109	0.47781	0.65171
GCGGAGAGGTCGCCTGCCGGA	2302.7	3081.1/3541.8	0.52397	0.10929	0.23728	0.76272	0.47457	0.64817
GACATCCTGCCGGTGGCATTT	1995.5	2795.1/2884.9	0.5089	0.10831	0.23982	0.76018	0.47964	0.65331
GCAGGTGATGTTCATGGCCTG	2617.7	3793.8/3764.4	0.52955	0.10816	0.23372	0.76628	0.46745	0.64238
GAAACTTTGCGGTCCCACGTG	2479.3	3393.6/3741.3	0.52479	0.10805	0.23484	0.76516	0.46967	0.64367
GTGGCCATCACGTAGGCTTCC	2484.1	3333.3/3801	0.52189	0.1073	0.2343	0.7657	0.4686	0.6429
GAGGGCCCCCACCATCCCAG	2145.1	3167/2925.6	0.5058	0.10614	0.23677	0.76323	0.47354	0.6472
GTAGACCATCCAGGAGGTGGC	2256.5	3373.5/3043.7	0.50765	0.10564	0.23531	0.76469	0.47062	0.64396
GCACGCTGCGGAGGCTGCTGC	2149.9	3189.8/2880.1	0.49723	0.10398	0.23529	0.76471	0.47057	0.64396
GCGTCTGCGTACTTCCAGACC	1055.1	1196.1/1676.2	0.44453	0.10365	0.25157	0.74843	0.50315	0.6712
GCTGCGTCTATCATCCAGCCT	2075.1	2562.1/3269.7	0.49055	0.10298	0.23542	0.76458	0.47084	0.64396
GACTTCCCACTTCTTAGGTTG	2582.7	3463/3874.3	0.5062	0.10276	0.23042	0.76958	0.46085	0.63636
GGGGAGTCCGTGACGTGGAG	2931.2	4132.8/4251	0.51594	0.10274	0.22766	0.77234	0.45533	0.63411
GAGGTCGGCCGAACATACGGT	2409.3	3186.2/3615.8	0.49717	0.10185	0.23135	0.76865	0.4627	0.63717
GAGCTGGACTCTGTAGAAATC	2399.7	3333.3/3429.8	0.49464	0.10131	0.23108	0.76892	0.46216	0.63717
GCCTGAGGAGACCTGGAAGGG	2065.6	2728.4/3045.7	0.48287	0.10117	0.23433	0.76567	0.46865	0.6429
GTTTCTCCCATGACTCCTGCC	2503.2	3483.1/3577.8	0.49593	0.10086	0.22985	0.77015	0.4597	0.6357
GATCAAGTCAGGTTATGCGGG	2864.4	4402.4/3726.4	0.50465	0.1005	0.22666	0.77334	0.45332	0.63339
GGATCGGCCTCTTCATGCGA	2617.7	3675/3715.5	0.4972	0.10035	0.22853	0.77147	0.45706	0.63411
GCTCTTCCGCACCCAGCAGTT	2455.4	3376.2/3530.9	0.49195	0.10025	0.22987	0.77013	0.45974	0.6357
GAGCCTACGTGATGGCCAGCG	2488.8	3491.4/3509.2	0.49183	0.099978	0.22939	0.77061	0.45878	0.63526
GCTTTCTGCCACCCCTGCACG	2291.5	3309.5/3106.8	0.48526	0.099877	0.23115	0.76885	0.4623	0.63717
GAGAGAATGCAGAGGGTCCCA	2765.7	3857.8/3950.3	0.49716	0.099356	0.22666	0.77334	0.45333	0.63339
GACCTGGCGGCCCACGTGCAG	2324.9	3424.7/3069.5	0.48177	0.098774	0.2301	0.7699	0.46019	0.6359
GCTCCCTCCAGCATCTCCAG	2578	3592.8/3643.6	0.48888	0.098644	0.22773	0.77227	0.45546	0.63411
GTACGGAGAAGGCTGGCAGCA	2118.1	3114/2770.9	0.47407	0.09856	0.23204	0.76796	0.46407	0.63862
GAAACTGTAGTGCAGGGTCAG	2433.2	3353.4/3446.1	0.48244	0.098129	0.22866	0.77134	0.45732	0.63411
GATGTCCTCGACCTCTGGAA	3193.8	4554/4489.9	0.50153	0.097829	0.22253	0.77747	0.44506	0.6293
GAAGCCACAGTCTTTCTGGTT	2772.1	4007.6/3762.4	0.48678	0.096873	0.22496	0.77504	0.44992	0.63109
GATTGTTCTCTCCACTGCACA	3510.5	5015.5/4928.3	0.502	0.096287	0.21948	0.78052	0.43896	0.62601
GGGTTGAAACCCTTATTTCT	2367.9	3268.4/3298.9	0.47151	0.095993	0.22784	0.77216	0.45569	0.63411
GGTGCACACTCTCCTCCTAT	2982.2	4141.9/4223.8	0.488	0.095893	0.22271	0.77729	0.44543	0.62936
GAGCACAGAGCAGGGAGGTT	2313.8	3130.4/3259.5	0.46536	0.094922	0.22765	0.77235	0.4553	0.63411
GGGAGTGGAAGGAAGGAAAT	2227.9	3034.5/3093.9	0.45967	0.094205	0.22802	0.77198	0.45604	0.63411
GACGGATCTGGCGACTGTGAT	2703.7	3881.5/3623.9	0.47287	0.094048	0.22362	0.77638	0.44724	0.62972
GTTTTGGGCTGGCCAAACTGC	2175.4	3053.7/2918.8	0.45691	0.093946	0.22838	0.77162	0.45676	0.63411
GATAGGTCATCCACTGGGCGG	2313.8	3419.2/2941.9	0.45883	0.093368	0.22662	0.77338	0.45323	0.63339
GAAGGTAGCGCTGGGGGTCTC	2538.2	3637.6/3370.1	0.46498	0.093267	0.22449	0.77551	0.44898	0.63084
GTGAAGAGGCTAAGGGCTTTG	2048	2975.1/2619.5	0.44961	0.093205	0.22925	0.77075	0.4585	0.63526
GCTTCTCCACTGGGTGTAAG	2264.5	3468.5/2738.3	0.45451	0.0927	0.22666	0.77334	0.45331	0.63339
GGATCTACTTGGCACTCGCT	3349.8	4413.3/4935.7	0.48064	0.092246	0.21777	0.78223	0.43553	0.62601
GATCACGCAGCTCATGCCCTT	2729.1	3529.7/4005.3	0.46503	0.092069	0.2221	0.7779	0.44419	0.62896
GTAGGCCAAGTGCAACTGGTC	2024.2	2616.9/2886.2	0.44274	0.091744	0.22855	0.77145	0.4571	0.63411
GAAGTTGGAGTCTGTAGGACT	2936	3938.2/4181.1	0.46735	0.091401	0.22005	0.77995	0.4401	0.62601
GGTGTATAAGGTAAGGTCCC	3076.1	4418.8/4106.4	0.47053	0.09136	0.21901	0.78099	0.43802	0.62601
GTGTAGGGGCTCTGACTGATC	2282	3099.4/3118.3	0.44593	0.090541	0.22505	0.77495	0.4501	0.63109
GCCTAAAGGAAGGGCCTGGT	1947.8	2472.6/2794.6	0.435	0.09051	0.22861	0.77139	0.45722	0.63411
GGGGTGGCAGAAAGGAAAAG	2695.7	3644/3758.3	0.45715	0.090449	0.22129	0.77871	0.44257	0.62828
GTCTGTCTCCGCAGAGGCCAC	2331.3	3287.6/3065.4	0.44614	0.090242	0.22437	0.77563	0.44874	0.63084
GCAAGGTAGCGCTGGGGGTCT	2407.7	3252/3317.2	0.4479	0.090132	0.22358	0.77642	0.44716	0.62972
GGATCTTTAGTGTTTTGCAG	3092	4118.2/4420	0.46527	0.090082	0.21804	0.78196	0.43609	0.62601
GGCTTCCTACCTTTGCGGCA	2562.1	3531.6/3469.9	0.4502	0.089665	0.22189	0.77811	0.44377	0.62896
GGATGAAGCTGGTGGGTGAT	3179.5	4427.9/4348.7	0.46475	0.089515	0.21706	0.78294	0.43412	0.62601
GAGACTGGCTGCTGCTGAGT	2869.2	3858.7/4020.9	0.45735	0.089488	0.21928	0.78072	0.43855	0.62601
GCGGAGGCTGCTGCAGGAGA	2407.7	3503.2/3045	0.44331	0.08906	0.22287	0.77713	0.44573	0.62936
GAGGGATTCCGTCATATGGCT	2667.1	3552.6/3721	0.44726	0.088343	0.22012	0.77988	0.44023	0.62601
GACCTGGAAGGGAGGCCTCAC	2352	3356.1/3007	0.4357	0.087658	0.22246	0.77754	0.44492	0.6293
GGCTGGTTGTGCATTTGCTG	2735.5	3598.3/3854	0.44573	0.087593	0.21906	0.78094	0.43812	0.62601
GTAATCGGTCTGAGGTGTAGC	2659.1	3766.4/3452.2	0.44063	0.086871	0.2192	0.7808	0.4384	0.62601
GTGAAAGAGCCCCCGAGATTT	2124.4	3055.5/2648	0.42461	0.086653	0.22409	0.77591	0.44817	0.63058
GCGGCGGGAAACAAGTGTTAC	2041.7	2610.5/2857.1	0.42097	0.086411	0.22483	0.77517	0.44966	0.63109
GAGTGGGGAGTAAGTACCGTG	2511.1	3364.4/3423	0.43437	0.086327	0.22011	0.77989	0.44022	0.62601
GCATCGCCACTGGGATGGTGG	1841.2	2359.3/2545.6	0.41338	0.086207	0.22706	0.77294	0.45412	0.63407
GTTGTGGCCAAATCAGGTCAT	2636.8	3387.2/3746.1	0.43561	0.085854	0.21871	0.78129	0.43742	0.62601
GGCGCCATGCAGGATTTCTG	2589.1	3425.6/3569.6	0.43377	0.085715	0.21902	0.78098	0.43805	0.62601
GAGCCACGGTGGAATTGTTGC	2099	2309.9/3294.8	0.41678	0.084997	0.22326	0.77674	0.44653	0.62972
GGTTGAAACCCTTATTTCTA	2312.2	2991.6/3207.2	0.42256	0.084867	0.22099	0.77901	0.44197	0.62804
GCAAACCCACAAGCGACTGCC	2430	3536.1/2992.8	0.42576	0.084849	0.21986	0.78014	0.43972	0.62601
GAGAGCACAGAGCAGGGAGGT	2630.5	3315.9/3769.1	0.42932	0.084457	0.21783	0.78217	0.43566	0.62601
GTCCCACCAGGCCCTTCCTTT	1449.7	1935.3/1863.5	0.38955	0.08408	0.23125	0.76875	0.4625	0.63717
GTGGAAGGGAGGCCTCACAGG	2154.7	2439.7/3303.6	0.41424	0.084005	0.22201	0.77799	0.44402	0.62896
GAGCTAGCGATGGCTCTAAGT	2404.5	3189.8/3244.6	0.41991	0.083664	0.21931	0.78069	0.43862	0.62601
GAGGTTCTCCAAGCACTAGAA	2474.5	3152.4/3461	0.4181	0.08282	0.2181	0.7819	0.43621	0.62601
GATAACTTCTCTAGGGTGGCT	2434.7	3221.8/3272.4	0.41523	0.082407	0.21819	0.78181	0.43638	0.62601
GCCAGCGGGCCTTTTGGGAA	2076.7	2524.6/2965.6	0.40242	0.0818	0.22139	0.77861	0.44278	0.62828
GACGCTCAGCACCCGCTATGC	1887.3	2485.4/2480.4	0.39549	0.08158	0.22344	0.77656	0.44687	0.62972
GAAGGCGCGCGAATGTGGCAG	2285.2	3459.4/2601.2	0.40701	0.081457	0.21899	0.78101	0.43798	0.62601
GAAGGGCCTTGCCGCAAAGGT	2562.1	3570/3242.5	0.41074	0.08064	0.21587	0.78413	0.43175	0.62601
GTTACCAGGCAGTCGCTCTCC	1610.4	2200.3/1983.7	0.3772	0.079531	0.22578	0.77422	0.45156	0.63269
GCAGGTGATGTCACTGCAGCC	2495.2	3242.8/3354.5	0.40258	0.079179	0.21549	0.78451	0.43099	0.62601
GAAGTCTTTCATCTGCCTTAC	2226.3	3146/2705.7	0.39407	0.078867	0.21786	0.78214	0.43572	0.62601
GCTGTTAACCAGTCAGGTTAC	2106.9	2558.4/2965.6	0.39043	0.078813	0.21908	0.78092	0.43816	0.62601
GACTGTGGCTTGATTTTCTC	2710	3477.7/3697.9	0.40464	0.078471	0.21318	0.78682	0.42635	0.62576
GTGCTGGAGGGGCATCTTACC	2356.8	3171.6/3029.4	0.39554	0.078397	0.21626	0.78374	0.43251	0.62601
GGGTGAGAGGCACTGGCAAA	2375.9	2931.3/3313.1	0.39395	0.077925	0.21576	0.78424	0.43152	0.62601
GTGTGGCTGGTGAAAGAGGCA	3095.1	4177.6/4048.7	0.41012	0.077813	0.2098	0.7902	0.41961	0.62173
GACGGAAAGACCTCGCTATTC	2324.9	2967.8/3127.2	0.39027	0.077395	0.2159	0.7841	0.4318	0.62601
GTGCGTCTATCATCCAGCCTG	2530.2	3557.2/3093.9	0.39418	0.077099	0.21379	0.78621	0.42759	0.62584
GATCCACTTGATAGGCACCTT	2430	3167/3197.1	0.38887	0.076466	0.21428	0.78572	0.42856	0.62584
GAGGACTAGTGTCGCACTCAG	2426.8	3424.7/2925.6	0.38763	0.076207	0.21414	0.78586	0.42828	0.62584
GTTGTGGCGTTGGCGGCGAGG	2196	2631.5/3090.5	0.38147	0.076186	0.21639	0.78361	0.43278	0.62601
GAAAAAGCTTCCGCCTGATGG	2329.7	2862.7/3220.8	0.38461	0.076087	0.21498	0.78502	0.42996	0.62601
GGACAGACTTGCAGCCTCAG	2679.8	3436.5/3598.8	0.39236	0.075905	0.21171	0.78829	0.42343	0.62461
GTGACCAGGTCTCAGTCAGCG	2433.2	2892.9/3452.2	0.38268	0.075063	0.21332	0.78668	0.42664	0.62576
GAGGAAAGGCACTGGTTCTCA	3085.6	4688.4/3435.3	0.39646	0.07489	0.20791	0.79209	0.41582	0.62056
GCTGCCTTTCTGGGCCCAGT	2014.6	2433.3/2775.6	0.3703	0.074806	0.21745	0.78255	0.4349	0.62601
GTAGGGGCTCTGACTGATCT	3193.8	4063.4/4343.3	0.39614	0.074359	0.2068	0.7932	0.4136	0.62056
GTCTGATCCCTCATGGGGTGA	2029	2687.3/2547.6	0.36726	0.074018	0.21677	0.78323	0.43353	0.62601
GAGCTTCAAAAGAAGGGGCC	1888.9	2506.4/2352.8	0.36299	0.073989	0.2184	0.7816	0.4368	0.62601
GGTCTCAGTCAGCGGGGAGG	1974.8	2569.4/2517.7	0.36495	0.073849	0.21728	0.78272	0.43456	0.62601
GAGGATGGATTGAGCAGCGGT	2291.5	3150.5/2787.8	0.37362	0.073839	0.21386	0.78614	0.42772	0.62584
GAGTTTTATCTGCTAGGTGAT	2318.6	3135.9/2875.4	0.3743	0.073835	0.21359	0.78641	0.42719	0.62584
GCGAGTACCTCATCCCACAGC	1903.2	2432.4/2460.1	0.36192	0.073643	0.218	0.782	0.436	0.62601
GAGAGGGATTGGGAGCTTGAC	2345.6	3202.6/2876.1	0.37365	0.073535	0.21313	0.78687	0.42626	0.62576
GACGTTCGAGTACGACCAGCT	2016.2	2629.7/2542.9	0.35907	0.072234	0.21573	0.78427	0.43146	0.62601
GCTTGGACTGGCAGTCTTTAA	2363.1	2897.4/3202.5	0.36795	0.07217	0.21205	0.78795	0.42411	0.62461
GCAACCTGCTCCCTCTAAGCC	2293.1	2813.4/3092.5	0.36471	0.071838	0.21252	0.78748	0.42503	0.62477
GAGGGGAGTCCGTGACGTGGA	2523.9	3367.1/3145.5	0.36747	0.071215	0.20993	0.79007	0.41986	0.62173
GGAAGTACTTCCTGGCTAGT	2305.8	3131.4/2789.2	0.3603	0.070785	0.21169	0.78831	0.42338	0.62461
GTGACTGACCTCAGCCTTATG	2242.2	3191.7/2556.4	0.35803	0.070636	0.21223	0.78777	0.42446	0.62461
GTAGGGACTCTGGATCCCAGA	2234.2	2907.5/2811.6	0.35586	0.070198	0.21202	0.78798	0.42404	0.62461
GTTGATCCCTGTTCTCTCTGC	3816	4914/5064	0.3866	0.070042	0.20003	0.79997	0.40006	0.61371
GGCCCACAGAGGAGGACTCA	2504.8	3209.9/3223.5	0.36079	0.069848	0.20919	0.79081	0.41838	0.62173
GCTGCTGGGCACAGATGATTT	1955.8	2310.8/2662.3	0.34627	0.069719	0.21477	0.78523	0.42954	0.62601
GACCAGCAGTTCAGCTGGAAA	2296.3	3396.3/2476.3	0.35457	0.069568	0.21098	0.78902	0.42195	0.6239
GGGGTGAGAGGCACTGGCAA	2469.8	3256.5/3077.6	0.35866	0.069557	0.20931	0.79069	0.41863	0.62173
GAACTTCCCAAAATGTGCCCG	2321.8	3085.7/2828.6	0.34884	0.068166	0.20979	0.79021	0.41958	0.62173
GCCACTGCTAAAGTCCACATA	2697.3	3641.2/3264.2	0.3561	0.067912	0.20623	0.79377	0.41246	0.62056
GTCAGGTGCAGCCCAGCCGTA	2487.3	3170.6/3162.4	0.34823	0.067196	0.20758	0.79242	0.41516	0.62056
GACGGTACATGCGCATGAGTC	1868.2	2296.2/2407.1	0.33185	0.06702	0.21405	0.78595	0.4281	0.62584
GGGACTATGGATTGCTTAGC	3127	4212.3/3814.6	0.35998	0.066947	0.20229	0.79771	0.40459	0.61547
GAGGTGAGGCAGATGCCCAGC	2385.4	3295.8/2759.3	0.3438	0.066734	0.20822	0.79178	0.41645	0.6208
GGTCTTCCAGGAACTGACTG	2536.6	3001.6/3443.4	0.34517	0.066298	0.20654	0.79346	0.41307	0.62056
GTGAACCGCACGGCGCCATGC	1417.9	1684.9/1838.4	0.31301	0.065983	0.21992	0.78008	0.43984	0.62601
GAGTTCCTGTGGATCCAGAGG	2395	3197.1/2868.6	0.34056	0.06598	0.20763	0.79237	0.41526	0.62056
GCATGAGGCTCAGTGGCAGG	2336.1	2782.3/3117.7	0.33649	0.065389	0.2078	0.7922	0.41561	0.62056
GAAAGGCTACTTGGTTGCTTT	2315.4	2719.3/3118.3	0.33399	0.064948	0.20771	0.79229	0.41543	0.62056
GACCTATTGTCCCTTCAAGCT	2352	2905.7/3024.7	0.33411	0.064791	0.20725	0.79275	0.4145	0.62056
GAGAGGCACTGGCAAAGGGAG	2340.9	2828.9/3072.2	0.33382	0.064784	0.20735	0.79265	0.41471	0.62056
GTATTCCACATTCTCAGCTGT	2885.1	3561.7/3754.2	0.34232	0.064181	0.20223	0.79777	0.40445	0.61547
GAACCTGCTCCCTCTAAGCCA	2517.5	3380.8/2962.2	0.33307	0.063782	0.20503	0.79497	0.41006	0.61957
GACTCCCCTCCTGAGCTCTC	2162.6	2603.2/2814.3	0.32472	0.063712	0.20846	0.79154	0.41692	0.62105
GACGTCGTTTAGCACCCGGCT	1815.7	2040.4/2475	0.31415	0.063365	0.21231	0.78769	0.42461	0.62461
GCCAACAGTCTTACCAAGCCT	2495.2	3210.9/3060	0.32937	0.063091	0.20477	0.79523	0.40954	0.61925
GTGCGGAGGCTGCTGCAGGAG	2153.1	2721.1/2656.9	0.32052	0.062845	0.20799	0.79201	0.41597	0.62056
GAATTAGTCAGTCCCTCTTT	3197	3889.8/4202.1	0.33966	0.062459	0.19879	0.80121	0.39758	0.61319
GATAAAGGGCAGCATTTGGCG	2017.8	2514.6/2506.9	0.31518	0.062401	0.2092	0.7908	0.4184	0.62173
GTAGTTAAATATACGTTTCAC	2425.2	3289.4/2779	0.32311	0.062068	0.20474	0.79526	0.40948	0.61925
GACCATGCCCGTCACCCCATG	2450.7	2896.5/3221.5	0.31978	0.06124	0.20395	0.79605	0.4079	0.61863
GCAGTGAGCCAAGGGAGTTTG	2178.5	2491.7/2922.2	0.31319	0.061116	0.20657	0.79343	0.41314	0.62056
GGCCTAGTGAGAGTGGCACT	2111.7	2494.5/2743	0.31035	0.06084	0.20711	0.79289	0.41421	0.62056
GGTCGCGGTGCACCAAGCGA	1871.4	2420.5/2200.8	0.30402	0.06077	0.20988	0.79012	0.41976	0.62173
GCTTTAAGTGAATGTAGGCCC	472.63	609.46/507.62	0.24049	0.060234	0.24425	0.75575	0.48849	0.65955
GACTTTAGCAGTGGAGGCCTC	2468.2	3252/2886.9	0.31443	0.060022	0.20297	0.79703	0.40595	0.61661
GTAGCTACTAGTTGGGGTGAG	2667.1	3465.8/3178.7	0.3168	0.059689	0.20099	0.79901	0.40198	0.61439
GCAGAAGGCCAGGCATGGAGG	2030.5	2751.2/2258.5	0.30274	0.059604	0.2072	0.7928	0.4144	0.62056
GTGTGCTCCCCCGAGGGCTGC	2611.4	3535.2/2946	0.31134	0.058768	0.20085	0.79915	0.40171	0.61439
GTAGCTACCTGACTCCAGTAT	3381.6	3607.4/4854.3	0.32316	0.05848	0.19488	0.80512	0.38975	0.60899
GATAGCCGCCGCTCATTACTT	2496.8	2878.3/3300.9	0.30721	0.058372	0.20161	0.79839	0.40322	0.61454
GCCAGTCCATGCTTCTAGCCT	2500	3179.8/3000.9	0.30574	0.058049	0.20137	0.79863	0.40273	0.61454
GATGAAAGAGCCCCCGAGATT	2375.9	2559.4/3303.6	0.30306	0.058014	0.20251	0.79749	0.40501	0.61566
GAGTTGGGCCTGGATGAACTC	2453.8	2892.9/3166.5	0.30402	0.05788	0.20168	0.79832	0.40336	0.61454
GAAGGCACTGGTTCTCAAGGG	2563.6	3284.9/3053.9	0.30589	0.057819	0.20064	0.79936	0.40128	0.61439
GCTAAAAGTTGCAGCCCCCAG	1768	2301.7/2014.9	0.28764	0.057746	0.20922	0.79078	0.41845	0.62173
GGTCTGAGGCAGGTTCTGTT	2614.6	3380.8/3072.2	0.30329	0.057072	0.19969	0.80031	0.39939	0.61342
GATAGCTCAAAATCCCCCTG	2590.7	3150.5/3237.8	0.30199	0.056895	0.19978	0.80022	0.39957	0.61342
GAGTTCTGTTCGATAGATGCC	2401.3	3060.1/2825.2	0.29316	0.055813	0.2008	0.7992	0.40159	0.61439
GCCATGCCCGTCACCCCATGA	2576.4	3184.4/3144.1	0.29641	0.055787	0.19917	0.80083	0.39834	0.61342
GTTGCAGCCACTCCTGCAATA	2633.7	3277.6/3183.5	0.2946	0.055191	0.19827	0.80173	0.39654	0.61223
GCGGCACCTGAGTCACACATC	1782.3	2203/2114.6	0.27636	0.055179	0.20734	0.79266	0.41467	0.62056
GGCTCTAAAGTGGGCGACTC	2024.2	2438.8/2481.1	0.28115	0.054958	0.20419	0.79581	0.40838	0.6189
GCTAGTTGGGGTGAGAGGCAC	2073.5	2486.3/2550.3	0.28025	0.054527	0.20334	0.79666	0.40668	0.61726
GACCCAATGTGGCGGAGCCGA	2514.3	3046.4/3081.7	0.28517	0.05369	0.19833	0.80167	0.39665	0.61223
GAAACTAATTTTGGGGGGTTG	1912.8	2527.4/2089.5	0.27112	0.053348	0.20445	0.79555	0.40891	0.61923
GGGTCTAACACACAAACCAC	2358.4	2704.6/3023.3	0.28013	0.053256	0.19951	0.80049	0.39902	0.61342
GAGGGCACCCGGTTCATACGC	2130.8	2549.3/2601.9	0.2734	0.052805	0.20156	0.79844	0.40312	0.61454
GATAGCGGATGTCCTTGGAAA	2815.1	3165.2/3697.9	0.28559	0.052696	0.19509	0.80491	0.39018	0.60899
GTGGGATAAAAACTATGTAGC	2657.5	3184.4/3276.5	0.28153	0.052412	0.19621	0.80379	0.39242	0.60899
GGACCCCCACAGCACTGCAG	2614.6	3068.3/3278.5	0.27936	0.05212	0.19638	0.80362	0.39277	0.60905
GTCGCTTGGTGCACCGCGACC	1373.3	1714.2/1555.4	0.25127	0.05211	0.2116	0.7884	0.4232	0.62461
GAGTTTCAGCTGGGTTGGGG	2724.4	3279.4/3340.2	0.28074	0.052016	0.19538	0.80462	0.39076	0.60899
GAACCTGGCGGCCCACGTGC	2079.9	2363.8/2633.1	0.26443	0.051132	0.20102	0.79898	0.40203	0.61439
GGCTGCAGTGACATCACCTG	2657.5	3217.2/3210.6	0.27416	0.050906	0.1952	0.8048	0.3904	0.60899
GTGTCTGCAGTTGTGAGGCAG	2536.6	2928.5/3196.4	0.2717	0.050827	0.19621	0.80379	0.39243	0.60899
GAGCGGGGAGGTGGAAAGTGC	2372.7	2924.9/2781.1	0.26584	0.050226	0.19735	0.80265	0.3947	0.61077
GAGGGCCTGGTGGGATCTACT	2620.9	3000.7/3305	0.26647	0.049466	0.19456	0.80544	0.38911	0.60899
GAGTGGGGGCCGTCAATGTAG	1338.3	1536/1620.6	0.23778	0.049303	0.21039	0.78961	0.42079	0.62264
GCATCCTGCCGGTGGCATTTA	2493.6	2965.1/3019.9	0.26301	0.0492	0.19552	0.80448	0.39104	0.60899
GAGGATGAAGCTGGTGGGTGA	2679.8	3003.4/3436.6	0.26485	0.04894	0.1937	0.8063	0.38739	0.60899
GTTGCCCACTGCAGTGCTGTG	2764.2	3183.4/3454.9	0.26391	0.048478	0.19268	0.80732	0.38536	0.60899
GTAGCCATGGGCCACAATTGT	2533.4	3232.8/2829.2	0.25863	0.048167	0.19447	0.80553	0.38893	0.60899
GAACGGGCAGACCATTAGGC	2399.7	2794.2/2933.7	0.25504	0.047904	0.19554	0.80446	0.39108	0.60899
GGCCGACAGCTATGAGATGG	2492	2900.2/3051.8	0.25596	0.047767	0.19458	0.80542	0.38916	0.60899
GTGGCAAAGGGAGTGGAAGGA	2671.9	3188/3204.5	0.25846	0.047675	0.19292	0.80708	0.38584	0.60899
GGTTGTAAGGGGGAGCACTG	2479.3	3038.2/2880.1	0.25515	0.047646	0.19462	0.80538	0.38923	0.60899
GCATCTATACTAGCCTGGTA	2870.8	3394.5/3473.9	0.25847	0.047065	0.19088	0.80912	0.38175	0.60899
GAAGGCAATTTACTGGATCCT	2800.8	3168.8/3525.5	0.25704	0.046991	0.19139	0.80861	0.38277	0.60899
GCTGGTAGTGTGGGTCTCTGC	2310.6	2690/2800.7	0.24863	0.04691	0.19576	0.80424	0.39151	0.60899
GTGGCCTCTGCGGAGACAGAG	1993.9	2397.6/2320.9	0.24261	0.046904	0.1992	0.8008	0.39841	0.61342
GCAGTGGGGAGTAAGTACCGT	2622.5	2988.8/3265.6	0.25383	0.046901	0.19283	0.80717	0.38566	0.60899
GTTCGGAAGCGCACGCTGCGG	2312.2	2821.6/2671.1	0.24815	0.046806	0.19567	0.80433	0.39134	0.60899
GAGGCCAGTAGTTCTCAACTT	2367.9	3018.1/2605.3	0.24772	0.046518	0.19493	0.80507	0.38985	0.60899
GACTATCATGGCACCCAATTG	2445.9	3131.4/2681.3	0.24875	0.046457	0.19414	0.80586	0.38827	0.60899
GTGTCCCGAAGAATGTGCAGC	3076.1	3767.3/3583.9	0.25682	0.046162	0.18871	0.81129	0.37742	0.60899
GCAGAGGGGCAGAAGGAACCA	2149.9	2451.5/2633.8	0.24197	0.04614	0.19693	0.80307	0.39385	0.61026
GACCGCGTGCGGAAGGCTCTG	1865	2076/2307.4	0.23271	0.045373	0.19978	0.80022	0.39955	0.61342
GCCCGCGCGAGCTAGACGTC	1448.1	1663.9/1715.6	0.22249	0.045236	0.20579	0.79421	0.41159	0.62056
GCTCTAAAACAGTTCTCCAC	2391.8	3232.8/2414.6	0.2394	0.044743	0.19351	0.80649	0.38702	0.60899
GTTCTGTTGGGGCAGTGTTAA	2371.1	2966/2627.7	0.23815	0.044558	0.19359	0.80641	0.38718	0.60899
GAAGCTTCAACGCGGGCTGTC	2336.1	2842.6/2665.7	0.23742	0.04453	0.19392	0.80608	0.38783	0.60899
GACGTCAACTGCTGGAGTGGG	2396.6	2820.7/2827.2	0.23666	0.044171	0.19308	0.80692	0.38617	0.60899
GTCGGGCGCTCACACCGTGCG	1938.2	2270.6/2263.3	0.22588	0.043632	0.19771	0.80229	0.39541	0.61126
GGAGGCGTTCTCCTTTCTCC	825.9	861.65/1029.5	0.19499	0.043441	0.21877	0.78123	0.43754	0.62601
GCAGACAGAACTGTGCCTCCC	2520.7	2962.3/2969.7	0.23463	0.043365	0.19138	0.80862	0.38275	0.60899
GTGAGGCTCAGTGGCAGGAGG	2215.1	2471.6/2722.7	0.22945	0.043324	0.19435	0.80565	0.38871	0.60899
GTAATAAGGCATTGGGTTGGC	3064.9	3430.1/3816	0.24129	0.043159	0.18678	0.81322	0.37355	0.60899
GTAAAAGTTACCGGTACGAT	2385.4	2818.9/2780.4	0.2309	0.043044	0.19244	0.80756	0.38488	0.60899
GCACGAGAGAGTCGACCTGCT	2372.7	2950.4/2613.4	0.22948	0.042799	0.1924	0.8076	0.3848	0.60899
GCGAGTCGAATTCCCAACTG	2248.6	2662.6/2599.2	0.22646	0.0426	0.19352	0.80648	0.38704	0.60899
GTGGTCTGAGGCAGGTTCTGT	2649.6	3356.1/2865.2	0.23138	0.042335	0.18954	0.81046	0.37908	0.60899
GAATTTACAGGGTGAGAGGCT	1993.9	2396.7/2249	0.22017	0.042228	0.1961	0.8039	0.39221	0.60899
GCTGCTGAAGAAGCCCTGCTG	2444.3	2793.3/2929	0.22709	0.042091	0.19124	0.80876	0.38248	0.60899
GACGGAGGCTAAGCGTCGCAA	2049.6	2512.8/2262.6	0.22013	0.04201	0.19531	0.80469	0.39061	0.60899
GCAAGGCTAGAAGCATGGACT	2485.7	2804.2/3004.3	0.22447	0.041441	0.19042	0.80958	0.38083	0.60899
GTCGGGCGCTCACACCGTGC	2102.2	2680.9/2207.6	0.21743	0.041265	0.19421	0.80579	0.38843	0.60899
GAAGCCATTGTATAACTCCAG	2383.8	2900.2/2656.9	0.22096	0.04105	0.19113	0.80887	0.38225	0.60899
GTGCTCCCCCGAGGGCTGCT	2137.2	2298.9/2665	0.2157	0.040791	0.19351	0.80649	0.38702	0.60899
GAGATGCTGGAGGGAGCACC	2253.3	2627.9/2610.7	0.21703	0.040674	0.19219	0.80781	0.38438	0.60899
GGTCCCAACCAGAAAGACTG	2245.4	2629.7/2588.3	0.21646	0.040585	0.19221	0.80779	0.38443	0.60899
GACTTTCTTAACAATGCTGTA	2616.2	2975.1/3125.1	0.22134	0.040444	0.18857	0.81143	0.37714	0.60899
GTTTGAAATGAGCCAAGTCTC	2186.5	2532/2542.2	0.21445	0.040371	0.19269	0.80731	0.38539	0.60899
GTGGGGGCCGTCAATGTAGT	2684.6	2994.3/3252.7	0.21839	0.03968	0.18746	0.81254	0.37492	0.60899
GCTATAAGCGGGCATACAACA	2309	2719.3/2599.9	0.20382	0.037853	0.18974	0.81026	0.37948	0.60899
GTGATGGTTAGCTACTAGTT	2932.8	3182.5/3612.4	0.21209	0.037843	0.18421	0.81579	0.36842	0.60899
GCAAAGTAAGGAGGTGGCTTT	1992.4	2343.7/2229.3	0.19859	0.037802	0.19319	0.80681	0.38637	0.60899
GAAGAGTAGTAGACGCCCGGG	2032.1	2430.5/2232.7	0.19824	0.037598	0.19258	0.80742	0.38516	0.60899
GTCTGCGTCTATCATCCAGCC	2191.3	2297.1/2739.7	0.20065	0.037574	0.19078	0.80922	0.38157	0.60899
GCGGGCGCGCCAGGAAAAAG	1963.7	2284.3/2216.4	0.19649	0.037473	0.19331	0.80669	0.38663	0.60899
GACAGTACCGATCCGGCCTGC	2183.3	2650.7/2363.7	0.19948	0.037364	0.19073	0.80927	0.38146	0.60899
GATAGAAGTGTGACCGCTGGG	2348.8	2533.8/2861.1	0.19959	0.036898	0.1887	0.8113	0.37741	0.60899
GAGGTAAGCCCCTTAGAACTG	2778.5	2978.8/3424.4	0.20442	0.036731	0.1847	0.8153	0.3694	0.60899
GTGCCATCCAAACTGCACCTA	2258.1	2684.5/2491.3	0.19659	0.036563	0.1894	0.8106	0.37881	0.60899
GCTCCGCAGAGGCCACAGGCC	1709.1	1981.9/1908.3	0.18651	0.036341	0.1959	0.8041	0.3918	0.60899
GTTCTACTCTGACGGGGGCTC	2113.3	2436/2394.9	0.19272	0.036223	0.19074	0.80926	0.38148	0.60899
GCTGCTCAGGAGTCATGCTT	2278.8	2510.9/2704.4	0.1944	0.036068	0.18886	0.81114	0.37772	0.60899
GCCCCACAGGCGCCTTGACTG	1594.5	1788.2/1832.3	0.18296	0.03605	0.1974	0.8026	0.39479	0.61077
GTGGAGCCTCTTACACCCAG	2288.3	2506.4/2724	0.19254	0.035674	0.1885	0.8115	0.377	0.60899
GTGTAAGGTTTTACAGCCCCC	2068.7	2176.5/2536.7	0.18789	0.03539	0.19069	0.80931	0.38138	0.60899
GGAAACCACTGGTCCATCAG	2441.1	2966/2609.4	0.19145	0.035047	0.18657	0.81343	0.37314	0.60899
GACTGCGGAGCGCCCAATATC	2224.7	2755.8/2312.1	0.18771	0.034896	0.18864	0.81136	0.37729	0.60899
GCCCCCACGTGTGCCGCCTGC	1715.5	1983.7/1896.8	0.17755	0.034462	0.19457	0.80543	0.38914	0.60899
GTTGGGCCTGGATGAACTCA	2484.1	2962.3/2696.2	0.18765	0.034198	0.1856	0.8144	0.37119	0.60899
GCCTAAGCATCTATACTAGCC	2197.6	2555.7/2435.6	0.1834	0.034116	0.18841	0.81159	0.37683	0.60899
GTGCAACCTTCTGGAGGGGT	2350.4	2677.2/2668.4	0.18538	0.034095	0.18682	0.81318	0.37364	0.60899
GAGGTGCAGTTTGGATGGCAC	2043.3	2128.1/2494.7	0.17779	0.033442	0.18969	0.81031	0.37939	0.60899
GCGGGCAGGTCTTGACGCAGT	2048	2154.6/2478.4	0.1776	0.033391	0.1896	0.8104	0.37921	0.60899
GCGCTGTGAGTCCAGGTTGTA	2221.5	2421.4/2612.1	0.17994	0.033367	0.18766	0.81234	0.37532	0.60899
GACCAACAGTCTTACCAAGCC	2339.3	2846.3/2444.4	0.17734	0.032551	0.1859	0.8141	0.3718	0.60899
GCGACTGTGATGGGCAGGTC	1933.5	2061.4/2291.1	0.17055	0.032319	0.19027	0.80973	0.38054	0.60899
GACAAGCCACTCACCAGGCAC	2336.1	2455.2/2815	0.17369	0.031848	0.18547	0.81453	0.37093	0.60899
GGTGAAAATCATGGGACTTT	2584.3	2652.6/3186.9	0.17598	0.031712	0.18301	0.81699	0.36603	0.60899
GACAAAGCTGTACCCCTGGTA	2447.5	2897.4/2625	0.17394	0.03163	0.18423	0.81577	0.36846	0.60899
GCATCTCGCCACACGGAGCT	2049.6	2488.1/2116	0.16746	0.031368	0.18824	0.81176	0.37648	0.60899
GAACGTTGCAAAACCAGTCTG	2340.9	2657.1/2614.8	0.17122	0.031357	0.18509	0.81491	0.37018	0.60899
GATGATTCTTTTCTGCCTGAG	2797.6	3220.9/3101.4	0.17621	0.031308	0.18091	0.81909	0.36182	0.60899
GATCTGGCGACTGTGATGGGC	2512.7	2874.6/2791.2	0.17297	0.031296	0.18339	0.81661	0.36678	0.60899
GCCTTGACTATCTACCTGCA	2786.4	3370.8/2922.2	0.17526	0.031152	0.1809	0.8191	0.36179	0.60899
GCCTGAGGTCATTCCAATGTG	997.77	1059.9/1149.6	0.14683	0.031081	0.20589	0.79411	0.41178	0.62056
GAGCAGCGATGCGACCCTCC	2162.6	2276.1/2579.5	0.16679	0.030935	0.18668	0.81332	0.37336	0.60899
GAGTTGAATGGACCTCGACTA	2729.1	3251.1/2903.9	0.17324	0.030885	0.1812	0.8188	0.36239	0.60899
GCCCTCCAGCATCTCCAGAGG	1855.5	2076/2070.5	0.16001	0.030433	0.19001	0.80999	0.38002	0.60899
GCACGTAGGCTTCCTGGAGGG	2344	2493.6/2760	0.16424	0.029997	0.18415	0.81585	0.3683	0.60899
GATAAGCTACTCTGAGTTCCT	3185.9	3422.8/3758.3	0.17248	0.029898	0.17699	0.82301	0.35398	0.60899
GCTCTCACAGTGCCTGGCTGA	1457.7	1727/1505.9	0.14905	0.029492	0.19529	0.80471	0.39057	0.60899
GCATCTATACTAGCCTGGTAT	2506.4	2622.4/2988.7	0.16264	0.029332	0.18214	0.81786	0.36428	0.60899
GTCCGTTCCCAAAAGGCCCGC	1456.1	1578/1647.7	0.14745	0.029165	0.1951	0.8049	0.3902	0.60899
GTTACTCGTGCCTTGGCAAAC	2153.1	2074.2/2728.8	0.15746	0.02913	0.18558	0.81442	0.37117	0.60899
GCCTACAGAAAGCCTGTCCAT	2686.2	3026.3/2990.1	0.16328	0.02909	0.18036	0.81964	0.36073	0.60899
GAGCACTAAGTTAAGCTTGCC	2274	2553.9/2520.5	0.15791	0.028933	0.18416	0.81584	0.36831	0.60899
GAGTACCTCATCCCACAGCA	3313.2	3901.6/3542.5	0.16784	0.028844	0.17539	0.82461	0.35078	0.60899
GCATGAAGAGGCCGATCCCC	2452.2	2559.4/2916.1	0.15881	0.028716	0.18224	0.81776	0.36447	0.60899
GCCACCCAGAGTGCCTGCCTC	2227.9	2472.6/2488.6	0.15493	0.028463	0.18433	0.81567	0.36866	0.60899
GACCTGTAAAATGCCCTGTTG	2655.9	2685.5/3243.2	0.15843	0.028235	0.18005	0.81995	0.36011	0.60899
GTGGTCAACTTACTGTTGCT	3039.5	3330.6/3461.7	0.16003	0.027854	0.17669	0.82331	0.35338	0.60899
GTTTAATGGGGATGGCCTAC	2651.2	2653.5/3255.4	0.15621	0.027826	0.17982	0.82018	0.35964	0.60899
GGTTGCCCACTGCAGTGCTG	2870.8	3348.8/3049.1	0.15612	0.027414	0.1777	0.8223	0.35541	0.60899
GAAAGCGACGTAGGCATACTT	2178.5	2509.1/2320.3	0.14841	0.027311	0.18409	0.81591	0.36819	0.60899
GTAGAGAATGCAGAGGGTCCC	2463.4	2604.1/2865.9	0.15084	0.027176	0.1811	0.8189	0.36221	0.60899
GAGGCCTAGTGAGAGTGGCAC	2350.4	2615.1/2599.2	0.1495	0.027149	0.18219	0.81781	0.36438	0.60899
GAGTGCCAAGTAGATCCCACC	2969.4	3250.1/3361.3	0.15473	0.026992	0.17664	0.82336	0.35329	0.60899
GAAGGTAAGGGCGTGTCTCGC	2210.4	2259.7/2627	0.1445	0.026487	0.1832	0.8168	0.3664	0.60899
GAGAAGTCCTGCTGGTAGTCA	2700.5	2840.8/3144.1	0.14805	0.026211	0.17831	0.82169	0.35663	0.60899
GATCCTAGGTACAAAAGGACG	2046.5	2182.9/2329.8	0.14078	0.026131	0.1848	0.8152	0.3696	0.60899
GCCAGCGCTACCTTGTCATTC	2484.1	2765.9/2727.4	0.14491	0.026014	0.18013	0.81987	0.36026	0.60899
GTCTGCGTACTTCCAGACCA	2730.7	2994.3/3050.5	0.14635	0.025842	0.17781	0.82219	0.35561	0.60899
GTAACTGGGCCTTTTATGGCT	2402.9	2670.8/2636.5	0.14315	0.025835	0.18079	0.81921	0.36158	0.60899
GTTCACTTTCCACTCACCCGT	2452.2	2678.1/2739	0.14337	0.025782	0.18028	0.81972	0.36056	0.60899
GAGTACCGATCCGGCCTGCTG	2955.1	3185.3/3359.3	0.14703	0.025602	0.17582	0.82418	0.35164	0.60899
GAATTGGTCTGCAGAGACTCC	2595.5	2873.7/2859.8	0.14336	0.025519	0.17877	0.82123	0.35755	0.60899
GTGTGGCGCCTTCGCATGAAG	2379	2535.6/2703.7	0.13893	0.025082	0.18052	0.81948	0.36105	0.60899
GAACGCCACAACCACCGCGCA	2027.4	2265.1/2179.1	0.13227	0.024519	0.18396	0.81604	0.36791	0.60899
GGGTGGCAGAAAGGAAAAGC	2240.6	2287.1/2629.7	0.13377	0.024368	0.18147	0.81853	0.36294	0.60899
GAAAGCTAGCTGTCCCTGATC	3009.2	3445.7/3187.6	0.14028	0.02429	0.17452	0.82548	0.34905	0.60899
GTGCTGCTGAGTGGGTCGAGG	2218.3	2398.5/2464.1	0.13222	0.024116	0.18154	0.81846	0.36307	0.60899
GTCCTCCTCTCAGTGAGCCAA	1812.5	1802.8/2155.3	0.12675	0.023927	0.18627	0.81373	0.37254	0.60899
GAGTCTTGGCCAATGTCACGG	2651.2	2927.6/2886.2	0.13282	0.023465	0.1769	0.8231	0.35381	0.60899
GAGTGAGTGACAACCAGATCG	2418.8	2609.6/2684.7	0.13008	0.023341	0.17897	0.82103	0.35794	0.60899
GAACGTGCTGACGATGCGGGC	2014.6	2189.3/2206.9	0.12569	0.023271	0.18328	0.81672	0.36656	0.60899
GATGTCTGCAGTTGTGAGGCA	2703.7	2849/3074.2	0.13142	0.023125	0.17622	0.82378	0.35244	0.60899
GATAACTAAGGCGTCTTCACG	2213.5	2421.4/2404.4	0.12435	0.022626	0.1806	0.8194	0.36119	0.60899
GTATGTCTGCAGTTGTGAGGC	2396.6	2652.6/2574.1	0.12487	0.022403	0.17856	0.82144	0.35713	0.60899
GTAAAGTGGGCGACTCAGGCA	2433.2	2602.3/2704.4	0.12493	0.022353	0.17817	0.82183	0.35635	0.60899
GAAGATCCAAGAAGGCCTTCA	2173.8	2271.5/2461.4	0.12249	0.022346	0.18084	0.81916	0.36169	0.60899
GTTGTGTAGGATGAAGCTGGT	3115.8	3226.4/3565.6	0.12417	0.021245	0.17168	0.82832	0.34336	0.60899
GTGCGACACTTACAGCTGCCC	2324.9	2498.1/2545.6	0.11724	0.021092	0.17841	0.82159	0.35682	0.60899
GCCAGCCACACCTGCCATACC	2226.3	2193.9/2629	0.11522	0.020876	0.17929	0.82071	0.35859	0.60899
GTTGCTACCCTGAGTTCATCC	2829.4	3197.1/2952.7	0.12003	0.020865	0.17365	0.82635	0.3473	0.60899
GCTGATGAATCCAATGTGGGC	281.67	240.31/354.25	0.077566	0.020152	0.23359	0.76641	0.46718	0.64238
GGTGGCAGAAAGGAAAAGCG	2170.6	2331.8/2354.9	0.11045	0.020069	0.17936	0.82064	0.35873	0.60899
GAGTAGAATAAAAGGCTGGGT	2242.2	2501.8/2339.3	0.11036	0.019937	0.1785	0.8215	0.357	0.60899
GCAGTGTGCCCACTACATTGA	2135.6	2529.2/2076.6	0.10879	0.019814	0.17958	0.82042	0.35917	0.60899
GACCTGCCCGGCAGGAGTCA	2030.5	1952.6/2423.4	0.10771	0.019789	0.18078	0.81922	0.36156	0.60899
GAGCCTCAGAGGACACACTGC	2305.8	2336.4/2639.9	0.10973	0.019719	0.17769	0.82231	0.35538	0.60899
GAAATTTACAGGGTGAGAGGC	1223.7	1417.2/1201.2	0.097306	0.019511	0.19313	0.80687	0.38627	0.60899
GCACGTGCAGGGGTGGCAGAA	2243.8	2501.8/2333.8	0.10772	0.019439	0.17815	0.82185	0.3563	0.60899
GTGCACTGGGCCAGGTCTTGA	2340.9	2505.5/2540.8	0.10814	0.019368	0.1771	0.8229	0.35419	0.60899
GCTCCATCACTTATCTCCTTG	2791.2	3136.8/2889.6	0.11039	0.019172	0.17283	0.82717	0.34566	0.60899
GATTGGAAGATTCAGCTAGTT	2947.2	3156/3210	0.11102	0.019099	0.17152	0.82848	0.34304	0.60899
GAATGAGACACCGCGTGCGGA	2148.3	2224/2391.5	0.10325	0.018749	0.17873	0.82127	0.35746	0.60899
GGCTGCCCTTGGGAATCTTC	2503.2	2548.4/2835.3	0.10481	0.018526	0.17495	0.82505	0.3499	0.60899
GACATCCATCTGGTACGTGGT	2655.9	2701/2995.5	0.10081	0.017607	0.17294	0.82706	0.34588	0.60899
GAGCTGCTGGGGTGCAGGAG	2149.9	2217.6/2377.9	0.095934	0.017373	0.1778	0.8222	0.3556	0.60899
GGTTGTAGAGCATGAGTGGG	2924.9	2708.3/3549.9	0.097352	0.016689	0.17008	0.82992	0.34016	0.60899
GCTACTTGGAGGACCGTCGCT	1873	2037.6/1947	0.089047	0.016491	0.18055	0.81945	0.3611	0.60899
GATGCAGAAGGCCAGGCATGG	2113.3	2252.3/2249	0.090823	0.016469	0.17761	0.82239	0.35522	0.60899
GACTTGATAGGCACCTTGGGA	2469.8	2506.4/2760.7	0.092595	0.016336	0.1738	0.8262	0.34761	0.60899
GAGGCTTAAATGGCGAGATTG	2652.8	2864.5/2787.8	0.091335	0.015901	0.17183	0.82817	0.34366	0.60899
GCTTCCACCTCGGGCACATTT	2051.2	2362.9/1993.8	0.086719	0.015786	0.17788	0.82212	0.35575	0.60899
GTGTGATCCAAGCTGTCCCAA	2794.4	3056.4/2890.3	0.089538	0.015434	0.1703	0.8297	0.3406	0.60899
GAGCCCGCCACAGAATAGCTG	2124.4	2177.4/2329.1	0.084892	0.015347	0.17674	0.82326	0.35348	0.60899
GCACGCTGTTGTTGGCTCATG	2495.2	2697.3/2599.2	0.085846	0.015082	0.17272	0.82728	0.34545	0.60899
GCGATCTCCACATCCTGCCGG	1080.5	1091.9/1179.5	0.071782	0.014589	0.19311	0.80689	0.38622	0.60899
GGTCAAGTGTGAGTGACTGG	2422	2401.3/2722	0.080834	0.014253	0.17288	0.82712	0.34575	0.60899
GAAAAACTGCACCTCCATCAG	2573.2	2686.4/2753.9	0.080092	0.013966	0.17125	0.82875	0.3425	0.60899
GAGGAACCAAGGCTAGAAGCA	2165.8	1778.1/2792.6	0.077478	0.013922	0.17533	0.82467	0.35065	0.60899
GAGAAGATGCACGAAGGCTGG	2188.1	2233.2/2382.7	0.076893	0.013789	0.17499	0.82501	0.34998	0.60899
GCTGCCGTCAGAGTTTCAGCT	1427.4	1519.5/1476	0.069365	0.013397	0.18523	0.81477	0.37047	0.60899
GGGGTTGTAGAGCATGAGTG	2574.8	2871.9/2557.8	0.076378	0.013299	0.17079	0.82921	0.34158	0.60899
GAGCGCAGATAGCGCGTATCA	2161	2463.4/2083.4	0.073108	0.013122	0.17485	0.82515	0.34969	0.60899
GTCACTTCCTACAGATGCACT	2999.7	3230/3070.8	0.070726	0.011958	0.16632	0.83368	0.33263	0.60899
GTCCTACAGATGCACTGGGCC	1993.9	2255.1/1918.5	0.065634	0.011921	0.17599	0.82401	0.35199	0.60899
GATCTGTGCCCAGCAGTGCTC	2597.1	2658/2784.4	0.067362	0.011674	0.1695	0.8305	0.339	0.60899
GCTTCACACATACTCCTCCTC	2261.3	2388.5/2343.3	0.065224	0.01158	0.17273	0.82727	0.34546	0.60899
GACATCTGAAGCTGGGGTCAT	2445.9	2622.4/2495.3	0.06513	0.011401	0.17074	0.82926	0.34148	0.60899
GTGCTCACATTTCCTTGCCTG	3084	3103/3357.2	0.066761	0.011216	0.16517	0.83483	0.33035	0.60899
GATGACCAGGTCTCAGTCAGC	2169	2407.7/2122.8	0.062605	0.011188	0.17347	0.82653	0.34694	0.60899
GCACGGATCTGGCGACTGTGA	2176.9	2189.3/2352.8	0.061036	0.010895	0.17319	0.82681	0.34638	0.60899
GCTTACCTGGCAGGGTCCCGC	1868.2	1968.2/1925.3	0.059355	0.010884	0.1769	0.8231	0.35379	0.60899
GACATAGTCGACGGCTCGATT	1713.9	1606.3/1957.9	0.056292	0.010472	0.17875	0.82125	0.35749	0.60899
GCATGCCCTTCGGCTGCCTCC	2025.8	2159.1/2058.3	0.057873	0.010453	0.17464	0.82536	0.34927	0.60899
GCAGGGCTGAATAACTTCTCT	2269.2	2459.8/2266.6	0.058508	0.010357	0.17183	0.82817	0.34366	0.60899
GTGCACCCCAGCAGCTCCCAT	2705.3	2648.9/2990.8	0.059813	0.010263	0.16759	0.83241	0.33519	0.60899
GAGTATTAGGTACCTGCCCTA	2951.9	3224.6/2927	0.059265	0.010009	0.16538	0.83462	0.33076	0.60899
GGTTTTACAGCCCCCAGGCA	2547.7	2126.3/3176	0.057377	0.0099434	0.1688	0.8312	0.33759	0.60899
GAGGATTCTGCACAGAGCCAG	2242.2	2724.7/1929.4	0.053572	0.0094871	0.17154	0.82846	0.34308	0.60899
GCCCGCCTCCCCTAGTTGGA	2137.2	2225.9/2205.6	0.052047	0.0092919	0.17257	0.82743	0.34513	0.60899
GGAAAGGCACTGGTTCTCAA	2881.9	3059.2/2921.5	0.053272	0.0090169	0.16528	0.83472	0.33055	0.60899
GACGGGCATGGTGTAATTAG	2643.2	2795.1/2682.7	0.051275	0.0088087	0.16717	0.83283	0.33434	0.60899
GAATGTGCTGTTGACACAGGT	2229.5	2238.6/2373.2	0.048624	0.0086048	0.17109	0.82891	0.34218	0.60899
GAGGGAAACCTCTATGGGTAA	2488.8	2623.3/2524.5	0.048473	0.0084095	0.16833	0.83167	0.33665	0.60899
GAGCATTTGCGCGGCAACTGT	2218.3	2016.6/2568	0.047295	0.0083733	0.17106	0.82894	0.34211	0.60899
GTGAGAAATTTACAGGGTGAG	1602.5	1644.7/1657.9	0.043285	0.0081135	0.17886	0.82114	0.35771	0.60899
GACTCCCCACTGATGGACCAG	2780.1	3045.5/2697.6	0.046682	0.0079345	0.16539	0.83461	0.33079	0.60899
GAACCAGGGGGTGCTCTGAAA	2350.4	2688.2/2158.1	0.043946	0.0076909	0.16921	0.83079	0.33843	0.60899
GAGGCGCCAACATTGACCGTA	2208.8	2328.2/2223.9	0.043261	0.0076542	0.17068	0.82932	0.34136	0.60899
GTCTATCAATGCAAGCCACGG	1882.6	1977.3/1896.8	0.041153	0.007488	0.17446	0.82554	0.34892	0.60899
GATAGTCCAGGAGGCAGCCGA	2783.2	2780.5/2958.9	0.044101	0.0074874	0.16507	0.83493	0.33013	0.60899
GCTTCGCACTTCTTACACTTG	2371.1	2577.6/2304	0.041788	0.0072963	0.16874	0.83126	0.33748	0.60899
GGCCATGCTAATTACGGAGA	2838.9	2669/3178.1	0.042344	0.0071592	0.16438	0.83562	0.32876	0.60899
GAATTTTGGTTTTCTGACCGG	2148.3	2320/2098.3	0.040278	0.0071547	0.17102	0.82898	0.34204	0.60899
GTGATCAACTCACGGAACTTT	2420.4	2459.8/2517.1	0.039952	0.0069454	0.16801	0.83199	0.33603	0.60899
GCAGCTCCCATTGGGACAGCT	2021	2297.1/1852.7	0.037956	0.0068112	0.17227	0.82773	0.34455	0.60899
GCTTCCTTCTCTCTCTGTCAT	2506.4	2691.9/2454.6	0.037981	0.0065571	0.16692	0.83308	0.33384	0.60899
GTTGCCCACTGCAGTGCTGT	2864.4	2882.8/3002.3	0.038821	0.0065451	0.16376	0.83624	0.32752	0.60899
GAGGCAGAAAAGAATCATCTG	2420.4	2161.9/2806.2	0.037406	0.0064971	0.16771	0.83229	0.33543	0.60899
GCTTATCTCTGCAGTGTGTAA	2380.6	2278.8/2603.3	0.036137	0.0062927	0.16797	0.83203	0.33595	0.60899
GTTCTAGCATGGTGCCGACC	2428.4	2407.7/2571.4	0.035859	0.0062213	0.16745	0.83255	0.3349	0.60899
GGGCTGTTAGGTGAAAATCA	2585.9	2959.6/2341.3	0.035538	0.0060958	0.16587	0.83413	0.33174	0.60899
GCTGGTTGTGCATTTGCTGT	2690.9	2744.9/2763.4	0.033469	0.0056958	0.16466	0.83534	0.32932	0.60899
GTGACTCCGTCCAGTATTGAT	2616.2	2833.5/2513	0.031127	0.0053198	0.16508	0.83492	0.33015	0.60899
GAGGAGTGTTATGAAAAGGCT	2212	2286.2/2226.6	0.028675	0.0050465	0.16891	0.83109	0.33782	0.60899
GACAAAGAGCTTGTGCAGGCT	2562.1	2646.2/2578.8	0.028117	0.0048184	0.16524	0.83476	0.33047	0.60899
GAAATGCACAGATCGCTGATC	3050.6	3372.6/2844.2	0.027063	0.0044929	0.16091	0.83909	0.32182	0.60899
GTATGTGTCTGGATGTTGGAT	4347.5	4285.4/4581.5	0.028224	0.0043986	0.15275	0.84725	0.3055	0.60899
GTAACTGGGCGCCGGAACACC	1775.9	1649.3/1960.6	0.023357	0.0042683	0.17376	0.82624	0.34753	0.60899
GCTGTCCCAATGGGAGCTGC	1365.4	1434.6/1338.3	0.022055	0.0042237	0.18033	0.81967	0.36067	0.60899
GAGCATCCTCTGGAAGACTTG	2087.8	2101.6/2138.4	0.022036	0.0039096	0.16955	0.83045	0.33911	0.60899
GGGATCTTAGGCCTGGAATG	2512.7	2473.5/2631.8	0.022716	0.0038991	0.16509	0.83491	0.33017	0.60899
GAACGTAGCCTCTGACCCCTA	2901	2888.3/3006.4	0.022849	0.0038222	0.16164	0.83836	0.32327	0.60899
GGTTGTCCAGGCTAATTTGG	2749.8	2903.8/2677.2	0.02119	0.0035769	0.16273	0.83727	0.32546	0.60899
GTATAAGCGGGCATACAACAG	2498.4	2733.9/2321.6	0.016844	0.0028884	0.16455	0.83545	0.32909	0.60899
GACTGGGGCCATGCTAATTA	2662.3	2509.1/2857.7	0.011394	0.001928	0.16239	0.83761	0.32478	0.60899
[truncated: 6 more rows]

## Sheet: Activation_fitness_BE3.9Max
sgrna	control_count	treatment_count	LFC	score	p.low	p.high	p.twosided	FDR
GCGTAGCTCCAGACATCACTC	4980.8	156.92/128.35	-5.1162	4.0509	2.5514e-05	0.99997	5.1027e-05	0.0025363
GCTCACCTTTGGAAAACACAG	4993	339.35/355.4	-3.8415	3.8378	6.2059e-05	0.99994	0.00012412	0.0025363
GAGCTCCAGACATCACTCTGG	5569.9	362.94/385.05	-3.8929	3.8331	6.3258e-05	0.99994	0.00012652	0.0025363
GCTCCAGACATCACTCTGGT	5586.1	400/376.36	-3.8436	3.8243	6.5561e-05	0.99993	0.00013112	0.0025363
GCGTACCACTCGCTCAATAGT	3701.1	359.57/333.41	-3.4133	3.8015	7.1907e-05	0.99993	0.00014381	0.0025363
GCACTCACTGGAGAAGACCA	5984.2	467.88/465.34	-3.678	3.7873	7.6137e-05	0.99992	0.00015227	0.0025363
GTCTGGGCGGCGGCGGCCGCC	568.77	182.43/153.41	-1.754	3.7485	8.8937e-05	0.99991	0.00017787	0.0025363
GCCTACCTCGTCAGAGTACAT	5496.7	598.32/591.13	-3.2061	3.7159	0.00010126	0.9999	0.00020252	0.0025363
GTCCCTATGACAGAGAGAGA	6358	602.17/705.68	-3.2794	3.7103	0.00010352	0.9999	0.00020703	0.0025363
GACATACCCTCGGAAGTGAGG	5029.5	550.19/664.26	-3.048	3.6993	0.00010809	0.99989	0.00021617	0.0025363
GCCTTACCTGCCACAGCCGC	3266.4	441.4/556.36	-2.7085	3.6944	0.00011021	0.99989	0.00022042	0.0025363
GCTTACCTGCTGGAACTGAGC	5346.4	832.26/721.53	-2.7812	3.6442	0.00013412	0.99987	0.00026825	0.0025363
GAAAAAAAAAAAGTATATGTG	601.27	248.86/287.38	-1.1621	3.6366	0.00013811	0.99986	0.00027623	0.0025363
GCCTCACCCTGCATGATGTCC	5582	867.4/816.13	-2.7279	3.6291	0.00014222	0.99986	0.00028444	0.0025363
GACTTACCCTGTAACATTCAA	6085.8	920.35/846.3	-2.783	3.6278	0.00014293	0.99986	0.00028585	0.0025363
GTCCTACCATAAGCTCGCTCT	6829.3	929.97/944.99	-2.8635	3.6273	0.00014319	0.99986	0.00028637	0.0025363
GACCAACCTCTCTTCATCTAA	9023.1	1085.5/1101.5	-3.0436	3.6236	0.00014527	0.99985	0.00029054	0.0025363
GGTCACCTGTCTTGATCCTG	6207.7	917.46/1016.6	-2.6812	3.6069	0.00015492	0.99985	0.00030985	0.0025363
GTTACTTATCTTTAAAAAAAA	8031.8	1094.6/1222.7	-2.7922	3.5935	0.00016316	0.99984	0.00032633	0.0025363
GACATACCCCATGGCTGTAGA	7134	1114.3/1187.4	-2.6309	3.5797	0.00017198	0.99983	0.00034395	0.0025363
GCCTTTACCTGTGTGACATCC	6223.9	1079.2/1208.3	-2.443	3.5635	0.000183	0.99982	0.000366	0.0025363
GATACGAGGCGCTTTTCTTTG	1779.4	645.49/590.62	-1.5241	3.5606	0.00018503	0.99981	0.00037005	0.0025363
GCTTACCCAGACTTCTCAGG	5289.5	1102.8/1170.5	-2.2174	3.5437	0.00019728	0.9998	0.00039457	0.0025363
GCTCTCACCTGCAGCAGGGGC	4700.5	1077.7/1070.8	-2.1284	3.543	0.00019781	0.9998	0.00039562	0.0025363
GAGTCACTGAAACAAACAACA	5911.1	1263.1/1172	-2.2785	3.5402	0.0001999	0.9998	0.0003998	0.0025363
GGCCTCTGCGGAGACAGAGT	5854.2	1140.3/1339.3	-2.2385	3.5342	0.00020454	0.9998	0.00040907	0.0025363
GGAGGCGTTCTCCTTTCTCC	2120.7	765.35/734.82	-1.4982	3.5327	0.00020568	0.99979	0.00041137	0.0025363
GCATACCACTGCACCAGACAC	6077.7	1389.2/1327.5	-2.1609	3.5149	0.00021993	0.99978	0.00043986	0.0025363
GACTTTACCGTGGTGCTCGAA	6000.5	1264/1454.8	-2.1413	3.513	0.00022152	0.99978	0.00044304	0.0025363
GCTCACCGGCCATCCAGGAA	5378.9	1382.9/1204.3	-2.0551	3.5117	0.00022265	0.99978	0.0004453	0.0025363
GAACTCACTGAGCACGAGCAC	5797.4	1395.4/1476.3	-2.0127	3.4939	0.00023804	0.99976	0.00047609	0.0025363
GCTTACCTAAATATCACTGCA	6069.6	1639.5/1361.2	-2.0156	3.4883	0.00024309	0.99976	0.00048618	0.0025363
GACTCACCAAGGGCCGCGCCG	4212.9	1213/1314.7	-1.7362	3.4853	0.00024583	0.99975	0.00049165	0.0025363
GATATTTTATGACATAAAAAT	10250	1842.6/2106.8	-2.3753	3.4849	0.00024613	0.99975	0.00049226	0.0025363
GACTCACCATCCACCATAGAA	7280.2	1759.8/1645	-2.0957	3.4788	0.00025183	0.99975	0.00050366	0.0025363
GCTCACCTGTTCTGGTCGAAG	5131.1	1485/1399.1	-1.8304	3.4764	0.00025413	0.99975	0.00050826	0.0025363
GCCACTCACCATGGCGGAGAG	5720.2	1545.6/1511.6	-1.9032	3.4753	0.00025512	0.99974	0.00051025	0.0025363
GCTCACCTGGCAGAAGCTGC	4708.6	1382.9/1445.6	-1.7345	3.47	0.00026019	0.99974	0.00052038	0.0025363
GTAAAATAATTTCTCTACAAT	9693.4	1977.4/2095	-2.2506	3.4692	0.00026099	0.99974	0.00052198	0.0025363
GAAAATTACTTTAAAAGCAAA	5062	1679.4/1304	-1.7621	3.4655	0.00026467	0.99974	0.00052934	0.0025363
GTTAGGCCTGGAATGAGGTGG	5813.6	1615.9/1601.6	-1.8529	3.4638	0.00026633	0.99973	0.00053266	0.0025363
GCTTACAAATGATGTCTAACA	5736.4	1625/1600.6	-1.8299	3.4613	0.0002688	0.99973	0.00053759	0.0025363
GATTATCACATGAATATAAAT	8287.8	1977.4/1926.3	-2.0856	3.4595	0.00027059	0.99973	0.00054117	0.0025363
GATTACCTTGGCAATCAGACG	7223.3	1950.9/1774.9	-1.9545	3.4535	0.00027665	0.99972	0.00055331	0.0025363
GTGCTCACCTGGGTTTACCCC	4899.5	1596.6/1511.1	-1.6562	3.4501	0.00028024	0.99972	0.00056048	0.0025363
GACTCACGTCAGCTACAGCAA	5955.8	1738.2/1696.7	-1.7934	3.4494	0.00028091	0.99972	0.00056181	0.0025363
GCCTTACCTGGGCACTCCTGG	4960.5	1636.6/1525.9	-1.6488	3.447	0.00028342	0.99972	0.00056684	0.0025363
GGCTCTTACCCGTCCTGTGC	5200.2	1652.5/1615.9	-1.6694	3.4445	0.00028607	0.99971	0.00057214	0.0025363
GAATTATCACATGAATATAAA	7345.2	1805.1/2105.8	-1.9088	3.4427	0.00028797	0.99971	0.00057594	0.0025363
GCCGTACCGGCGTCCACCAGG	4298.3	1548.5/1446.6	-1.5205	3.4423	0.00028838	0.99971	0.00057675	0.0025363
GCGTCTAGCTCGCGCGGGCCG	568.77	539.12/558.41	-0.05157	3.4402	0.00029064	0.99971	0.00058129	0.0025363
GCAGTTCCATATAACACGCGC	4351.1	1568.2/1490.6	-1.5078	3.4383	0.00029272	0.99971	0.00058543	0.0025363
GTACTAACCAGTAAATCGTGT	6073.6	1794/1830.7	-1.7441	3.4375	0.00029354	0.99971	0.00058708	0.0025363
GCTCACCAAAGTATTTGGAGG	4594.8	1576.4/1596	-1.5338	3.4358	0.00029541	0.9997	0.00059082	0.0025363
GCTTACAGAGGGATTAAGGAT	5992.4	1771.4/1883.9	-1.7126	3.4334	0.00029801	0.9997	0.00059603	0.0025363
GAGAAATATTTCAGTCAGAAC	4911.7	1784.4/1564.3	-1.5521	3.4302	0.00030159	0.9997	0.00060317	0.0025363
GAAAACACTAAAGATCCAAGA	4517.6	1733.8/1479.9	-1.4908	3.43	0.00030181	0.9997	0.00060361	0.0025363
GCTTACCTGGCTCTTCTTGGT	6130.5	1908.6/1941.6	-1.6706	3.4224	0.00031035	0.99969	0.0006207	0.0025363
GAAAACATCTCAATAACAAAC	5131.1	1819.5/1715.1	-1.5372	3.4214	0.00031145	0.99969	0.0006229	0.0025363
GATACTTACTGCAAAAAGAGC	5037.7	1707.4/1814.3	-1.516	3.4199	0.00031318	0.99969	0.00062636	0.0025363
GCTATGCAAATACAATAAAC	4940.2	1695.8/1793.9	-1.5009	3.4198	0.00031338	0.99969	0.00062676	0.0025363
GATCAATACTGGACGGAGTC	2998.2	1509.5/1262.5	-1.1126	3.4144	0.00031961	0.99968	0.00063922	0.0025363
GATACTTACTGGAACCTCTCG	6861.8	2047.7/2205	-1.6897	3.4107	0.00032399	0.99968	0.00064799	0.0025363
GCACTTACATCGAAGAGGAG	6081.7	1915.8/2091.5	-1.6014	3.4104	0.0003243	0.99968	0.00064861	0.0025363
GCCTACCTCATCGTTACTGAT	6561.1	2057.3/2125.2	-1.6491	3.4091	0.00032587	0.99967	0.00065175	0.0025363
GATTATTATTATAAGGTACTC	8312.1	2308.1/2414.1	-1.8153	3.4083	0.00032684	0.99967	0.00065368	0.0025363
GCGCACCTCAATGTCAGAGA	5907.1	1999.5/1990.2	-1.5657	3.4076	0.00032763	0.99967	0.00065526	0.0025363
GCTGATGAATCCAATGTGGGC	885.65	751.87/844.26	-0.15006	3.3986	0.0003387	0.99966	0.00067741	0.0025363
GTTACCTTTGCTAAGCTCGG	7247.7	2235.9/2345.6	-1.6613	3.3978	0.00033961	0.99966	0.00067923	0.0025363
GCTCACCTTGGCTGGACTCAG	5488.6	1950/2104.2	-1.4366	3.3932	0.00034539	0.99965	0.00069079	0.0025363
GTTAGTACCTTCACTTCCAGC	6967.4	2203.2/2370.2	-1.607	3.3929	0.00034577	0.99965	0.00069153	0.0025363
GATACTCTCACAGGTACATAA	5232.7	2185.3/1795.4	-1.3941	3.3917	0.00034734	0.99965	0.00069467	0.0025363
GGCTCACTGAGAGGAGGAAG	5659.2	1944.2/2196.3	-1.4504	3.3916	0.00034738	0.99965	0.00069476	0.0025363
GCTCACCCTCCGGTATGGTCA	5882.7	2094.4/2137.5	-1.4747	3.391	0.00034823	0.99965	0.00069646	0.0025363
GCCTCACAACTGCAGACATAA	4883.3	2051/1809.7	-1.3385	3.3906	0.00034872	0.99965	0.00069744	0.0025363
GCACACCAGTTGAGCAGGTAC	5517	2035.2/2117.5	-1.4094	3.3873	0.00035287	0.99965	0.00070574	0.0025363
GTGACACATCAAATAATAACT	4294.2	1770.4/1893.1	-1.2287	3.3873	0.00035289	0.99965	0.00070578	0.0025363
GAACTATGATGCAAATAAAAC	4891.4	2016.4/1911	-1.3163	3.3861	0.00035444	0.99965	0.00070888	0.0025363
GAGAAGACCGAGGCGCTTCAA	1954.1	1288.1/1239.5	-0.62833	3.3811	0.00036103	0.99964	0.00072206	0.0025363
GCCAATTTATCAAGGAAGAAA	4993	1976.4/2065.9	-1.3043	3.381	0.00036109	0.99964	0.00072217	0.0025363
GCTCACCTCACCCAGTCAGCT	4781.7	2102.6/1858.3	-1.2713	3.3807	0.00036155	0.99964	0.00072309	0.0025363
GCGTTCCTGGCTGCCAGGTCG	3904.2	1818.6/1795.9	-1.1108	3.3779	0.00036516	0.99963	0.00073032	0.0025363
GTCTTACCAGATAAAGCAGAA	5525.2	2136.2/2182	-1.3552	3.3768	0.00036667	0.99963	0.00073333	0.0025363
GCGTTCTCCTTTCTCCAGGA	4586.7	1965.8/1987.7	-1.2139	3.3755	0.00036847	0.99963	0.00073695	0.0025363
GTCTTACCAACCCATCCAAGG	6126.4	2412.5/2158.5	-1.4221	3.3754	0.00036857	0.99963	0.00073715	0.0025363
GGCTCACCTGAACACACTGC	7117.7	2335/2594.1	-1.5297	3.3753	0.00036871	0.99963	0.00073743	0.0025363
GAGCCTCACCTGGAGCTCCTG	5777.1	2133.4/2331.8	-1.3712	3.3737	0.00037078	0.99963	0.00074156	0.0025363
GTTTAAAAAGGCAGAATAACA	5687.7	2119.4/2332.8	-1.3529	3.3724	0.0003726	0.99963	0.0007452	0.0025363
GCTCACCCGCTAGTCGGGCGC	3936.7	1901.8/1803.6	-1.0869	3.3722	0.0003728	0.99963	0.00074559	0.0025363
GTCCAATGCCATCCACTTGAT	6341.8	2351.9/2367.1	-1.426	3.3714	0.00037398	0.99963	0.00074797	0.0025363
GCCTATCAGTTACATTACAAA	5699.9	2069.8/2419.8	-1.344	3.3704	0.00037532	0.99962	0.00075065	0.0025363
GCTCACCATTGAGGCCCACGG	5257	2181/2137.5	-1.2833	3.3699	0.00037593	0.99962	0.00075187	0.0025363
GTCCCACCTGTGCCATCACTC	5651.1	2170.9/2325.2	-1.3295	3.3688	0.00037748	0.99962	0.00075497	0.0025363
GACTCACCCCCTAAATGCCAC	6414.9	2318.2/2475.5	-1.4199	3.3686	0.00037773	0.99962	0.00075546	0.0025363
GCACCCCAGCAGCTCCCATT	4980.8	1991.8/2233.6	-1.2369	3.3685	0.00037791	0.99962	0.00075581	0.0025363
GATAACCAGCCACCTCCTGGA	6122.4	2258.5/2438.2	-1.3821	3.3678	0.00037883	0.99962	0.00075767	0.0025363
GAGCACCTGTCAGCCTCGTCC	6041.1	2306.6/2365	-1.3705	3.3674	0.00037935	0.99962	0.00075869	0.0025363
GAGAAATTCACAATTTAGCAA	5362.7	2279.2/2124.2	-1.2839	3.3673	0.00037953	0.99962	0.00075905	0.0025363
GTAGCTACCTGACTCCAGTAT	8052.1	3019/2415.2	-1.5669	3.3654	0.00038215	0.99962	0.0007643	0.0025363
GAGCAGGGTCTTCTCTGTTTC	1856.6	1407/1201.2	-0.50931	3.3654	0.0003822	0.99962	0.00076439	0.0025363
GACTGAAATCTTTGTTTAAAA	5301.7	2384.6/2078.2	-1.2481	3.362	0.00038685	0.99961	0.00077371	0.0025363
GTATACCCAGGCTATAGTCCC	5590.2	2285/2312.4	-1.2817	3.3612	0.00038809	0.99961	0.00077618	0.0025363
GCTGTACCTTGGTGAAGGTGG	4960.5	2098.2/2243.8	-1.1917	3.3604	0.00038913	0.99961	0.00077826	0.0025363
GCATCCACTTGATAGGCACCT	6451.4	2403.9/2561.9	-1.3772	3.3597	0.00039018	0.99961	0.00078036	0.0025363
GCCGCTTTTCATTGAAGGAAC	2405.1	1453.2/1585.7	-0.66217	3.3589	0.00039123	0.99961	0.00078247	0.0025363
GTCCTCACTGAGTATCGAGCA	4928	2214.2/2161	-1.1713	3.3574	0.0003934	0.99961	0.00078679	0.0025363
GAACGTTTACACCGACTAGCC	5586.1	2314.3/2371.7	-1.2531	3.3558	0.00039572	0.9996	0.00079144	0.0025363
GCACTGGACTTCAGAACAAGA	6540.8	2587.3/2525.6	-1.355	3.3535	0.00039898	0.9996	0.00079796	0.0025363
GAGTCACTGAAACAAACAAC	6284.9	2503.5/2520	-1.3228	3.3529	0.00039992	0.9996	0.00079983	0.0025363
GAATTTATCGTCAACATTAAT	6028.9	2336/2599.2	-1.2884	3.352	0.00040115	0.9996	0.00080231	0.0025363
GAAAACCGTAAAGGAAATCAC	4923.9	2104.5/2361.5	-1.1405	3.3516	0.00040172	0.9996	0.00080343	0.0025363
GAAAATAGCAGTAAACTCAAC	4477	2087.6/2173.3	-1.071	3.3514	0.00040196	0.9996	0.00080393	0.0025363
GTTTAAAACACTGTTTACAA	5870.5	2474.2/2418.7	-1.2625	3.3507	0.00040305	0.9996	0.00080609	0.0025363
GTTATGATCTTTCCTTCTTAA	9933.1	2942.5/3448.1	-1.636	3.3496	0.00040458	0.9996	0.00080915	0.0025363
GTACTATTGAAGACACAGAC	6658.6	2639.7/2641.2	-1.3341	3.347	0.00040843	0.99959	0.00081686	0.0025363
GTACTCCTCCTCTGGATCCAC	5508.9	2361.5/2468.8	-1.1893	3.3454	0.00041076	0.99959	0.00082152	0.0025363
GCTCTAGAATTTCAAACAGA	5492.7	2492.9/2331.3	-1.1869	3.3454	0.00041084	0.99959	0.00082169	0.0025363
GTATACCTTAGAGAAGACCTG	6780.5	2808.7/2594.1	-1.3274	3.3432	0.00041408	0.99959	0.00082816	0.0025363
GACTTACCACTTCTCCAGCAG	6435.2	2523.3/2765.9	-1.2826	3.3418	0.00041612	0.99958	0.00083224	0.0025363
GCATTCCTCACAAATTATACC	5671.4	2796.2/2181.5	-1.1879	3.3411	0.00041717	0.99958	0.00083434	0.0025363
GCCTTTCTCTCTCTTATAAAA	4208.9	2150.7/2141.1	-0.97154	3.3409	0.00041758	0.99958	0.00083517	0.0025363
GCTCACCCTGTAAATTTCTCA	5265.2	2453/2401.9	-1.1167	3.3378	0.0004223	0.99958	0.00084459	0.0025363
GAATTTAGCAACTAAACTTTA	5988.3	2531/2694.4	-1.1963	3.3352	0.00042617	0.99957	0.00085234	0.0025363
GCCAATTCAACCCAAATCTCG	5614.5	2410.6/2655	-1.1481	3.3349	0.00042669	0.99957	0.00085337	0.0025363
GACTCACCATGAGGTTGGCAT	6020.8	2619/2663.2	-1.1885	3.333	0.00042964	0.99957	0.00085929	0.0025363
GCTCTAGAATTTCAAACAGAG	5281.4	2425.1/2529.7	-1.0918	3.3325	0.00043032	0.99957	0.00086065	0.0025363
GTATTTCCTCTGATGATCTGC	7113.7	2854.9/2965.9	-1.2891	3.3292	0.00043553	0.99956	0.00087106	0.0025363
GTAACACAAACTAATTTTGGG	4676.1	2295.1/2429.5	-0.98482	3.3288	0.00043611	0.99956	0.00087221	0.0025363
GCCGATTAAACGCAAATCTCT	5216.4	2402.9/2591.1	-1.0626	3.3286	0.00043643	0.99956	0.00087285	0.0025363
GCCTTTTATTCTACTCTGAC	4879.2	2371.1/2464.2	-1.0127	3.3283	0.00043694	0.99956	0.00087388	0.0025363
GCCTAAGCATCTATACTAGCC	5025.5	2358.1/2550.2	-1.0337	3.3282	0.00043702	0.99956	0.00087404	0.0025363
GACAAACCTTGGATATGAAGA	6345.8	2797.1/2739.4	-1.1965	3.3272	0.00043863	0.99956	0.00087727	0.0025363
GCAATTCAACCCAAATCTCGG	5716.1	2639.3/2645.3	-1.113	3.3256	0.00044115	0.99956	0.0008823	0.0025363
GTAATTACTTGGCTTTGAGA	7784	3045/3127.5	-1.3344	3.3254	0.00044149	0.99956	0.00088299	0.0025363
GACACCAGTTGAGCAGGTACT	6878	2855.9/2964.9	-1.2405	3.3245	0.00044293	0.99956	0.00088587	0.0025363
GAGAATTTGTCAGAAACCTGC	5622.7	2754.3/2529.2	-1.0895	3.3233	0.00044472	0.99956	0.00088944	0.0025363
GCGCTCATGACTGGAAACCAC	4444.5	2320.1/2388.1	-0.91657	3.3227	0.00044578	0.99955	0.00089156	0.0025363
GAGATACCTCATGAAATGCAT	6223.9	2656.6/2932.7	-1.1549	3.3218	0.00044713	0.99955	0.00089426	0.0025363
GCAATTTGTACCTGAATGACA	5553.6	2854.9/2464.8	-1.0618	3.3197	0.00045054	0.99955	0.00090108	0.0025363
GCCCACAGTGAAAGAAAACGC	4668	2448.2/2435.1	-0.93466	3.3193	0.00045115	0.99955	0.0009023	0.0025363
GTACAAAAGGCAGATTTCAAG	5610.5	2654.2/2703	-1.0664	3.3192	0.00045142	0.99955	0.00090283	0.0025363
GCATACTGAGTTTCAAAACAA	5399.2	2791.8/2479.6	-1.0343	3.3183	0.0004528	0.99955	0.0009056	0.0025363
GTGCTACTAAGATGTTACTAC	5712.1	2841.4/2587.5	-1.0731	3.318	0.00045337	0.99955	0.00090673	0.0025363
GACCTTACAATAAGTTATATT	5801.4	2706.2/2797.1	-1.0758	3.3163	0.00045602	0.99954	0.00091204	0.0025363
GAAAGTCACCAACCTTTAAGA	4586.7	2479.5/2413.6	-0.90644	3.3163	0.00045604	0.99954	0.00091209	0.0025363
GTCCGGCCGCCTCGGCCGCGT	1722.6	1577.4/1421.1	-0.2002	3.3162	0.00045618	0.99954	0.00091235	0.0025363
GCAGAAATTTATCTTTCAAAG	4334.8	2267.2/2498.5	-0.86302	3.3158	0.0004569	0.99954	0.00091381	0.0025363
GGCAGCGCTCCTGGCGCTGC	1405.7	1334.3/1381.2	-0.050005	3.3155	0.00045735	0.99954	0.0009147	0.0025363
GACCCATTGAGAGTCGCCTGA	2441.6	1869.1/1714.6	-0.44619	3.3152	0.00045789	0.99954	0.00091579	0.0025363
GCGCTCACCTGGCTTTGGCAA	4399.8	2287.9/2529.7	-0.86887	3.3149	0.00045845	0.99954	0.0009169	0.0025363
GAGTAATGACTCACACTCGA	5159.5	2738.4/2482.7	-0.98262	3.3147	0.00045878	0.99954	0.00091757	0.0025363
GATCATCGAATTCTCCAAAA	7641.8	3340.6/3124.4	-1.241	3.3099	0.0004667	0.99953	0.0009334	0.0025363
GCACTCACTGTTGCACTCTGC	5679.5	2765.9/2807.9	-1.0269	3.3098	0.00046679	0.99953	0.00093358	0.0025363
GTGAAAATGCAGAATACCTAA	6358	3266/2671.9	-1.0984	3.3079	0.00046998	0.99953	0.00093996	0.0025363
GATCTATTACTTTTACATTTC	11782	4263.8/3822.4	-1.5428	3.3079	0.00047	0.99953	0.00094	0.0025363
GACTGAAGACCCTAGAAATAA	4919.8	2774.5/2449.9	-0.91307	3.3078	0.00047014	0.99953	0.00094028	0.0025363
GCCTCACCTGTGCGCTTGAGG	5277.3	2548.3/2899.9	-0.95378	3.3059	0.00047336	0.99953	0.00094673	0.0025363
GACACAGATTAGGAAAAAAGG	5297.7	2750.9/2728.1	-0.95118	3.3049	0.00047513	0.99952	0.00095025	0.0025363
GTCTTTACCTGGTTATTTGGA	6443.3	2984.9/3062.5	-1.0912	3.3047	0.00047547	0.99952	0.00095094	0.0025363
GTTTAAAAACTACGAATGCTT	6585.5	2982.9/3135.7	-1.1058	3.3044	0.00047584	0.99952	0.00095168	0.0025363
GAGGACTTTATTTGAAGCAAA	5423.6	2763.4/2796.1	-0.96403	3.3041	0.00047647	0.99952	0.00095295	0.0025363
GTCACAATTTAGCAAAGGAAA	5123	2608.5/2800.7	-0.92132	3.3037	0.00047701	0.99952	0.00095401	0.0025363
GACTTACTTAGAGAATGCAGA	6772.4	2971.9/3262	-1.1193	3.3031	0.00047806	0.99952	0.00095611	0.0025363
GACCGCTCATATAGGTAAAAA	4672	2638.3/2555.3	-0.84707	3.3022	0.00047961	0.99952	0.00095921	0.0025363
GAACTAACCTGTTCTTAAGAG	5781.1	2982.5/2795.6	-1.0005	3.3022	0.00047963	0.99952	0.00095926	0.0025363
GACTTACATCTCTATCAGCAC	5399.2	2793.3/2795.1	-0.95007	3.302	0.00048003	0.99952	0.00096005	0.0025363
GCTACTGTTAATAACATTACG	4911.7	2539.6/2801.7	-0.87877	3.3014	0.00048106	0.99952	0.00096212	0.0025363
GCCTTACAGTTGGATCCCGGG	6488	3294.9/2863.1	-1.0751	3.3005	0.00048249	0.99952	0.00096498	0.0025363
GTGCGCTCTGCCCGGCGAGTC	2356.3	2030.8/1678.8	-0.3451	3.3005	0.0004825	0.99952	0.00096499	0.0025363
GCTGCCCATGAGAAATTTAC	5553.6	2789.4/2937.3	-0.95548	3.2991	0.00048501	0.99951	0.00097003	0.0025363
GGCTCTTTCATGATTCTAAT	5695.8	2952.1/2868.2	-0.96855	3.2981	0.00048675	0.99951	0.0009735	0.0025363
GACTTACAGCATCTTCCTCCG	6991.8	3253.5/3197.5	-1.1159	3.298	0.00048688	0.99951	0.00097376	0.0025363
GGATATTCTGAAAACCGTAA	6817.1	3241.9/3141.3	-1.0946	3.2974	0.0004879	0.99951	0.00097581	0.0025363
GCCCACCTTCTGTCCTCTCCA	6768.3	3124.5/3239	-1.0888	3.2973	0.00048814	0.99951	0.00097628	0.0025363
GCAGACATGTCTAGTTTATAC	4907.7	2709.5/2711.7	-0.85616	3.2971	0.00048846	0.99951	0.00097692	0.0025363
GCTGCGTCTATCATCCAGCCT	5614.5	2812.1/3014.5	-0.94629	3.2958	0.00049078	0.99951	0.00098156	0.0025363
GAGTCAGAACTGGGAAACAGA	6073.6	3197.6/2875.4	-0.99991	3.2952	0.00049181	0.99951	0.00098362	0.0025363
GCTTACCTGGCAGGGTCCCGC	3924.5	2345.2/2539.4	-0.68405	3.295	0.0004922	0.99951	0.00098439	0.0025363
GACTTACGCACATCCCTTTGG	6398.6	3174/3064.6	-1.0363	3.2949	0.00049221	0.99951	0.00098443	0.0025363
GCGATTAAACGCAAATCTCTG	5070.2	2728.3/2832.4	-0.86652	3.2945	0.00049292	0.99951	0.00098584	0.0025363
GAAACAATGGTTGAAAAGCAA	5728.3	3148.5/2763.4	-0.95424	3.2945	0.000493	0.99951	0.000986	0.0025363
GCCTGAGCTTTGAAAACGCCC	5033.6	2763.9/2796.6	-0.85613	3.2935	0.00049469	0.99951	0.00098939	0.0025363
GATTTTAACTTTCTCACCTTC	5058	2785.1/2798.2	-0.85722	3.2931	0.00049552	0.9995	0.00099103	0.0025363
GATTGCTTTTCTTACATGTAC	6914.6	3305.9/3318.7	-1.0616	3.289	0.00050277	0.9995	0.0010055	0.0025363
GAAATAATATGCATCTCTCGA	6642.4	3063.8/3431.2	-1.0321	3.2889	0.00050294	0.9995	0.0010059	0.0025363
GAAGGTTCTCCAAGCACTAGA	6666.8	3499.4/3034.4	-1.0288	3.2877	0.00050502	0.99949	0.00101	0.0025363
GATTCAAAAAGATCAAAGTGC	6349.9	3264.5/3123.9	-0.99104	3.2872	0.00050597	0.99949	0.0010119	0.0025363
GGTCGCGGTGCACCAAGCGA	4753.3	2605.1/2929.1	-0.78034	3.2868	0.00050667	0.99949	0.0010133	0.0025363
GTCTATCATCCAGCCTGGGGA	6670.8	3234.7/3335.1	-1.0218	3.2863	0.00050765	0.99949	0.0010153	0.0025363
GTAACACAAACTAATTTTGG	6898.3	3415.2/3276.3	-1.0437	3.2858	0.00050844	0.99949	0.0010169	0.0025363
GCAACCCAGCTGAAACTCTGA	5257	3115.8/2729.1	-0.84685	3.2856	0.00050881	0.99949	0.0010176	0.0025363
GTTTACCAATTCAGTGACAAG	6126.4	3074.4/3245.1	-0.95502	3.2852	0.00050956	0.99949	0.0010191	0.0025363
GACACTTACAGCTGCCCAGG	7304.6	3507.1/3396.5	-1.0812	3.2851	0.00050975	0.99949	0.0010195	0.0025363
GTTTCTCTCTTTATTAAGGG	6780.5	3483.1/3171.5	-1.0268	3.2849	0.00051001	0.99949	0.00102	0.0025363
GGGCTCTTTCATGATTCTAA	7649.9	3722.3/3370.4	-1.1089	3.284	0.00051174	0.99949	0.0010235	0.0025363
GATACACCGTGCCGAACGCAC	5882.7	3196.2/3025.7	-0.9189	3.2839	0.00051199	0.99949	0.001024	0.0025363
GACTCTCAGCGACAGATGTGG	1738.8	1576.4/1807.1	-0.039522	3.2837	0.00051235	0.99949	0.0010247	0.0025363
GAACTTACTTAGAGAATGCAG	7093.3	3401.2/3442	-1.0516	3.2834	0.00051277	0.99949	0.0010255	0.0025363
GTTCACTTCCTACAGATGCAC	6979.6	3202.4/3595.4	-1.0379	3.283	0.0005135	0.99949	0.001027	0.0025363
GCTCACCAGGCACATAGACGG	4883.3	2691.7/3005.3	-0.77744	3.2824	0.00051458	0.99949	0.0010292	0.0025363
GACCAAAATTATAAGCAACAG	4424.2	2736.5/2715.3	-0.69848	3.2809	0.00051738	0.99948	0.0010348	0.0025363
GAACTCCCTTGGCTCACTGAG	5378.9	2964.7/3093.2	-0.8283	3.2788	0.00052134	0.99948	0.0010427	0.0025363
GCTTACTTTACTGTATGCAGA	5326.1	3070.1/2968.4	-0.81868	3.2783	0.00052224	0.99948	0.0010445	0.0025363
GCACTGTGAGAGCACAGAGC	2425.4	2076.1/2002.5	-0.25004	3.2779	0.00052287	0.99948	0.0010457	0.0025363
GCTTACTGAATTCATCGCTGT	5106.7	2991.1/2934.2	-0.7853	3.2777	0.00052335	0.99948	0.0010467	0.0025363
GTCCTGGGTATCGAAAGAGTC	2917	2301.8/2189.1	-0.3773	3.2768	0.00052496	0.99948	0.0010499	0.0025363
GCCTCATTGCCCTCAACACAG	6951.2	3548.5/3395.9	-1.0012	3.2764	0.00052566	0.99947	0.0010513	0.0025363
GAGGTGGCCTGTCGTCCGGTC	3311	2487.2/2313.4	-0.46392	3.2759	0.00052667	0.99947	0.0010533	0.0025363
GCTCAAAATCTCTGCACCAGG	4781.7	3153.3/2616.6	-0.72876	3.2759	0.00052668	0.99947	0.0010534	0.0025363
GCTAGCTTATGAAGCAAATCA	3867.6	2676.3/2513.8	-0.57548	3.2758	0.00052682	0.99947	0.0010536	0.0025363
GACATTTGCAGATGTTTTAGA	6024.9	3395.9/3091.2	-0.89315	3.2754	0.00052747	0.99947	0.0010549	0.0025363
GAAGGTTTCTCTCTTTATTAA	5903	3182.7/3249.2	-0.876	3.275	0.00052836	0.99947	0.0010567	0.0025363
GATTCCTCACAAATTATACCT	6886.1	3377.7/3574.9	-0.98594	3.2748	0.00052875	0.99947	0.0010575	0.0025363
GCCTACCTGTGGCTAGCAGAG	5777.1	3222.2/3183.2	-0.85085	3.2731	0.00053189	0.99947	0.0010638	0.0025363
GGGCGTTTTCAAAGCTCAGG	3957	2610.9/2698.4	-0.5757	3.2726	0.00053279	0.99947	0.0010656	0.0025363
GTAAGTAACACAAACTAATTT	5102.7	2941.1/3090.7	-0.75848	3.2725	0.00053297	0.99947	0.0010659	0.0025363
GCCATCCAAACTGCACCTAC	6020.8	3386.3/3180.7	-0.87453	3.2719	0.00053415	0.99947	0.0010683	0.0025363
GAATTCTATTACAATCGGTC	5488.6	3471.5/2821.7	-0.80245	3.2708	0.00053614	0.99946	0.0010723	0.0025363
GCAACCCCACCACGTACCAGA	7658	3748.8/3704.8	-1.0388	3.2701	0.00053749	0.99946	0.001075	0.0025363
GCTATACCTTTGTTACTTCCA	6735.8	3344/3675.1	-0.94037	3.2689	0.00053974	0.99946	0.0010795	0.0025363
GCTCTCCCGATCAATACTGGA	5781.1	3202/3309.5	-0.82817	3.2685	0.00054051	0.99946	0.001081	0.0025363
GCTGTCACCACATAATTACCT	5561.7	3230.4/3164.8	-0.79836	3.2682	0.00054123	0.99946	0.0010825	0.0025363
GCCTCAAAATCTCTGCACCA	6658.6	3298.7/3706.8	-0.92653	3.2679	0.00054181	0.99946	0.0010836	0.0025363
GTTTCTCTTCTTAGACCATCC	4964.5	3032/3020.6	-0.7139	3.2677	0.00054221	0.99946	0.0010844	0.0025363
GTCTTAATTCCTTGATAGCGA	6902.4	3407/3732.4	-0.95109	3.2676	0.00054232	0.99946	0.0010846	0.0025363
GTCTGGGCGGCGGCGGCCGC	1966.3	1863.8/1954.4	-0.04257	3.2669	0.00054367	0.99946	0.0010873	0.0025363
GTTTTCTTCTCTCCAATGTAG	5785.2	3139.4/3413.3	-0.82008	3.2669	0.00054374	0.99946	0.0010875	0.0025363
GATACCAGTCATCAAATCCAT	7064.9	3647.7/3612.2	-0.96052	3.2662	0.00054509	0.99945	0.0010902	0.0025363
GTCGTACCGGTAACTTTTACA	3156.7	2304.7/2566	-0.37413	3.265	0.00054729	0.99945	0.0010946	0.0025363
GTCCACCTCTTTCAAATCGGA	5785.2	3049.4/3561.1	-0.80742	3.2644	0.00054854	0.99945	0.0010971	0.0025363
GAAAGACTTGCTCCAAAACAC	5886.7	3319.4/3388.8	-0.81136	3.2627	0.00055182	0.99945	0.0011036	0.0025363
GACCCACCAGTTATATACTTG	6158.9	3458/3409.2	-0.84276	3.2625	0.00055227	0.99945	0.0011045	0.0025363
GCCAACAGTCTTACCAAGCCT	6544.9	3556.2/3542.7	-0.88258	3.2617	0.00055379	0.99945	0.0011076	0.0025363
GTCATCATTGCAAAACTTTCA	6219.9	3463.8/3464	-0.84431	3.2614	0.00055439	0.99945	0.0011088	0.0025363
GACTCACTGTACTGGATGTAG	5777.1	3438.8/3249.7	-0.78847	3.2608	0.0005554	0.99944	0.0011108	0.0025363
GCTTACCTCGGGCCCAGGTG	5391.1	3362.7/3098.8	-0.73852	3.2608	0.00055545	0.99944	0.0011109	0.0025363
GCTTCCTGGGCAAAGAAGAAA	4769.5	3198.6/2909.1	-0.64304	3.2594	0.00055823	0.99944	0.0011165	0.0025363
GACAAACGGTCAGAAGCTTAC	5102.7	2958.4/3359.6	-0.6916	3.2594	0.00055826	0.99944	0.0011165	0.0025363
GCGACCCTCCGGGACGGCCG	2433.5	2237.3/2124.7	-0.15797	3.2594	0.00055828	0.99944	0.0011166	0.0025363
GCTCGGGACTCCGGCCGCCT	2852	2369.7/2411.1	-0.25462	3.2559	0.00056517	0.99943	0.0011303	0.0025363
GATAAACTGGAAAAAACTGTT	5427.7	3334.8/3267.1	-0.71728	3.2557	0.00056559	0.99943	0.0011312	0.0025363
GCCTCACCTGTTGTCCAGGAT	6268.6	3470.6/3627.1	-0.82064	3.2556	0.00056577	0.99943	0.0011315	0.0025363
GCACACCTTTAGGATTGTAGG	5764.9	3520.1/3296.7	-0.758	3.2552	0.00056666	0.99943	0.0011333	0.0025363
GTCTGCGTCTATCATCCAGCC	5114.8	3213/3222.1	-0.66856	3.2545	0.00056793	0.99943	0.0011359	0.0025363
GCGCCGCCCAGACCGGACGAC	2088.2	1849.4/2261.2	-0.022895	3.2545	0.00056796	0.99943	0.0011359	0.0025363
GTTTCATTATTCATTCACCTC	4903.6	3276.1/3025.2	-0.63803	3.2545	0.00056798	0.99943	0.001136	0.0025363
GCTCACTGTTGTTCTCTAGGT	4383.6	2791.4/3166.3	-0.55719	3.2545	0.000568	0.99943	0.001136	0.0025363
GCGTCTAGTGATCCCCAAATC	2076	2067.9/2031.1	-0.018521	3.2545	0.00056802	0.99943	0.001136	0.0025363
GTACATACCCAGCTTGGGGA	7463	3830.1/3956.4	-0.93861	3.2541	0.0005688	0.99943	0.0011376	0.0025363
GGCTTGGCCTGAAAACAGGA	5265.2	3455.6/3095.3	-0.68462	3.2536	0.00056983	0.99943	0.0011397	0.0025363
GCCCGACGCGGCCGAGGCGGC	2051.6	1937.9/2153.8	-0.0040381	3.2533	0.00057038	0.99943	0.0011408	0.0025363
GCACCTACCTGCCCTTCCAGC	5825.8	3300.6/3619.4	-0.75151	3.2524	0.00057222	0.99943	0.0011444	0.0025363
GAAAAACAAGAATTCAAGAAG	6130.5	3737.7/3362.2	-0.78804	3.2523	0.0005723	0.99943	0.0011446	0.0025363
GCCTGGCAGCCAGGAACGTAC	4607	3034/3120.8	-0.58197	3.2523	0.00057237	0.99943	0.0011447	0.0025363
GCTTAATTCCTTGATAGCGAC	4265.8	2637.8/3284.5	-0.5265	3.2523	0.00057237	0.99943	0.0011447	0.0025363
GAGGTAATTTCCAAATTCCCA	6037.1	3477.3/3600.5	-0.77038	3.251	0.00057492	0.99943	0.0011498	0.0025363
GCAGCCACACCTGCCATACCA	6163	3880.2/3303.9	-0.77866	3.2497	0.00057755	0.99942	0.0011551	0.0025363
GTGGTCACTGAAAAAGAGCAA	4915.8	3501.4/2919.9	-0.61441	3.2495	0.00057808	0.99942	0.0011562	0.0025363
GTACAGGATGATAGTTTAAAA	6232.1	3952.9/3303.9	-0.78022	3.2485	0.00058015	0.99942	0.0011603	0.0025363
GTAATAATGTTCAGCACACTT	6683	3870.6/3646	-0.83026	3.2484	0.00058027	0.99942	0.0011605	0.0025363
GCAACTTTTAGGGAACTTGT	6138.6	3612.1/3613.3	-0.76469	3.2475	0.00058202	0.99942	0.001164	0.0025363
GCTCTAAAACAGTTCTCCAC	5070.2	3530.7/3041.6	-0.62548	3.2473	0.00058259	0.99942	0.0011652	0.0025363
GACCGATTAAACGCAAATCTC	6337.7	4034.2/3333.6	-0.78256	3.2465	0.00058409	0.99942	0.0011682	0.0025363
GCTGCCGTCAGAGTTTCAGCT	3030.7	2442.4/2657	-0.24924	3.2462	0.00058478	0.99942	0.0011696	0.0025363
GTGCGTCAAGACCTGCCCGGC	2457.9	2095.8/2500.6	-0.096886	3.2459	0.00058534	0.99941	0.0011707	0.0025363
GAAAGATATAGCAAATTATGG	5923.3	3436.4/3709.4	-0.72915	3.2456	0.00058599	0.99941	0.001172	0.0025363
GCCCCACAGGCGCCTTGACTG	4176.4	3009.9/2995.5	-0.47585	3.2453	0.00058659	0.99941	0.0011732	0.0025363
GGGATCTACTTGGCACTCGC	6504.3	3761.8/3738	-0.79437	3.2452	0.00058689	0.99941	0.0011738	0.0025363
GCAGGGTCTTCTCTGTTTCA	3307	2711.5/2636.6	-0.3064	3.2451	0.0005871	0.99941	0.0011742	0.0025363
GCTGAAAATGCAGAATACCTA	5626.7	3501.4/3476.7	-0.68931	3.2451	0.00058714	0.99941	0.0011743	0.0025363
GTGAGTTTCAAAACAATGGAA	5586.1	3497.5/3468.6	-0.68134	3.2445	0.00058826	0.99941	0.0011765	0.0025363
GCCCGGACGTCTAGCTCGCG	2283.2	2294.1/2164.6	-0.03441	3.2441	0.00058915	0.99941	0.0011783	0.0025363
GACCAATTCAACCCAAATCTC	5277.3	3291/3493.6	-0.63739	3.2439	0.00058948	0.99941	0.001179	0.0025363
GTGGTACATATGGGTGGCTGA	7288.3	3619.3/4358.3	-0.86947	3.2438	0.00058971	0.99941	0.0011794	0.0025363
GATCTTCTTGCATCATCTCTA	7495.5	4070.3/4022.4	-0.88925	3.2437	0.00058988	0.99941	0.0011798	0.0025363
GTAGAGAAATTATTTTAGGA	7698.7	4265.8/3939	-0.90798	3.2436	0.0005901	0.99941	0.0011802	0.0025363
GACTATTTAATATTGGTAAGT	6878	4107.9/3661.3	-0.82407	3.2431	0.0005912	0.99941	0.0011824	0.0025363
GCTCACCAGGGACCAGCATGC	5431.7	3370.4/3533	-0.65395	3.2431	0.00059121	0.99941	0.0011824	0.0025363
GAAAGATAAATTTCTGCTCAA	5541.4	3435.4/3540.1	-0.66779	3.243	0.00059144	0.99941	0.0011829	0.0025363
GTCTGCGGGAGAATGGAACTG	6914.6	3892.7/3903.7	-0.82667	3.2429	0.0005917	0.99941	0.0011834	0.0025363
GTCCTGTAATCAAAGTAATGA	5212.3	3561.1/3223.6	-0.61951	3.2422	0.00059315	0.99941	0.0011863	0.0025363
GAGTAACACAAACTAATTTTG	5460.2	3467.7/3479.3	-0.65241	3.242	0.00059338	0.99941	0.0011868	0.0025363
GTGGCCTCTGCGGAGACAGAG	6272.7	3462.4/4003.4	-0.74863	3.2413	0.00059493	0.99941	0.0011899	0.0025363
GACCTATAATCGACCACATTT	5667.4	3968.8/3134.1	-0.67412	3.241	0.0005955	0.9994	0.001191	0.0025363
GAATAGCAGCTCACTCACAA	6882.1	3962/3867.9	-0.81368	3.241	0.00059565	0.9994	0.0011913	0.0025363
GTGCTCAACGTATTTTACTAA	5728.3	3483.6/3694.6	-0.67435	3.2396	0.00059859	0.9994	0.0011972	0.0025363
GCCACCCCATCCAATTTATCA	7796.2	3958.2/4436	-0.89321	3.2389	0.00059993	0.9994	0.0011999	0.0025363
GCGTGGAGAGCATCCAGTGGC	2474.1	2539.1/2191.2	-0.064963	3.2387	0.00060042	0.9994	0.0012008	0.0025363
GCTCACAACTGCAGACATAAG	5395.2	3552.9/3472.6	-0.61892	3.2371	0.0006037	0.9994	0.0012074	0.0025363
GTACTGTATCAAGTCATGGC	6423	3868.2/3829.1	-0.73876	3.236	0.00060614	0.99939	0.0012123	0.0025363
GAACTACAAGTAAAAGTATCG	5163.6	3333.9/3567.8	-0.5813	3.2359	0.00060622	0.99939	0.0012124	0.0025363
GCTCACCCAGGGTGTCCAGGA	5155.5	3458/3447.6	-0.57819	3.2355	0.00060705	0.99939	0.0012141	0.0025363
GCCTACCTGAAACACTGACCT	6386.4	3805.1/3905.3	-0.72807	3.2347	0.00060891	0.99939	0.0012178	0.0025363
GCCAACAAGGAAGAAGCTTGC	5439.9	3505.2/3628.6	-0.60875	3.2339	0.00061048	0.99939	0.001221	0.0025363
GATCAAAACATCAGCCATTAA	6337.7	4028.4/3680.8	-0.71723	3.2336	0.00061116	0.99939	0.0012223	0.0025363
GACCAACAGTCTTACCAAGCC	5017.3	3294.4/3571.9	-0.54727	3.2333	0.00061184	0.99939	0.0012237	0.0025363
GCTTCACAGTTTGAAGACAA	5415.5	3764.2/3379.6	-0.60027	3.2329	0.00061271	0.99939	0.0012254	0.0025363
GCCAGTCCATGCTTCTAGCCT	6122.4	3603.9/4007.5	-0.68578	3.2323	0.00061394	0.99939	0.0012279	0.0025363
GCGGGAACACAAAGACAATAT	4432.3	2941.5/3554	-0.4485	3.2314	0.00061586	0.99938	0.0012317	0.0025363
GCGTCAATGTAGTGGGCACAC	2697.6	2569.9/2513.8	-0.08573	3.2305	0.00061796	0.99938	0.0012359	0.0025363
GCACAGTTATTGAACATCCTC	6016.7	3702.6/3894.5	-0.6634	3.2304	0.00061814	0.99938	0.0012363	0.0025363
GCGTGGACAAGTGCAACCTTC	3883.9	3088.4/3016.5	-0.34743	3.2303	0.00061837	0.99938	0.0012367	0.0025363
GTTCTTCCTTGATAAATTGGA	6134.6	3876.8/3803	-0.67575	3.2301	0.00061884	0.99938	0.0012377	0.0025363
GAGACACGTCACCGGTCAAAA	4391.7	3208.7/3308.5	-0.43041	3.2292	0.00062077	0.99938	0.0012415	0.0025363
GATGCTCCAAGCTCATCCCC	5919.2	3782.5/3794.3	-0.64369	3.2288	0.00062155	0.99938	0.0012431	0.0025363
GTAGGAAATTTTAAAAGATGA	5179.8	3476.3/3623	-0.5451	3.2283	0.0006226	0.99938	0.0012452	0.0025363
GTATAATTTTGGTTTTCTGAC	5183.9	3527.8/3588.7	-0.54273	3.2277	0.00062387	0.99938	0.0012477	0.0025363
GTTTTCTCCCATGACTCCTGC	6305.2	3921.6/3954.3	-0.67895	3.2268	0.00062599	0.99937	0.001252	0.0025363
GTGCTAACTTGCAAGATCTAA	5257	3499.9/3691.5	-0.54784	3.2267	0.00062603	0.99937	0.0012521	0.0025363
GAGGCAGCCACCAAATTAGCC	4566.4	3173.6/3537.6	-0.44438	3.2264	0.00062688	0.99937	0.0012538	0.0025363
GCGGGCCTTCACATACACAG	6532.7	4086.2/3945.1	-0.7019	3.2263	0.00062711	0.99937	0.0012542	0.0025363
GCACTGGAATCAAGCATCCTC	5521.1	3806.5/3596.4	-0.57673	3.2255	0.00062883	0.99937	0.0012577	0.0025363
GAACTGAAATCTTTGTTTAAA	6102.1	4157/3644	-0.64552	3.2248	0.00063027	0.99937	0.0012605	0.0025363
GCACATCCATCTGGTACGTGG	4367.3	3204.4/3398.5	-0.40355	3.2246	0.00063068	0.99937	0.0012614	0.0025363
GTCACCTAGCAGATAAAACTA	6349.9	3898/4068.9	-0.67258	3.2245	0.00063098	0.99937	0.001262	0.0025363
GTCTTACAGAGTTACAAGCGC	5342.4	3407/3910.4	-0.54602	3.2241	0.00063188	0.99937	0.0012638	0.0025363
GCATTACCTGTAGGAGAGCTC	5886.7	3578.4/4117.5	-0.61326	3.2236	0.00063306	0.99937	0.0012661	0.0025363
GCCAGACAGGACCCATCAGCC	5330.2	3464.3/3864.9	-0.54041	3.2233	0.00063362	0.99937	0.0012672	0.0025363
GCTTACTACTTCCAGAGGTGA	5224.5	3750.7/3538.6	-0.5194	3.222	0.00063652	0.99936	0.001273	0.0025363
GTTACTTTGCCTCCTTCTGCA	6963.3	4235.9/4212.6	-0.72095	3.2209	0.00063894	0.99936	0.0012779	0.0025363
GCAAAGGGACAATATTCTTGC	5269.2	3794.5/3554	-0.52003	3.2209	0.00063896	0.99936	0.0012779	0.0025363
GCTCCCTCCAGCATCTCCAGA	5732.4	3899.9/3767.7	-0.58023	3.2208	0.00063918	0.99936	0.0012784	0.0025363
GGCGTTTTCAAAGCTCAGGT	3599.5	3073.9/3001.2	-0.24481	3.2208	0.00063922	0.99936	0.0012784	0.0025363
GCTCTGAAAAGGCCCTACGGC	4217	3376.2/3210.3	-0.3566	3.2203	0.00064024	0.99936	0.0012805	0.0025363
GATAAAAAGGCACAACCTCAT	5947.7	3911/3920.1	-0.60299	3.22	0.00064087	0.99936	0.0012817	0.0025363
GGAACACCTCCTCTCTTAAC	6301.1	4075.1/3988.1	-0.64412	3.2199	0.00064108	0.99936	0.0012822	0.0025363
GGACTTGCCACGGCAGCGCC	3327.3	2760.6/3100.4	-0.18316	3.2198	0.00064143	0.99936	0.0012829	0.0025363
GATATGACAGGGCAAACGCAT	6601.8	4246/4015.7	-0.67628	3.2197	0.00064171	0.99936	0.0012834	0.0025363
GAAATACAAGCTATAGCGATA	5976.1	4221.9/3642.9	-0.60366	3.2195	0.0006421	0.99936	0.0012842	0.0025363
GACCCCTGCACGTGGGCCGCC	3002.3	2753.8/2842.1	-0.10164	3.2183	0.00064476	0.99936	0.0012895	0.0025363
GCTCCATCACTTATCTCCTTG	6085.8	3638.5/4339.4	-0.60931	3.218	0.00064543	0.99935	0.0012909	0.0025363
GTTCCCAGTTTACGAACATGT	6817.1	4038.1/4411	-0.69023	3.2178	0.00064581	0.99935	0.0012916	0.0025363
GCTCACCATGCTGCAGCCGCG	4440.4	3379.6/3458.8	-0.37695	3.217	0.00064777	0.99935	0.0012955	0.0025363
GAACATCTCCGAAAGCCAACA	6272.7	3951.4/4179.3	-0.62557	3.2169	0.00064791	0.99935	0.0012958	0.0025363
GCTTACCGAGAACATCACCAG	6358	4270.1/3916	-0.63528	3.2169	0.00064793	0.99935	0.0012959	0.0025363
GATTTCTATCAATGCAAGCCA	6211.8	4092.5/4001.4	-0.61805	3.2168	0.00064813	0.99935	0.0012963	0.0025363
GATCTTAGGCCTGGAATGAGG	6666.8	4195/4193.7	-0.66842	3.2167	0.00064839	0.99935	0.0012968	0.0025363
GCAACCTGCTCCCTCTAAGCC	5248.9	3726.6/3723.2	-0.49469	3.2164	0.00064903	0.99935	0.0012981	0.0025363
GCACACACAGATTAGGAAAAA	6634.3	3997.2/4395.1	-0.66074	3.2159	0.00065026	0.99935	0.0013005	0.0025363
GTTAGCAACTAAACTTTATGG	4940.2	3499.9/3747.8	-0.44693	3.2156	0.00065086	0.99935	0.0013017	0.0025363
GTGCACCCCAGCAGCTCCCAT	6833.3	4170.4/4382.9	-0.67598	3.2147	0.000653	0.99935	0.001306	0.0025363
GACGCATCTCCAGCCTCACGT	4099.2	3400.8/3243.6	-0.30314	3.2137	0.00065508	0.99934	0.0013102	0.0025363
GCACAGTTAATGCTACTCAAT	5720.2	4004.9/3853.6	-0.5417	3.2134	0.00065579	0.99934	0.0013116	0.0025363
GTTGCTCAACGTATTTTACTA	5590.2	4155.5/3613.8	-0.52499	3.2134	0.00065585	0.99934	0.0013117	0.0025363
GCTGCCCATGAGAAATTTACA	4765.5	3661.2/3537.6	-0.40477	3.2124	0.00065822	0.99934	0.0013164	0.0025363
GCTGCTGCGGCCGCGCTGCGC	2860.1	2902.6/2677	-0.035903	3.2122	0.00065866	0.99934	0.0013173	0.0025363
GTCCATCACTTATCTCCTTGA	5963.9	4197.9/3864.9	-0.56488	3.2121	0.00065893	0.99934	0.0013179	0.0025363
GCACAGATTAGGAAAAAAGGT	4078.9	3408.5/3258.9	-0.29098	3.212	0.00065899	0.99934	0.001318	0.0025363
GGCTTCCTGGAGGGAGGGAG	5594.2	4004.4/3810.7	-0.51758	3.2118	0.00065947	0.99934	0.0013189	0.0025363
GGGTCTAACACACAAACCAC	6447.4	4143.5/4261.7	-0.61732	3.2113	0.00066063	0.99934	0.0013213	0.0025363
GACGCTCTCCTGGCAACAAGT	4192.6	3253.5/3523.8	-0.30707	3.2113	0.0006607	0.99934	0.0013214	0.0025363
GAAACACTTACGACTGCAGAT	6479.9	4166.6/4291.8	-0.61546	3.2102	0.00066315	0.99934	0.0013263	0.0025363
GTTGGAAATTAAGAGATCCTA	6902.4	4673.5/4057.6	-0.66081	3.2102	0.00066322	0.99934	0.0013264	0.0025363
GATTTCATGACAGCAAGACA	7690.5	4409.7/4815.5	-0.73739	3.2099	0.00066384	0.99934	0.0013277	0.0025363
GCAGATTCATTCTTACAACAG	5143.3	3802.2/3758.5	-0.44407	3.2092	0.00066542	0.99933	0.0013308	0.0025363
GACACAACAAAGAGCTTGTGC	4879.2	3736.3/3631.7	-0.40529	3.2091	0.00066579	0.99933	0.0013316	0.0025363
GCTCCCCGAAGAGCTCGCTC	4257.6	3530.7/3352.5	-0.30689	3.209	0.00066588	0.99933	0.0013318	0.0025363
GTTCTCCTTTCTCCAGGATGG	6886.1	4278.7/4500	-0.64957	3.2083	0.00066763	0.99933	0.0013353	0.0025363
GGATTCTGCACAGAGCCAGC	5573.9	4032.3/3865.9	-0.49707	3.2083	0.0006677	0.99933	0.0013354	0.0025363
GAAGATAAATTTCTGCTCAAA	5399.2	3851.3/3927.8	-0.47305	3.208	0.0006682	0.99933	0.0013364	0.0025363
GTAACCTCCTACCCCTCCAGA	5683.6	3845.5/4137.9	-0.50969	3.208	0.00066836	0.99933	0.0013367	0.0025363
GTGATGCAAGAAGATGCACGA	6435.2	4221/4283.7	-0.59762	3.2077	0.00066909	0.99933	0.0013382	0.0025363
GATCCTCACCAGCAGTTCAGC	5951.7	4030.9/4174.2	-0.53669	3.2067	0.00067125	0.99933	0.0013425	0.0025363
GTCTGCCGTCAGAGTTTCAGC	5033.6	3737.2/3811.7	-0.41523	3.2066	0.00067159	0.99933	0.0013432	0.0025363
GTTACATGTACAGGGTTACAC	4854.8	3905.7/3518.7	-0.38706	3.2062	0.00067257	0.99933	0.0013451	0.0025363
GAAGCAGAATTCTCTTTTATA	5208.3	3891.3/3803	-0.43693	3.206	0.00067293	0.99933	0.0013459	0.0025363
GAAGTAACACAAACTAATTTT	4566.4	3612.1/3595.4	-0.34148	3.2059	0.00067324	0.99933	0.0013465	0.0025363
GGTACCATCCGATTTGAAAG	7231.5	4562.3/4513.3	-0.67219	3.2058	0.0006735	0.99933	0.001347	0.0025363
GTTAATAAAGAGAGAAACCTT	5638.9	4092/3942.6	-0.4891	3.205	0.0006753	0.99932	0.0013506	0.0025363
GTTTGGATCCAAGCCATATGA	6276.8	4333.1/4152.2	-0.56493	3.2047	0.00067595	0.99932	0.0013519	0.0025363
GATGGACTTCCAGAACCACC	5456.1	4121.8/3794.8	-0.46288	3.2045	0.00067646	0.99932	0.0013529	0.0025363
GAGGTCAAGCCGACCTCGAAC	5537.4	3895.6/4090.4	-0.47163	3.2041	0.00067735	0.99932	0.0013547	0.0025363
GCATGGGAGAAAACAACACCC	4993	3577.9/4019.3	-0.39434	3.2036	0.00067863	0.99932	0.0013573	0.0025363
GACACCCATTCTCATAACGGA	5415.5	3864.8/4051	-0.45226	3.2035	0.00067892	0.99932	0.0013578	0.0025363
GCGGGCCCCAGCAGCCCTCGG	3160.7	3047.4/3002.2	-0.063384	3.2033	0.00067932	0.99932	0.0013586	0.0025363
GTCAGAGTAGAATAAAAGGC	4237.3	3502.3/3525.8	-0.26994	3.2024	0.00068153	0.99932	0.0013631	0.0025363
GAGGGAGTGGAAGGAAGGAAA	5549.5	4080.9/3970.7	-0.46299	3.2021	0.00068217	0.99932	0.0013643	0.0025363
GTCCTCTGGATCCACAGGAAC	4273.9	3425.8/3650.6	-0.27246	3.2016	0.00068326	0.99932	0.0013665	0.0025363
GAAATTTACAGGGTGAGAGGC	3250.1	3175/3005.8	-0.072672	3.2011	0.00068443	0.99932	0.0013689	0.0025363
GCGCAAAGGTAGGAAGCCCGC	3445.1	3329/3044.6	-0.11239	3.2007	0.00068551	0.99931	0.001371	0.0025363
GCATGATCATGTAGACATCGA	7117.7	4827/4343.5	-0.6343	3.2005	0.00068597	0.99931	0.0013719	0.0025363
GAAGGATATTTGGCTACATGC	6232.1	4629.7/3952.3	-0.5383	3.2004	0.0006861	0.99931	0.0013722	0.0025363
GTTAGTATAAATTGACAGGC	7276.2	4872.3/4406.4	-0.64915	3.2003	0.00068646	0.99931	0.0013729	0.0025363
GTCGTCATAGTAAAAGTCCTA	3835.1	3214.5/3523.8	-0.18684	3.2001	0.00068686	0.99931	0.0013737	0.0025363
GCACCTAGCAGATAAAACTAT	5785.2	4570.4/3710.4	-0.48248	3.2	0.00068714	0.99931	0.0013743	0.0025363
GACATTGAGGGCAATTTCAAC	4867	3911.5/3686.9	-0.35726	3.1999	0.00068747	0.99931	0.0013749	0.0025363
GCTATAAGCGGGCATACAACA	5492.7	4038.1/4042.8	-0.4429	3.1996	0.00068819	0.99931	0.0013764	0.0025363
GACTCACCAGGTTCCGCAGC	5504.9	3780.5/4312.3	-0.44396	3.1995	0.00068844	0.99931	0.0013769	0.0025363
GTATCTTATGGACATCACTAG	5927.4	4214.7/4191.1	-0.4959	3.1992	0.00068909	0.99931	0.0013782	0.0025363
GAACAGGAAACGTGACTAAAG	5768.9	4260/4050	-0.47337	3.1986	0.00069053	0.99931	0.0013811	0.0025363
GTGTCACCACATAATTACCTG	5492.7	3988/4133.3	-0.4357	3.1981	0.00069163	0.99931	0.0013833	0.0025363
GCCACAAAGCAGTGAATTTAT	5419.5	3867.7/4211.6	-0.42386	3.1977	0.00069268	0.99931	0.0013854	0.0025363
GCAGGATTTCTGCGGGAGAA	6500.2	4317.3/4531.7	-0.55488	3.1977	0.00069268	0.99931	0.0013854	0.0025363
GGCGGCCGCCGGGGCTAGCT	4761.4	3800.3/3781.5	-0.32877	3.1973	0.00069354	0.99931	0.0013871	0.0025363
GCAGGTGATGTCACTGCAGCC	5431.7	4271/3828	-0.42356	3.1973	0.0006936	0.99931	0.0013872	0.0025363
GTCACCCTGTAAATTTCTCAT	5911.1	4245.5/4211.6	-0.48317	3.197	0.00069424	0.99931	0.0013885	0.0025363
GAGCAGCTCACTCACAAAGGA	6890.2	4446.7/4695.3	-0.59192	3.1967	0.00069505	0.9993	0.0013901	0.0025363
GCTTACAGCTCTGGCCACAAC	5147.3	3802.7/4105.7	-0.38036	3.1964	0.00069575	0.9993	0.0013915	0.0025363
GAGCCTTTTATTCTACTCTGA	4960.5	3943.2/3825.5	-0.35272	3.1962	0.00069622	0.9993	0.0013924	0.0025363
GACTGACCAGTAGCTCCCAGT	6427.1	4388.5/4462.6	-0.5382	3.196	0.00069679	0.9993	0.0013936	0.0025363
GTGATTTCATGACAGCAAGAC	4578.6	3533.1/3937.5	-0.2936	3.1959	0.00069689	0.9993	0.0013938	0.0025363
GCTCCCAGTACCTGCTCAAC	5058	4002/3852.6	-0.36495	3.1959	0.00069709	0.9993	0.0013942	0.0025363
GTAAAAGTTACCGGTACGATA	5228.6	4126.6/3860.8	-0.38861	3.1958	0.00069721	0.9993	0.0013944	0.0025363
GACCAATTCAACCCAAATCT	6886.1	4421.7/4770.5	-0.58318	3.195	0.00069907	0.9993	0.0013981	0.0025363
GCGGGCCTTTTGGGAACGGAC	4034.2	3558.6/3482.4	-0.19644	3.1947	0.00069977	0.9993	0.0013995	0.0025363
GTAGACATCGATGGTACATAT	6175.2	4102.1/4614	-0.5027	3.1946	0.00070002	0.9993	0.0014	0.0025363
GCCACTGGACTTCAGAACAAG	6053.3	4558.4/4073.5	-0.48795	3.1946	0.00070021	0.9993	0.0014004	0.0025363
GAAAGAATACCATGCAGAAGG	5472.4	3849.9/4359.3	-0.41483	3.1945	0.00070041	0.9993	0.0014008	0.0025363
GTATCAATCAGGAAGACCTTC	6512.4	4713.9/4251.4	-0.53873	3.1942	0.00070113	0.9993	0.0014023	0.0025363
GAAAGAAAGAGGAATAGTAGC	5094.5	4321.1/3616.8	-0.3601	3.1938	0.00070196	0.9993	0.0014039	0.0025363
GAGGCCACCTTCTCAAAGAGC	5959.9	4272/4320	-0.4722	3.1937	0.00070242	0.9993	0.0014048	0.0025363
GCGGCCAAAGTTGAGAACTAC	4558.3	3757.9/3764.6	-0.27719	3.1933	0.0007033	0.9993	0.0014066	0.0025363
GAGTATTGTGGTGTCGTCAAC	3692.9	3547.1/3224.6	-0.1252	3.1932	0.00070344	0.9993	0.0014069	0.0025363
GTTTCCTGGCCTGGAGAAAGA	7085.2	4729.3/4664.1	-0.59306	3.1929	0.00070426	0.9993	0.0014085	0.0025363
GCAGGACTTTATTTGAAGCAA	5346.4	3951.4/4209.5	-0.38975	3.1928	0.00070446	0.9993	0.0014089	0.0025363
GACATACCCCCCTGGTTCAGA	5496.7	4282.6/4020.8	-0.40478	3.1918	0.00070688	0.99929	0.0014138	0.0025363
GCAGCTGCAGGAGGAAATGA	5809.6	4235.4/4305.1	-0.44401	3.1917	0.0007072	0.99929	0.0014144	0.0025363
GCAATAACATAGCACTTTGT	5935.5	4254.7/4381.3	-0.45891	3.1916	0.00070747	0.99929	0.0014149	0.0025363
GACTGACCTCTGTGTAGATGG	6618	4739.4/4381.3	-0.53715	3.1915	0.00070757	0.99929	0.0014151	0.0025363
GCTATTACAATCGGTCTGGGA	5984.2	4334.6/4353.7	-0.462	3.191	0.00070885	0.99929	0.0014177	0.0025363
GGTCTTCCTGATTGATAGCC	6321.4	4481.9/4461.1	-0.4994	3.1906	0.00070988	0.99929	0.0014198	0.0025363
GATCGAAATTGAGCCACACCA	7483.4	4448.7/5316.6	-0.61592	3.1896	0.00071238	0.99929	0.0014248	0.0025363
GTCGGGCGGACGCCGACGAGG	3380.1	3370/3191.4	-0.043062	3.1896	0.00071245	0.99929	0.0014249	0.0025363
GCCACTCACCAGGCACTGGG	5976.1	4302.8/4434	-0.45201	3.1892	0.00071329	0.99929	0.0014266	0.0025363
GACAGATAATTGTCCCACAGC	6544.9	4629.2/4529.6	-0.51512	3.1887	0.00071448	0.99929	0.001429	0.0025363
GCCTTCATGGCCCCAGCAGGC	4237.3	3582.2/3791.2	-0.20076	3.1885	0.00071502	0.99928	0.00143	0.0025363
GTCGCTTGGTGCACCGCGACC	3684.8	3620.3/3260.4	-0.099006	3.1883	0.00071555	0.99928	0.0014311	0.0025363
GAACGTGCTGACGATGCGGGC	4558.3	4112.7/3555	-0.24964	3.1878	0.00071687	0.99928	0.0014337	0.0025363
GTTTTCTTGCTTCATCCTCTC	6093.9	4639.3/4239.2	-0.45698	3.1874	0.00071781	0.99928	0.0014356	0.0025363
GTTACCAGGCAGTCGCTCTCC	3806.7	3212.6/3803.5	-0.11784	3.1874	0.00071784	0.99928	0.0014357	0.0025363
GCGCCATGCAGGATTTCTGC	5037.7	3911/4163.5	-0.31931	3.1873	0.00071806	0.99928	0.0014361	0.0025363
GAGCATTCTCACCAAGACCGA	5768.9	4314.4/4327.1	-0.41694	3.1873	0.00071808	0.99928	0.0014362	0.0025363
GTCTATCGTAAACACAGCGAA	5939.6	4199.8/4575.7	-0.4368	3.1871	0.00071865	0.99928	0.0014373	0.0025363
GACCACTAATGAGATTCTTGT	6882.1	4598.4/4874.3	-0.53898	3.1863	0.00072062	0.99928	0.0014412	0.0025363
GATGCGACCCTCCGGGACGGC	3936.7	3678/3493.1	-0.13475	3.1859	0.00072148	0.99928	0.001443	0.0025363
GCCTCATCTCTCACCATCCCA	8100.9	5345.4/4947.9	-0.65434	3.1858	0.00072168	0.99928	0.0014434	0.0025363
GTGCACCGCGACCTGGCAGCC	4387.6	3608.2/3968.7	-0.21179	3.1857	0.00072204	0.99928	0.0014441	0.0025363
GTGGGATAAAAACTATGTAGC	5947.7	4583.9/4244.3	-0.43012	3.1855	0.00072248	0.99928	0.001445	0.0025363
GAATCGCAGGTATCCCAGAGC	5419.5	4569/3860.8	-0.3626	3.1854	0.00072273	0.99928	0.0014455	0.0025363
GGCTCTAGAATTTCAAACAG	5614.5	4136.3/4446.3	-0.38769	3.1853	0.00072293	0.99928	0.0014459	0.0025363
GAATTGTAGAGAAATTATTTT	7873.4	5225.1/4944.3	-0.63071	3.1852	0.00072323	0.99928	0.0014465	0.0025363
GTCTGTCACCACATAATTACC	6366.1	4408.2/4735.2	-0.47759	3.1852	0.00072324	0.99928	0.0014465	0.0025363
GCAGTCTCCAGTGTCCAAGCC	5439.9	3987.5/4469.3	-0.36338	3.185	0.0007237	0.99928	0.0014474	0.0025363
GTTGGGAATTCGACTCGCCT	7255.8	4700.9/5073.7	-0.57001	3.1848	0.00072416	0.99928	0.0014483	0.0025363
GCATGTCTTCTTCATCCATCA	5992.4	4320.6/4568.5	-0.431	3.1846	0.00072474	0.99928	0.0014495	0.0025363
GTCTTATGTGTTAAGCTCGA	7101.5	4876.6/4818	-0.55084	3.1841	0.00072601	0.99927	0.001452	0.0025363
GCCTATAAGCGGGCATACAAC	4972.7	4028.4/4107.2	-0.28969	3.1832	0.00072822	0.99927	0.0014564	0.0025363
GATCGCAAAGGTAATCAGGGA	6301.1	4606.1/4558.8	-0.45941	3.183	0.00072866	0.99927	0.0014573	0.0025363
GCATGATTCTAATGGGCAACC	4635.5	3993.3/3876.6	-0.23631	3.1827	0.00072962	0.99927	0.0014592	0.0025363
GCCACTGCGTCAAGACCTGCC	4651.7	3827.7/4056.1	-0.23881	3.1827	0.00072963	0.99927	0.0014593	0.0025363
GTAACATTACGTGGTACCTAG	6841.5	4260/5318.1	-0.51447	3.1822	0.0007308	0.99927	0.0014616	0.0025363
GAGCCTTCTCCGTAATTAGCA	4562.3	3984.2/3838.8	-0.22201	3.1821	0.00073106	0.99927	0.0014621	0.0025363
GTCCTGCCGCGTATGATTTCT	3794.5	3622.2/3513.6	-0.08882	3.182	0.00073126	0.99927	0.0014625	0.0025363
GTTTCAGGGCATGAACTACT	6878	5220.3/4397.7	-0.51617	3.1818	0.00073189	0.99927	0.0014638	0.0025363
GCGATTCTGAGAAAGGCTCAC	4001.7	3703.5/3633.2	-0.12543	3.1817	0.00073212	0.99927	0.0014642	0.0025363
GAGGACTGCTGTTAACCAGTC	4013.9	3731.9/3616.8	-0.12746	3.1816	0.00073221	0.99927	0.0014644	0.0025363
GACGCCTCCTCAAATTAGCTC	4944.2	4091.5/4089.3	-0.27343	3.1808	0.00073436	0.99927	0.0014687	0.0025363
GCACCACCAGCAGCAAGAGGA	5659.2	4128.1/4632.9	-0.36944	3.1805	0.00073504	0.99926	0.0014701	0.0025363
GAGTGTGGAAAAGCTAACAGA	6435.2	4792.8/4554.7	-0.46132	3.1804	0.0007354	0.99926	0.0014708	0.0025363
GATCAATCAGGAAGACCTTCA	6297.1	4819.3/4429.4	-0.44535	3.1803	0.00073557	0.99926	0.0014711	0.0025363
GAATTTGTCAGAAACCTGCA	6553	4854.4/4581.8	-0.47386	3.1803	0.00073567	0.99926	0.0014713	0.0025363
GACTAGAGTCATGATCAGCGA	6934.9	4787.5/4925.9	-0.5138	3.1801	0.00073611	0.99926	0.0014722	0.0025363
GTCTTTCACTGTGGGAAATAA	5106.7	4356.2/3979.4	-0.29304	3.1801	0.00073625	0.99926	0.0014725	0.0025363
GGACATAACCAGCCACCTCC	6431.1	4517/4844.1	-0.45831	3.1799	0.0007367	0.99926	0.0014734	0.0025363
GCTGTGCAGCCTGCAGCACAC	4863	4354.8/3805.5	-0.25315	3.1791	0.00073862	0.99926	0.0014772	0.0025363
GAACATCACCTGCACAGGAC	6800.8	4379.8/5273.1	-0.49465	3.1791	0.00073871	0.99926	0.0014774	0.0025363
GCCCTCCAGCATCTCCAGAGG	4395.8	4126.6/3640.9	-0.17861	3.1788	0.00073952	0.99926	0.001479	0.0025363
GACATGGGTGCGCAACGAGGC	5322	4161.3/4388	-0.31611	3.1787	0.00073967	0.99926	0.0014793	0.0025363
GCAGCTCCCATTGGGACAGCT	4769.5	4051.5/4051.5	-0.23532	3.1783	0.00074059	0.99926	0.0014812	0.0025363
GCGCTCACACCGTGCGGGGGG	4217	3875.4/3744.7	-0.14638	3.1783	0.00074071	0.99926	0.0014814	0.0025363
GCGAGTACCTCATCCCACAGC	4688.3	3757/4280.1	-0.22234	3.1782	0.0007409	0.99926	0.0014818	0.0025363
GAGTGGGGGCCGTCAATGTAG	3611.7	3460.4/3596.9	-0.03353	3.1781	0.00074132	0.99926	0.0014826	0.0025363
GACGTAGGCTTCCTGGAGGGA	5374.9	4505/4108.3	-0.3196	3.178	0.00074153	0.99926	0.0014831	0.0025363
GCAAGAAGATGCACGAAGGC	4070.7	3784.9/3712	-0.11898	3.1779	0.00074172	0.99926	0.0014834	0.0025363
GCATCGAAATTGAGCCACACC	5590.2	4090.1/4714.7	-0.34453	3.1773	0.00074327	0.99926	0.0014865	0.0025363
GTGATTCACAACTCAGCTCGT	5959.9	4310.5/4783.8	-0.39024	3.1772	0.00074349	0.99926	0.001487	0.0025363
GATCTTTCCTTCTTAAAGGT	7259.9	5180.3/4861	-0.53199	3.1771	0.00074371	0.99926	0.0014874	0.0025363
GCGACCCATGTCAGTTATTAT	4168.3	3978.9/3637.3	-0.13034	3.1768	0.00074465	0.99926	0.0014893	0.0025363
GGACAACCCTGACTACCAGC	5972.1	4447.7/4678.9	-0.38807	3.1765	0.00074537	0.99925	0.0014907	0.0025363
GACCCTCCGAATCGTAACGGA	4623.3	4019.8/4011.6	-0.20321	3.1764	0.00074557	0.99925	0.0014911	0.0025363
GCGTGCGCTTCCGAACGATG	4696.4	4493.9/3613.3	-0.2123	3.176	0.00074672	0.99925	0.0014934	0.0025363
GAGAGCGTCTTCGTGACAAAC	4456.7	3875.9/4030	-0.17301	3.1756	0.00074752	0.99925	0.001495	0.0025363
GACCCCATGAGGGATCAGAGA	5618.6	4197.4/4682.5	-0.3396	3.1756	0.00074771	0.99925	0.0014954	0.0025363
GATGATTCTTTTCTGCCTGA	9015	5474.9/5778.9	-0.67989	3.1755	0.0007479	0.99925	0.0014958	0.0025363
GATAGTTAGATAAGACTGCTA	7495.5	5070.1/5191.3	-0.54679	3.1755	0.00074796	0.99925	0.0014959	0.0025363
GTGCTGCGGCCGCGCTGCGCC	3855.4	3720.9/3642.9	-0.066426	3.1752	0.00074864	0.99925	0.0014973	0.0025363
GTGCGACCCTCCGGGACGGCC	4318.6	4138.2/3656.7	-0.14798	3.1752	0.00074874	0.99925	0.0014975	0.0025363
GCCTGCCTGAGGAGACCTGGA	5480.5	4252.3/4531.2	-0.31945	3.1751	0.00074885	0.99925	0.0014977	0.0025363
GATGAGAGTATGGCATGCAAC	3802.6	3552.4/3763.1	-0.056024	3.1751	0.00074888	0.99925	0.0014978	0.0025363
GCAGTCGCCAGATCCGTGAAG	3940.7	3704/3746.2	-0.081161	3.175	0.00074918	0.99925	0.0014984	0.0025363
GTGGGGCCGACAGCTATGAGA	5220.5	4387.1/4221.3	-0.27839	3.1739	0.00075199	0.99925	0.001504	0.0025363
GCACAGGTGGCACACATGGC	5005.2	4441.9/3989.6	-0.24756	3.1738	0.00075224	0.99925	0.0015045	0.0025363
GTGAATGTTGCAATAACCAGG	5179.8	4660.9/3921.1	-0.27153	3.1737	0.00075264	0.99925	0.0015053	0.0025363
GCTGGGCAAAGAAGAAACGGA	4887.3	4162.7/4177.3	-0.22894	3.1735	0.000753	0.99925	0.001506	0.0025363
GTCCCATGACTCCTGCCGGGC	4330.8	3917.7/3934.9	-0.14141	3.1734	0.00075322	0.99925	0.0015064	0.0025363
GTGTTTTAGAGCTCATTCAAA	7702.7	5444.1/5043	-0.55473	3.1731	0.00075405	0.99925	0.0015081	0.0025363
GCAGCGTGTCCCACCAGAGC	4265.8	3889.3/3912.9	-0.12888	3.1731	0.00075407	0.99925	0.0015081	0.0025363
GACCCCCTAAATGCCACCGGC	4720.8	4049.6/4165	-0.20078	3.1729	0.00075466	0.99925	0.0015093	0.0025363
GCCCAAGGAAGCCAAGCCAAA	5443.9	4402/4427.4	-0.30228	3.1726	0.00075529	0.99924	0.0015106	0.0025363
GTTTTAACTTTCTCACCTTCT	6500.2	5142.3/4514.8	-0.42882	3.1724	0.00075594	0.99924	0.0015119	0.0025363
GCAGGTAGTAAATATGAAACT	4188.6	3915.3/3835.2	-0.11213	3.1724	0.00075595	0.99924	0.0015119	0.0025363
GTATGTCAAATGAATAGTGTC	5838	4371.2/4784.3	-0.35077	3.1723	0.00075627	0.99924	0.0015125	0.0025363
GAACTCTGACGGCAGAAGAGA	6520.5	4947.8/4738.3	-0.42899	3.172	0.00075703	0.99924	0.0015141	0.0025363
GTGAACATCACCTGCACAGGA	6735.8	4873.7/4985.8	-0.45027	3.1715	0.00075815	0.99924	0.0015163	0.0025363
GAGAACCTAGAAATCATACG	5309.9	4511.2/4241.7	-0.27884	3.1715	0.00075816	0.99924	0.0015163	0.0025363
GTTCTGCATCTGTGATCATCA	6882.1	4785.6/5185.2	-0.46506	3.1714	0.00075851	0.99924	0.001517	0.0025363
GGCGCCATGCAGGATTTCTG	5833.9	4645.5/4534.7	-0.34586	3.1714	0.00075858	0.99924	0.0015172	0.0025363
GAGTTCTCACTTCATCTGTCC	6609.9	4905.5/4869.7	-0.43543	3.1713	0.0007588	0.99924	0.0015176	0.0025363
GAACGACAGATCAATTTCCA	7190.8	5088.9/5115.1	-0.49502	3.1711	0.00075939	0.99924	0.0015188	0.0025363
GCTTTAAAAACTACGAATGCT	5273.3	4757.7/3982.5	-0.27099	3.171	0.00075967	0.99924	0.0015193	0.0025363
GTCAGTCTAACGCTCATGAC	4460.8	4278.7/3764.1	-0.14954	3.1708	0.00076013	0.99924	0.0015203	0.0025363
GACTCAGCCATTTTATTAGAA	4993	4010.6/4500	-0.23059	3.1708	0.00076022	0.99924	0.0015204	0.0025363
GACCTAGAAATCATACGCGGC	4663.9	4023.1/4203.4	-0.18121	3.1707	0.00076035	0.99924	0.0015207	0.0025363
GAGACTCTCATTTCCTGGCC	5155.5	4439.5/4215.1	-0.25257	3.1705	0.0007608	0.99924	0.0015216	0.0025363
GAGCTCATCCCCTGGCTTAGA	5492.7	4119.4/4815	-0.29808	3.1705	0.00076088	0.99924	0.0015218	0.0025363
GAATTTTGGTTTTCTGACCGG	5391.1	4224.4/4628.3	-0.28441	3.1705	0.00076099	0.99924	0.001522	0.0025363
GACATACCCCTGGGTGGTGG	5643	4454/4605.8	-0.31692	3.1704	0.0007612	0.99924	0.0015224	0.0025363
GTACACAACTAACTGGGCGC	4611.1	4084.3/4114.4	-0.16967	3.17	0.00076211	0.99924	0.0015242	0.0025363
GATCTGTGGAGCTTCAAAAGA	5720.2	4544.5/4593	-0.3242	3.1699	0.00076253	0.99924	0.0015251	0.0025363
GACGCTGACGAGTAAAAGCGG	3701.1	3491.3/3859.2	-0.010092	3.1698	0.00076272	0.99924	0.0015254	0.0025363
GCAAAGCAGAAACTCACATCG	5716.1	4938.7/4208	-0.32173	3.1695	0.00076356	0.99924	0.0015271	0.0025363
GCTGCTGGCTGCGCTCTGCC	5070.2	4244.1/4370.6	-0.23518	3.1695	0.00076363	0.99924	0.0015273	0.0025363
GTCAGGGCATGAACTACTTGG	5992.4	4868.4/4502	-0.35495	3.1693	0.00076398	0.99924	0.001528	0.0025363
GCGCAAGTGTAAGAAGTGCGA	4298.3	4063.6/3874.1	-0.11501	3.1692	0.00076425	0.99924	0.0015285	0.0025363
GCCTCTGGCAGCTGTTTCCT	5110.8	4346.1/4310.3	-0.23973	3.1692	0.00076427	0.99924	0.0015285	0.0025363
GTAAGGTTTCTCTCTTTATTA	6947.1	5390.2/4712.2	-0.45971	3.169	0.00076491	0.99924	0.0015298	0.0025363
GTAGCTCTTAGACCCACAGAC	5378.9	4361.1/4527.6	-0.2753	3.169	0.00076495	0.99924	0.0015299	0.0025363
GAAATATTTCAGTCAGAACT	6272.7	5027.3/4581.8	-0.38462	3.1687	0.00076571	0.99923	0.0015314	0.0025363
GAGAAAACTGACCACTACAT	6049.2	4763.5/4682.5	-0.35699	3.1684	0.00076651	0.99923	0.001533	0.0025363
GTATTTGAGAGCATAATAGAG	6081.7	4805.8/4666.2	-0.36075	3.1683	0.00076656	0.99923	0.0015331	0.0025363
GCACTTGTGTAGGATGAAGC	5513	4146.4/4872.2	-0.28987	3.1683	0.00076663	0.99923	0.0015333	0.0025363
GCTGCTCACATTTCCTTGCCT	6512.4	5211.6/4598.1	-0.4089	3.1681	0.00076717	0.99923	0.0015343	0.0025363
GCTTCCTTGATAAATTGGATG	5354.5	4456.4/4438.1	-0.2678	3.1681	0.00076719	0.99923	0.0015344	0.0025363
GCCCGCGCGAGCTAGACGTC	3725.4	3716.5/3706.8	-0.0053286	3.1679	0.00076776	0.99923	0.0015355	0.0025363
GTAGTTAAATATACGTTTCAC	5898.9	4806.3/4537.8	-0.33633	3.1679	0.00076785	0.99923	0.0015357	0.0025363
GAGTTCCGTACTCTGGAGCC	5127	4229.7/4482.6	-0.23503	3.1678	0.00076798	0.99923	0.001536	0.0025363
GATCATAATTCCTCTGCACAT	7824.6	5382/5383.6	-0.53958	3.1678	0.00076801	0.99923	0.001536	0.0025363
GCGGGCGCTCACACCGTGCGG	3859.5	3578.9/3981.4	-0.029958	3.1677	0.00076821	0.99923	0.0015364	0.0025363
GTTTCATCTGAGCCTCAAATT	4785.8	4197.4/4259.6	-0.17856	3.1664	0.00077163	0.99923	0.0015433	0.0025363
GACCCGATAATAGCTACTGGT	5777.1	4506.9/4788.4	-0.31377	3.1663	0.00077186	0.99923	0.0015437	0.0025363
GCAAGAAGCTGTCTTCCTTGA	4830.5	4419.8/4085.3	-0.1838	3.1661	0.00077241	0.99923	0.0015448	0.0025363
GACTTTCTTAACAATGCTGTA	6622.1	5031.1/4946.9	-0.40846	3.1656	0.00077383	0.99923	0.0015477	0.0025363
GATAATCCGGAAACGCTCGAC	4854.8	4504.5/4040.3	-0.18434	3.1655	0.00077406	0.99923	0.0015481	0.0025363
GCGGCCGCCGGGGCTAGCTC	3977.3	4042.4/3692	-0.040489	3.1655	0.00077417	0.99923	0.0015483	0.0025363
GTGAACACTTACCCATTCGT	6699.3	5050.4/5009.3	-0.41343	3.1649	0.00077565	0.99922	0.0015513	0.0025363
GTCCCTCAAGGAGATAAGTGA	5188	4347.1/4519.4	-0.22676	3.1644	0.00077697	0.99922	0.0015539	0.0025363
GCGGGCTCTGGAGGAAAAGAA	4590.8	4242.2/4112.4	-0.13615	3.1639	0.00077831	0.99922	0.0015566	0.0025363
GACACTATTCATTTGACATA	6492.1	5027.3/4933.1	-0.38242	3.1632	0.00078017	0.99922	0.0015603	0.0025363
GAGTACCTCATCCCACAGCA	7548.4	5327.1/5420.9	-0.49008	3.163	0.00078068	0.99922	0.0015614	0.0025363
GCAGGATGGAGGAGATCTCGC	4919.8	4220/4462.6	-0.18043	3.1628	0.00078134	0.99922	0.0015627	0.0025363
GACGTTCGAGTACGACCAGCT	4607	4266.7/4137.4	-0.1327	3.1627	0.00078155	0.99922	0.0015631	0.0025363
GTGCTGTACAATACAATCTCT	7134	5239.5/5225.6	-0.44711	3.1626	0.00078192	0.99922	0.0015638	0.0025363
GTTGCTTAGCAGGAAAGGCAC	4403.9	4314.8/3907.8	-0.099148	3.1625	0.00078213	0.99922	0.0015643	0.0025363
GAGCTTCTTAGTGCTTCTGC	6223.9	4998.9/4784.8	-0.34739	3.1623	0.00078268	0.99922	0.0015654	0.0025363
GTTTTGGGCTGGCCAAACTGC	5228.6	4368.3/4602.8	-0.2211	3.1621	0.00078307	0.99922	0.0015661	0.0025363
GCTAGAGAAGTTATTCAGCCC	4558.3	3995.7/4389.5	-0.12061	3.1618	0.00078396	0.99922	0.0015679	0.0025363
GCTCACCAGGCACTGGGAGGA	4590.8	4139.2/4277.5	-0.12545	3.1618	0.0007841	0.99922	0.0015682	0.0025363
GATGAATGTTGCAATAACCA	6146.8	5171.7/4569	-0.33574	3.1618	0.00078412	0.99922	0.0015682	0.0025363
GCTCTTCTTAGACCATCCAGG	6183.3	5088.9/4691.7	-0.3384	3.1614	0.000785	0.99921	0.00157	0.0025363
GCCGGAATGTCAGCCGAGGC	3904.2	3880.2/3892.5	-0.0066102	3.1613	0.00078525	0.99921	0.0015705	0.0025363
GCTGTGGAGCTTCAAAAGAAG	5171.7	4453.5/4502.5	-0.20775	3.161	0.00078605	0.99921	0.0015721	0.0025363
GTCTTCCTTGATAAATTGGAT	5638.9	4771.7/4582.3	-0.26979	3.161	0.0007862	0.99921	0.0015724	0.0025363
GAAGCATGACTCCTGAGCAGC	5736.4	4755.3/4680.5	-0.28196	3.1609	0.0007863	0.99921	0.0015726	0.0025363
GAGAAGAAAAAAATGTCTACG	4871.1	4363/4332.8	-0.1639	3.1609	0.00078643	0.99921	0.0015729	0.0025363
GACAAGTGCAACCTTCTGGA	7247.7	5384.4/5245	-0.44746	3.1603	0.00078793	0.99921	0.0015759	0.0025363
GTCTGCACACACCAGTTGAGC	5216.4	4476.1/4542.4	-0.21012	3.1603	0.00078813	0.99921	0.0015763	0.0025363
GATCATTTTCTCAGCCTCCAG	6524.6	5173.1/4936.2	-0.36821	3.1596	0.00078985	0.99921	0.0015797	0.0025363
GACGCTCACCTGTTTCAGATA	4237.3	4135.3/4012.1	-0.056791	3.1595	0.00079007	0.99921	0.0015801	0.0025363
GAACCTGCTCCCTCTAAGCCA	6219.9	5004.1/4870.7	-0.33307	3.1595	0.00079023	0.99921	0.0015805	0.0025363
GTTGCCCAGGAAGGGACAGAG	5578	4631.1/4725.5	-0.25371	3.1593	0.00079071	0.99921	0.0015814	0.0025363
GCACCGTATTCTACTGCCTCC	5659.2	4857.3/4576.2	-0.26276	3.159	0.00079146	0.99921	0.0015829	0.0025363
GTTGCTACCCTGAGTTCATCC	6951.2	5347.4/5110.5	-0.41066	3.159	0.0007916	0.99921	0.0015832	0.0025363
GATACCCACCAGAGTGATGTC	5777.1	4737.5/4807.3	-0.27557	3.1586	0.00079258	0.99921	0.0015852	0.0025363
GAAAACATCGACCGAAAGCGT	5878.6	4865.5/4765.9	-0.28768	3.1585	0.00079283	0.99921	0.0015857	0.0025363
GACGCATGCTTCCCAAAGCGT	4651.7	4394.3/4175.8	-0.11843	3.1584	0.00079314	0.99921	0.0015863	0.0025363
GCTTACCTTCATGTTGTCAGG	6016.7	5087.4/4664.6	-0.30322	3.1583	0.00079348	0.99921	0.001587	0.0025363
GCGGTACTTACTCCCCACTGA	5102.7	4581/4416.1	-0.18174	3.1577	0.00079499	0.99921	0.00159	0.0025363
GTGGGCAAAGAAGAAACGGAG	4741.1	4338.9/4343	-0.12718	3.1574	0.00079588	0.9992	0.0015918	0.0025363
GAAGTAAGAAAGTACATGAGG	4574.5	4312/4216.2	-0.10137	3.1574	0.0007959	0.9992	0.0015918	0.0025363
GAACTAACCGCCATGAGGCAG	6057.4	4942.1/4876.8	-0.30308	3.1573	0.00079623	0.9992	0.0015925	0.0025363
GGCATTGCTCCGCAATTTCT	4883.3	4590.7/4235.1	-0.1461	3.1569	0.00079719	0.9992	0.0015944	0.0025363
GGATACTCTTGGGAACCTGG	8015.6	5465.8/5852	-0.50221	3.1567	0.00079772	0.9992	0.0015954	0.0025363
GATTGCTCCGCAATTTCTTGG	5240.8	4822.7/4337.4	-0.19439	3.1564	0.00079864	0.9992	0.0015973	0.0025363
GAGTGCAGCACATCTATGACC	6739.9	5102.3/5288	-0.37549	3.1564	0.00079873	0.9992	0.0015975	0.0025363
GACTCACCCGTAGGTGCAGTT	5789.2	4857.3/4779.7	-0.26474	3.1561	0.0007994	0.9992	0.0015988	0.0025363
GACCCCTGCCTATTAACCTGA	6618	5062.9/5254.7	-0.3593	3.1558	0.00080042	0.9992	0.0016008	0.0025363
GACCCAATGACGTCTTGAAGG	6313.3	4942.1/5144.3	-0.32401	3.1555	0.00080115	0.9992	0.0016023	0.0025363
GAAAACCTGCAGATCATCAG	5862.4	5099.9/4623.7	-0.26993	3.1553	0.00080153	0.9992	0.0016031	0.0025363
GCAAGATCACAGATTTTGGGC	5147.3	4695.1/4420.7	-0.17542	3.1552	0.00080197	0.9992	0.0016039	0.0025363
GAGAAAGAATACCATGCAGA	7450.9	5565.4/5405.6	-0.44171	3.1552	0.00080208	0.9992	0.0016042	0.0025363
GTGTGAGAGCACAGAGCAGGG	5541.4	4938.7/4521.4	-0.22835	3.1551	0.00080209	0.9992	0.0016042	0.0025363
GCAAGCCAAATGGCATCTTTA	5330.2	4735.6/4548	-0.19946	3.155	0.00080259	0.9992	0.0016052	0.0025363
GTGAGCTTGTTACTCGTGCCT	6414.9	5412.3/4774.1	-0.33279	3.1549	0.00080266	0.9992	0.0016053	0.0025363
GCCTCACAACTGCAGACATA	6727.7	5275.6/5169.3	-0.36532	3.1546	0.00080366	0.9992	0.0016073	0.0025363
GACAAACGACCTTGAGCAGGG	6223.9	5149/4906.5	-0.30786	3.1543	0.00080443	0.9992	0.0016089	0.0025363
GAACCTGGCGGCCCACGTGC	5582	4663.8/4861.5	-0.22898	3.1542	0.00080468	0.9992	0.0016094	0.0025363
GAGAATTCGATGATCAACTCA	6569.3	5257.8/5076.8	-0.34626	3.1542	0.00080471	0.9992	0.0016094	0.0025363
GCCATGAACATCACCTGCAC	6995.8	5488.9/5180.1	-0.39109	3.1541	0.00080499	0.9992	0.00161	0.0025363
GTAAACTGGAAAAAACTGTTT	5074.2	4481.4/4608.9	-0.15883	3.1539	0.00080547	0.99919	0.0016109	0.0025363
GCGTACCAGCCCCTGTGAGAA	4464.8	4247.5/4285.2	-0.065593	3.1537	0.00080605	0.99919	0.0016121	0.0025363
GCTGTGCTTTGAACAATCATC	5894.9	5141.8/4667.7	-0.26523	3.1536	0.00080637	0.99919	0.0016127	0.0025363
GTTGTGAATTTCTTAGAATCA	4960.5	4584.9/4417.6	-0.14012	3.1534	0.0008068	0.99919	0.0016136	0.0025363
GTGGCTTGCATTGATAGAAA	6853.6	5415.2/5182.6	-0.37111	3.153	0.00080789	0.99919	0.0016158	0.0025363
GTTTCCCCCTCTGGAGATGC	5545.5	4851.6/4688.1	-0.21733	3.1528	0.00080854	0.99919	0.0016171	0.0025363
GCGAGTCGAATTCCCAACTGA	5594.2	4778.4/4803.2	-0.22363	3.1528	0.00080855	0.99919	0.0016171	0.0025363
GATGAATGTTGCAATAACCAG	5708	4991.6/4692.8	-0.23728	3.1526	0.00080903	0.99919	0.0016181	0.0025363
GAGCTGAAAATATACGTATTC	5139.2	4510.8/4681	-0.16118	3.1525	0.00080929	0.99919	0.0016186	0.0025363
GCAGATCGCAAAGGTAATCA	5699.9	5178.9/4514.8	-0.23384	3.1521	0.00081038	0.99919	0.0016208	0.0025363
GCCAGTATTGATCGGGAGAGC	4879.2	4663.3/4306.7	-0.12151	3.1521	0.00081056	0.99919	0.0016211	0.0025363
GCCATCATTACTTTGATTAC	5159.5	4534.3/4694.3	-0.16109	3.1519	0.00081093	0.99919	0.0016219	0.0025363
GACAGGTTCTTATTCATTGAC	6406.8	5195.7/5093.7	-0.31645	3.1518	0.00081129	0.99919	0.0016226	0.0025363
GAATTTACAGGGTGAGAGGCT	5760.8	4878.5/4879.4	-0.23965	3.1518	0.00081142	0.99919	0.0016228	0.0025363
GTATCTTTCATACCCATACC	7515.9	5306.9/5841.8	-0.43107	3.1517	0.00081153	0.99919	0.0016231	0.0025363
GAGAACCTCTGGCCTAAAGGA	6674.9	5343/5182.1	-0.34292	3.1512	0.00081303	0.99919	0.0016261	0.0025363
GTCTAAGAGCTAATGCGGGCA	4204.8	4579.6/3782	-0.0082596	3.1509	0.00081397	0.99919	0.0016279	0.0025363
GCAGTATAAACTAGACATGTC	4952.3	4673/4402.3	-0.12614	3.1508	0.00081398	0.99919	0.001628	0.0025363
GACGCTCAGCACCCGCTATGC	4282	4174.8/4273.4	-0.019636	3.1505	0.00081495	0.99919	0.0016299	0.0025363
GAAATCAAGCCACAGTCTTTC	6414.9	4927.1/5422.5	-0.30987	3.1503	0.00081552	0.99918	0.001631	0.0025363
GGGCCACCACCAGCAGCAAG	5854.2	4759.1/5129.5	-0.24367	3.1502	0.00081569	0.99918	0.0016314	0.0025363
GCACGTTTAGCCACAAATGGA	5996.4	5049.9/4982.7	-0.25744	3.1495	0.00081769	0.99918	0.0016354	0.0025363
GATTCTTTTCTGCCTGAGGGG	5781.1	4574.3/5281.8	-0.23028	3.1494	0.00081815	0.99918	0.0016363	0.0025363
GCTTTCTTAACAATGCTGTAG	6024.9	5181.8/4882	-0.25979	3.1493	0.00081829	0.99918	0.0016366	0.0025363
GCTGCCTGAGGAGACCTGGAA	5240.8	4774.1/4612.5	-0.15916	3.1493	0.00081838	0.99918	0.0016368	0.0025363
GACCAAGTAAGAAAGTACATG	4253.6	4061.2/4405.4	-0.0068988	3.1489	0.00081944	0.99918	0.0016389	0.0025363
GTCCTACAGATGCACTGGGCC	4676.1	4614.3/4263.2	-0.075136	3.1489	0.00081944	0.99918	0.0016389	0.0025363
GTGGCAGCTGTTTCCTCGGTC	5110.8	4695.6/4588.4	-0.13876	3.1488	0.00081969	0.99918	0.0016394	0.0025363
GCTTTCTCAGCAACATGTCGA	5854.2	4994/4949.5	-0.23569	3.1486	0.00082022	0.99918	0.0016404	0.0025363
GCAAACGGTCAGAAGCTTACA	5212.3	4854.9/4529.6	-0.15161	3.1485	0.00082044	0.99918	0.0016409	0.0025363
GCCCACAGAGGAGGACTCAC	5159.5	4709.1/4631.4	-0.14372	3.1484	0.00082076	0.99918	0.0016415	0.0025363
GTCCTCGACCTCTGGAAAGG	5058	4516.1/4732.1	-0.12936	3.1484	0.00082078	0.99918	0.0016416	0.0025363
GTCGTTCGGAAGCGCACGCTG	4639.5	4144.5/4720.4	-0.06587	3.1482	0.0008215	0.99918	0.001643	0.0025363
GTTGCAGCCACTCCTGCAATA	6053.3	5398.4/4733.7	-0.25683	3.148	0.0008219	0.99918	0.0016438	0.0025363
GAGGGCTGAATAACTTCTCTA	5699.9	4619.5/5212.8	-0.21335	3.148	0.00082197	0.99918	0.0016439	0.0025363
GCGTTTTCAAAGCTCAGGTG	4444.5	3955.8/4727.5	-0.033776	3.1479	0.00082215	0.99918	0.0016443	0.0025363
GAGGTAGTAAATATGAAACTA	6150.8	5197.7/5021	-0.26759	3.1479	0.00082233	0.99918	0.0016447	0.0025363
GCCTGATGGATGAAGAAGACA	5854.2	5352.6/4632.4	-0.22967	3.1474	0.00082365	0.99918	0.0016473	0.0025363
GTAAGCTTTGGTGTCATCAGC	6622.1	5331.9/5298.7	-0.31707	3.1471	0.00082445	0.99918	0.0016489	0.0025363
GATACAATACTTTGGCGCATA	6451.4	5233.3/5263.4	-0.29771	3.147	0.00082477	0.99918	0.0016495	0.0025363
GACTTGGAGGCAAATTCTGC	6016.7	4980.1/5159.6	-0.247	3.1469	0.00082502	0.99917	0.00165	0.0025363
GGGTGGCAGAAAGGAAAAGC	5744.6	4723.5/5186.2	-0.21331	3.1468	0.00082521	0.99917	0.0016504	0.0025363
GACGGGGACACTTCTTCACGC	5257	4824.1/4669.7	-0.14723	3.1464	0.00082646	0.99917	0.0016529	0.0025363
GATGGACTTCCAGAACCACCT	6516.5	5283.3/5288.5	-0.30188	3.1464	0.00082651	0.99917	0.001653	0.0025363
GGACCGACTTACCTTTTGGA	7081.2	5632.8/5391.8	-0.36128	3.1463	0.00082679	0.99917	0.0016536	0.0025363
GATGACCAGGTCTCAGTCAGC	5890.8	5056.1/5007.2	-0.22738	3.146	0.00082753	0.99917	0.0016551	0.0025363
GTACCAGGCAGTCGCTCTCCC	5309.9	4548.3/5007.7	-0.15223	3.146	0.00082772	0.99917	0.0016554	0.0025363
GTTTACTATGACGACTGTGAC	5984.2	5274.7/4870.7	-0.23838	3.146	0.00082772	0.99917	0.0016554	0.0025363
GTTTAATATTCGTAGCATTTA	7442.7	5512.5/5807.5	-0.39497	3.1458	0.00082804	0.99917	0.0016561	0.0025363
GCATGAAGAGGCCGATCCCC	5549.5	4940.6/4832.9	-0.18346	3.1458	0.00082805	0.99917	0.0016561	0.0025363
GAGTCTTTCATCTGCCTTACA	5805.5	5151.4/4846.7	-0.21572	3.1458	0.00082819	0.99917	0.0016564	0.0025363
GACAAAAGCGGTGCTATCCTT	5216.4	4596.9/4883	-0.13816	3.1457	0.00082845	0.99917	0.0016569	0.0025363
GAAAACGTATCTCCTAATTTG	5521.1	4785.1/4990.4	-0.17575	3.145	0.00083036	0.99917	0.0016607	0.0025363
GAATTTAAGCTTCGTAACTGG	5947.7	4918.5/5231.2	-0.22892	3.1449	0.00083062	0.99917	0.0016612	0.0025363
GTCCAGACTCTTTCGATACCC	4712.6	4704.3/4329.7	-0.061167	3.1449	0.00083065	0.99917	0.0016613	0.0025363
GATCAGCCCATTTCTGCGCAC	6033	5316.5/4908	-0.23886	3.1449	0.00083081	0.99917	0.0016616	0.0025363
GTAAAATTCCCGTCGCTATCA	5305.8	5058.1/4534.7	-0.14559	3.1447	0.00083122	0.99917	0.0016624	0.0025363
GTCATACCAGAGAGCTCAGGA	6118.3	5239.5/5063	-0.24817	3.1447	0.00083128	0.99917	0.0016626	0.0025363
GAGTGCTACTGAAACTTGCCT	7040.5	5478.3/5581	-0.34844	3.1445	0.00083178	0.99917	0.0016636	0.0025363
GTGCCCATTATTATTTGATC	5890.8	5082.6/5035.9	-0.2195	3.1444	0.00083206	0.99917	0.0016641	0.0025363
GAAATTAGTTTGTGTTACTTA	7556.5	5616.9/5846.9	-0.39864	3.1444	0.00083222	0.99917	0.0016644	0.0025363
GAGGCCACAAATTGTATACAG	5874.6	5040.2/5068.1	-0.21697	3.1443	0.00083237	0.99917	0.0016647	0.0025363
GTTCAGCAAACACCTAAGCTT	6894.3	5403.2/5555.9	-0.33129	3.1441	0.00083296	0.99917	0.0016659	0.0025363
GTGCAAATAAAACCGGACTGA	6175.2	5366.6/5017.5	-0.25014	3.1438	0.00083399	0.99917	0.001668	0.0025363
GATCTCCAGAGGGGGAAACAG	5586.1	4919.4/4958.1	-0.17765	3.1437	0.00083413	0.99917	0.0016683	0.0025363
GATCAAAGTTTCTAGAACCTC	5976.1	5237.1/4983.2	-0.2258	3.1436	0.00083441	0.99917	0.0016688	0.0025363
GAACTGAAGACCCTAGAAATA	5626.7	4963.2/4966.3	-0.18053	3.1432	0.00083548	0.99916	0.001671	0.0025363
GACATAGGAATAACGACCAC	5196.1	4409.7/5135.6	-0.12262	3.1431	0.0008358	0.99916	0.0016716	0.0025363
GCCTCAAAATCTCTGCACCAG	4838.6	4759.1/4457	-0.070406	3.1429	0.00083629	0.99916	0.0016726	0.0025363
GCCCCCACGTGTGCCGCCTGC	4456.7	4540.1/4306.2	-0.010901	3.1429	0.00083644	0.99916	0.0016729	0.0025363
GAAAATTCAGCTTCTCGACGG	5655.2	5086.9/4882.5	-0.18203	3.1428	0.00083672	0.99916	0.0016734	0.0025363
GCAACGTGACAAATGCCAGAC	5403.3	4862.6/4888.6	-0.14822	3.1426	0.00083729	0.99916	0.0016746	0.0025363
GAAAACAGGACGATGTGCGGC	4501.4	4778.9/4123.6	-0.016159	3.1425	0.00083756	0.99916	0.0016751	0.0025363
GCTTCCACCTCGGGCACATTT	5017.3	4787.5/4615.5	-0.093771	3.1424	0.0008379	0.99916	0.0016758	0.0025363
GCTCTAACTTGGCCATGCCG	5927.4	5365.2/4862.5	-0.21295	3.1422	0.00083844	0.99916	0.0016769	0.0025363
GTTGAGTTTCTACTCTGTGAC	4550.1	4282.1/4680.5	-0.021989	3.1421	0.00083868	0.99916	0.0016774	0.0025363
GGGAGCTCTGGGCTGCTGGC	4887.3	4425.6/4865.6	-0.073176	3.142	0.00083887	0.99916	0.0016777	0.0025363
GTAGGACACACGAGTTATGCG	5391.1	4986.8/4773.5	-0.14362	3.142	0.00083902	0.99916	0.001678	0.0025363
GTTTCTTCTTTGCCCAGGAA	6483.9	5482.6/5222.5	-0.27659	3.142	0.00083903	0.99916	0.0016781	0.0025363
GATGCTAATTACGGAGAAGGC	6045.2	5582.7/4756.2	-0.22574	3.1419	0.00083925	0.99916	0.0016785	0.0025363
GCCAGCAGGACTTCTTTCCCA	6475.8	5658.8/5072.2	-0.27131	3.1411	0.00084158	0.99916	0.0016832	0.0025363
GAGAAAACAACACCCTGGTC	5127	4961.3/4586.9	-0.10287	3.1411	0.00084167	0.99916	0.0016833	0.0025363
GAGACTCGTATTGTCATATTA	4688.3	4523.3/4609.4	-0.03801	3.141	0.00084191	0.99916	0.0016838	0.0025363
GATACGCATGATTGCAAGAGG	5374.9	5084.1/4698.9	-0.13593	3.1409	0.00084223	0.99916	0.0016845	0.0025363
GAGCCTCAAAATCTCTGCACC	4501.4	4441.9/4514.8	-0.007397	3.1407	0.00084267	0.99916	0.0016853	0.0025363
GTACTTGTCCATCTTTCTCC	8588.4	6222/6158.8	-0.47229	3.1406	0.00084301	0.99916	0.001686	0.0025363
GTTATTTAACGAGGTCCACAG	5399.2	4815.5/4999.6	-0.13773	3.1406	0.00084308	0.99916	0.0016862	0.0025363
GCTCACATTTCCTTGCCTGG	6317.4	5428.7/5189.3	-0.25085	3.1406	0.00084311	0.99916	0.0016862	0.0025363
GCTTTGAGTACTGACTGATCA	6008.6	5268.4/5087	-0.21468	3.1406	0.00084314	0.99916	0.0016863	0.0025363
GAAACCTTAGGAAATGGAAAG	4887.3	4857.8/4482.1	-0.06563	3.1405	0.00084327	0.99916	0.0016865	0.0025363
GACTACTGGCTATCCGCGCCA	6130.5	5212.1/5253.7	-0.22835	3.1404	0.00084361	0.99916	0.0016872	0.0025363
GTCCCTCCAGCATCTCCAGAG	4769.5	5021.5/4210	-0.047269	3.1404	0.00084373	0.99916	0.0016875	0.0025363
GCAGCGCTCTAGACAGTACTA	5338.3	4889.1/4892.2	-0.12633	3.1399	0.00084497	0.99916	0.0016899	0.0025363
GTTTCTGCCACCCCTGCACGT	5342.4	5007.5/4784.8	-0.1258	3.1397	0.0008456	0.99915	0.0016912	0.0025363
GGAAGTACTTCCTGGCTAGT	6317.4	5163/5487.9	-0.24638	3.1397	0.00084573	0.99915	0.0016915	0.0025363
GTGGCAGAAAGGAAAAGCGG	5342.4	4985.9/4817	-0.12425	3.1394	0.00084651	0.99915	0.001693	0.0025363
GTGATGATCACAGATGCAGA	6609.9	5412.8/5497.1	-0.27701	3.1393	0.00084689	0.99915	0.0016938	0.0025363
GTAATCGGTCTGAGGTGTAGC	6427.1	5221.2/5558	-0.25394	3.1387	0.00084857	0.99915	0.0016971	0.0025363
GGAAGAAACAGCCAATGGAC	6528.6	5602/5273.1	-0.26378	3.1384	0.00084943	0.99915	0.0016989	0.0025363
GAGCACGGAACACCTGAAAC	4944.2	4649.9/4813.4	-0.063384	3.1384	0.00084948	0.99915	0.001699	0.0025363
GATTTCAAACAGAGGGGCAGA	5220.5	4883.3/4841.6	-0.10248	3.1383	0.00084953	0.99915	0.0016991	0.0025363
[truncated: 1,306 more rows]

## Sheet: Activation_NoEGF_ABE8e
sgrna	control_count	treatment_count	LFC	p.low	p.high	p.twosided	FDR
[truncated: 2,005 more rows]

## Sheet: Activation_NoEGF_BE3.9Max
sgrna	control_count	treatment_count	LFC	score	p.low	p.high	p.twosided	FDR
[truncated: 2,005 more rows]
