# Supplementary material for: Multimodal scanning of genetic variants with base and prime editing
Source: Nat Biotechnol. 2024 Nov 12;43(9):1458–70. doi: 10.1038/s41587-024-02439-1 (PMC12440817; doi:10.1038/s41587-024-02439-1)
Supplement: Supplementary file 5 — Raw sgRNA counts and MAGeCK outputs for drug resistance screens in MCF10A. [file 41587_2024_2439_MOESM5_ESM.xlsx]

## Sheet: Summary
Source data - Figure 2: Raw sgRNA counts and MAGeCK outputs for drug resistance screens in MCF10A. sgRNA sequences are reverse complements and correspond to the strand of the Illumina read.
Tab	Experiment	Base editor	Control samples	Treatment samples
Raw sgRNA counts	All	All	All	All
Drug_resistance_fitness_ABE8e	Drug resistance	ABE8e	Plasmid	Day 19, non-treated
Drug_resistance_fitness_BE3.9Max	Drug resistance	BE3.9Max	Plasmid	Day 19, non-treated
Gefitinib_resistance_ABE8e	Drug resistance	ABE8e	Day 19, non-treated	Day 19, Gefitinib
Gefitinib_resistance_BE3.9Max	Drug resistance	BE3.9Max	Day 19, non-treated	Day 19, Gefitinib
Osimertinib_resistance_ABE8e	Drug resistance	ABE8e	Day 19, non-treated	Day 19, Osimertinib
Osimertinib_resistance_BE3.9Max	Drug resistance	BE3.9Max	Day 19, non-treated	Day 19, Osimertinib

## Sheet: Raw sgRNA counts
Screen	All	All	Drug resistance	Drug resistance	Drug resistance	Drug resistance	Drug resistance	Drug resistance	Drug resistance	Drug resistance	Drug resistance	Drug resistance	Drug resistance	Drug resistance
Base editor	ABE8e	BE3.9Max	ABE8e	ABE8e	ABE8e	ABE8e	ABE8e	ABE8e	BE3.9Max	BE3.9Max	BE3.9Max	BE3.9Max	BE3.9Max	BE3.9Max
Day	Plasmid	Plasmid	D19	D19	D19	D19	D19	D19	D19	D19	D19	D19	D19	D19
Treatment	Non-treated	Non-treated	Non-treated	Non-treated	Gefitinib	Gefitinib	Osimertinib	Osimertinib	Non-treated	Non-treated	Gefitinib	Gefitinib	Osimertinib	Osimertinib
Replicate	Plasmid	Plasmid	R1	R2	R1	R2	R1	R2	R1	R2	R1	R2	R1	R2
GTCGTTCGGAAGCGCACGCTG	1257	1142	1576	1676	1036	901	1085	1008	7702	10379	6994	8188	4094	4458
GCGTGCGCTTCCGAACGATG	1075	1156	1941	2692	1079	1200	1326	1252	8226	8690	6272	7093	5935	6379
GAGATCCCGTCCATCGCCACT	2155	1907	10807	11520	7562	6411	9304	9956	15821	23140	11335	13968	12596	16274
GACCTAGAAATCATACGCGGC	1062	1148	1590	2121	1040	947	1173	1123	7507	9521	5900	6999	5128	6440
GAGCGATGCGACCCTCCGGGA	1566	1372	317	387	183	92	427	144	10620	12092	7640	7216	6634	7310
GCACGGTGTGAGCGCCCGACG	616	635	4562	5462	3372	2767	3934	3598	5021	6150	4162	4432	4011	4341
GAAGGTAAGGGCGTGTCTCGC	1389	1266	2303	3549	1216	1390	1493	1963	11250	13361	7830	9318	7821	9265
GCCCGCGCGAGCTAGACGTCC	1074	937	4619	6142	2682	2530	2836	2945	7878	10457	5181	7847	5685	6479
GTCAGTCTAACGCTCATGAC	1149	1098	881	740	545	460	564	545	7658	9270	5323	6492	5090	6692
GCCCGGACGTCTAGCTCGCG	591	562	2115	2116	1653	901	1796	1160	4213	4606	3083	3386	3105	3275
GAAGATCCCGTCCATCGCCAC	1485	1337	7249	7974	5400	4545	5360	6065	11487	13699	7846	8847	8547	9875
GCGACGAGGTGGCCTGTCGTC	835	700	4390	6381	3362	2963	3540	4132	5320	5720	4713	4433	5287	4134
GCCCGCGCGAGCTAGACGTC	910	917	2330	2370	1508	834	1182	1582	6697	8884	5590	7117	4946	6450
GCAGTACCGATCCGGCCTGCT	1248	1103	4070	4105	2634	1742	2800	2898	9232	11705	6848	9294	7460	8798
GCGTCTAGCTCGCGCGGGCCG	145	140	688	1369	643	651	597	810	775	1492	760	897	585	1064
GTAAAATTCCCGTCGCTATCA	1395	1306	2525	2509	1722	1297	1899	2357	8667	11322	6374	8380	5889	8458
GACAGTACCGATCCGGCCTGC	1372	1371	3936	3101	2663	1841	2740	2301	9901	12291	8878	8608	7667	7214
GGATCTACTTGGCACTCGCT	2105	1819	4903	6588	3448	2746	2991	4366	13271	19253	10995	14824	11372	13006
GTGCGTTCGGCACGGTGTATA	636	621	3878	4719	2610	2227	2689	3649	4941	6941	4474	4310	3447	4837
GCGCTGTGAGTCCAGGTTGTA	1396	1341	3309	3728	2595	1764	3205	3719	11406	11833	7788	9239	8230	8125
GTCCTGCCGCGTATGATTTCT	926	934	983	1178	497	439	825	545	6030	6350	2442	3119	2336	2518
GATACACCGTGCCGAACGCAC	1605	1448	1673	1444	2460	1564	775	515	6450	6500	2551	2024	3041	1856
GAGGCTAGTATAGATGCTTAG	1611	1544	2741	2844	1919	1313	2898	1640	11680	13554	9772	9643	8138	8849
GAATTTGCGGCAGACCTATGG	1351	1498	1436	1259	858	419	1050	489	9919	12984	6707	8102	5524	6616
GCAGTCGCCAGATCCGTGAAG	994	970	2034	2254	1105	1099	1236	2068	6497	8524	4781	7111	4261	8010
GAGTACCGATCCGGCCTGCTG	1857	1794	4089	5624	2558	2533	2920	3406	13870	17304	9788	14167	9882	14712
GCTCCCCGAAGAGCTCGCTC	1049	1048	1954	1580	1243	915	1366	1064	6233	7553	4908	5417	5440	4789
GACTTGATACAGTACCGATC	1957	1757	1629	2050	940	1152	1052	1149	10351	12930	7179	8807	7077	7061
GACTCGGGCGGACGCCGACG	928	853	4031	5197	3166	2402	3313	3132	5996	8110	4945	6998	3998	5457
GCGGACGACAGGCCACCTCGT	1016	977	4066	4086	2657	2034	2797	2489	8068	9288	5539	6138	4852	5819
GCCAGTATTGATCGGGAGAGC	1108	1201	1879	2175	1221	1395	1401	2212	8182	9886	7473	7410	6228	7098
GCTACTTGGAGGACCGTCGCT	1177	1114	2361	2479	1212	890	1196	1068	9057	11001	6665	7968	6812	6737
GTGCGACACTTACAGCTGCCC	1461	1420	2034	2569	766	582	790	696	9653	12870	6126	8478	5728	8543
GGGCTCCGGTGCGTTCGGCA	1579	1385	9345	10409	4748	4895	6665	7203	12375	16214	8389	8585	5046	5577
GATCAATACTGGACGGAGTCA	1937	1809	2926	3293	2127	1535	2172	2965	12982	14077	9760	11133	10706	9314
GTCTAAGAGCTAATGCGGGCA	1029	1035	1315	1366	924	707	1100	1262	8154	9154	5689	6707	6273	6099
GTGGGGGCCGTCAATGTAGT	1687	1469	3382	4513	2657	1876	2500	3347	11857	14547	7226	9845	7074	11070
GACGGGCATGGTGTAATTAG	1661	1602	2952	3216	2069	1356	2254	2326	12020	15125	9824	11101	8809	9353
GACACTCTCCCTTCTAGTGCT	1679	1482	2827	4079	1750	1818	2171	2918	11459	12987	9263	9329	8381	8978
GTGAACCGCACGGCGCCATGC	891	871	1981	2537	1515	1080	1554	1097	6015	7786	5349	5043	4083	4791
GATAACTGTGAGGTGGTCCTT	1902	2011	15037	16377	10634	7961	15967	12559	16749	21122	11595	18119	12360	14914
GCGTCTGCGTACTTCCAGACC	663	610	1607	2220	863	907	861	839	4433	5315	2099	2279	1681	1624
GCGGAATTTGCGGCAGACCTA	1357	1196	1811	1453	995	481	1150	569	9701	11843	7095	8734	5657	8753
GGGACTATGGATTGCTTAGC	1965	1904	4811	5944	3374	2567	3894	3028	11306	13309	8737	8080	8329	8350
GTCCGCGCTGAGAAGGTTATC	1487	1178	749	667	397	561	560	529	10089	12516	8953	9017	8815	7958
GCTTAATTCCTTGATAGCGAC	1162	1050	1064	1429	545	629	581	597	4680	6281	3757	4571	3490	3642
GCTGGCAGGGATTCCGTCATA	1597	1351	11801	12771	9628	7486	10083	10902	12324	15999	8311	9983	7737	9004
GTGCGAAGGCGCCACATCGTT	1504	1418	4803	5702	3761	3197	3278	4565	14232	16693	9576	11143	9667	10647
GCGTGGACAAGTGCAACCTTC	996	956	1629	1828	940	887	1105	1118	5377	6414	4057	4752	3215	4119
GCTGCCCGGCGAGTCGGGCTC	669	692	4950	5888	2985	3037	3710	4560	7332	7252	5487	4908	5609	4028
GATGCGACCCTCCGGGACGGC	1218	969	4094	4466	2320	2323	2502	3529	7750	8254	5982	5354	6186	5212
GCCAGCGCTACCTTGTCATTC	1561	1526	3305	4005	2101	1939	3328	4349	11554	14080	10999	11281	10120	11523
GTCAATACTGGACGGAGTCAG	1618	1701	2227	2246	1643	927	1410	2102	12049	15734	12750	11095	10302	10501
GTCTTGCCGGAATGTCAGCCG	1367	1422	2723	3051	2057	1322	2251	1959	10474	13274	7393	8148	6085	7451
GTTAAGGCCAGGCTATCAATC	1417	1400	2186	2368	1581	1354	2003	2195	9985	13455	8606	9350	7901	8142
GTCAGTGGGGAGTAAGTACCG	1362	1276	2413	2764	1505	1361	1528	2361	10063	12867	7716	8374	7809	7977
GTCCGGATAACCTTCTCAGCG	1444	1470	1325	1212	621	689	1219	1254	10692	14307	9301	9815	9556	9164
GAGAATTCGATGATCAACTCA	1406	1617	1701	1189	813	600	894	686	10014	11719	6439	8692	6644	7151
GACATCGATGGTACATATGGG	1768	1585	2127	2716	885	947	2636	2864	10934	12778	11928	12383	9787	11010
GCAATACTGGACGGAGTCAGG	1311	1158	1872	2016	1388	851	1246	1513	9710	10059	6972	7183	7061	6807
GACAATCATCTGGCAGCGAGG	1776	1642	2298	2959	1767	1405	4770	6413	8824	11505	6978	8195	7328	8016
GTTCACATCCATCTGGTACG	1615	1712	2909	3597	1834	1491	2783	1939	13053	14383	9573	9354	8338	8870
GCGGTAGAAGTTGGAGTCTGT	1506	1343	2762	3743	1584	1362	3884	3384	9723	13301	7871	9398	7150	8395
GATCGGTACTGTATCAAGTCA	1586	1608	2278	2922	1464	1185	1889	1482	11004	13845	8382	9242	8204	8391
GTCTGGAAGTACGCAGACGC	1335	1368	1870	2104	857	722	788	709	10108	11091	8208	8854	7915	7947
GCTTGGGATTACGCTCCCTCA	1379	1355	5576	7552	3290	3475	3185	5279	11036	13994	8788	10723	10334	9106
GTCATATGGCTTGGATCCAA	1562	1582	2295	2302	1862	1900	3045	4312	10231	13016	7119	9297	6995	10499
GTCGGCACGGTGTATAAGGTA	1311	1187	2293	2626	528	488	745	746	9099	10732	8415	8396	7374	7651
GGATCGGCCTCTTCATGCGA	1645	1632	4822	4689	3627	2073	4467	3243	12196	16460	10162	12993	9456	11724
GAGGGATTCCGTCATATGGCT	1676	1720	4586	5043	4362	3716	3557	4655	11716	14739	9482	10393	8636	7783
GTGTGTAACGGAATAGGTAT	1796	1739	2766	3208	1335	1351	1238	1904	11815	15482	8778	11019	8985	10030
GTCGCTTGGTGCACCGCGACC	863	907	1976	2111	1359	976	1619	1149	6409	7478	4903	6191	4604	5677
GAACGTTTACACCGACTAGCC	1548	1375	2296	3722	1832	2209	1927	2644	4276	5420	3316	4272	2440	4029
GAACGCCACAACCACCGCGCA	1274	1418	2757	2655	1517	1479	1464	2446	8759	12467	6627	8119	5768	7951
GATCCACTTGATAGGCACCTT	1527	1483	3136	3878	386	220	624	453	10817	12069	4328	5182	3751	4524
GCGGGCAGGTCTTGACGCAGT	1287	1176	1487	2031	344	418	353	375	9166	11610	5891	6059	4850	5297
GTGGCGATGGACGGGATCTT	1767	1704	4847	5448	3793	3098	3372	3536	13976	16926	9081	10163	6899	7913
GTAGACATCGATGGTACATA	1765	1648	2258	2026	842	644	2205	2321	11264	14003	7483	9458	9125	11223
GATGGACGGGATCTTAGGCC	1518	1559	5412	6645	3777	3536	4516	4410	9849	14801	7153	9843	6496	9147
GGCTTCCTACCTTTGCGGCA	1610	1702	3956	4565	2015	1800	2079	2198	14209	16390	9212	11130	9353	11231
GTTACTCGTGCCTTGGCAAAC	1353	1171	2607	3452	1742	1597	1947	1989	7601	11043	5212	8213	4748	7736
GTCGGGCGCTCACACCGTGC	1321	1194	3357	2866	2284	1318	2005	1775	9032	10405	7118	8314	8771	7820
GATCAATACTGGACGGAGTC	686	738	898	747	612	372	708	556	2461	2812	2070	2364	1764	1976
GGCCGACAGCTATGAGATGG	1566	1705	3725	3573	2216	1884	2404	2113	12854	16407	10004	11292	9058	9414
GGTCGCGGTGCACCAAGCGA	1176	1170	3137	3100	1181	884	1042	1196	4220	5519	2217	2820	2182	1916
GTCGGGCGCTCACACCGTGCG	1218	1269	2918	2359	1758	1071	2015	1615	11450	13842	8892	9271	9832	8188
GCCAGATGGATGTGAACCCCG	1387	1243	4042	5309	2804	2784	2987	4032	9918	12343	8206	9947	7120	8698
GACGGGGACACTTCTTCACGC	1473	1294	1967	2102	799	838	950	1109	8999	10529	7252	7506	7088	6177
GTCTGCGTACTTCCAGACCA	1716	1837	2874	3425	1090	1402	1066	1352	11865	15135	4886	6376	3678	3731
GTCCTACACAAGTGCAATCAG	920	981	685	1168	351	463	432	1623	7940	8840	6141	7567	5748	6932
GCAGATCCGTGAAGAGGCTAA	1574	1570	2796	2634	2039	1571	2214	1624	11294	14474	8384	9908	7964	8090
GTGGAGATCGCCACTGATGG	1827	1802	41	124	73	106	130	100	13778	17762	9670	12301	9010	11679
GTCTATCAATGCAAGCCACGG	1183	1334	2682	2350	1481	1154	1834	1908	9251	11432	8200	8754	5911	7381
GCGATCTCCACATCCTGCCGG	679	704	1410	1567	996	722	867	743	5272	6958	2559	3613	1774	2507
GTGTGGCGCCTTCGCATGAAG	1495	1551	3070	4005	1951	1814	2321	2609	10640	14815	7649	11101	7503	10470
GATAGTTAGATAAGACTGCTA	2094	1845	1516	2323	974	771	925	1107	9302	11061	6122	9227	5539	6868
GTTCAACAGGTGTTGCCTACG	1697	1650	6392	7118	4437	3518	5519	5421	14622	15725	10298	11969	11274	10782
GTTGTGTGACAAAGCGTAAGG	1706	1612	1799	2375	1115	1394	1527	2278	10558	11688	7935	8526	8679	7478
GATAGTACAAAGCTGTACCCC	1645	1322	3238	2602	1833	1392	1861	2073	9891	12974	7730	9196	7289	8523
GTCCAGACTCTTTCGATACCC	1266	1160	1083	674	522	352	627	544	7871	9743	6030	7057	5532	7797
GCTTGAAGGCTGTCCAACGAA	1399	1398	2354	2678	1631	1499	1515	2280	9889	11763	7813	10072	9615	11078
GTAGCTCTTAGACCCACAGAC	1539	1324	2517	2436	1602	1013	1587	1228	8856	9474	7056	7541	7212	7231
GCGCAAGTGTAAGAAGTGCGA	1041	1058	1310	1245	1098	610	965	842	7428	9020	5815	6535	5631	6386
GATGTGGAGATCGCCACTGA	1618	1764	943	586	458	297	531	247	13255	14687	9972	10434	9446	9554
GTCTTAATTCCTTGATAGCGA	1711	1699	1013	921	566	346	928	839	6460	7920	4399	5906	4050	4834
GTGAGCTTGTTACTCGTGCCT	1710	1579	6139	6362	3190	2977	2960	11385	9601	12564	7958	8284	7217	6905
GCCTAAGCATCTATACTAGCC	1381	1237	3252	3605	2553	1763	2097	2419	5396	5415	4301	4992	3461	4598
GTTCGGAAGCGCACGCTGCGG	1453	1460	3088	4312	2378	2808	1596	2511	13384	12719	9852	9419	8577	8235
GTCTGAAAAGGCCCTACGGCT	1256	1207	1459	2641	934	1069	1081	1721	11372	12712	9472	8682	9845	8157
GACCATCCCAGTGGCGATGGA	1284	1383	7062	7466	4432	3600	6204	4910	10419	12401	7860	9715	6112	8888
GATCTACTTGGCACTCGCTG	1990	1865	2769	3739	1881	2042	1957	2907	12216	13570	10401	10096	9833	9590
GTCTATATTCGCTGTGAGTCC	1900	1657	3235	3472	2741	1881	2810	2723	13167	17468	9670	12123	8753	11342
GCCCGAGGGCAAATACAGCTT	1399	1385	3426	4848	2425	2431	2247	3910	10423	14277	7528	11713	8106	12168
GAGCCCTTAAAGATGCCATT	1608	1393	2510	2382	1545	1203	1480	2494	9846	13054	7417	8979	6710	9334
GACTCCGTCCAGTATTGATC	1523	1586	2956	2764	2390	1154	3289	1384	9651	12279	7814	8495	6499	7515
GACAAAAGCGGTGCTATCCTT	1340	1284	6411	8127	5232	4825	4774	6801	8398	10810	7157	7535	6229	6970
GTCCTCAGTCAAGGCGCCTG	1180	1148	1859	2015	959	1021	1063	2035	10189	13646	5000	7936	4262	5891
GTTTCAGGGCATGAACTACT	1651	1693	731	964	335	409	484	595	9479	9223	6531	7347	5375	5957
GTGCTTTGTGGCGCGACCCTT	1303	1296	9092	11096	6810	5504	7211	8481	12176	15427	9208	11415	9034	10459
GGAGCAGCGATGCGACCCTC	1693	1687	5717	6461	3283	2999	4038	3797	16360	19435	12226	14407	12410	12517
GCGCCGCCCAGACCGGACGAC	490	514	1486	1920	1185	782	935	1193	3314	4494	2498	2895	1847	3305
GCTAATGCGGGCATGGCTGT	1532	1556	8633	9537	6332	4516	6680	7752	13186	16903	10442	12735	10663	12034
GGCTCTTACCCGTCCTGTGC	1429	1280	434	334	331	151	573	267	2160	3254	823	1263	831	982
GCTGTCGTCCGGTCTGGGCGG	610	692	3725	4466	2905	2312	3388	3315	6241	8187	5390	5851	4449	5639
GCACATCGAGGATTTCCTTGT	1555	1266	2920	2764	1610	1313	1767	2782	9930	12264	4257	4466	11018	10919
GCCCCGTCAGAGTAGAATAAA	1250	1187	1134	1743	1087	877	1117	1685	8223	10496	6400	7023	6032	6055
GCGCTCACACCGTGCGGGGGG	969	1038	6363	6706	3941	3108	4053	3663	7364	8374	7187	8426	9491	9922
GCTTCCACCTCGGGCACATTT	1289	1235	2166	2915	1528	1618	1882	2579	8711	10907	5902	7797	5509	8309
GCATCCTGCCGGTGGCATTTA	1567	1558	3607	3827	2380	1940	2469	2164	14773	16227	10509	10610	8925	9677
GAACCAGCAACAATTCCACCG	1436	1348	5912	7795	3990	4794	4269	5319	10161	13381	8122	9794	7195	9116
GCAAGTGTAAGAAGTGCGAA	1481	1517	930	924	570	457	498	649	9668	11520	7028	7987	7066	6826
GAAACTGCACCTACGGGTGAG	1588	1814	9127	10326	5740	5205	6513	8366	14471	18042	11377	12525	11090	11054
GACCCGTAGGTGCAGTTTGGA	1695	1536	2544	2931	1641	1540	1370	1692	12156	14275	8699	9682	8872	9267
GTAGACATCGATGGTACATAT	1420	1520	1178	1118	552	361	1413	1461	7525	9943	5900	7409	6993	9081
GGCCATGCTAATTACGGAGA	1784	1716	3877	3854	2278	2325	2732	2491	12482	14592	9258	10678	7866	11075
GTTGAAGGCTGTCCAACGAAT	1553	1533	1842	3302	1034	2137	1383	4227	11381	13808	8598	9549	7416	8212
GTCCTGGGTATCGAAAGAGTC	799	718	847	647	530	411	728	726	3751	4663	3224	3351	2711	3064
GCTCGTGCGTCCGAGCCTGT	782	739	3871	4688	2664	2339	2989	2917	5561	7349	4925	5418	4987	5030
GAGCGCCCGACGCGGCCGAGG	958	1044	2746	4464	2064	2167	2076	3255	7051	9596	5452	6416	5184	6550
GGACAGTGTTGAGATACTCG	1939	1903	3318	4243	1746	1573	2597	2608	13653	16855	8018	10814	8586	10762
GTGAACAATCATCTGGCAGCG	1398	1252	2452	2636	1334	1135	1361	1423	9681	13096	6879	9375	7396	8494
GTTATTGGAGCATGACCACGG	1555	1464	2873	3269	1920	1864	2087	2811	11647	13558	8975	10016	9028	10904
GATAGCTCAAAATCCCCCTGG	1611	1444	2709	2835	1450	1271	2354	1925	11837	14382	9214	12679	7900	11659
GTCCACGCTGGCCATCACGT	1393	1385	2754	3244	4088	3393	953	784	10128	12809	18626	17874	7516	7906
GAATGACAAGGTAGCGCTGG	1815	1903	2295	3146	1517	1619	2538	5882	13021	15012	9451	11071	13419	16645
GCTAAGCTAGGTCATTGTCA	1843	1973	3526	3362	2175	1403	2602	2308	10372	15710	7201	11755	7372	9540
GAGCCTACGTGATGGCCAGCG	1564	1508	4910	5270	2906	2757	3871	3770	11726	15254	10245	9975	9532	9614
GGATATTCTGAAAACCGTAA	1661	1678	1247	980	928	492	1000	696	5493	7373	4305	4568	4273	4255
GACCATGCCCGTCACCCCATG	1540	1495	3281	4086	2050	2012	2657	2451	11604	14924	8457	12018	8637	11735
GTGGGTCTAAGAGCTAATGC	1847	1614	2500	2515	1626	1062	2017	1648	9318	11563	7815	8116	7736	7504
GAGCCGGAGCGAGCTCTTCG	1400	1411	4552	5564	2969	2852	3835	4112	11928	14210	8352	9894	7607	8373
GTCGAATGTGCTGTTGACAC	1816	1430	1404	1516	1099	742	1474	1114	9982	13323	6737	9873	7298	9781
GACTCGGATTCCAGCCCACAT	1322	1110	7721	9783	5646	4702	6422	6154	10498	11824	8412	9165	7336	8332
GAGGGTTGTTGCTGAACCGCA	1718	1821	4552	5775	2128	2334	1923	3171	14614	17287	11421	12141	10147	8625
GCATCCATCTGGTACGTGGTG	1583	1564	10441	11246	5870	5137	7868	6515	12220	14349	9002	10107	6987	8168
GCGCTCATGACTGGAAACCAC	1194	1094	858	1052	651	555	802	1463	4473	5370	3782	3578	3833	4032
GAGTAACAAGCTCACGCAGT	1859	1892	3360	3194	2144	1470	1595	1118	14306	16354	10651	12983	10008	11010
GCAACTTCTACCGTGCCCTGA	1240	1419	1739	1765	917	905	1046	1347	9539	11663	7698	7526	6692	6740
GTCAGGTGCAGCCCAGCCGTA	1563	1531	4163	4156	3132	2033	2887	3344	11908	15498	8763	10439	8314	10737
GACCCCCTAAATGCCACCGGC	1273	1162	2114	1840	1245	825	1366	807	7535	9466	4932	5825	4491	5547
GAGCGCGGAGAGGTCGCCTGC	1411	1319	3936	4491	2487	2550	2822	4050	10060	11431	7447	8687	7195	7811
GTCGGGCGGACGCCGACGAGG	876	832	4708	5276	3201	2800	3667	3541	6463	7592	4568	5138	4164	5090
GAGTAACAAGCTCACGCAGTT	1585	1431	1993	2590	1060	1140	1025	638	11684	13421	8750	9758	8494	8572
GCACGTGGGGGTTGTCCACGC	1471	1218	9291	10413	5337	4118	6331	7009	11255	11774	8094	8398	8360	7177
GAATTCGCTCCACTGTGTTGA	1625	1629	2682	2685	1820	1187	1891	1379	11493	14443	8484	9508	7104	8830
GACGGATCTGGCGACTGTGAT	1699	1681	4901	5495	3466	2295	4011	3235	13698	16183	11285	11023	12034	10021
GTGACTCCGTCCAGTATTGAT	1644	1635	3212	3325	2269	1694	3095	3353	10186	13754	7864	10428	7170	10700
GTAGGGGCTCTGACTGATCT	2007	1949	5005	5713	2954	2667	2903	2793	14258	19083	10729	13999	10108	13718
GTCTGCAGTGTGTAACGGAAT	1731	1518	124	190	149	83	191	103	12491	14797	9804	10930	8844	9268
GCACGGATCTGGCGACTGTGA	1368	1481	2741	3857	1785	2300	2317	4303	11656	14276	8788	10251	7682	9692
GTGCGAAGGGCCTTGCCGCAA	1363	1326	6996	6891	3074	2239	2508	1748	12412	14401	9377	10379	8365	9558
GCTCATAGCTGTCGGCCCCAC	1158	992	7524	8701	5138	3819	5119	5055	7753	9721	3678	5247	3538	4688
GTTCTACTCTGACGGGGGCTC	1328	1308	2267	3898	1159	2147	1338	3530	10807	14034	7841	8520	7061	8268
GGTGGCCTGTCGTCCGGTCT	1278	1281	10178	10341	7608	5437	7211	8839	12052	15009	9409	11562	10551	11174
GTTAGCAGGTTATGAGTATC	1810	1745	2710	3378	1597	1881	1710	3278	15082	17874	12494	12664	12234	12584
GCTGTTAACCAGTCAGGTTAC	1324	1285	3014	4079	2151	2150	2747	3885	10891	12959	8330	10535	9392	8837
GGTGATGGTTAGCTACTAGT	1895	1754	2900	3728	1831	1708	2137	2363	11425	15517	8429	11008	7661	9686
GTGCGCTCTGCCCGGCGAGTC	621	580	1769	1827	1072	965	1100	1294	3714	3763	3092	2808	2510	2626
GATGAAAGAGCCCCCGAGATT	1493	1495	3707	4194	2817	1573	2901	2868	14809	16038	10691	11534	10108	11003
GAGGTGGCCTGTCGTCCGGTC	854	815	3620	3587	2012	1754	2394	2307	4239	5234	3521	3959	2986	3082
GGGATCTACTTGGCACTCGC	1945	1601	2495	2508	1368	1357	1366	1916	6905	8250	4867	5560	4567	5227
GCTTTTATTCTACTCTGACGG	1258	1373	1800	1956	1235	1043	1390	1528	9151	9440	6178	6978	5814	6323
GTCCGTTCCCAAAAGGCCCGC	915	825	1850	2146	1123	985	1529	1364	6884	7444	4962	4756	4278	5316
GTCCTCAGTCAAGGCGCCTGT	1274	1247	1141	1213	732	617	793	814	10905	14835	5889	8641	4973	6038
GCCATGCCCGTCACCCCATGA	1619	1566	3747	4073	2218	2029	2748	4147	12907	15142	9179	11164	8255	11330
GTTTCTGCCACCCCTGCACGT	1547	1315	2190	2702	1519	1238	1716	2121	9320	10938	7082	7851	7114	7185
GCGTCAATGTAGTGGGCACAC	725	664	886	944	593	291	482	525	5096	5701	3141	3669	2957	3574
GCATGATCATGTAGACATCGA	1668	1752	948	1176	356	198	597	1136	8531	9965	4676	5615	5597	5832
GTCTACTTGGCACTCGCTGGG	1685	1740	2124	2452	1060	1209	1244	1853	10779	16190	8980	11001	8600	9456
GAGGGCTCATACTATCCTCCG	1508	1450	5831	7643	4284	3913	4950	6386	12505	16259	8919	11136	10503	11489
GTACTGTATCAAGTCATGGC	1706	1581	1767	1966	1171	939	1192	1372	7879	9335	7743	6987	6048	6369
GAGTAGCTAACCATCACCCCC	1652	1319	2753	4501	1648	2549	1969	3613	10299	12940	7337	9197	7765	9106
GCATGCCTTGTGCTCCCCCGA	1464	1463	3374	3627	1872	1475	1969	2357	11797	14045	7987	10303	6984	8707
GCGATACAGCTCAGACCCCAC	1523	1210	1735	1966	1917	1345	2559	2863	9277	12617	6633	8285	6022	7481
GCTCCCAACCAAGCTCTCTTG	1398	1377	1889	2034	1247	943	1107	1835	7662	11674	4843	8156	5021	7465
GATCGCAAAGGTAATCAGGGA	1501	1551	1469	1450	874	652	1287	1102	7713	10801	5696	8049	6116	7402
GCGGGGGGAACAGACACGTGA	1346	1358	2445	2608	1610	1131	1835	1941	9141	11913	7597	8589	7334	7185
GACAGATAATTGTCCCACAGC	1679	1611	1963	1751	1478	873	1641	1111	8661	10724	6491	7085	6036	6032
GGTGTATAAGGTAAGGTCCC	1933	1783	5569	6353	1881	2116	2572	2570	14485	17240	12116	13161	14220	11643
GTAGGAAGCCCGCCGGTGTG	1475	1512	11639	13097	6811	5373	6414	7567	14595	17819	11243	11590	8766	10785
GATGCTAATTACGGAGAAGGC	1546	1488	2482	3086	1772	2022	1797	2388	10338	11596	8220	10871	9108	12636
GCACATCCATCTGGTACGTGG	1203	1075	1555	1650	988	693	1084	1134	5526	7315	4079	4933	3747	4309
GCGTGATGAGCTGCACGGTGG	1102	1045	3609	4495	609	511	911	704	8896	12393	8691	8588	7267	8166
GTCTGTCACCACATAATTACC	1757	1567	1551	2042	1009	1118	1311	1748	7823	11198	5190	6391	4599	5465
GTGCAAATAAAACCGGACTGA	1595	1520	2162	2578	1599	1471	2321	1605	8928	11965	6254	8382	5101	6676
GCTGAATGACAAGGTAGCGCT	1291	1329	1874	2084	1097	947	3367	2398	9183	10951	7410	7170	9587	7022
GCGTCGGGCGCTCACACCGTG	459	480	1297	1543	1182	820	947	1276	3727	4348	2939	2774	2417	2957
GAGGCAGCCACCAAATTAGCC	1152	1124	4740	5376	3221	3139	3445	3641	5821	8318	4536	5205	4586	4300
GCCCTAAAAGTTGCAGCCCCC	1053	1003	1703	1973	930	890	954	922	7705	10593	6259	7919	5127	7583
GCGGCGGGCTTCCTACCTTTG	922	1036	7099	8634	4448	4121	4983	4378	8932	12409	5682	7617	4963	5840
GCGGGCGCTCACACCGTGCGG	976	950	4363	5734	2851	3064	3653	5728	7073	8486	6640	6164	6347	7340
GGGCGTTTTCAAAGCTCAGG	935	974	1592	1484	979	722	1012	1216	5184	6053	3980	4578	3406	4408
GTGGTCAACTTACTGTTGCT	1910	1704	3128	4187	1391	1149	1462	1206	12611	15846	8521	11297	8319	12296
GCGACCTCTCCGCGCTGAGA	1292	1232	3563	4634	2403	1996	2121	3976	11006	12947	8369	10620	8270	10367
GAGCCACGGTGGAATTGTTGC	1319	1293	2672	5516	1916	3272	2030	3187	10559	13441	7811	9185	7870	8354
GCATGAAGAGGCCGATCCCC	1541	1366	3212	3991	1834	1742	2487	3623	9737	10416	6819	7938	6089	6971
GACTCACCCGTAGGTGCAGTT	1678	1425	571	355	369	200	372	208	7677	9565	3829	4706	3468	5657
GCCTTAGCCTCTTCACGGATC	1653	1631	3791	3527	2443	1634	2376	2380	11950	14904	10444	11542	10218	10364
GGTCTTCCTGATTGATAGCC	1692	1556	6286	7120	5405	4140	4861	7306	8006	10237	6544	9296	6037	9550
GTGGCTTGCATTGATAGAAAT	1488	1344	1725	1850	1355	920	1531	1070	9406	11821	7440	8173	6608	7977
GTGCGACCCTCCGGGACGGCC	1155	1063	5277	5831	3446	2622	3686	4467	6592	8618	4707	5503	4958	4524
GTGTTCACTGACTTACGTTTC	1385	1364	6153	7936	4192	3940	4596	5086	12248	13217	8480	9994	8735	8974
GTTCCACCTCGGGCACATTTT	1674	1639	5451	5491	3053	3140	3496	4772	13630	19356	10506	13225	9496	11356
GACATCCTGCCGGTGGCATTT	1254	1080	3523	3887	2354	1988	2037	1901	9085	12129	7022	8755	6907	7267
GTGGCCTAGGGATTAGCCACA	1311	1327	6772	8377	5171	4269	5416	5648	9807	14221	8755	10958	7527	10308
GCAGGAGGGGAGTCCGTGACG	1267	1178	4085	6454	4969	4750	3826	5523	11621	13261	9960	8598	9011	7842
GAATTCGCTCCACTGTGTTG	1788	1792	7772	8847	4676	4301	4857	5285	15447	17640	9283	11984	7949	8402
GCTCGTGCGTCCGAGCCTGTG	874	879	3741	5064	3147	2866	2745	3592	6435	9405	5708	8314	4695	7957
GCTAATGCGGGCATGGCTGTT	1078	901	7705	9363	6056	4955	5989	6799	9047	9950	7774	6437	6753	7044
GCATCTATACTAGCCTGGTAT	1575	1636	3408	3542	2198	1669	2188	2511	10501	12631	8407	8380	7476	7878
GTAAGAGGCTCCACAAGCTG	1617	1537	6865	9212	5660	5860	5952	6767	12107	15094	7602	9997	6234	8006
GTGATGGTTAGCTACTAGTT	1843	1552	3914	4699	2525	1836	2919	3303	11610	15433	9120	11352	9638	10887
GCCATCATTACTTTGATTAC	1348	1270	1304	2334	896	1162	1097	1681	8002	10396	6220	6600	5343	5841
GCTGCGTGATGAGCTGCACGG	1159	1202	1990	2428	539	478	675	695	8989	11442	7220	9505	6495	8704
GTGACCAGGTCTCAGTCAGCG	1529	1508	3931	5151	2687	2781	3910	3995	11052	13807	8294	10075	8366	8632
GTGTGACTGAACATAACTGT	1705	1913	2406	3333	1388	1776	1899	2160	11907	16376	10330	11912	11616	10950
GTGATGCAAGAAGATGCACGA	1614	1584	1531	1952	760	900	933	1994	7278	10221	5869	6987	5519	7142
GTGAATGACAAGGTAGCGCTG	1467	1436	2827	2066	2045	1236	4444	3898	10502	12894	9119	9171	9184	10051
GTGTGACAAAGCGTAAGGAG	1553	1606	2079	3068	1308	1868	1337	2438	11620	12842	9287	9485	9270	8991
GCTCTCCCGATCAATACTGGA	1390	1423	1303	1597	742	776	1268	1532	6269	6934	3846	3920	3395	4104
GCATGAAGAGGCCGATCCCCA	1770	1889	9186	10339	4448	3926	7328	7305	17067	21326	12099	14877	10359	14160
GAAATCCTGCATGGCGCCGTG	1394	1383	2419	2959	1478	1235	1324	1910	10162	13404	7164	9731	7313	9964
GGGACACTTCTTCACGCAGG	1686	1593	526	570	200	167	302	262	7258	10331	2640	4414	2828	3690
GGCTTGCATTGATAGAAATG	1793	1664	2881	3333	2160	1798	2802	1873	14766	18871	12094	13366	11677	12667
GACGTGGAGAGCATCCAGTGG	1406	1301	3330	4929	1917	2114	1863	3282	9934	14077	9166	9926	7283	9565
GTGGTACATATGGGTGGCTGA	1838	1794	350	543	152	235	290	282	6568	7315	2570	3885	3042	2948
GACTTGATAGGCACCTTGGGA	1552	1542	3099	3354	358	286	707	429	11570	13226	8060	8103	7604	7200
GCAGTAGCATTATGAGTAGTG	1501	1572	1963	2228	1198	971	1288	1974	12390	18397	8492	11986	8454	10768
GATCCTGCCGGTGGCATTTAG	1591	1505	4189	4934	2847	2540	2878	3226	12060	14486	8535	9844	7607	8316
GCAGATCGCAAAGGTAATCA	1384	1403	293	419	149	152	182	267	9000	10949	7483	7802	6917	7122
GCCCGGCGAGTCGGGCTCTGG	1211	1176	8061	7387	5287	3990	5308	5513	10200	13074	8095	8827	8581	7568
GTAAACCAGTCCGTTCCCAAA	1743	1601	6794	6691	2443	1530	3232	2773	10843	13005	7071	7823	6801	8079
GATCACGCAGCTCATGCCCTT	1715	1453	4407	6563	2256	2187	11873	15187	11442	15400	51571	57163	11283	13906
GACCAGGCAGTCGCTCTCCCG	1434	1441	770	656	385	356	541	279	9765	13645	4710	6124	4542	4625
GAAGGGCCTTGCCGCAAAGGT	1610	1602	4854	5027	3315	3025	3914	3405	16989	18270	11476	13722	10542	13231
GACATCCATCTGGTACGTGGT	1669	1538	3577	4141	2578	1831	2802	2340	12741	15497	8606	10277	7387	8221
GCCTATCAAGTGGATGGCAT	1241	1132	405	435	145	131	176	202	7130	10971	4675	7608	4769	6608
GAGGGGAGTCCGTGACGTGGA	1586	1651	4554	4327	3248	1992	3880	3238	12782	16041	10355	11774	8517	10681
GATGGAGGAGATCTCGCTGGC	1430	1499	8503	11391	5010	6341	6026	13284	10468	14528	7939	10295	8155	10122
GGCCTAGTGAGAGTGGCACT	1327	1383	3432	4083	2441	1754	2814	2342	11172	15470	8879	12683	8053	12862
GCGACCCTCCGGGACGGCCG	613	599	2687	3158	2192	1656	2011	1918	3898	5053	2498	2983	2454	2668
GCACACCAGTTGAGCAGGTAC	1285	1358	53	52	64	49	101	50	2851	3509	1112	1474	1407	1529
GTCGTCCGGTCTGGGCGGCGG	734	708	5371	7192	3788	3081	3644	4407	6499	8207	5375	5774	5858	4959
GTCCTCCAGAGCCCGACTCGC	1235	1060	1310	1272	679	474	729	590	8476	9430	5435	5262	4816	4876
GTTACCAGGCAGTCGCTCTCC	1012	937	1786	2326	805	800	589	567	5378	6882	2255	3236	2918	3027
GTCCCATGACTCCTGCCGGGC	1179	1066	2328	2850	1673	1182	2056	2053	6732	8025	5812	5573	6686	4934
GCACAGTGGAGCGAATTCCTT	1228	1466	8260	9467	5294	4690	6047	6533	12612	15806	10469	9699	8330	8674
GTAATCGGTCTGAGGTGTAGC	1671	1582	4704	5233	3352	3220	3435	5215	9415	12708	8047	8428	6877	8776
GCATCTATACTAGCCTGGTA	1804	1752	4527	4134	2927	2130	2891	4012	11837	13778	9711	9481	8078	8631
GAGGCTTTCTGTAGGGTATTA	1132	1252	2943	3233	2122	1347	2124	2160	8963	14219	7961	9832	8212	9132
GAGAGCCGGAGCGAGCTCTTC	1184	1221	5970	7091	5264	3965	5346	7147	12761	15127	11149	10465	10041	10166
GACAGAGCCAGCGGGCCTTTT	1194	1236	5706	5321	3670	2816	3955	5108	11057	13630	8253	9203	9395	7497
GTGGAGGTCCGTCCTGTTTTC	1568	1549	6278	5579	3618	2440	5292	2381	14226	20982	10792	12874	11644	11249
GCAACGTGGAGAGCATCCAG	1296	1343	3441	4363	1936	1676	1815	2065	10226	13069	8312	10043	7893	8465
GACTCCCCACTGATGGACCAG	1747	1627	4084	4465	2683	2049	3085	2619	11085	14826	9258	10625	7927	9688
GTTCCCAAAATGTGCCCGAGG	1369	1439	2621	2464	1948	1068	2225	1955	10064	13134	7715	9657	7606	8852
GTGAACACTTACCCATTCGT	1656	1649	2933	3190	1672	1667	2048	1790	8595	12070	6090	7862	6540	6568
GGGCGCTCACACCGTGCGGG	1246	1280	4547	6633	2640	2867	2798	3138	9681	11730	8241	9349	7337	8591
GTGATGGTTAGCTACTAGTTG	1738	1782	3896	4130	2823	2451	2971	3334	15804	18450	12288	12947	12587	11801
GCGGAGAGGTCGCCTGCCGG	1273	1246	5468	5548	4156	2463	5590	3414	10502	13557	7687	9810	8716	9203
GTGGAGGAGATCTCGCTGGCA	1979	1685	7819	8636	5540	4462	8797	11016	14472	18542	10242	12369	11170	12613
GTGGGGCCGACAGCTATGAGA	1422	1285	2108	2649	1260	1131	1260	1256	8557	10164	6831	7947	5695	6487
GATGAGAGTATGGCATGCAAC	995	936	1654	1681	1385	712	1038	983	5862	7661	4695	5315	4027	5239
GTTCCCGGACATAGTCCAGG	1322	1369	3830	4683	2136	2153	2349	3303	9485	13337	5040	6453	2747	2648
GAGTGAGCTGCTATTCCACGT	1503	1349	7969	10195	5547	5198	5463	8644	11730	16755	9668	11570	7544	10402
GATAACCTTCTCAGCGCGGAG	1615	1641	2164	2602	1273	1504	1316	1856	11797	15662	10102	10934	9370	9988
GAGAAGACATGGACGACGTGG	1471	1574	2622	2773	1437	1216	2925	2424	10611	12645	7682	9157	8513	8081
GACCCACTCTGTCTCCGCAG	1757	1785	5997	6614	3501	3973	4290	7118	11251	15282	10217	9859	7979	9130
GCCAACAGTCTTACCAAGCCT	1568	1611	3594	4409	2540	2219	2851	3387	6074	8099	4253	6336	3724	5851
GGCTCTAGAATTTCAAACAG	1535	1382	1952	2318	1221	881	1050	1737	7221	9519	6214	7293	5799	6654
GCGCAAAGGTAGGAAGCCCGC	959	848	175	367	127	125	190	161	5234	6823	3787	4468	3970	3954
GCTTGAGGGAGCGTAATCCCA	1291	1379	445	680	287	293	450	293	10398	13736	6987	7875	6176	7071
GTTCACTTTCCACTCACCCGT	1541	1636	2654	3101	1696	1747	1873	2215	12626	17906	9823	11290	10862	10534
GTATGATTTCTAGGTTCTCAA	1447	1453	1212	1430	707	715	840	549	8755	10870	4248	5142	3276	3530
GCAGTGGGGAGTAAGTACCGT	1648	1503	3937	4103	2162	1913	2190	3112	12605	15141	9527	12500	8399	10266
GAGTCCCGAGCTAGCCCCGG	1288	1344	6875	6813	4242	3606	4440	5064	12807	15557	10098	11003	8074	10211
GTGATCCAAGCTGTCCCAAT	1833	1688	3070	3239	2065	1880	1758	2415	12016	14664	9110	10146	9055	9211
GTGTGTGACAAAGCGTAAGGA	1706	1539	2039	2989	1170	1748	1399	2697	10284	13051	7432	9574	7054	10659
GAGCAGCGATGCGACCCTCC	1359	1261	2539	2781	1472	1015	1534	1567	10603	13712	7724	9204	6922	7620
GCTAAAGTCCACATAAGGCTG	1477	1508	4583	5140	2294	2252	2869	3881	12620	15235	9878	10811	9613	10677
GGTTTTACAGCCCCCAGGCA	1601	1505	2749	3596	1307	1795	1815	2477	11034	13188	8141	8987	6583	7764
GCAACTTTTAGGGAACTTGT	1629	1511	1087	1278	1128	552	1035	749	6666	8210	5443	5380	4723	5103
GCAGTGCTCCCCCTTACAACC	1689	1472	2621	2613	1791	1545	1794	1837	10429	11167	8631	8280	7468	7169
GCCACTGCTAAAGTCCACATA	1695	1782	4030	4473	2532	2131	2436	3348	14028	18817	9780	13746	9291	13359
GATGATAGCTCAAAATCCCCC	1842	1641	2425	2730	1743	1120	1954	1713	9207	12987	7186	9104	8171	8902
GTATCTTTCATACCCATACC	2016	1850	1643	2391	1197	1150	1328	1623	9524	13318	7386	9456	6895	8783
GCACACTGGATACAGTTGTC	1239	1300	540	617	177	221	221	279	9817	13035	6470	7388	6177	6757
GCCAGCGGGCCTTTTGGGAA	1305	1272	3314	3558	2437	1800	2174	2666	9921	13785	7882	9863	6786	8250
GTGTGTTCCCGGACATAGTCC	1593	1623	8189	8180	5165	4094	5650	5137	12086	17172	7319	9486	3437	4004
GTTCTTAGACCATCCAGGAGG	1662	1732	556	645	248	202	452	303	12983	14778	10632	10301	10198	9592
GAGTGGGGGCCGTCAATGTAG	841	889	1724	2129	917	1088	1232	1720	5873	7699	4730	6235	4250	5747
GCAGTGTGCCCACTACATTGA	1342	1314	3109	2998	2002	1484	1751	2418	10039	12718	7651	8061	8408	6990
GCAGGCTAGTATAGATGCTTA	1398	1330	1988	1915	1009	759	1036	1406	10783	13434	8189	9329	7892	8475
GCTAGAGAAGTTATTCAGCCC	1254	1122	1646	1462	1098	853	955	1187	7112	9954	5206	6329	5347	6061
GTTTGGATCCAAGCCATATGA	1591	1545	2191	2386	1227	1126	1379	1865	7602	8747	6626	6446	7001	4903
GATCTACTTGGCACTCGCTGG	1904	1823	3848	3649	2570	1770	3146	2342	12792	14430	10597	10602	8927	8792
GAGCTGTACCCCTGGTATGGC	1456	1407	5282	6522	3547	2888	4271	3541	9905	11398	8491	8814	7475	8406
GCATTTAGCTTGGTCTGAGGC	1488	1361	2978	2926	2069	1611	3469	3036	10126	12809	8055	9713	8244	10354
GTGCGTCAAGACCTGCCCGGC	574	605	1703	2524	1246	1163	1397	1862	3792	5669	3142	4346	3662	4371
GCTGATCCCTCATGGGGTGAC	1379	1297	5165	5662	3332	2558	3051	4304	9838	13427	7650	9198	5877	7755
GCTTTGAGTACTGACTGATC	1671	1574	2674	3816	1793	1792	2036	2653	10665	13295	8045	8984	7457	8554
GGGTTGTAGAGCATGAGTGG	1743	1719	1948	2125	631	589	680	426	13572	17214	11171	12114	10759	11398
GCGGGCCTTTTGGGAACGGAC	983	993	3256	3469	1732	1997	1497	2173	5844	8063	5531	5501	5323	5287
GAGCCTGAACATAACATCCTT	1860	1813	7714	8755	5016	3981	4445	4552	12816	15465	8912	10860	8293	9692
GTGCCACAACCAGTGTGCTGC	1399	1156	1921	1683	1204	830	1180	1443	8541	12471	7721	8952	6863	7859
GTAGTGCTTGGAGAACCTTCA	1570	1617	4321	5863	2625	3012	3098	3772	12084	13728	8795	11333	10019	9127
GTGTGCTCCTTGCTCACAGTT	1706	1513	8421	9002	5507	4721	5968	6170	11168	17107	8985	10866	8195	11732
GTCCATCGCCACTGGGATGG	1411	1333	7165	7727	4932	4352	5411	5423	10743	13658	7222	8904	7537	9483
GTGAGCGCCCGACGCGGCCG	910	869	4613	5743	3185	2492	3630	3637	7213	9178	6066	6332	5178	6686
GAACTTCCCAAAATGTGCCCG	1459	1442	3517	4063	2535	1976	2609	2727	12895	14498	10475	11403	9305	10714
GAGCCTTCTCCGTAATTAGCA	1152	1123	2678	2635	1947	1318	2815	2354	7031	8898	5272	6176	5466	5994
GACACCAGTTGAGCAGGTACT	1915	1693	132	160	97	123	231	327	3710	5450	1490	2811	1753	2062
GATCCTCAAGAGAGCTTGGTT	1593	1652	81	69	106	57	125	117	12945	16691	10341	12690	12476	12996
GATCAGTCAGTACTCAAAGCT	1633	1550	2675	3180	1990	1447	2513	1807	11250	11849	7997	8670	8061	8026
GCTGCGTCTATCATCCAGCCT	1304	1382	3437	4238	1892	2068	2454	3639	4960	5815	3410	4520	3222	4712
GATTTGATGACTGGTATTAG	1976	2087	2687	3009	1776	2123	1895	2611	14099	18100	12282	13291	10139	10844
GCTAGACGTCCGGGCAGCCCC	917	853	3431	3712	1941	1467	1572	1231	5672	7998	4161	6388	4848	6076
GCACCTAGCAGATAAAACTAT	1542	1424	963	1491	729	777	875	790	7925	8470	6453	5666	5998	4822
GAGCTTCTTAGTGCTTCTGC	1591	1532	2800	2998	2060	1226	2163	2013	8989	11732	6201	8284	5438	6828
GACCAACAGTCTTACCAAGCC	1470	1235	3372	3575	2586	1854	2757	2650	6711	8138	4118	5888	3146	5991
GCTGCGCTCTGCCCGGCGAGT	1153	1036	3687	4080	2735	2006	3248	3040	8026	10339	6487	6967	6811	6536
GTGTAGGGGCTCTGACTGATC	1434	1434	3439	4097	2196	1918	2314	3689	10620	14714	7386	10279	8763	9239
GTTATCTGCTAGGTGATAGGG	1705	1709	2865	3035	1734	1339	1777	1709	10961	15591	7342	10920	7640	9476
GCCCACAGTGAAAGAAAACGC	1420	1149	662	613	539	373	718	507	4097	5826	3227	4055	3177	3251
GACGTTGCAAAACCAGTCTGT	1475	1684	1897	3212	1433	1302	1403	2041	11778	16051	8393	11151	7895	10590
GTCAAGTGTGAGTGACTGGT	1437	1522	1102	865	587	338	701	378	12074	15767	9300	10550	8409	8952
GTAACCTCCTACCCCTCCAGA	1432	1399	1121	1001	424	300	537	309	6282	8665	3655	5083	3024	4414
GCGGAGAGGTCGCCTGCCGGA	1447	1417	4067	4768	2508	2351	2761	2807	10565	13371	7010	9119	5837	9250
GAACTCCCTTGGCTCACTGAG	1366	1324	1374	1932	714	709	855	1279	3365	5040	950	1762	1053	1192
GGACAAGTGCAACCTTCTGG	1603	1661	2282	2376	1183	960	1417	1095	10512	13081	7667	8953	7156	8682
GTCGCAAAGGTAATCAGGGAA	1531	1401	577	635	319	318	431	385	9878	12807	8122	10152	7142	8426
GTATCCCAGGTATAATTTGTG	1483	1436	1936	3015	1361	1492	1604	2407	12305	14608	10371	10305	8829	9927
GCCAGGAAGTACTTCCACCT	1337	1294	8496	9223	6206	3960	6725	5217	9953	14727	7662	10044	7698	8507
GTCTTCTGATCTATGCCCCAA	1829	1551	1667	1470	1093	1026	1094	2077	12180	14206	10661	9562	9469	8583
GTGATAGCTCAAAATCCCCCT	1521	1319	2667	3597	1694	1846	1768	3688	12841	14072	10812	10936	10163	9428
GATCCCAAGGTGCCTATCAAG	1672	1663	252	212	189	132	232	144	10545	14646	7322	10482	8527	10108
GTGAAGATTTATTAGGACCT	1642	1638	3247	3470	2497	2093	2726	2818	11522	13761	9616	9851	9960	9593
GCGGTACTTACTCCCCACTGA	1225	1256	3738	4280	2687	2066	2648	2460	8432	10602	6691	9122	6393	10355
GCCGGAATGTCAGCCGAGGCA	1339	1329	2387	2420	1263	957	1250	1118	8939	12190	6050	7831	5247	6399
GCATCGATGTCTACATGATCA	1465	1451	2436	2487	1360	1050	2563	3106	9616	11466	8867	6978	8995	6992
GTGTAAGGTTTTACAGCCCCC	1300	1229	2572	3567	1922	1677	1881	2171	11124	12737	7587	8625	8468	7879
GTGTGGGTCTAAGAGCTAATG	1643	1619	2367	2838	1879	1350	2167	2187	11109	14362	7782	9468	7691	8896
GCGTGGAGAGCATCCAGTGGC	721	609	2609	2935	1209	1622	1358	1744	4965	4901	3805	3581	3103	3765
GCCTACAGAAAGCCTGTCCAT	1688	1424	3837	5275	2830	3126	2738	5514	9684	13192	7409	9364	7437	9276
GATCCTATGGATTTGATGAC	1857	1797	3096	3165	1850	2262	1981	2757	12848	15701	9719	11439	8982	9874
GCTTCGCACTTCTTACACTTG	1490	1409	2668	3527	1547	1586	1458	2414	10447	12671	8691	8925	7901	8827
GATTCGACAGCCCTGCCCACT	1546	1392	9052	11356	6174	5329	6912	7788	13703	18554	10100	13095	9978	11404
GTAAATGCCACCGGCAGGATG	1410	1529	2635	2390	1255	968	1140	1018	11700	13698	9933	8979	8150	7798
GTAGTTAAATATACGTTTCAC	1524	1452	4652	4147	3539	2074	3994	3525	8935	10460	6302	7180	7750	6610
GTGGTAGTGTGGGTCTCTGCT	2103	1689	9776	10563	6806	5567	6006	6773	15064	19389	10525	14004	10058	12892
GCTCACAACTGCAGACATAAG	1393	1328	955	1293	798	722	1004	1340	6553	7583	5062	5677	4360	5351
GCTTTCTTAACAATGCTGTAG	1599	1483	1850	2124	1229	917	1675	2683	9453	11240	7647	8021	7979	8227
GAAGGTTCTCCAAGCACTAGA	1631	1641	1482	2550	1180	1344	1243	2553	6026	7263	4877	5002	3793	4769
GTAAGGTAAGGTCCCTGGCAC	1414	1266	5964	5363	2764	2003	2622	2245	11461	14912	8947	11904	8051	10793
GACAAAGCTGTACCCCTGGTA	1538	1558	3024	3812	1880	2262	2180	3363	11632	15981	8983	11792	8720	11477
GAGCCTCAAAATCTCTGCACC	1387	1108	2379	2563	1433	1697	1961	2096	8268	10276	7160	7947	6132	7440
GTAGGATACTCTTGGGAACC	1757	1694	2547	3128	1570	1900	1932	3046	12651	14580	9260	10195	9441	9615
GTAGCCACAAGGACATGGACT	1736	1665	5752	6307	4295	3106	4525	4432	13014	18565	10299	13009	9755	10666
GCGACTGTGATGGGCAGGTC	1215	1163	3078	3051	2139	1833	2466	2078	8577	10834	5407	8512	4823	7884
GTTCAGCAAACACCTAAGCTT	1587	1697	1599	1968	1115	1077	1528	1582	9640	12608	6881	9816	7388	9043
GTGCGCGGTGGTTGTGGCGT	1438	1295	7556	9053	5170	4531	7791	6469	11808	15328	9104	10424	8762	9625
GGTTGAAACCCTTATTTCTA	1453	1459	4208	4766	2907	2315	3121	3566	11233	13432	8115	10975	8344	9724
GTACCAGGCAGTCGCTCTCCC	1381	1307	3171	4125	1405	1380	1066	1035	6842	8876	3230	4103	2796	3360
GTGTAAGAGGCTCCACAAGC	1439	1432	4661	5484	3395	3545	2701	5232	10114	12329	7209	8540	8265	8111
GCTTACAGCTCTGGCCACAAC	1435	1267	1871	2338	1148	999	1734	1499	6594	8210	5397	5701	4159	5620
GAACCTGGCGGCCCACGTGC	1307	1374	3011	3176	1672	1463	2539	2168	7762	11404	6304	8355	6228	7202
GACCGATTAAACGCAAATCTC	1567	1560	1636	1883	998	1083	1052	1801	6478	8002	4606	6732	5022	6181
GATTGGAAGATTCAGCTAGTT	1852	1664	4069	4508	3179	2198	3040	4091	12246	14380	8948	9944	8849	8904
GTGAAAGAGCCCCCGAGATTT	1335	1206	3764	4393	1961	1999	2173	2709	11785	13742	10302	9030	9517	9440
GAAGAAGTCCTGCTGGTAGTC	1895	1641	8626	9485	5919	5280	6193	7700	12497	17682	10660	11557	10075	10674
GAAGTCTTTCATCTGCCTTAC	1399	1206	3654	4039	2120	1867	2966	3135	9812	10760	7078	7380	6131	6490
GAAACCACTGGTCCATCAGTG	1033	1029	6204	5071	4432	2493	6077	4334	9261	10924	7389	9241	7690	8330
GACTCACCCCCTAAATGCCAC	1950	1579	81	119	94	77	166	121	3447	4300	1417	1668	1634	1504
GCTAAAAGTTGCAGCCCCCAG	1111	1052	2657	2015	1704	823	2086	1557	8973	10851	6397	7809	5267	6636
GGCGCCATGCAGGATTTCTG	1627	1436	4229	4922	2289	2284	2909	2797	7179	7696	4201	3335	4131	3478
GAGTGCCAAGTAGATCCCACC	1866	1558	3405	5349	2183	2482	2401	3796	12810	14914	8952	11409	8962	11245
GCAGAGGATGCTTGATTCCAG	1717	1529	7304	9381	5038	4854	6098	8431	13221	16451	11385	12614	11077	10830
GTCATCAGCTGGAGTGCAAT	1653	1593	1438	1218	993	775	1285	645	11188	15204	8643	10718	7647	10745
GCTGCCCATGAGAAATTTAC	1615	1367	1199	1265	801	498	597	998	5217	6362	3740	4844	3035	4340
GTGGCCATCACGTAGGCTTCC	1561	1487	3484	5158	11546	8494	711	692	11656	12994	16502	18829	5535	5938
GACTGGGGCCATGCTAATTA	1673	1645	3398	2967	2104	1262	2298	1867	12228	14732	9316	11201	8501	11600
GTGCAGATCGCAAAGGTAATC	1334	1197	693	390	331	177	582	202	9479	11555	6785	8008	7353	7759
GAAAGGCTACTTGGTTGCTTT	1455	1457	3175	4840	2131	2532	2150	3626	11281	13693	8536	9086	8266	8826
GAGTGGGGAGTAAGTACCGTG	1578	1470	5313	4016	2940	1867	3120	3125	10995	13259	9138	9353	8688	8047
GAATTTGTCAGAAACCTGCA	1567	1613	1841	2212	967	1019	1325	1470	8368	10375	6665	7921	7266	6929
GCCAGGTCTCAGTCAGCGGGG	1146	1234	5574	5210	4046	2810	4175	5584	10650	13814	7421	10405	7638	8839
GAAATGCTGATGAATCCAATG	1567	1659	1912	2159	1358	1103	1383	1816	11684	13250	8191	9749	7959	9638
GTAAAAGTTGCAGCCCCCAGG	1565	1349	2434	3342	1707	1552	2358	2062	10140	13525	8148	9403	7654	8717
GAAATGCATCAGGTCCTTTG	1557	1692	8882	11620	6159	5866	7467	7868	12618	15591	10923	11955	11599	11488
GGCAGCGTGTCCCACCAGAG	1517	1505	10440	11070	7198	6254	8109	8517	14323	18648	11040	13246	11173	13585
GCAGATGGATGTGAACCCCGA	1518	1448	2059	2206	1220	1240	1694	1946	10134	12948	7988	8975	8162	8074
GATTTCTATCAATGCAAGCCA	1467	1529	1959	2322	1369	1082	1325	3176	7133	9024	5902	6749	5115	5838
GAACAGACACGTGAAGGCATG	1304	1173	2013	2946	1011	1822	1459	2802	9020	12668	7026	9943	6921	9590
GTAGCAGCTCACTCACAAAGG	1689	1577	2635	2579	1952	1316	2072	2620	10781	13085	8968	9361	7329	8926
GAAGCAGATGATCGATGAGGC	1644	1538	3011	3198	2236	1274	2276	2695	12618	13495	9666	10555	8663	11576
GCAACCCCACCACGTACCAGA	2230	1885	1224	1443	1245	685	1034	1173	6836	8231	3987	5798	3504	5090
GTCAGGGCATGAACTACTTGG	1631	1475	456	416	180	137	263	287	8207	9852	5898	7161	5393	6478
GCTTTGAGTACTGACTGATCA	1532	1479	2331	2994	1505	1337	1577	2515	8602	11427	7231	9423	5946	8186
GTCTTCAGTTGTACAAGACTG	1150	1267	5358	6387	3530	3427	3459	4307	10936	14068	9241	9663	8344	9298
GCAACGTGACAAATGCCAGAC	1334	1330	1960	1745	1269	813	1015	1254	8231	11955	7102	8156	6110	7464
GACCTGGCGGCCCACGTGCAG	1461	1261	3975	3992	2438	1801	2489	2520	9622	11858	7479	7698	6410	7220
GAGATAAGACTGCTAAGGCAT	1670	1631	622	338	244	119	257	143	10917	13352	7869	8853	8316	9009
GCAGCAGAGACCCACACTACC	1580	1393	2482	3739	2039	2155	2185	3229	9096	12449	7252	9521	5930	9385
GATAACTTCTCTAGGGTGGCT	1530	1527	3863	4987	3191	2649	3163	3139	13070	14541	10652	11007	9122	9591
GGCGTTTTCAAAGCTCAGGT	872	886	1282	1566	793	843	915	1056	5110	6874	3327	4822	4687	4574
GTGCAACTTTTAGGGAACTTG	1489	1537	1898	2697	1594	1609	2086	2436	10492	13128	9297	9038	9276	8518
GGCTGTTAGGTGAAAATCAT	1604	1598	2536	2079	1627	783	1928	868	11799	14945	9458	10699	8534	9799
GTGATTTCATGACAGCAAGAC	1470	1127	1368	2081	1813	965	1525	1071	6737	8490	4307	5255	3668	5042
GGATGCTCTCCACGTTGCAC	2021	1883	6762	9409	2673	3589	2792	3112	17039	19126	11180	12102	10342	9207
GTATTCAAGCACTTACAGCTC	1468	1506	2054	2515	1584	1067	1394	2144	10678	13913	8023	9134	7369	9370
GGGGAGTCCGTGACGTGGAG	1842	1943	5330	6286	3242	3229	3989	4198	14792	17538	12506	11924	10681	11166
GATCCCAAGGATGTTATGTTC	1447	1439	3022	4085	1128	980	880	696	11670	15391	6161	8671	5154	6615
GATCATCGAATTCTCCAAAA	1808	1881	1360	1273	1013	516	920	681	6167	7587	4557	5687	4959	5960
GAGAGGCTGATTGTGATAGAC	1592	1536	2669	3279	2086	1510	1745	2144	10608	11749	7329	9287	6665	7741
GCTTTCTGCCACCCCTGCACG	1440	1475	4257	5132	2803	2555	3706	3104	12500	14912	8644	10507	9192	8969
GACATTGAGGGCAATTTCAAC	1294	1198	1184	1866	775	880	1024	2182	6353	8306	5416	6339	5331	5463
GGCTCGTGCGTCCGAGCCTG	303	264	2253	3322	1432	1712	1409	2595	2567	3166	1542	1911	1299	2022
GCTGCCCCGGCCGTCCCGGA	949	984	4443	5391	3115	2469	3379	4075	7123	9446	4189	5738	3583	4392
GCATTTAGGGGGTGAGTCAC	1517	1466	4110	4479	2131	1798	2107	1586	12478	14068	10292	11209	10413	10336
GTGCTGTACAATACAATCTCT	1951	1756	2873	2688	1662	1770	1622	2220	9457	12602	7391	8965	7526	7313
GACACTATTCATTTGACATA	1516	1598	1428	2214	1140	1140	1150	1998	8557	10932	6280	7736	5715	7431
GCCACAACAGGGCATTTTAC	1356	1326	1698	2337	1432	1222	1747	2373	10424	11216	7841	7963	7370	7306
GAGGAATCCTATGACCTGATT	1694	1757	2339	3005	1459	1665	1660	1980	13659	16311	10720	11684	8885	11872
GCAATAACATAGCACTTTGT	1580	1461	1568	2040	1029	1169	1194	1707	7148	9764	6482	7325	6641	5408
GATAGCTCAAAATCCCCCTG	1628	1611	3933	4459	2196	2130	2561	3443	12689	15983	10126	11489	9153	9014
GCTGTGGGATGAGGTACTCGT	1765	1527	5259	5545	3618	2574	3324	3744	10636	12792	7986	8652	6341	8077
GCCAGCGTTTTCTTTCACTG	1057	1052	5567	5468	3612	2468	4228	3152	8264	10091	6960	7768	7111	6724
GCCACTGCGTCAAGACCTGCC	1321	1145	3337	4660	2343	2242	2578	3071	7716	9519	5957	6856	6134	6292
GCCATCCAAACTGCACCTAC	1562	1482	859	988	338	399	334	291	5909	7042	3958	3750	3030	2972
GCCATGAACATCACCTGCAC	1826	1722	1834	2741	1254	1378	1340	2055	10607	11549	7565	8467	7645	8313
GCAAGGTGCCTATCAAGTGGA	324	290	771	946	658	525	674	427	2725	2646	1627	2217	1750	1585
GTGTCCACGCATTCCCTGCCT	1568	1581	6018	7132	2976	3216	3148	4265	10653	14788	7012	8785	7097	7042
GCAAAGCTGTATTTGCCCTCG	1436	1429	5409	5749	4208	2773	4870	4225	12218	15789	10275	11024	9483	11070
GCATCAGGGCACGGTAGAAGT	1132	1079	1807	2439	909	729	1449	1805	10282	12313	6015	7956	6117	7855
GCAAGTCATGGCAGGTACAGT	1535	1594	1312	2320	826	1352	910	2629	12328	15323	10115	11941	10181	12822
GCAATGGACAGGCTTTCTGTA	1690	1570	8087	6898	5212	3126	7223	4527	13476	16310	11102	11391	11962	10091
GAGGACTGCTGTTAACCAGTC	994	988	4399	5181	3158	2613	3116	4124	7034	8171	5681	6828	4963	6567
GTTGTGGCCAAATCAGGTCAT	1657	1478	4513	5136	3116	2540	3054	3976	11310	14945	9298	10754	8355	10304
GTTGTGGCGTTGGCGGCGAGG	1380	1430	3679	4257	2270	2722	2395	3110	11979	16280	9304	11056	8299	10636
GTGGTTGGGAGCTTCTCCACT	1474	1506	10830	12074	7660	6442	8634	8913	13511	19458	11080	15207	9511	12711
GCACAGTTATTGAACATCCTC	1721	1481	296	380	177	132	215	148	6319	8818	3912	5078	3129	4552
GGACTTGCCACGGCAGCGCC	856	819	4342	5590	3172	2410	3933	3443	6214	5896	7634	3970	4259	3605
GAACCTGGCGGCCCACGTGCA	1653	1639	5802	7508	4030	2927	5297	4579	12283	16345	9635	11334	9459	10265
GCCGATTAAACGCAAATCTCT	1254	1284	812	789	461	261	595	450	3912	6325	3027	5289	2896	3944
GTCCATCGCCACTGGGATGGT	1531	1376	5768	6656	3717	3058	3841	4071	11606	13879	9518	9266	10578	9760
GACCTGCCCGGCAGGAGTCA	1276	1359	2790	3572	2126	1493	2227	1993	10502	12729	6646	7620	7251	6283
GCCGGAGTCCCGAGCTAGCCC	1214	1086	5760	6427	3294	3245	3348	4446	8973	10671	7005	8591	6011	8170
GCAAAGGGACAATATTCTTGC	1340	1297	1124	1465	826	588	927	963	7004	9077	5102	8006	5673	5857
GTTGTGTAGGATGAAGCTGGT	1958	1800	3706	4830	2491	2077	2527	2988	13776	15409	10800	11159	10660	10858
GCTAGGTTCTCAAAGGCATGG	1750	1712	830	700	494	307	413	297	11351	15942	4854	8532	4109	5290
GTGAAGAAGACATGGACGACG	1734	1713	2355	2411	1242	963	2909	2111	10885	14142	9079	10059	8234	10169
GACAAGTGCAACCTTCTGGAG	1333	1371	2295	2668	1015	960	792	992	10657	11609	7868	8140	9078	7506
GAGTTATTGAACATCCTCTGG	1644	1716	3333	2790	1926	1184	2352	1258	11778	16114	8173	12460	8512	10526
GTAGCTACTAGTTGGGGTGAG	1676	1615	3927	5330	3348	2691	3104	3757	13875	19130	9717	12594	8859	10900
GGATTGAGTAAGTAGTTGGA	2189	2057	3278	3979	2021	2096	2186	3162	15266	17891	11493	12491	10961	12066
GACAAGTGCAACCTTCTGGA	1756	1784	1832	2164	1145	1076	1303	1054	9091	11573	6398	8385	6426	8455
GTCCTGCCGGTGGCATTTAGG	1161	1218	874	1022	598	378	567	740	8202	11019	4647	6365	3867	5258
GTGCTTGAATAGATGACTCA	2010	1895	2019	2789	1382	1357	1647	1437	11072	13108	8066	9805	8432	10071
GACCGAGGAAACAGCTGCCAG	1533	1573	3030	2544	1834	1116	2369	1636	10548	13259	7920	9987	6628	9709
GGCAGGTCTTGACGCAGTGG	1662	1671	1221	1286	427	238	379	270	14934	18674	10261	12740	9787	12610
GACCTAGCAGATAAAACTATG	1485	1368	1557	1695	1003	816	1269	1228	8421	11287	6079	7186	5309	7239
GCTTCAGTTGTACAAGACTGT	1433	1269	2190	2295	1420	967	1415	1356	9131	12409	6651	8356	5801	8438
GCTACTTGGTTGCTTTAGGGA	1539	1506	2022	1964	1144	967	1240	2262	9629	12277	7553	8416	6499	8653
GCTTTCTCAGCAACATGTCGA	1414	1441	1744	2123	1015	820	1255	1077	9379	11396	5660	6717	5386	6855
GAACGTTGCAAAACCAGTCTG	1471	1481	3540	3551	2940	1946	3534	2043	10448	14102	8405	11212	7273	10413
GCGTTTTCAAAGCTCAGGTG	1061	1094	1871	2373	1496	907	1951	1596	6790	10386	5078	6605	5823	6335
GCCAGGAAGTACTTCCACCTC	1523	1457	6261	7779	4337	4000	4008	5762	12435	14940	10722	11047	9043	10114
GCTTCTCCACTGGGTGTAAG	1423	1550	3533	4420	2825	2712	3314	4177	11101	14184	5876	6152	4674	4420
GCCCGTCCATCGCCACTGGGA	1181	1187	3848	3472	2469	1638	2587	2686	9368	12791	4603	7100	6318	9845
GAGCTCTCTTGAGGATCTTGA	1643	1575	2065	2314	1479	1011	2203	1574	9899	12284	5258	7319	5716	7716
GAAATGGGTAGGATACTCTT	1937	1859	3642	4903	2199	2421	2544	3288	13915	15780	11398	9910	9830	9644
GTCTATGCTGTCCTCAGTCA	1782	1746	1668	2361	1061	1330	1203	1582	12994	17551	8932	12039	7936	12092
GTACCCCTGGTATGGCAGGTG	1529	1572	5477	6833	2852	2836	3166	3536	13627	18004	10189	11595	8643	9907
GATGGCCCCAGCAGGCCGGAT	1612	1531	9371	10585	6824	5434	8047	8152	14119	17537	11928	12414	10578	11185
GGGGTTGTAGAGCATGAGTG	1618	1609	2752	2668	915	895	970	1265	13387	15210	8659	9719	9154	9261
GAAGCGTAAGGAGGGGGTTTG	1361	1361	6188	7637	4463	3866	4589	6208	13520	16087	10399	11117	10247	9888
GTGGACAGTGTTGAGATACTC	1718	1569	1915	2673	1128	1478	1315	2319	9650	13408	7182	8021	7313	8453
GCGGGAACACAAAGACAATAT	1062	1091	901	1230	351	561	438	1078	5874	7448	5053	4833	5621	5786
GCTTATCTCTGCAGTGTGTAA	1496	1475	2649	3552	1982	1777	1835	2841	10964	11814	7674	8199	7851	8943
GCAGGGCTGAATAACTTCTCT	1426	1399	3420	3867	2201	1624	2025	1735	11279	13331	8116	10139	7385	9767
GCCGGAATGTCAGCCGAGGC	997	961	1751	2192	843	574	783	806	6606	9669	4897	6367	4586	6370
GTTCACTTCCTACAGATGCAC	1655	1718	1818	1991	1106	978	1074	1581	6002	7782	4386	4983	4305	4417
GTGCTGGGCTCCGGTGCGTT	1375	1369	6004	8131	4393	3778	5509	5728	13018	17062	11115	11729	13837	14017
GTATCAATCAGGAAGACCTTC	1445	1603	1477	2163	1005	796	1047	1468	9364	9576	7813	7195	6044	6180
GAAAGCGTAAGGAGGGGGTTT	1269	1428	7461	10110	4549	5421	4779	8684	14672	16533	12280	11223	11397	10313
GGTCCCAACCAGAAAGACTG	1411	1435	3997	4883	2888	2179	3023	3550	10810	13119	7780	8862	7269	8861
GTCTTTGGAAACAGAGGTCGA	1574	1461	1955	1572	1406	801	1233	1186	9411	13203	6559	9389	6555	8564
GCGTAGCTCCAGACATCACTC	1346	1226	41	58	54	43	122	80	138	182	93	85	131	63
GCATTTGCTGTGGGTTCCCTC	1472	1511	6995	5222	6104	2612	5615	3683	10274	13478	7520	9782	6938	8322
GTGGCGATCTCCACATCCTGC	1895	1721	2926	3212	1461	1275	879	869	11368	13421	4499	5984	3572	3381
GCAACCTTCTGGAGGGGTAGG	1345	1173	1995	2231	1227	1060	1222	1769	8933	10927	6434	7674	5918	6243
GTCCCCGTGAGTCCTCCTCTG	1206	1150	4940	5275	2305	2156	2405	2710	9939	12107	4911	6403	4360	4257
GTGTGACAAAGCGTAAGGAGG	1534	1535	2297	3343	1790	1679	1887	2773	11048	12719	7905	8673	6446	8427
GCAAGGCTAGAAGCATGGACT	1562	1561	3137	4551	2175	2347	2306	3062	9632	12688	8323	9386	7958	9024
GATCCTCACCAGCAGTTCAGC	1518	1465	2223	2228	1686	990	2730	1558	7233	9018	5759	6535	6117	7334
GTATTCCACATTCTCAGCTG	1900	1812	3329	3733	2111	1917	2185	3595	12653	16358	9786	10767	9723	9246
GCAGCCTGAACATAACATCCT	1934	1762	3846	4540	2296	2114	2741	3015	12535	15355	8890	11477	8764	12680
GACTTTCTTAACAATGCTGTA	1644	1630	4346	4690	2542	2528	2735	4332	9185	11672	6177	8284	6788	8673
GTGCTGGAGGGGCATCTTACC	1481	1314	3834	3507	2142	1790	2735	2297	11123	12931	7355	8683	7418	7017
GTAGAGGGAGCAGGTTGTTTA	1725	1695	6903	7558	4528	4195	5721	6951	14919	17051	11427	12766	10987	11337
GCAAAGCGTAAGGAGGGGGTT	1327	1352	4668	4484	3658	2094	4197	3794	12049	15451	8669	10876	8933	10872
GTGAATGTTGCAATAACCAGG	1260	1275	1406	1279	886	708	1059	2075	7225	9140	6160	6899	6202	6844
GCAAAGCAGAAACTCACATCG	1328	1407	1223	1622	632	1047	1119	1672	7868	10891	6311	7389	7492	7105
GTGTCACCACATAATTACCTG	1339	1352	950	1401	766	729	961	861	6767	9131	5438	5209	5638	4923
GAGTACCTCATCCCACAGCA	2082	1858	4105	4635	1859	1607	3716	5118	10119	11511	6544	7193	12460	12764
GCCTCAAAATCTCTGCACCA	1645	1639	2404	1551	1005	701	1215	907	5604	8180	4002	6111	3797	5722
GCCTGAACAGAGTTTCCATGA	1405	1474	5075	5444	3288	2649	4117	4145	11695	14708	8225	11794	8386	11189
GACCTGTAAAATGCCCTGTTG	1669	1517	3894	3936	3256	2065	3275	2766	11316	15825	8899	10789	9205	9928
GACTCTCAGCGACAGATGTGG	470	428	760	989	470	358	426	424	3196	4251	2587	2842	2416	2710
GGGCAGGTCTTGACGCAGTG	1464	1490	1425	1902	416	334	478	469	12245	15522	9193	10021	8644	9709
GACCTGGCCCAGTGCATCTGT	1702	1616	3512	3469	2663	1672	3116	2158	12816	15855	8961	10049	6964	8449
GCTACTTGGTTGCTTTAGGG	1306	1435	2160	3140	1433	1562	1454	2312	9865	14065	7832	9198	7664	8223
GAGTTCTCCACAAACTCCCT	1456	1376	4130	4897	2426	2252	2842	3531	10482	12553	3986	6321	3204	3516
GATGATTCTTTTCTGCCTGAG	1758	1768	3748	4618	2442	2673	3161	3730	12900	15047	9328	11453	8687	9966
GTTGCTACCCTGAGTTCATCC	1778	1711	3488	4493	2525	2055	2829	2797	9862	12435	8420	8312	6449	7767
GCCTCATTGGGGAGCTAAGCT	1342	1215	2401	3340	1457	1996	2045	2646	8671	10820	7143	8176	6624	6511
GCGCCATGCAGGATTTCTGC	1213	1240	1922	2223	1358	991	1328	1757	7435	8973	4180	4912	3586	4282
GATACCAGTCATCAAATCCAT	1759	1739	1969	1861	1233	958	1167	1238	6662	8141	4948	5676	4077	5850
GGGCTGTTAGGTGAAAATCA	1625	1816	3507	3566	2334	1779	1894	1910	11505	14333	9334	10976	8100	9116
GTAAGAGGCTCCACAAGCTGG	1543	1402	6184	8341	4991	4089	6227	5295	11975	15742	7951	9724	6678	7719
GCCATGCCTTGTGCTCCCCCG	1440	1343	4648	5411	2443	2118	2024	2111	11998	14497	9895	10975	8702	12487
GGACATAACCAGCCACCTCC	1842	1583	758	750	310	246	291	251	8018	9379	4626	5220	4175	3916
GTGTCCTTGTGGCTAATCCCT	1856	1770	6489	7955	4134	2872	4060	4450	15604	17927	11563	14206	12060	10713
GAGCGTAAGGAGGGGGTTTGG	1385	1404	7814	8915	5174	3967	5494	6328	12408	15582	8938	10202	8055	9914
GAGTTGGGCCTGGATGAACTC	1542	1518	3071	3751	1942	2024	1652	2282	10175	13052	7500	8752	6540	8608
GCTCGGGACTCCGGCCGCCT	761	702	3419	4723	2063	2291	2092	3427	4130	5235	3569	4072	2879	4025
GTGAAGAGGCTAAGGGCTTTG	1287	1400	3403	3408	2468	1679	2400	3089	11811	14484	7450	9608	7068	8816
GCCTGAGCTTTGAAAACGCCC	1128	1239	969	868	733	374	773	538	5023	6230	4266	4086	3387	3816
GTGCTGACTATGTCCCGCCAC	1363	1227	4757	5865	2260	1731	2314	1975	10796	13197	7408	9007	5935	7815
GAGTGAAGATTTATTAGGACC	1671	1668	2217	3513	1418	1958	1921	2420	10696	12726	8047	9185	7513	10184
GTTACAGGGCACACACAGATT	1670	1628	8422	9979	6021	5004	6510	7158	15897	18688	11096	13168	10849	12713
GAAGGCCTTCATGGCCCCAGC	1550	1320	8164	8376	6141	4369	5716	8016	12029	12416	8960	8066	10243	7720
GAGAATTTGTCAGAAACCTGC	1612	1384	1228	964	632	518	922	898	5524	5648	4818	4477	3728	3662
GACTGACTGATCAGGGCTGTT	1499	1420	5156	5785	3726	2727	4417	4176	11877	13650	8425	9587	8478	8262
GCGACATATTTCCTGTTCCCT	1802	1602	10109	11569	6065	6429	6271	9655	13991	17319	10811	13028	10659	12364
GCAGCGCCCGGAGCACTGCT	493	424	2662	2827	1443	1234	1773	1521	3258	4255	3169	3391	2793	2709
GACCTGCCCGGCAGGAGTCAT	1258	1109	4531	5327	2368	2858	2638	3642	8406	11501	5546	8071	5497	7493
GTGTAAGAGGCTCCACAAGCT	1662	1601	7860	7640	5635	5015	5936	6574	12713	15878	8629	12475	7511	11555
GCCCCACGTGTGCCGCCTGCT	1440	1471	3812	4878	3674	3302	2131	1911	13351	16406	11300	11457	11937	11061
GCTCCCAGTACCTGCTCAAC	1419	1245	2689	3346	2200	1740	1851	1919	6761	8657	3656	4950	4566	4341
GTGCTCCCCCGAGGGCTGCT	1343	1275	3272	3961	2061	1914	2130	3478	9344	11323	5180	5562	3310	3766
GGTGAAAATCATGGGACTTT	1624	1646	3585	4073	2409	2183	3617	4132	11633	15849	9721	11325	6951	12172
GGCTCTTTCATGATTCTAAT	1511	1402	1180	1283	686	667	1005	811	5095	6424	4075	4411	3716	3510
GCTCTGAAAAGGCCCTACGGC	1198	1038	2486	1909	1607	869	1207	1328	6934	6876	5283	5179	4791	5555
GGGCTCTTTCATGATTCTAA	1793	1883	1539	1608	985	850	1101	1440	6719	7557	5353	4665	4263	4575
GCAAGGTAGCGCTGGGGGTCT	1513	1408	3781	4489	1668	1744	4073	5961	11960	15372	9108	11051	8117	12699
GCCTCTCAGGGGTGACTGTTT	1248	1307	4657	5051	3225	2498	4031	3382	8921	10139	6389	7546	6268	7616
GCTGGGGGTCTCGGGCCATTT	1173	1284	9028	10598	6721	5717	8409	8312	12699	16387	10385	12285	11690	12978
GTTCTGAAATTTTACCGTTAA	1473	1468	1296	1644	1027	636	973	1520	12233	10907	10201	8019	9638	8163
GATGCTCTCCACGTTGCACA	2101	1912	2397	2931	1558	2012	2034	1919	11380	14436	7541	10176	5999	8760
GAACATCTCCGAAAGCCAACA	1658	1544	3097	2706	1361	1340	1661	2143	6949	9863	5015	7154	3335	5172
GCGTTTTCAAAGCTCAGGTGG	1016	910	3777	3284	2727	1836	2929	2410	6788	8325	5506	5685	4719	5776
GTCACTGATAAGCCTGAGACT	1473	1317	1291	2642	650	1143	1016	1668	9016	12527	7061	8504	6390	7655
GTTCAATGGGCTCTTCCAACA	1669	1447	6562	8708	4462	4404	5950	6488	12789	16563	10122	12980	10299	11312
GTACTATTGAAGACACAGAC	1577	1639	649	1237	610	521	562	684	4694	5666	4056	4033	4394	3887
GTACTCCTCCTCTGGATCCAC	1551	1356	4158	4725	1689	1895	2079	1631	2860	3972	1167	1291	1279	1036
GCTAGCTTATGAAGCAAATCA	994	952	857	721	458	429	491	995	4463	4956	3859	3630	3322	3275
GTACTTGTCCATCTTTCTCC	2447	2114	3278	4347	2117	2039	2513	3190	11774	13658	7996	9731	8519	9535
GCAGCTCCCATTGGGACAGCT	1270	1174	2024	2132	688	611	566	536	7275	9636	5372	6459	5123	5256
GAAGAGGATTGAGTAAGTAGT	2039	1879	2919	3930	2058	1975	2097	3207	14845	19975	12374	14253	9248	14512
GTTGGTTGGGAGCTTCTCCAC	1552	1449	9733	12208	7563	7233	8841	10082	11866	15780	8929	11177	8186	9730
GTTGTGCTCCTTGCTCACAGT	1617	1605	3157	3375	1767	1638	1857	3363	12527	14517	10659	10532	10177	10043
GTGAGGTGGTCCTTGGGAATT	1495	1498	10974	13574	7008	6619	8386	10908	15005	18132	11902	13785	10245	13232
GTCATCATTGCAAAACTTTCA	1582	1531	1939	2475	1452	1055	1139	2672	6700	7918	5008	5890	4459	5461
GACACTTACAGCTGCCCAGG	1822	1798	661	688	332	218	319	328	4934	7244	2490	3395	2572	3424
GTGTGAGTCCAGGTTGTAAGG	2011	1779	3669	3711	2086	1964	2712	3125	13374	17408	8897	11544	10175	10521
GCGATTAAACGCAAATCTCTG	1281	1248	1068	1026	576	507	692	748	4745	5976	2946	4927	2757	4758
GGTGCTCTGAAAAGGCCCTA	1647	1591	4905	4750	2918	2110	2790	3771	12089	16599	9366	11037	7959	10409
GAGCACATTTAGCTTGGTCTG	1466	1520	10960	11250	7858	5217	8596	8644	13286	17042	10321	12720	12378	12446
GAATTTACAGGGTGAGAGGCT	1253	1418	2690	3353	1783	1886	1597	4589	8212	9855	4133	5304	3777	3597
GTTGACTCTCAGCGACAGATG	1687	1569	2885	3146	2130	1763	2223	2567	11082	14490	9484	10072	9456	11199
GATCAATCAGGAAGACCTTCA	1517	1550	1834	3094	1640	1562	2369	3663	8299	9743	7550	7276	7232	7611
GCAGGATGGAGGAGATCTCGC	1438	1211	1273	1444	721	682	629	687	6443	7591	3407	5205	5978	7878
GTGCAACCTTCTGGAGGGGT	1477	1580	2976	3232	1193	1139	1034	883	12043	17163	8193	11154	7131	9261
GCAGCGAGATCTCCTCCATCC	1553	1344	4354	5439	3311	3031	4090	4726	11150	13870	8471	9883	7708	10110
GCCCAGCAGGCGGCACACGT	1095	1132	299	298	147	74	177	208	8457	10949	7057	7952	5968	6154
GTGTGTGCCCTGTAACCTGAC	730	716	1350	1603	966	826	931	1337	5670	6888	4100	4775	4412	3892
GCTGTGAGTCCAGGTTGTAA	1491	1418	1707	2756	1156	1331	1263	1380	11581	14089	8538	10793	8752	9520
GTCCATCACTTATCTCCTTGA	1583	1468	437	482	249	228	266	321	5372	6632	2528	3075	1893	1808
GAGCTGTCGGCCCCACAGGCT	1246	1252	5398	5680	3291	2764	3788	4033	10577	14673	8331	9091	8009	9169
GTCCAATGCCATCCACTTGAT	1540	1561	7502	7738	5726	3037	8502	4118	3715	4666	1062	1679	1409	1321
GCCTATCAGTTACATTACAAA	1205	1403	457	655	352	341	340	550	4183	6275	2551	4781	2215	3436
GCAGACATGTCTAGTTTATAC	1322	1208	1147	1736	849	785	917	964	4516	6444	3525	4875	4177	4376
GCTCAGGAGTCATGCTTAGGA	1570	1511	2450	2193	1401	1147	1926	2048	9054	11545	7141	8359	6076	9036
GAAGCTCATCCCCTGGCTTAG	1344	1317	2058	3134	1789	1612	1940	3288	10906	12962	8981	9105	7232	7979
GCACTGGAATCAAGCATCCTC	1469	1359	1552	1661	916	1002	881	1140	7520	7665	4608	5753	5357	5818
GACCCCTGCACGTGGGCCGCC	683	739	3363	4262	2210	2127	2695	2585	5082	5730	4058	4744	3504	3446
GTCCTCTGGATCCACAGGAAC	1077	1052	4246	5453	2630	2416	2797	3786	7301	8212	4358	5499	4070	4283
GTCCGGCCGCCTCGGCCGCGT	471	424	1827	1863	1184	940	1566	1325	2902	3088	2135	2720	1713	2675
GAGAGCCGGAGCGAGCTCTT	1579	1444	11929	11307	9081	5591	8903	7912	15570	17656	11553	12158	12620	12132
GCTCTTCCGCACCCAGCAGTT	1543	1321	4231	4607	2296	2361	2735	3217	12327	14175	7342	8076	4065	3433
GCTGGTAGTGTGGGTCTCTGC	1452	1188	3491	4242	2626	2108	2684	2548	8926	11503	6736	8051	6597	6844
GAAATCAAGCCACAGTCTTTC	1625	1579	3651	3154	2330	1553	2375	3092	9027	12333	7114	8756	6046	6864
GACCTGCTGTGGCTTGGTCC	1126	1104	7645	9026	5737	5059	6523	6654	11165	11576	7845	8817	6883	7784
GATAGCCCACAGCTGAGAATG	1530	1572	6391	6027	4457	3081	4441	5231	13429	18103	10357	12795	8907	14737
GGATCTTTAGTGTTTTGCAG	1943	1974	5978	7230	4235	3907	4175	4725	15101	18590	11924	11989	10574	12510
GTCTGCACACACCAGTTGAGC	1337	1284	973	1117	349	359	438	490	7698	9478	5356	6791	5287	5157
GTTCATACCAGAGAGCTCAGG	1530	1512	1510	1748	698	559	1158	1585	11120	13290	6246	6988	8051	9921
GGACAACCCTGACTACCAGC	1434	1470	2248	1804	870	591	1079	752	7943	10474	5304	6199	5236	5696
GTCCTACAGATGCACTGGGCC	1253	1151	2831	3054	1452	1542	1509	3241	7861	8986	5474	6483	6113	6589
GTAATAATGTTCAGCACACTT	1536	1645	1132	1557	563	798	825	1054	6565	9110	5692	5866	4572	6125
GATGGAAAGCACATTTAGCT	1410	1489	2037	2777	1168	1521	1185	2198	10198	13208	8029	9918	7651	9080
GCATTCGACAGCCCTGCCCAC	1618	1324	8580	8432	4879	4103	7025	5402	8472	12205	6813	8457	6916	6865
GCGCTGCCCCGGCCGTCCCGG	636	601	3804	2717	2557	1316	2796	1811	5035	5207	3557	3240	3344	2618
GTAAGCCACTCTGTCCCTTCC	1611	1686	9266	9207	6074	4786	7103	6594	12099	16366	9297	10781	8817	11008
GCCAGTCCATGCTTCTAGCCT	1571	1507	3706	4058	3164	1910	3112	2734	7845	7873	5962	5484	6024	6087
GACAGCTTGGATCACACTTT	1825	1800	969	1299	448	475	481	752	14802	19380	10579	13913	11998	12696
GCATTTGTCACGTTGTTTTA	1752	1728	5692	6265	3749	2886	3880	4268	14827	19437	12079	12693	10182	12232
GAATTTATTGGAGCATGACCA	1756	1669	2225	3199	1311	1589	1285	2193	11503	15570	9218	11422	8165	11573
GTGCGTCTATCATCCAGCCTG	1590	1417	4443	4816	3725	3741	5881	9974	9338	12706	4515	4551	6152	6805
GTAGAGATTCCCATGTGCAG	1611	1529	2733	2221	2199	1384	2091	2235	12144	14693	9309	9791	9297	9262
GGACAGACTTGCAGCCTCAG	1684	1767	4645	5624	3146	3096	3858	4860	13047	15490	9840	11108	10631	10533
GTTACATGTACAGGGTTACAC	1338	1195	1502	1626	880	488	835	875	7156	6953	4803	4983	4330	4279
GACCTGCTCCCTCTAAGCCAG	1369	1357	6442	5980	4085	2782	5790	4100	10446	13573	8631	9909	8266	9284
GCCTCAAAATCTCTGCACCAG	1400	1191	2159	2972	1239	1199	2037	1666	8085	9408	5955	7142	6621	6791
GCCAATTCAACCCAAATCTCG	1359	1382	775	1261	600	633	1446	747	4854	6135	2958	4304	2464	3789
GCGTGAAGGCATGAGGCTCAG	1077	1101	2261	1796	1767	808	1947	1049	8796	10899	7198	7902	5438	7486
GCTCACATTTCCTTGCCTGG	1693	1555	2199	2242	1638	1036	1738	1573	9654	12371	7376	8545	7015	8013
GTTCCAGACAAGCCACTCACC	1535	1379	2234	2918	1580	1308	1468	2112	11171	11436	7773	8146	7596	7472
GATAGTCCAGGAGGCAGCCGA	1749	1725	2946	3760	577	571	1045	1031	11901	17105	10202	12614	3975	4032
GCTCCATCACTTATCTCCTTG	1754	1498	4070	4303	2748	2028	2621	3018	5006	8331	1975	3585	2145	2650
GTTGGACAGCCTTCAAGACC	1484	1522	5216	4925	1759	1696	1577	977	10152	13321	4687	5867	4104	4248
GCATCCACTTGATAGGCACCT	1657	1588	1457	1695	196	205	279	275	4019	5192	1480	1960	1464	1754
GTATGTCAAATGAATAGTGTC	1418	1437	1666	1777	1268	869	1386	1309	8148	11181	6686	7615	6978	6853
GTTGCTTAGCAGGAAAGGCAC	1135	1084	1459	1921	725	1031	1083	1539	8367	8909	6767	6879	7440	6261
GAGGTTCTCCAAGCACTAGAA	1555	1648	3750	4427	2283	2147	2726	3143	9676	12943	8729	8113	7617	7871
GCAAGCCACAGTCTTTCTGGT	1505	1364	2353	2752	1187	1348	2001	1873	11562	14188	8223	12227	8271	13563
GCAGTATAAACTAGACATGTC	1328	1219	1512	2073	859	980	1302	1866	7681	9223	5885	7631	4992	6678
GTTTCTCTTCTTAGACCATCC	1536	1222	1520	1780	911	955	1086	1373	5687	6497	4249	4700	4887	4435
GCTGATGAATCCAATGTGGGC	177	218	402	403	158	420	478	481	1354	1613	1378	1225	1541	1134
GCTTCACACATACTCCTCCTC	1421	1342	2528	2813	1538	1249	929	1847	8443	9404	4442	3953	4044	3041
GGCAGCTGTTTCCTCGGTCA	1570	1594	5554	5261	3456	2406	4972	2945	13021	16220	10347	10877	8682	11582
GATCCTCAAGAGAGCTTGGT	1797	1804	606	1159	317	659	479	710	13471	15630	9924	11143	8791	9590
GGAGGCGTTCTCCTTTCTCC	519	522	1247	1350	755	671	939	1017	1035	1371	1194	1450	2357	2613
GTCACCTAGCAGATAAAACTA	1687	1563	615	679	519	292	467	451	6510	8645	6254	5947	5363	5063
GCTGCAGACATAAGGGGACTA	1550	1511	7267	9075	4988	5220	4925	8427	11951	14709	10537	10125	9231	9671
GTCCCCATAGTTTTATCTGCT	1481	1357	1245	1128	658	494	857	778	11099	14307	9334	9719	8224	8822
GAGTTTTATCTGCTAGGTGAT	1457	1461	4549	4212	2392	1986	2548	3365	12493	14152	10469	11716	10716	9846
GTTTGGGAGTTGATGACCTT	2127	1923	13160	16902	9027	8815	9634	12541	16466	19573	12771	13854	13061	13510
GCATTCTCAGCTGTGGGCTAT	1442	1350	2161	2879	1240	2056	1773	3033	8735	13960	6109	8836	5850	10155
GACTGTGGCTTGATTTTCTC	1703	1678	4280	5581	3104	2306	3760	4170	12158	13657	8296	9541	9184	9241
GATGAAATGCATCAGGTCCTT	1726	1579	12339	12693	8571	6012	8628	8575	16190	17741	14071	12970	13350	12032
GTGTGGCGTTGGCGGCGAGGC	1151	1033	3882	3644	2968	1985	3348	3121	8251	10270	7072	7851	5857	6829
GATCAAAACATCAGCCATTAA	1528	1560	1066	1503	781	987	768	2122	7692	8549	5276	6405	4082	6172
GAGCGCTGCCCCGGCCGTCC	646	628	4648	5774	3127	2512	3119	3334	5676	7300	4393	5460	4062	5575
GCTTTGAGACTCTCATTTCC	1584	1706	8042	8569	5230	4547	5413	6605	11661	15778	9450	11503	10102	10438
GAAATTCTAGAGCCAGCTGT	1751	1723	3273	3199	1924	1563	1752	2256	11866	15172	9164	11266	8531	10588
GATCTTAGGCCTGGAATGAGG	1579	1641	1329	1325	976	656	1035	860	7504	9040	4991	5765	5059	5430
GCCCCACAGGCGCCTTGACTG	1002	1028	2320	2979	1780	1650	3202	2558	5992	7475	5301	5082	6254	6125
GAAACCACTGGTCCATCAGT	1477	1538	2201	2878	1810	1427	2315	2136	10293	11243	7398	8841	5889	8700
GTGGGATAAAAACTATGTAGC	1670	1464	3887	4453	2606	2264	3190	2804	8229	9603	6577	6115	5159	5694
GTGACTGACCTCAGCCTTATG	1409	1423	3562	4229	3183	2003	2583	3016	10667	13376	8758	9809	8180	8583
GGAAACCACTGGTCCATCAG	1534	1560	3242	3763	2428	1894	2617	2852	10451	14517	7874	10431	7766	9478
GTCAAGATCCTCAAGAGAGCT	1387	1333	1407	1521	505	453	810	1410	10150	12944	10675	10734	10844	12857
GCACCAGCAGTTCAGCTGGAA	1329	1473	6917	9557	5107	4914	5511	6217	11974	15300	9924	10268	9646	10915
GGTTGTCCAGGCTAATTTGG	1728	1657	2966	3940	1237	1256	1603	1564	12698	17118	8336	9612	7633	8954
GCCTTTTATTCTACTCTGAC	1355	1201	744	1135	668	713	919	1403	4031	6088	2753	4008	2780	3635
GAAGGCTACTTGGTTGCTTTA	1571	1588	4436	4855	2755	2207	3859	4643	12234	15527	9115	10900	8839	10367
GAATAACTTCTCTAGGGTGGC	1418	1350	4096	5411	2768	2472	3417	3646	10036	12976	7252	8624	7623	8643
GCAATTTGTACCTGAATGACA	1378	1367	746	609	342	273	424	235	4551	5605	3295	3803	3450	3840
GCAACCCTGCCCTGTGCAACG	1492	1387	1711	1997	780	682	804	771	10172	12371	7560	8526	6207	7278
GAATAGCAGCTCACTCACAA	1915	1694	1676	1855	1266	922	1686	1232	7389	8850	5656	5867	5857	5211
GAAAACCTGCAGATCATCAG	1429	1443	1593	1517	1084	642	1365	858	8187	12202	5623	8265	4974	7916
GATTTGCGTTTAATCGGTCTG	1589	1536	13467	14767	8625	7410	10606	11559	13925	16878	10495	13455	10514	11261
GCTGAATAACTTCTCTAGGG	1721	1742	3452	3597	2176	1761	2210	2901	11882	13118	10130	9425	11628	8407
GCTCCAGACATCACTCTGGT	1312	1375	59	47	87	85	82	99	387	464	199	174	410	173
GCTGCAAAGCTGTCCCATCA	1496	1548	9643	9865	6144	4406	7416	5733	10416	13252	5288	7246	6256	6378
GTTAGCAACTAAACTTTATGG	1281	1216	1148	1211	601	720	569	717	6623	8673	5355	6076	5473	6989
GACTTGGAGGCAAATTCTGC	1647	1481	2344	3305	1695	1437	2090	2562	9768	10759	7448	9014	6507	8409
GCTGCCGTCAGAGTTTCAGCT	897	746	1853	2116	1337	973	1697	1271	4872	5964	5146	3871	5333	3820
GACCCCATGAGGGATCAGAGA	1443	1383	1219	2292	830	1110	1103	1294	7581	9766	5481	6868	5110	7034
GTATGGATTGCTTAGCAGGAA	1804	1592	2015	1670	1542	983	1862	1061	9742	13078	6588	8445	7703	7627
GCCCCGTGAGTCCTCCTCTGT	1220	1200	5163	6233	2335	2174	2260	2581	11840	12905	9231	9443	8926	8925
GTAAGCTTTGGTGTCATCAGC	1758	1630	3441	4046	2471	1991	3570	3022	10054	10944	7806	9025	8379	7094
GATCAAAGTTTCTAGAACCTC	1455	1471	1799	2205	1294	1145	1564	1499	8264	10054	6318	7111	5726	6897
GGAAATGGGTAGGATACTCT	1826	1756	1940	3091	1202	1498	1389	1739	13848	15899	10506	11536	11143	9346
GTATGTGTCTGGATGTTGGAT	2732	2363	5175	6162	3392	2676	3389	3258	18526	23576	13180	18804	13807	16003
GAACTCTGACGGCAGAAGAGA	1424	1605	1739	2161	840	1028	1010	1321	8870	10745	5958	8965	6027	8841
GTTGGAAATTAAGAGATCCTA	1662	1699	1664	2281	1103	1263	1339	1739	8230	9467	6868	7197	5754	6437
GTTTTATCTGCTAGGTGATA	1652	1794	2919	2735	1834	1693	2838	1662	11835	15670	9604	10959	9301	9965
GAGGCCTAGTGAGAGTGGCAC	1477	1341	3161	3181	1986	1683	2183	2138	10081	12642	6642	8376	7005	8114
GAGCTCGCGCGGGCCGAGGCG	1070	1081	4752	6068	3105	2777	2823	4508	9967	13603	7182	9862	7060	8293
GCAAACCTGTGATTTCCTTTA	1395	1453	2248	2308	1089	1019	1238	1119	10063	13987	5344	7808	5841	6739
GCAAGAAGCAGATGATCGATG	1577	1426	2122	3272	1566	1513	1222	2702	10467	13733	9400	9952	9438	9456
GAGCTGCGTGATGAGCTGCA	1335	1340	2217	2269	1022	780	3311	3472	10341	12905	7792	9103	6306	8027
GTGGAGCCTCTTACACCCAG	1438	1488	3337	3739	3366	2704	2018	3618	11611	13532	11957	13793	8567	8824
GCCTGGGCAAAGAAGAAACGG	1353	1347	2012	2611	1109	975	1731	1431	9893	11941	7451	8312	6499	8932
GAGCCACACCTGCCATACCAG	1610	1562	2496	2659	1639	1313	1789	1968	9539	12087	7313	8776	6787	7629
GCTGGTGTGTGCAGATCGCAA	1404	1251	2788	3521	1727	1929	2260	2709	9027	10827	7952	8011	7723	7736
GAATGCTGATGAATCCAATGT	1731	1595	2939	2913	1817	1777	2103	2104	12918	14117	9709	10194	8652	10025
GACTCTGACGGCAGAAGAGAA	1361	1512	1982	1981	1234	808	1349	858	9610	11823	7416	9222	6227	7214
GCTAGTGAGAGTGGCACTGGG	1502	1513	4607	5928	3801	3161	4523	3963	12217	13832	10186	9533	10391	9701
GTCAGCAGCCCCTCCACGTCA	1542	1606	2533	2534	1936	1293	1947	2841	10291	12257	8211	8004	8668	7946
GATGGACTTCCAGAACCACC	1528	1343	2232	2086	1162	986	1345	1210	6090	8418	5342	6742	5460	7004
GAAGGGTTAAGTTGAGGCAAG	1973	1788	3204	4577	2434	2152	2087	3281	13538	16183	9643	10364	9642	9156
GTATGTGGACTTTAGCAGTGG	1781	1735	2784	3520	1818	1778	2011	2351	13059	14997	9839	10340	8554	9941
GATGGTACATATGGGTGGCTG	1651	1573	1318	1571	648	740	877	1096	12419	13629	8317	7993	6782	7078
GCCTAAAGGAAGGGCCTGGT	1224	1180	3535	4410	2277	2064	2806	2187	9504	11343	7658	8111	6993	7595
GAGAAAACAACACCCTGGTC	1391	1262	2681	2352	1564	1346	1554	1529	7977	10515	7259	8045	6080	6844
GCAGGGAGGCACAGTTCTGTC	1527	1515	7085	8219	4912	4310	5555	5490	13159	16293	9844	10054	9244	9433
GCTCACCCTGTAAATTTCTCA	1283	1296	266	270	156	109	188	187	4327	5182	2437	3085	1818	3435
GCGTTCTCCTTTCTCCAGGA	1203	1129	6535	6573	4539	2984	4879	5788	2407	3127	1489	1762	4584	3522
GCCCCCGGGAGAGCGACTGCC	1147	1172	5486	7691	3823	3783	4139	5981	9224	9939	6855	7169	6812	5861
GTTGCCCACTGCAGTGCTGT	1800	1818	3517	4504	2312	2119	2214	2560	12671	16951	9434	11993	8219	10652
GCTGGTTGTGGCAGCAGTCAC	1273	1265	4051	4474	2307	2183	2541	3667	9478	12154	8269	8598	7983	8561
GAGCTCATCCCCTGGCTTAGA	1342	1352	2211	2814	1315	961	1235	1874	8058	11360	7151	8727	5380	7743
GTGTTTTCACCAGTACGTTCC	1722	1627	5709	7253	1359	1377	16906	33052	13238	15485	8570	10691	8632	10619
GAGGATGTTCAATAACTGTG	2018	2034	3684	3272	2038	1852	2239	1779	15213	16806	12540	13834	11347	13898
GATCATAATTCCTCTGCACAT	2197	1926	3809	3925	2518	2226	2850	3271	9677	11243	6896	8020	4769	6637
GCCTAGTGAGAGTGGCACTG	1629	1527	3214	2993	2130	1579	2541	2156	10365	13588	7566	9784	8485	8999
GCTTCACAGTTTGAAGACAA	1327	1333	1275	2002	867	1025	1014	1171	6203	8266	6356	6109	5667	5601
GTCACCCTGTAAATTTCTCAT	1590	1455	145	161	114	130	133	145	6415	8618	3045	4106	2852	4546
GGAAAGTGCAGGTGCATCAG	1573	1575	4404	4419	2834	2072	3280	2965	12286	14935	9263	11515	8906	10407
GCTCTAAAACAGTTCTCCAC	1503	1248	4090	3571	2530	2048	2673	3193	6328	7269	4821	5760	4087	4965
GTGTTTAAAAGGGTTAAGTTG	1434	1548	1941	2253	1503	1237	1331	1876	11584	14513	9188	9425	8869	9040
GCTCTTCCCCAGGTAATTATG	1323	1403	2121	2772	1075	1127	1160	1309	10064	12368	7405	7604	7452	7772
GTGGCGGCCCACGTGCAGGGG	1361	1495	4236	4934	2470	2236	2925	4429	11639	15359	9538	10671	8310	10358
GCTGAGAATGTGGAATACCTA	1509	1494	2104	2900	1308	1686	1744	2525	10191	13319	7490	9489	7017	9776
GAGAAGTCCTGCTGGTAGTCA	1697	1773	3997	4174	3068	1605	2320	2404	13039	15275	10151	12407	10067	13277
GTGCCCAGCAGGCGGCACACG	1036	1049	3585	3776	1822	1420	1818	2914	10368	13338	7911	9938	7510	8055
GCATTCCTCACAAATTATACC	1562	1396	1027	841	697	570	747	722	5417	4398	3728	3361	3940	2438
GTAGACCATCCAGGAGGTGGC	1418	1328	3711	3925	2203	1952	2021	3597	8775	11620	6164	6991	5007	5965
GCATGGTCAAGTGTGAGTGAC	1508	1324	3036	2458	1662	1224	2429	2012	9590	14314	6433	9035	6735	11105
GTGGGGTTGTAGAGCATGAGT	1623	1651	2031	2703	794	940	894	1421	14124	15617	9537	10240	10709	10108
GCAAGAAGATGCACGAAGGC	1147	1002	1335	1557	829	894	923	3287	6155	8311	4733	6402	4265	5086
GAGCTGAGAGCTCACATTCAT	1432	1382	3110	3120	1956	1324	2265	1768	12228	15023	8504	10762	8730	9803
GTCTGATCCCTCATGGGGTGA	1275	1370	3045	3551	1917	1864	1649	2730	12570	14153	9752	10510	9909	10843
GTCCTTGCTCACAGTTGGGCC	1063	1045	5418	5198	3510	2622	3869	3673	9173	11326	6912	8437	5846	7129
GTCATGGGGTAAGGTCTTCC	1680	1642	10402	11577	7173	5522	7215	8126	15404	18131	11671	13961	9193	13968
GAACCAGGGGGTGCTCTGAAA	1477	1474	3203	2971	2417	1523	2632	3082	9874	13316	7643	10028	7331	10677
GTCTGCCGTCAGAGTTTCAGC	1372	1239	1104	1074	647	452	638	726	6861	10276	4800	7634	5129	6258
GTGATCAACTCACGGAACTTT	1521	1487	2255	2362	845	634	1492	1096	11243	14468	8202	9492	8168	10494
GTTTTGGGCTGGCCAAACTGC	1367	1287	3664	4901	2578	2351	2744	3881	7804	11123	6490	7562	6017	7608
GATGGAGATGTGATAATTTC	1751	1714	2341	2621	820	902	966	1145	14665	16880	11023	11211	13559	9828
GCAACCCAGCTGAAACTCTGA	1260	1294	884	420	582	280	785	407	5348	6298	4365	3506	3540	3938
GCTGCCCATGAGAAATTTACA	1302	1173	1114	1372	737	491	621	514	7027	7906	5293	5618	5036	4833
GTCCAGTTCCTGTGGATCCAG	1477	1514	78	164	106	62	133	77	10609	13346	4685	5012	3658	3379
GTGACACATCAAATAATAACT	1086	1057	656	529	455	350	527	878	2578	4583	1963	3208	1913	3383
GCACAGGTGGCACACATGGC	1173	1232	4828	5166	2598	1861	2472	1850	7621	9967	5908	6617	4740	6447
GAGGGATTAGCCACAAGGACA	1624	1625	6475	8389	4447	3985	5258	5856	11729	14632	10991	9946	11979	9782
GTGGAAAGTGCAGGTGCATCA	1705	1628	6314	7191	4275	3483	4757	4815	12620	14884	9465	11159	9545	9956
GTCAGAGTAGAATAAAAGGC	1189	1043	1383	838	842	422	1304	605	6484	7625	5338	5428	5137	5042
GATACCCACCAGAGTGATGTC	1371	1422	323	182	113	59	207	73	6983	8804	2918	3792	2381	2467
GATGACCAGGTCTCAGTCAGC	1363	1450	2226	3112	1439	1307	2021	1759	7881	10906	6091	7443	6020	7237
GTGATGTTCATGGCCTGAGGC	1635	1591	2616	2716	1697	1459	1708	1715	9630	13034	6595	8675	5765	7777
GCCACCCCATCCAATTTATCA	2110	1919	1480	1590	1133	629	979	841	7870	9977	5148	8004	6209	6381
GAGAAAACTGACCACTACAT	1639	1489	885	951	345	423	407	338	7581	9874	3959	4514	4357	3757
GCAGGATTTCTGCGGGAGAA	1455	1600	1044	1162	393	438	388	606	6873	8283	3371	4048	2939	3136
GCAAAGCCCTTAGCCTCTTCA	1578	1626	2648	3806	1472	2105	1783	2959	10721	13950	8756	9035	7488	9557
GAGTTCTCACTTCATCTGTCC	1764	1627	3553	3143	2246	1405	2219	1731	10195	10179	7686	8395	6590	6822
GAGGGGAGTCCGTGACGTGG	1625	1734	4135	6075	2948	2992	3056	3714	13115	17576	10829	12826	10771	12143
GAAGGTAGCGCTGGGGGTCTC	1595	1454	4565	5031	2561	2266	5315	9486	12914	16490	10053	11008	9601	10933
GTGTTTTAGAGCTCATTCAAA	1771	1896	1774	1588	1370	834	1744	1036	9635	10582	7471	9314	7565	7270
GCTGCCTCCTGGACTATGTC	1600	1574	5835	6173	4031	2919	4472	4566	10680	14584	7663	8992	7971	8450
GGTCTGAGGCAGGTTCTGTT	1643	1469	4252	3921	2803	1985	3644	2911	12327	13726	10773	9955	7861	9028
GTTGTTCCTCCACCTCATTCC	1450	1263	4717	6004	3396	2487	2667	4397	9939	12529	7148	9399	5944	8412
GTCTGCGGGAGAATGGAACTG	1751	1702	2479	2751	1364	1372	1456	2332	6306	7644	2636	4156	2785	2932
GCAATTCAACCCAAATCTCGG	1476	1407	972	1372	474	762	692	1656	4387	6181	3382	3846	2693	4158
GTAGTCCAGGAGGCAGCCGAA	1641	1534	464	568	111	169	203	284	11822	14857	9476	12317	2977	1900
GATTTCATGACAGCAAGACA	1856	1893	1691	2800	910	1473	1091	2237	7624	10550	6038	7449	5589	7480
GACTTACTTAGAGAATGCAGA	1763	1667	995	1074	636	413	701	454	5739	6105	4508	4875	4445	5400
GCTCAAAATCTCTGCACCAGG	1242	1177	1316	1198	481	559	536	690	5724	6530	4000	4553	4095	4933
GAATGTGCTGTTGACACAGGT	1401	1455	2660	2905	1509	1684	1703	2394	11708	14028	9145	8875	7857	8600
GCATCACGTAGGCTTCCTGGA	1965	1708	2256	2819	3072	2697	1526	1667	11407	14293	7336	6807	11952	10857
GTTGGGCCTGGATGAACTCA	1561	1671	2803	3695	2018	1595	1879	2005	13032	16392	10351	12237	9501	11163
GCATAAGTGACAGCAGAATGT	1525	1376	1562	2310	844	1032	1165	1666	10578	12577	8658	8332	7914	8440
GCTGTCACCACATAATTACCT	1335	1369	863	1408	542	810	537	1169	6069	7140	4607	4976	4666	4769
GCTGTGAGTCCAGGTTGTAAG	1790	1700	2762	3093	1613	1697	1873	5078	12547	14870	10099	10951	7825	10317
GCCTCACAACTGCAGACATAA	1324	1202	718	973	472	533	478	748	3231	4225	2043	3090	1732	3236
GTGGCAGCATGGAGTCCCTGC	1514	1405	6540	7502	4259	4407	4650	7188	13948	16404	10280	13047	10061	11781
GCGCGGTGGTTGTGGCGTTGG	1158	1137	6718	8407	5160	4428	4974	6324	10387	12317	8401	8996	7840	8350
GAGCTTCAAAAGAAGGGGCC	1187	1048	3263	4266	2160	2032	2594	3751	7582	9556	6596	6867	5604	6400
GCTGGTTGTGCATTTGCTGT	1691	1517	3008	3749	1818	1832	2111	2346	11286	15859	8821	10937	9958	10697
GCTGGTAGTCAGGGTTGTCC	1467	1302	5600	5877	2363	1718	2286	1961	11193	12628	6717	8284	8017	9877
GTGCCATCCAAACTGCACCTA	1419	1498	3300	3121	1351	1029	1043	912	10810	13129	7623	8306	5564	6222
GTGCTGTGGGTTCCCTCCGGC	1414	1265	9108	9563	5915	4844	6815	6143	10538	14977	8426	9827	7287	9745
GAGCTTTATAGCTTCAACATA	1621	1519	3215	2493	2270	1053	2241	1604	11041	14286	8055	10711	8427	9575
GCTCAGGTGCAGCCCAGCCGT	793	807	4970	4880	3914	2517	4343	3276	7211	9156	5607	7443	5295	6847
GTGGCTTGCATTGATAGAAA	1433	1687	1583	1980	1069	1053	1569	1547	10417	12234	7664	9048	7172	8553
GCTGTCCCAATGGGAGCTGC	858	701	1976	1869	1229	1009	1009	1396	5519	7170	4024	4777	4252	4313
GACCTCTGTTGCTTATAATTT	1502	1339	2636	3305	2097	1894	2098	3304	11490	14103	8871	10369	8434	9950
GAAAAACTGCACCTCCATCAG	1617	1601	2650	3112	1837	1346	2133	1900	11465	13857	9022	10286	8099	9701
GCTGAGCTTTGAAAACGCCCT	1327	1338	6408	9351	4322	4761	4320	7111	9838	12589	8000	9096	8340	7259
GCCTCTGATTGCACTTGTGT	1934	1818	3136	3578	2586	2008	2196	6699	13477	15997	11097	11500	9789	10808
GAACATCACCTGCACAGGAC	1717	1674	2544	3227	2036	1835	1952	1367	8076	10599	4497	6017	5647	5354
GATAACCAGCCACCTCCTGGA	1756	1507	2230	2971	1320	1112	1197	1393	3486	3741	1181	1704	1674	1500
GTCCCTTGGCTCACTGAGAGG	1205	1328	2160	2625	1371	1224	1790	2165	9723	13091	5809	6909	4416	5177
GTGCTGCTGAGTGGGTCGAGG	1394	1402	2385	3952	1810	1719	1964	3012	10523	13620	7928	8766	6383	8631
GTTCCAGCTGAACTGCTGGTG	1518	1470	12118	11533	8252	5859	8344	8387	14281	19057	12255	13687	11901	10943
GGCCTTTTCAGAGCACCCCC	1360	1294	3817	4419	2974	2047	3177	3786	9913	14445	8117	9473	8026	10208
GTGGGTCTCTGCTGGGCGCG	1316	1269	6064	6869	4497	3688	4350	5832	9926	14098	8277	8819	7766	8468
GAATTGGTCTGCAGAGACTCC	1631	1475	3323	3972	1936	2155	1985	3373	11151	16432	9238	10947	8677	9748
GCTGCTCAGGAGTCATGCTT	1432	1497	2869	3336	1673	1385	1625	2290	11817	15612	9121	11658	8211	11261
GAAAAAACTGTTTGGGACCTC	1370	1371	2161	2448	1146	1210	1474	1433	8893	10863	7422	7905	8104	7306
GATCTTCTTGCATCATCTCTA	1772	1845	1886	2068	1088	1132	1157	2115	7166	10512	5005	7618	4818	6489
GTCTGGCCTAAAGGAAGGGCC	1034	1040	3177	3145	2853	1522	1850	3441	6794	10446	5091	6742	5078	7375
GACATCTGAAGCTGGGGTCAT	1537	1403	2669	3431	2285	1790	2602	2766	10641	14312	8324	9471	8180	10211
GAAGAAGCTGTCTTCCTTGAT	1749	1639	8901	8743	6007	5287	5513	7267	12150	16878	9280	11803	9011	12974
GACTGGCAGATGATGAGAGTA	1644	1611	2190	3125	1710	1774	1945	2293	11933	14133	9987	10208	9768	9225
GACTGAAGACCCTAGAAATAA	1256	1211	618	1072	457	635	480	1152	5566	6584	3877	4585	3680	3858
GTACTTTCTTACTTGGTTATC	1690	1350	3013	3480	2008	1942	1892	3125	8451	12790	6490	8902	6558	8791
GGCGGCCGCCGGGGCTAGCT	1280	1172	6407	6207	4243	3321	4837	4180	6536	8918	6276	6679	5052	6131
GTTGGGACCAGAAGATTCCCA	1429	1414	6908	10345	4659	6651	5738	7984	8775	13416	7662	8934	7103	8687
GGCAGACCTATGGAGGAGAG	1530	1473	635	481	362	265	400	189	9390	10702	5572	6701	5362	6377
GAGGGCCCCCACCATCCCAG	1348	1342	3838	4169	2194	1846	2759	3245	10537	13093	5393	7260	6495	7159
GCAGGTGATGTTCATGGCCTG	1645	1535	4228	4408	1758	1498	1733	2140	12922	15954	9147	10090	8173	10150
GTTCAGAATATCCAGTTCCTG	1649	1757	2201	2892	998	1074	1147	1229	12728	17571	8763	13553	7739	12222
GATTTCATACCAGAGAGCTC	1456	1482	1431	2073	880	1015	974	1576	9055	11371	6693	8287	6460	7568
GCAAGATCACAGATTTTGGGC	1316	1267	997	1388	1953	1711	936	1046	8820	11026	6290	7256	6418	7349
GCCAGACAGGACCCATCAGCC	1347	1312	4744	5025	3403	2509	6861	3754	7498	7138	5547	5506	5850	5330
GTCTGTGGAGCTTCAAAAGAA	1429	1420	1712	1894	1209	993	1803	1262	9136	11454	8215	8781	9643	8754
GAGGGCTGAATAACTTCTCTA	1445	1403	1885	2564	1603	1369	1489	2562	8817	11466	7032	8186	7395	7046
GGCCTCTGCGGAGACAGAGT	1551	1441	2320	2218	1175	778	1205	927	1242	2379	507	813	712	706
GGAAGTACTTCCTGGCTAGT	1449	1555	4074	3687	2732	1612	3567	2313	9065	11308	7809	8817	8013	7855
GCTTTGTTAACAATGCCATGT	1564	1403	2176	2458	1603	1319	1183	2464	10633	13649	7375	11330	7654	9720
GCAAGGATTTCTGTTCTGTA	1647	1551	1893	2279	1230	1182	1108	2283	11513	14117	9661	10024	9749	10097
GTTTGAAATGAGCCAAGTCTC	1374	1190	3245	3465	2038	2316	2084	3431	11356	11693	7974	8750	7543	9271
GATCTGTGGAGCTTCAAAAGA	1417	1408	1714	1828	888	1059	1256	1593	9504	11431	7854	7524	6751	7166
GACAAGCCACTCACCAGGCAC	1468	1373	2120	2509	691	646	849	497	9833	12409	6762	7196	5587	6287
GTGCAGGTGTATGTGATTCTC	1718	1829	9380	9707	6166	4790	6879	6717	13472	18872	10603	14968	10407	11956
GCTATGCAAATACAATAAAC	1153	1216	709	713	514	448	544	494	3012	3466	2534	2692	2285	2870
GCCCCCACGTGTGCCGCCTGC	1078	1097	1771	2326	1453	1353	1327	1163	7895	10102	6643	6651	7565	6360
GGCAGCGCCCGGAGCACTGC	707	674	2014	2616	933	975	1152	1202	5861	6917	3957	5527	4222	4477
GTTCTCAAGGGCGGCTGCCCT	1460	1395	7419	9383	5005	5037	5355	6406	12896	16226	9962	11923	9037	11621
GCCACAAAGCAGTGAATTTAT	1371	1334	1410	1362	851	668	1202	939	7228	10015	5934	6473	6834	7311
GTTAGAGGGAGCAGGTTGTTT	1894	1715	14260	17336	8627	8216	8609	11332	17684	20364	14129	13709	12303	12942
GACGGCCGGGGCAGCGCTCC	1253	1155	4886	8009	3110	3745	3147	8481	10073	12071	7138	8501	6709	7517
GCAAGCCAAATGGCATCTTTA	1247	1312	1098	1147	762	602	729	1083	8171	10072	5340	7451	5005	8106
GCAGGGTTGTCCAGGCTAATT	1374	1016	2472	3062	1433	1403	1457	1641	9079	11273	5735	6857	5268	7501
GGTTGTAAGGGGGAGCACTG	1558	1472	3719	3786	2194	1925	2384	3051	10421	13315	8039	9727	7780	9000
GATGTGGTCTTTGGAAACAG	1596	1599	2359	2572	1559	1266	1706	1549	11676	13346	8521	9260	7847	8198
GTACGGGTGAGTGGAAAGTGA	1348	1371	2626	2804	1198	1120	1446	1926	9886	11674	8268	8731	7380	8034
GTGTGATCCAAGCTGTCCCAA	1756	1739	3365	4863	2443	2164	3030	2339	11936	14694	9046	11692	8345	10178
GAAGGGAGAGTGTCTAAACAA	1440	1470	2267	3251	1506	1663	1560	1997	9342	13166	7945	11836	7420	9166
GAATGTGCTGTTGACACAGG	1478	1534	2668	2858	1506	1405	2499	1831	12123	13403	8704	9073	10175	7889
GAGGTAGTAAATATGAAACTA	1465	1514	1611	2155	1049	1137	1241	1651	8989	10751	6929	7395	6429	7161
GCGAGTACCTCATCCCACAGC	1196	1154	3112	4208	1930	1283	4043	3870	7066	9442	5040	6786	4994	6379
GCAGACACAGTGAAGGGCGTA	1412	1364	2225	2588	1289	1335	1775	2287	11017	13917	8432	9741	8396	10186
GTCCTCCTCTCAGTGAGCCAA	1139	1238	1955	2196	959	936	1509	1761	11484	11454	8366	8076	7016	7300
GCAACCTGCTCCCTCTAAGCC	1441	1292	3540	4740	2447	1987	2036	3156	6381	7460	4986	6025	4210	5513
GAGCCTTTTATTCTACTCTGA	1340	1221	1499	1789	1153	1054	992	1479	6698	7880	4949	5311	5030	4715
GCTGCTGGGCGCGGGGTTCAG	1247	1368	8497	12053	5776	5795	6313	7056	12749	14514	9309	10853	8598	10316
GGTCTCAGTCAGCGGGGAGG	1241	1278	3204	2882	2174	1535	2072	2149	10227	14011	9028	10687	7542	9455
GACCTGCTGTGGCTTGGTCCT	1376	1324	10017	12447	7046	7173	6786	8568	12724	17775	10838	11305	10480	10766
GTGCCTGGTGAGTGGCTTGTC	1065	993	7363	7730	4816	3754	4742	4986	9291	10106	7635	7036	6558	6672
GTATTGCTGTCTGTTGTTAAT	2086	1819	2636	3736	2265	1808	3106	2404	14007	15606	10007	11722	9574	10379
GAGAACCTAGAAATCATACG	1470	1307	1393	1605	801	664	847	761	8765	11150	6394	6856	6348	6865
GGATACTCTTGGGAACCTGG	1994	1973	2541	3142	1802	1532	1720	1839	10550	13422	7773	9793	7938	9033
GCCTCATTGCCCTCAACACAG	1725	1711	1528	1442	900	606	925	772	7464	7232	5292	5655	5426	5613
GCCTGAGGTCATTCCAATGTG	627	703	1505	1382	994	688	1809	908	5489	7270	3790	5107	3616	4692
GTTGTCTGGTCCCTGCACCA	1814	1772	5419	7180	3705	2716	2693	3412	13180	17541	7730	10509	7411	7741
GAATTTTGGTTTTCTGACCGG	1350	1327	2739	2614	1684	1662	1908	2069	7608	9613	5669	7812	4900	8526
GGTTGTAGAGCATGAGTGGG	1838	1841	2353	2792	567	750	697	796	13664	18625	10740	12225	10137	11075
GCAAAGACCACATCTGAAGCT	1432	1298	1713	2148	1114	874	1291	1309	8919	10826	7656	7784	6715	7641
GTATTCCACATTCTCAGCTGT	1813	1662	4062	5202	2455	2867	2630	4541	12198	14969	9584	11220	8099	9927
GCTGTGGAGCTTCAAAAGAAG	1367	1273	1710	2148	1369	1181	1467	1934	7894	10291	6062	7730	5643	6882
GAGCAGCTCACTCACAAAGGA	1551	1696	2032	2325	1117	1163	1399	1481	8621	10917	6081	7499	6450	8034
GCCCCATGAGGGATCAGAGAA	1094	1260	1457	2088	1063	1086	1542	1130	8060	10524	6787	7763	7103	7169
GTTTCTCTCTTTATTAAGGG	1664	1669	1093	1208	724	944	899	1079	6428	6905	4834	4907	5581	5333
GGGGCAGGTGTCCTTGCACG	1614	1575	1043	876	460	367	572	378	11428	14257	6597	8153	5898	7193
GCAGCGTGTCCCACCAGAGC	1273	1050	4901	5326	3611	2921	4346	3272	6695	8518	5065	6930	5031	6478
GAGCTTCTTAGTGCTTCTGCT	1957	1773	7273	8311	4933	4081	4732	7983	14324	16338	10347	12840	9805	11753
GCTGTCCCAATGGGAGCTGCT	1401	1116	2870	2799	1788	1546	1945	2606	7521	11188	5218	6628	5417	7433
GTCTGTCTCCGCAGAGGCCAC	1465	1353	3769	4141	2426	1575	2636	2555	11673	14716	8090	10776	7687	10641
GACCAGCAGTTCAGCTGGAAA	1443	1408	3539	3755	2076	2332	4375	2528	10403	11389	8361	7815	9147	8143
GAATAACTGTGAGGTGGTCCT	1865	1817	13800	16906	9931	8838	10801	11686	16545	18185	13169	14211	13366	11703
GTTCAGGCTTGGCCTGAAAAC	1371	1292	7594	9863	5088	4835	4908	7108	11332	16289	8025	10800	8692	10359
GTTCAGAACAAGAGGGAGCTC	1697	1596	1903	2039	1591	944	2365	1638	12677	16911	10350	11140	9154	9130
GCTGCGGCCGCGCTGCGCCGG	861	804	6143	6829	4584	3979	3955	5587	7812	8124	5775	6698	5216	6849
GTCCTCTCAGGGGTGACTGTT	1168	1081	4761	5095	2691	2085	3231	3048	10331	11889	7894	8631	7696	8514
GTTTAATATTCGTAGCATTTA	1915	1832	1615	1718	760	1019	864	1095	9827	12853	7107	9912	5810	8420
GTAATTTGGTGGCTGCCTTTC	1819	1643	12361	14305	10100	8619	10564	10299	14358	19185	12253	14530	11315	15094
GTTACAGCTCTGGCCACAACA	1700	1727	2213	2749	1502	1707	1929	2762	10211	12795	8575	8357	8408	7812
GAAAACCGTAAAGGAAATCAC	1256	1212	752	804	396	284	384	271	3036	4561	1379	2415	1344	2296
GCAGATTTGCAGACACAGTGA	1492	1460	2017	2307	1413	1147	1473	2186	10804	12551	8104	10105	8409	9935
GAATCAGAGGCCTAGTGAGAG	1686	1596	3291	3341	2384	1524	3196	2338	11028	14173	9268	10255	8824	9937
GCAGCCACACCTGCCATACCA	1540	1517	1445	2414	969	1161	1191	1780	6521	7932	4879	4893	3962	4338
GTGGGGTTGTAGAGCATGAG	1969	2024	2388	3492	692	1099	894	1292	14081	19354	11063	13983	10499	11744
GAAGTTGGAGTCTGTAGGACT	1845	1746	5543	5336	4588	2955	5226	3429	12203	16802	9077	10297	9932	11182
GAAAGAGTATATGTTCCCTCC	1347	1348	6884	7736	4698	3545	6814	6172	10741	13098	7648	9897	7870	8227
GTTCTTGTCCCCCCCAGCTTG	1313	1376	6084	7355	4733	3883	6561	6120	12854	16613	9780	12487	8917	10851
GAGGCCCTTCCTTTAGGCCAG	991	1008	4700	5021	3012	2464	3668	3489	9263	12074	6919	8034	7012	7583
GCATCGCCACTGGGATGGTGG	1157	1131	2443	4029	1851	2087	1874	4105	8116	10214	5910	6481	5516	6584
GTCCTGTAATCAAAGTAATGA	1371	1283	510	611	558	229	710	391	5988	7673	5405	5012	4948	5743
GTTTGGGCTGGCCAAACTGCT	1548	1563	5444	5849	3774	3157	3784	4844	12140	16090	9696	10102	8164	10420
GTCCCCTGGCTTAGAGGGAGC	1095	1061	1328	1149	1155	531	951	709	9034	10013	7891	7198	7774	6907
GACCAATTCAACCCAAATCT	1753	1695	1386	1771	1259	979	1362	1320	7060	10469	5557	7758	5956	7166
GATCTTTCCTTCTTAAAGGT	1794	1787	3146	2905	2283	1448	2431	2639	7733	9921	4845	6012	4056	4876
GCTGGACAGTGTTGAGATACT	1471	1347	2599	2522	1447	1078	2405	1551	10719	12289	9445	7113	8092	8066
GCACCCCAGCAGCTCCCATT	1340	1226	303	373	246	157	421	170	2599	3914	1082	1608	1230	1498
GCAAGAAGCTGTCTTCCTTGA	1387	1189	1462	2000	1279	1128	1557	1896	7687	9887	6917	7721	5908	6508
GAAGCCACAGTCTTTCTGGTT	1742	1708	4779	5408	3436	2900	4037	3646	16978	17939	12418	14199	11832	15192
GCGTCAGAGTTTCAGCTGGGT	693	646	994	1481	772	655	1120	748	4818	6150	3869	5028	3504	3865
GTGTGCTCCCCCGAGGGCTGC	1641	1395	3735	3752	2495	1929	3011	3251	8986	11213	5851	7818	5404	5904
GTGCTGCGGCCGCGCTGCGCC	963	949	3278	3314	2202	1633	1895	2132	6202	8033	5043	5844	4447	5557
GAAGAGGCTCCACAAGCTGGG	1380	1620	4942	4516	3764	2336	5125	3276	12101	14141	7826	9830	7179	6956
GTACCTGCAGTGTGTCCTCTG	1769	1609	12047	15027	7866	6998	8477	9717	13800	17302	10891	13284	9276	13183
GACCAAGTAAGAAAGTACATG	1169	1047	1029	1400	921	493	830	913	7494	10065	5582	7614	4812	7508
GTCTGGTCCCTGCACCAAGG	1288	1372	3354	4803	1995	2037	2169	2808	10782	13991	6886	7883	5382	5503
GAGTTCCTGTGGATCCAGAGG	1505	1378	3698	4171	2208	1855	2807	2241	10564	11218	5752	4413	6284	2503
GTCTGTGATCTTGACATGCTG	1899	1984	274	446	169	233	183	484	9554	11343	5019	5739	6007	5664
GAGTCACTGGGGGACTTGCCA	1692	1614	7760	7397	6011	3587	6289	4158	9770	13759	6315	8471	5092	7406
GTGGAAATTACCTATGTGCAG	1627	1709	1583	2246	1290	1029	1238	1305	12727	16445	9420	11794	9060	10729
GCCACAAGGACATGGACTTGG	1125	1278	1977	2363	974	1071	1426	1383	9907	10079	7948	7512	7572	6909
GAATCAGCAAAAACCCTGTA	1736	1791	59	137	52	99	112	141	10773	15077	7726	10335	7366	9660
GCCATCGCCACTGGGATGGTG	1078	1163	8367	8444	6942	4201	7117	7805	9115	12128	6791	8996	6940	7462
GTATTTCCTCTGATGATCTGC	1854	1751	1862	1988	1181	1087	1640	2319	4682	5828	2857	2869	2264	2342
GCATGGGCAGCTCCTTCAGTC	1333	1409	385	443	177	182	281	256	9856	12407	4833	7189	4069	5555
GTGCGGGCATGGCTGTTGGGA	1882	1874	9315	11074	6380	5939	7895	8479	16619	20699	13919	16779	10945	15046
GCAGTGCTCCGGGCGCTGCCG	1067	931	7439	8567	5402	4736	5456	6750	9095	11113	8695	8833	6406	7834
GCTGTGCTTTGAACAATCATC	1494	1451	1704	2695	1169	1315	1285	1622	10495	10731	8004	7296	6982	8399
GATGGAGGACCTGCTGTGGCT	2035	1862	7162	7812	4628	3897	4268	4983	15303	19526	11348	12599	10711	12159
GTATGTCTGCAGTTGTGAGGC	1506	1420	2825	3445	1808	1760	1582	2403	9558	12033	6992	9068	6684	8675
GTGAAATGCATCAGGTCCTTT	1643	1627	11619	12187	9050	5972	9052	8030	13927	19060	10426	12818	10519	11682
GGGGGCCCTCCTCTTGCTGC	1191	1180	5695	6969	3809	3758	4949	5759	10496	12180	8501	8640	7481	8582
GAAGGCTAGAAGCATGGACTG	1660	1676	7517	7809	4982	3500	5896	6504	12044	16363	10207	11239	9361	11925
GCATACCAGAGAGCTCAGGAG	1632	1454	1708	1578	604	354	899	821	10838	14399	4299	5476	8500	10876
GTCCCTCAAGGAGATAAGTGA	1202	1277	452	518	264	132	346	155	7848	9858	5154	6163	4845	5435
GTGAACATCACCTGCACAGGA	1640	1658	4388	5025	2810	2246	2650	3348	9172	11207	5204	5399	4988	5117
GCTTCTTCATCCATCAGGGCA	1657	1583	5949	6059	3682	2926	4343	4523	11347	17984	5274	7170	13950	22846
GCACGTGCAGGGGTGGCAGAA	1410	1335	3607	3775	2178	2161	2134	2850	10104	11944	8381	9046	8334	8718
GAAGCCTTGAAGCAGAACCAC	1431	1326	2575	2024	1863	1211	2248	1730	9564	11617	7575	8409	5808	7580
GCCTAAAAGTTGCAGCCCCCA	1211	1203	2385	2328	1682	1264	2683	1996	10303	11552	8170	8613	8023	8449
GACTTTAGCAGTGGAGGCCTC	1551	1510	3905	4508	2214	2282	2297	4896	10830	13223	7326	9775	7198	8729
GGAACTCAGCACCTCCCCTC	1558	1461	4901	6252	3602	2989	4214	5065	10779	13817	7866	11611	6662	11047
GAAAGTCACCAACCTTTAAGA	1267	1129	812	939	479	395	471	354	4284	4654	3266	3382	2792	3204
GTGTGGGAAATAAAGGCTACT	1651	1265	2980	2830	2410	1552	2299	1869	9322	11865	5868	9325	5336	10134
GTGTCTGGATGTTGGATTGG	2865	2758	5148	7326	3485	3614	4903	5325	19241	25422	14501	18152	14005	16470
GCAGGTAGTAAATATGAAACT	1158	1031	1242	1201	1137	502	1279	928	7249	8362	6224	6108	5930	6013
GTCCTGTGCAGGTGATGTTCA	1305	1308	230	335	97	116	159	123	9980	13181	6047	7884	5376	6358
GCGTTTCTTCTTTGCCCAGGA	1483	1329	8056	8808	6095	4678	6185	6839	10375	14205	9061	11673	9067	12043
GTTGATCCCTGTTCTCTCTGC	2398	1927	6826	6240	4095	3232	4678	5044	13997	16468	12474	12338	10454	11761
GTACAGGATGATAGTTTAAAA	1514	1534	1657	1707	1132	815	1376	1174	7844	7427	5191	5311	4859	5300
GCAAACTAATTTTGGGGGGTT	1124	1147	7878	9491	5078	5348	5745	6506	9671	11829	7504	8030	6881	7590
GCGGCCGCCGGGGCTAGCTC	858	979	4788	4302	2887	2297	2856	2920	6450	8519	5287	5894	4674	5826
GGCTTGGCCTGAAAACAGGA	1375	1296	2332	2486	1388	1203	1352	1917	5880	6870	4579	4285	4634	4135
GCATGGGAGAAAACAACACCC	1399	1229	1818	2146	1000	1411	1493	2840	6928	8751	5088	5182	4672	5119
GTAGTGCAGAGAGACATGGA	1676	1674	2161	2334	1212	1032	1530	1423	10328	14125	7327	10590	6921	10544
GAAAGACCACATCTGAAGCTG	1438	1488	3076	2722	1912	1161	2811	2147	11461	12468	9031	9047	9129	7899
GTTCTCACTTCATCTGTCCA	1872	1855	6697	8911	5926	4115	5982	10142	13561	19253	10518	14011	10462	12326
GCTGGGCAAAGAAGAAACGGA	1348	1203	2075	2538	1172	1110	1394	1801	8383	9505	5808	7352	5947	6222
GCATGACCCCAGCTTCAGATG	1365	1411	1511	1968	1132	1138	1109	1682	10128	12428	7875	7907	7304	7184
GCATCAGGGGCACCCTGACCG	1126	1035	7700	8681	4933	4578	5852	5602	9347	11570	8573	8387	7094	7467
GCCACTGGACTTCAGAACAAG	1591	1490	1324	1705	741	913	856	1402	8182	10468	7077	7553	6345	6780
GCTTCCTTGATAAATTGGATG	1256	1318	1154	2006	941	1010	1379	1855	8478	10798	5945	7153	6213	7429
GTGTCCCAATGGGAGCTGCTG	1629	1599	3609	3927	2897	1835	2933	2475	13740	15202	9419	10096	10178	11281
GACAGAGGTCGAAGGAAAGTA	1456	1350	2380	3075	2003	1307	1519	2635	10979	13112	8785	9213	9102	7661
GGCTGGTTGTGCATTTGCTG	1719	1698	3430	5150	2175	2301	2381	2821	12615	16386	8965	13119	9042	10621
GATTGCTTTTCTTACATGTAC	1765	1702	1333	1259	864	467	1320	904	5348	6324	4026	4836	3881	5034
GAAAACGTATCTCCTAATTTG	1266	1359	1199	1778	817	1120	1612	1858	9283	10763	6812	8700	5965	7809
GGAGCACCTGGCTTGGACAC	1874	1626	6606	8227	4762	4368	4632	6155	12169	17728	9467	13811	9389	15677
GCACAGAGCCAGCGGGCCTTT	1479	1442	7805	8439	4915	3970	5441	5765	14571	18380	10434	12925	9787	12503
GTGAGAAATTTACAGGGTGAG	1007	1163	1900	1970	995	727	839	774	8588	10705	7460	8024	6269	7748
GATGACCAGGTCTCAGTCAG	1570	1623	7695	7573	5202	4189	5888	5569	12019	16612	9366	12042	9886	11092
GAACCTGCTCCCTCTAAGCCA	1582	1531	3987	4205	3239	2374	3550	4437	9316	11446	6890	7509	6775	7065
GCAGATTCATTCTTACAACAG	1361	1266	1699	1863	1166	1252	1200	1004	7226	8916	5593	5712	5934	5327
GTCAGAACAAGAGGGAGCTCT	1633	1613	880	935	591	322	1023	747	12748	14988	9919	11797	8740	11626
GTGAAATTCTAGAGCCAGCTG	1661	1541	2722	2907	1745	1752	1934	1824	10906	14218	7871	9987	7769	10181
GCGGAGTCAGGGGGCCGTGCG	676	730	3477	4735	2071	2527	2472	3322	6758	8332	4412	6125	3833	5541
GTGCACCGCGACCTGGCAGCC	1338	1080	5682	7002	3651	3590	3972	5641	6145	7869	5375	5860	5475	5972
GAGCCTGCAGCACACTGGTTG	1817	1797	6057	6580	4057	2547	4540	4497	16159	19953	12096	13609	10262	11424
GAGACTCTCATTTCCTGGCC	1500	1269	7180	7471	5475	4179	5165	5579	8065	9404	6092	6721	6653	6237
GTGGCAGCTGTTTCCTCGGTC	1219	1258	4168	4557	2528	2480	2698	3558	8398	11130	7204	8426	6493	7128
GTCAGAGTAGAATAAAAGGCT	1384	1329	1152	1152	774	568	623	691	8748	11745	6519	8303	7010	7943
GATTCCTCACAAATTATACCT	1823	1695	1438	1923	1013	1080	957	2346	6034	7809	4869	4974	4307	4814
GAATTATGTGGTGACAGATCA	1717	1697	2273	2691	1096	1063	1680	1259	12144	16950	9118	11628	8162	11209
GAGAGGCTCCACAAGCTGGGG	1607	1442	4466	5363	3329	2805	4068	3972	11112	13917	6848	8578	4825	6167
GTTGGGATGGAGGACCTGCTG	1603	1559	5817	5928	4022	3140	3651	4711	13003	16330	8418	12554	8043	11002
GTCTGAGGCAGGTTCTGTTG	1822	1619	3202	4841	2882	2500	2963	4001	13210	16589	11524	11438	10165	10845
GAGACTGGCTGCTGCTGAGT	1803	1802	4264	5349	2182	2185	2187	2801	15330	17656	11203	12171	10242	11085
GTACGGAGAAGGCTGGCAGCA	1331	1379	3938	3541	2794	1766	3098	3229	11118	12039	8806	8525	7990	7403
GAAGCCACTCTGTCCCTTCCT	1512	1543	10824	10394	7068	4861	7851	5931	13137	18203	9433	13897	9056	15006
GTTCTAGAACCTCTGGCCTAA	1505	1757	1748	2302	1225	1179	1373	1877	12356	14027	9142	9663	8997	9127
GCAGGGTCTTCTCTGTTTCA	767	814	3636	4195	2476	1914	3079	2678	4913	6238	3716	4822	3240	3986
GTTATGAGTAGTGTGGAATTC	1383	1308	1576	2091	1112	1069	1018	1330	9749	13095	7937	9580	6332	8882
GATGGCCTGAGGCAGGCACTC	1457	1387	6939	5839	4568	3105	5506	4780	10758	14082	8536	9699	7511	8244
GATTTTAACTTTCTCACCTTC	1333	1245	1562	1863	891	1147	1067	1909	5407	6201	3573	4513	3420	3983
GAGATGAAGTGAGAACTATTT	1795	1678	2757	3367	1729	1801	1977	2518	13002	14953	10062	10737	9276	11023
GAACTTACTTAGAGAATGCAG	1728	1746	787	926	479	587	651	890	6884	7157	5436	4462	5069	4628
GACCTGGTCATCCTCCTGTG	2022	1948	9570	10170	6646	5767	7468	7164	17242	19734	12020	14570	11690	14537
GTTGTGGCAGCAGTCACTGG	1683	1609	1075	1561	560	586	536	974	12853	15695	10489	10684	9126	9467
GAGCTCCAGACATCACTCTGG	1423	1371	133	223	97	104	150	158	720	942	279	458	429	785
GCCTGGCAGCCAGGAACGTAC	1250	1134	1220	1528	668	503	602	842	4853	6265	3256	3782	3591	3436
GAGCTGATGACACCAAAGCTT	1496	1390	2434	2808	1949	1241	1794	1376	9836	11166	7242	7854	6062	6459
GAATGCATTCTTTCATCCCCC	1952	1552	3390	4223	1715	1489	2925	2975	10373	14617	7161	9368	7161	9459
GCGTTCCTGGCTGCCAGGTCG	849	961	3642	4588	1991	2135	2186	2472	2560	3758	991	1467	1267	1576
GTGGTTGTGGCAGCAGTCACT	1506	1588	1194	1519	841	560	1229	898	12567	14985	9703	9763	7119	8773
GTCACACCGTGCGGGGGGCGG	1241	1237	4951	5293	2499	2531	2350	4101	11199	15310	6743	8626	6197	8223
GTGCACCCCAGCAGCTCCCAT	1700	1682	3090	3516	1698	1488	2053	2534	6422	8028	2855	4024	2818	2945
GGTCTTCCAGGAACTGACTG	1594	1554	4381	4937	2995	2378	3084	3911	12467	13715	9200	9487	11144	8934
GTGGTTGTGGCGTTGGCGGCG	1649	1640	7540	6940	4918	3180	5167	5193	14298	19075	10612	13252	10264	11400
GAGAGCGCAGCCAGCAGCGCC	1119	1126	3998	5227	3006	2352	3088	3547	9762	10568	7053	6212	6793	6845
GTGGCGGCGAGGCGGGGACTC	1233	1173	9784	10767	7576	4993	8083	8110	11169	14896	8762	11268	8586	9981
GCACAAGCTCTTTGTTGTGTC	1323	1333	2146	2810	1537	1208	2257	1435	10381	11313	7429	9057	7228	8247
GTGGGACCAGAAGATTCCCAA	1454	1420	4785	5982	3460	2921	3373	5104	10042	12874	8289	9541	6811	9206
GGAAAGGCACTGGTTCTCAA	1811	1813	3935	3959	2572	1833	3018	3025	13651	15563	10774	11020	9284	10106
GATTCTTTTCTGCCTGAGGGG	1275	1423	2189	2941	1400	1236	1512	2047	8319	11036	6959	7418	6816	5790
GATCACTATGTGTCTGGATGT	1676	1660	3469	3477	2430	1800	2574	2092	12092	15719	8819	10859	8252	9394
GCCCCCAGTGCCACTCTCACT	1319	1144	2596	3498	1540	2269	1541	5860	10001	12277	7844	9198	7864	8009
GTGATGAATGTTGCAATAACC	1808	1500	1953	1912	961	824	1120	1147	9228	11883	6414	8774	5541	8650
GAGGAAAGGCACTGGTTCTCA	1939	1859	5647	5425	3852	2488	4233	4280	15057	18222	10291	12671	9484	12307
GTTACTTTGCCTCCTTCTGCA	1668	1714	1141	1482	548	520	456	727	5888	7861	2838	4331	2803	3613
GTGGCCTGAGGCAGGCACTCT	1375	1393	3852	4652	2332	2139	2155	2838	12727	15909	8615	9392	7302	9552
GAACTGAAGACCCTAGAAATA	1498	1385	1800	1958	1044	1052	1225	1150	10078	9738	6915	7188	6215	6802
GTTGGCGGCGAGGCGGGGACT	1132	1148	10380	12814	7345	7741	8343	12427	9881	14078	7152	11314	8626	10546
GAGCAGGGTCTTCTCTGTTTC	537	457	2152	2287	1403	1201	1836	1881	2464	2610	1774	2041	1634	2027
GAGGTAATTTCCAAATTCCCA	1426	1486	1725	2468	1027	902	754	1443	5622	7489	3670	4690	3871	4650
GCCAGCAGGACTTCTTTCCCA	1697	1594	7040	9364	3329	3497	4773	5663	9493	10780	8163	7160	7522	6123
GAGCTTGGACTCCATCCCTGA	1767	1721	3225	4262	2303	1988	3251	2553	13180	15604	10486	11890	9643	10688
GTGTGGGGGTCCTGGTAGTGT	2134	1878	7768	7350	4937	3857	6257	5380	16315	22425	12660	16258	9999	15193
GCACATCTGAAGCTGGGGTCA	1619	1561	2885	3198	1924	1754	2553	2236	12426	15059	9661	10179	8391	9663
GATCTGGCGACTGTGATGGGC	1579	1387	3672	3990	2334	2173	3192	3231	8622	12018	7257	8485	5749	8243
GAGGTGAAAATCATGGGACTT	1399	1473	6165	6193	4581	3336	5657	4945	12533	15247	9365	9842	9069	9384
GAGCTGGGCTCCCGCTCTGGT	1041	1087	4533	5251	2679	2162	3640	3499	9571	11562	6801	7364	5797	7622
GTTCTGTAGGGTATTAAGGCC	1425	1402	1846	2623	1294	1215	1207	1830	9924	12939	7232	9710	7571	8983
GCTAGTTGGGGTGAGAGGCAC	1303	1114	3646	3191	1961	1609	2097	1710	7920	12318	5806	8608	7524	7059
GCTCTCCACGTTGCACAGGGC	1139	1122	3311	4024	2099	1813	2197	2550	7993	10966	4655	6294	3857	4491
GAGCAGCTGGGCTCCCGCTC	891	888	3347	4132	2069	2106	1962	2788	8029	9202	6263	5761	5947	6214
GCTGCTGGGCACAGATGATTT	1229	1267	2845	3188	1995	1454	2742	2063	9757	12778	7412	8648	9277	8477
GCCATTTGGCTTGGCTTCCT	1480	1448	9869	10816	6936	4953	7521	7630	12851	15255	9955	12526	9432	10982
GAAAAAGGCACAACCTCATTG	1455	1194	2924	3202	2001	1461	2070	2662	8340	11566	6226	8391	6401	8063
GCACTGGACTTCAGAACAAGA	1660	1610	963	919	688	485	771	669	4813	6495	3560	4402	2797	4240
GTAACACAAACTAATTTTGG	1572	1698	1619	1424	1062	658	960	919	7686	7912	6196	5813	5645	5456
GTGGCCTCTGCGGAGACAGAG	1253	1544	2617	3032	1765	1315	1541	1686	5207	7958	2437	3617	2356	3508
GTGCTGAAGAAGCCCTGCTGT	1835	1836	3310	3971	3383	2631	3381	3737	14391	17675	11512	13232	10077	12015
GAGTAACACAAACTAATTTTG	1404	1344	1275	1529	1017	847	1211	1240	6535	8795	5111	6225	5457	6364
GTAGAGAATGCAGAGGGTCCC	1548	1424	3881	4401	2760	2496	2868	3378	11435	16077	9194	11427	8246	10240
GCTCTAGAATTTCAAACAGAG	1302	1300	1150	1418	852	629	776	674	4561	6097	2811	3993	2825	3647
GCTTGTGTAGGATGAAGCTGG	1508	1567	2367	3610	1891	1910	1963	2809	11655	13991	8715	10726	9766	10695
GATGAATGTTGCAATAACCAG	1483	1405	1648	2119	1061	1170	1008	1340	9100	10754	7163	7455	6473	7425
GGAAGAAACAGCCAATGGAC	1503	1607	2708	3230	1933	1343	1998	1708	9683	13005	8202	10226	8037	9285
GAGGCTCAGATGAAATGCATC	1751	1480	2796	3259	1427	1722	1726	2678	11565	13587	7423	9975	6366	10333
GATGTCTGCAGTTGTGAGGCA	1699	1732	3146	3943	1995	1970	2482	2747	11638	18167	9518	11535	8874	11574
GTTCCTCCTCTCAGTGAGCCA	1373	1467	4889	5258	2843	2806	3531	3936	9385	13551	7293	10877	8505	11283
GTCTTCCTTGATAAATTGGAT	1380	1388	759	1017	452	539	498	959	8260	10913	7832	7845	6798	8457
GCGTGTCCTCTCTCCTCCAT	1278	1365	7228	8262	4951	3816	5948	6208	10927	16838	8992	12256	7781	10707
GTTTCCCCCTCTGGAGATGC	1202	1365	2109	2645	1661	1260	1648	1672	8503	11610	7298	8594	7011	7644
GATGATCTGCAGGTTTTCCAA	1905	1832	6210	7644	3520	3376	3420	3960	11534	14141	7592	8328	7043	6785
GCGGGCTCTGGAGGAAAAGAA	1247	1130	2213	1753	1570	962	1660	1216	7939	8530	6132	5699	5816	4301
GATCAGGAAGACCTTCAGGGA	1520	1455	2573	2483	1652	1069	1769	1303	9636	11138	7062	8994	7225	9785
GATCTCCTCCATCCTGGAGAA	1575	1482	7905	7663	5421	4838	7549	7304	11430	12927	5741	6524	6697	7279
GTGCTCACATTTCCTTGCCTG	1938	1827	4994	4654	4118	2286	3876	2853	14293	17437	10571	11518	10827	9925
GTGGCGTTGGCGGCGAGGCG	1069	1037	6450	6057	3860	2738	4858	3667	9795	11968	7715	8024	7585	7235
GCCAGCCACACCTGCCATACC	1399	1229	3190	3279	1972	1537	2836	2394	8971	12517	7888	8638	7536	8216
GCCAACAAGGAAGAAGCTTGC	1483	1339	1230	1783	956	991	887	1416	7079	7831	5298	5314	5900	4911
GAAAGTGTGCTGAACATTATT	1357	1341	2329	1977	1450	1409	1748	1779	9857	13026	7229	9848	7293	9932
GCTGCTGCGGCCGCGCTGCGC	730	704	3164	3669	1921	1860	2058	1932	5798	5816	4000	4130	3379	4161
GAATTTAGCAACTAAACTTTA	1535	1474	1153	940	705	482	671	793	4949	6627	3714	4780	3261	5779
GAAGTAAGAAAGTACATGAGG	1241	1126	1983	1805	1240	1094	1195	1398	7689	8449	6477	7724	6506	5896
GTGATGATCACAGATGCAGA	1784	1627	1322	2355	803	1179	1066	1932	9533	14159	7276	9867	6202	8846
GCATCTGAAGCTGGGGTCATG	1405	1318	2187	2553	1568	1367	1511	1691	8254	11656	7258	7805	7819	7708
GATGCTCCAAGCTCATCCCC	1714	1457	2250	2494	1836	1201	1536	2262	7085	8763	5806	6528	5909	6391
GTGGGGCAGTGTTAATGGAAA	1523	1663	3197	2698	2227	1351	3109	2019	11765	15778	9673	10743	10775	10574
GCAGGACTTTATTTGAAGCAA	1337	1316	1461	1875	1207	755	1386	1032	7282	9133	6189	5940	5872	5184
GAGGTGATGTCACTGCAGCCA	1772	1761	5629	6846	3670	3495	4232	6096	10192	13876	6887	10055	8007	10003
GGATGAAGCTGGTGGGTGAT	1998	1981	6017	5658	3991	2957	4268	4326	16836	19290	12582	14373	12242	12984
GATCACAGATGCAGAAGGCC	1745	1706	2117	2757	1621	1385	2094	1763	11770	13986	9292	10701	9885	9984
GCAGAGTGATGTCTGGAGCTA	1743	1748	2034	2082	943	1014	882	1127	12234	16464	9174	12367	8942	11915
GCCTTCATGGCCCCAGCAGGC	1207	1043	4738	6159	2533	3240	2566	4166	6780	9221	5438	7154	5841	5816
GCCAGCTTCAGATGTGGTCTT	1350	1369	4771	5294	3271	3064	3011	4971	11276	14583	8339	11699	7399	10927
GCATGCCCTTCGGCTGCCTCC	1273	1249	2329	2460	1289	915	1241	989	8083	9776	3557	4131	3963	3355
GCCAGCAGTTCAGCTGGAAAG	1045	1273	4738	4193	3664	2155	4550	3518	10540	13864	8289	10126	8485	9424
GGTCAAGTGTGAGTGACTGG	1522	1682	2068	2572	826	794	1126	1463	13879	17065	7720	9591	7337	8878
GTCCAGGCCCAACTGTGAGCA	1356	1379	1826	1425	1012	517	1177	918	10727	13509	8134	9995	7227	8742
GTGGTTTATGTATTCTGAAAG	1284	1297	1808	1753	944	702	1528	1035	9089	10718	7456	8201	7024	6777
GTCCCCCTCTGGAGATGCTGG	1249	1310	1071	1012	464	315	867	494	9258	11923	6989	8790	6552	7875
GAGCACAAGGCATGGCAGACC	1384	1361	142	114	102	65	130	94	9256	11642	6242	8094	5805	7666
GTCTTTGTGTCTTAGCTCTCT	2212	1905	3253	3230	2320	1586	2858	2412	16686	18702	12046	14280	12535	14093
GTTTCATCTGAGCCTCAAATT	1142	1178	1631	2148	889	1542	891	2015	7598	10326	4658	6760	5007	6107
GTCTTTCACTGTGGGAAATAA	1285	1257	899	664	456	245	580	548	7506	8885	6938	6587	5838	6619
GTAAAAAGGCACAACCTCATT	1560	1395	2029	2298	1435	1101	1369	1765	9328	13282	7432	9102	6919	11020
GCTGCCTGAGGAGACCTGGAA	1151	1290	1494	1997	949	1234	974	2351	7998	9584	6967	8893	6798	7333
GCCTCCAGGAAGCCTACGTGA	1429	1385	262	454	258	148	223	525	9661	12240	6169	9820	6673	9044
GCTGGCCAAACTGCTGGGTG	1552	1452	5160	5867	2033	1931	2401	2544	11626	15487	5115	6419	5113	5277
GCAGCCGAGGCAGGGAATGCG	986	1003	2287	2383	1798	1384	1865	3423	7406	11241	5355	7426	4697	6263
GGCTGCTGCTGAGTGGGTCG	1411	1378	10995	12138	7082	5769	7594	7373	14376	16707	10885	14103	10524	11681
GCCTCACAACTGCAGACATA	1659	1656	2403	2274	1255	1327	1435	1632	8208	11404	7314	8093	6893	7932
GCTGTGGGGGTCCTGGTAGTG	1434	1424	9348	9042	6403	4559	8099	6551	12868	16225	9731	11886	9544	9798
GTATTGAGATGTTTTCACATC	1651	1633	2016	3299	1629	1921	1755	3196	11376	14004	8953	10443	7996	9945
GCTTTTGTAAAAATGTCCCCA	1634	1687	3095	4227	2011	2411	3035	3113	10928	14235	8904	10102	8773	8013
GATGGACTTCCAGAACCACCT	1698	1604	2506	3159	1289	1481	1363	1612	9306	11480	7194	8118	5412	7350
GTGGGCAAAGAAGAAACGGAG	1206	1167	1603	2085	1275	1036	1446	1690	7710	9523	5653	6525	6431	6142
GAAATATTTCAGTCAGAACT	1590	1544	1663	1979	1222	823	1254	1167	8794	10136	6108	7546	6309	6965
GTTCCTCCATCTCATAGCTGT	1563	1602	2080	3121	1450	1558	1432	2570	11414	16261	7570	8718	6174	6858
GCATGAGGCTCAGTGGCAGG	1468	1400	3578	4238	2338	2256	2171	3105	10236	14659	7619	10528	7167	9539
GGCCTCACAGGAGGATGACC	1187	1102	2606	2633	1533	1323	1435	2325	8686	11564	6440	8163	5694	7459
GATGATTCTTTTCTGCCTGA	2042	2219	2552	2507	1709	1097	1658	1354	10754	12897	10008	10107	12531	9675
GAGTCTTTCATCTGCCTTACA	1629	1429	2302	2963	1316	1806	1448	2776	9295	10401	7781	7730	6887	7016
GAAGATCCAAGAAGGCCTTCA	1366	1310	2725	3498	2087	2116	3023	2792	10438	12178	7416	8660	7403	9325
GTTTCTCTACAATTGGAAGAT	1658	1540	2008	2565	1117	1251	1306	1658	9238	11737	6948	8468	7398	10734
GTGGGACAGCTTTGCAGCTGC	1698	1427	5465	6802	4090	3063	4904	4869	11436	12497	7774	10463	9071	9275
GTGTGGGTCTCTGCTGGGCGC	1372	1345	4470	4980	2613	2668	2904	3132	11661	13838	9625	8512	11799	8400
GCTCACTTCATCTGTCCAGGG	1618	1549	2876	3102	1821	1634	2177	3620	9957	12961	6319	9699	6069	9109
GCTCTTCTTAGACCATCCAGG	1544	1522	1544	2184	796	1086	706	1283	10019	10191	8187	7045	7975	6750
GAGGATTCTGCACAGAGCCAG	1409	1446	2981	3126	2203	1578	2211	2969	10858	13530	8526	10244	7994	10661
GCAGCCCTCGGGGGAGCACA	1655	1551	422	430	211	170	267	252	11278	15755	6001	8020	4544	4340
GCCCAAGGAAGCCAAGCCAAA	1354	1340	1454	1553	1056	777	1221	1239	8331	10831	5264	6868	6154	6684
GACCAAAATTATAAGCAACAG	1260	1089	1029	837	743	446	768	926	4629	5723	3292	5467	2850	5361
GTCCCTATGACAGAGAGAGA	1546	1565	825	985	595	407	754	788	688	1142	319	572	539	491
GACTCCCCTCCTGAGCTCTC	1359	1316	3354	4813	2120	2533	1767	2692	11186	13415	11589	13048	7738	9151
GCAAAGTAAGGAGGTGGCTTT	1252	1259	3094	3170	1091	1211	1114	1446	10108	13496	6850	9714	7094	8967
GGGTCCTGCCTGAGGAGACC	1483	1406	5273	6565	3305	3293	3626	5938	12144	13708	9332	10531	8271	10062
GTCCTCATGTACTTTCTTACT	1427	1067	795	1104	366	531	430	770	8410	11598	6273	7742	5721	6367
GATGAAGTGAGAACTATTTT	1906	1728	2712	3299	1819	1487	2356	2253	13128	17314	9786	11144	10207	11231
GATGTTCAATAACTGTGAGG	2000	1851	2717	2850	1338	1408	1284	1862	12869	14442	8221	10170	8341	10468
GGCCTGTCGTCCGGTCTGGG	1146	1123	7308	7323	4065	3564	4161	5400	8358	11129	6360	7479	5959	7824
GTAGGGACTCTGGATCCCAGA	1404	1445	2958	3394	1753	1634	2525	2549	10919	13563	7206	8100	7215	7347
GATGGCACAGGTGGCACACA	1590	1827	2510	2954	855	536	688	645	13441	16381	7731	9102	7535	7911
GAGAAGATGCACGAAGGCTGG	1375	1551	2528	3067	1967	1428	1752	1734	10695	14211	8575	9502	6925	8745
GCAAGCCACTCACCAGGCACT	1374	1297	1162	1080	326	172	326	204	10101	11820	4425	5736	3894	5436
GAGAAATAAGGGTTTCAACCC	1204	1042	7041	7868	4445	3876	5080	6511	10470	10235	7358	7127	5892	7368
GATAGAGCCAGCAGAGAGAAC	1590	1450	2596	2342	1446	994	1285	1243	10109	10963	6842	9303	6959	12650
GCTGAAAATGCAGAATACCTA	1469	1385	1157	1479	879	700	1030	1122	6016	7977	4493	6445	4257	5029
GTACTTTCTTAACAATGCTGT	1569	1575	4923	7292	3632	3046	5943	4053	12558	13777	9425	10755	9660	10621
GTCCCTTCTCTGATCCCTCAT	1170	1210	1475	1306	756	723	795	1303	9724	12761	7609	9276	6526	7808
GTGGGGCCATGAAGGCCTTCT	1338	1257	7707	8214	5193	4658	5521	6984	12242	15114	8639	11512	9275	10663
GAATTTGGTGGCTGCCTTTCT	1859	1632	13810	17414	9540	8656	11040	10366	14557	19151	11176	14301	9516	13584
GATTTCAAACAGAGGGGCAGA	1407	1285	1993	2509	1115	1343	1109	1761	8819	10366	6556	6756	5575	6390
GCAGGTAGTGCAGAGAGACA	1332	1390	2107	3074	1304	1339	1809	1708	11692	12723	8384	8648	8839	9186
GGTTGTGGCAGCAGTCACTG	1582	1617	1374	1822	1109	908	754	1086	13816	15836	9568	10862	7816	8399
GTTTCTAGGTTCTCAAAGGCA	1762	1691	573	628	308	223	403	518	10972	13690	4924	6782	3755	4604
GTACAAAAGGCAGATTTCAAG	1469	1381	1155	1153	640	618	724	1351	4647	5992	3408	4647	3615	3766
GACACCTCTTTCCATTTCCTA	2253	2228	7404	8298	5424	4414	5409	6321	15034	15665	12345	10459	10363	8818
GCTGCGGCCGCGCTGCGCCG	757	722	3512	3041	2190	1491	2102	1932	5529	8558	5014	6299	4502	5610
GATCCCTTCTCTGATCCCTCA	1908	1791	2771	3823	1531	1662	1902	2638	11056	14781	9089	11301	8994	10303
GAAATTTACAGGGTGAGAGGC	769	800	1276	1615	945	895	1023	1764	5718	6869	4243	4860	3012	3515
GAAGCCAAATGGCATCTTTAA	1694	1621	2112	1875	1477	768	1593	1743	10229	11789	7296	9282	6966	8909
GAAAGAATACCATGCAGAAGG	1303	1347	862	1202	282	475	281	463	6597	10798	4683	7553	4407	6901
GTGGTCACTGAAAAAGAGCAA	1435	1210	1089	1100	470	646	534	544	5576	6265	2356	3215	2308	2256
GAGGTGCAGTTTGGATGGCAC	1284	1345	2343	2431	579	826	692	467	9122	12747	6664	8567	6595	6578
GACAGCTTTGCAGCTGCAGG	1140	1237	4628	5986	3679	3261	4714	5565	9182	12778	7140	9527	6238	8714
GAAATGCAGAGTAGACATTGA	1309	1574	2015	1529	1138	665	1671	919	11266	12465	9524	8801	8035	8118
GTAGAGCATGAGTGGGGGGC	1192	1299	3535	4504	1843	1746	1697	2124	11515	12079	9075	8271	9049	6907
GAGCTTTTGAAGTGAAGTAAA	1560	1401	1754	1907	1548	968	1262	1965	8848	11466	6233	8199	5569	8359
GGGTTGAAACCCTTATTTCT	1488	1425	4085	4868	2592	2332	2977	3433	11169	13275	9450	10021	8099	9250
GCACAGATTAGGAAAAAAGGT	1072	1004	675	771	370	332	451	431	6065	6890	4227	5353	3592	3982
GGATGGGGTGGATATTGACT	2104	1875	5753	6809	3418	2953	3620	4227	15680	18805	11179	12843	10847	11603
GGATTCTGCACAGAGCCAGC	1374	1372	1834	2048	1336	803	2648	1143	7134	8090	5840	6055	4995	5593
GCTGCCTCCTGGACTATGTCC	1556	1524	5880	6613	4587	3818	4777	5975	9641	12585	5092	6161	5762	6074
GTTTTCTCCCATGACTCCTGC	1630	1552	1520	2221	1012	947	1071	1207	6763	8876	4269	5014	4019	4965
GAGATTTGCAGACACAGTGAA	1798	1747	2465	3084	1558	1425	2322	2141	13067	16617	10326	11005	8857	9823
GTCCCTCCAGCATCTCCAGAG	1312	1174	1665	2163	1012	1081	949	1915	8341	10350	6744	6619	6585	6696
GTACATATGGGTGGCTGAGGG	1672	1589	1080	906	566	388	791	934	11122	15494	7674	10424	9129	8429
GCTCTAGAATTTCAAACAGA	1199	1352	692	759	515	276	488	364	4181	4885	3315	3500	2923	4129
GTTGGGGCAGTGTTAATGGAA	1668	1716	3185	3026	2009	1809	2099	2834	12407	14542	8651	10067	8232	9142
GGGCCACCACCAGCAGCAAG	1441	1441	2533	3605	1833	2061	2241	2763	8777	10439	7442	7276	6172	6762
GATTGTTCTCTCCACTGCACA	2206	2129	5453	7690	4604	3808	4605	6805	15934	19987	13981	15385	13841	14600
GTGGCAGAAAGGAAAAGCGG	1266	1315	1773	2021	1349	924	1553	1138	8330	11730	6651	8775	6313	7936
GCTGCTGGGGCCCGGAGCCCA	540	522	2858	4336	1913	2222	2037	2977	5368	6354	3928	5565	4498	4608
GTCCCACCAGGCCCTTCCTTT	911	1010	2510	2453	1130	1214	1526	1851	8813	12277	7535	8634	6541	8252
GCATACTGAGTTTCAAAACAA	1372	1329	675	686	405	342	471	417	4516	6310	3775	4323	3541	3510
GAGTCACTGAAACAAACAAC	1599	1547	1055	1393	757	638	1008	1294	3992	4592	1599	2672	1940	1606
GTCAGACAGTGAAGATTTATT	1381	1177	1082	1049	548	395	571	764	8756	11907	7028	7967	6384	6920
GAGCGGGAGCCCAGCTGCTC	929	940	4805	6498	3425	2913	3686	4267	8048	10516	6271	8229	5801	6938
GCAGCGCCAGGAGCGCTGCCC	977	908	7005	8131	3922	3658	4937	5812	8001	10246	6058	6195	5578	6073
GTTGTTCTCTCCACTGCACAT	1850	1776	2853	3288	1715	1450	1940	2174	12298	15727	9857	12295	10210	11503
GTCACTTCCTACAGATGCACT	1885	1606	4067	4400	2433	1871	3371	3164	12864	14669	10400	11317	8884	10165
GTGAGCTGCACGGTGGAGGTG	1323	1374	2673	3028	997	990	1066	1067	13953	15589	10933	12499	9838	12471
GTGTCATGAAATCAGCAAGAG	1681	1529	2363	2711	1248	1324	1146	2114	9372	13705	6574	9185	6403	10391
GGCCCACAGAGGAGGACTCA	1574	1507	4167	4467	3228	2159	3273	4437	11661	16271	8613	12502	8363	10895
GTCACAATTTAGCAAAGGAAA	1281	1261	586	551	319	259	399	349	4301	6505	3649	4109	3676	3850
GGTGAGTGCCAGTCCTGGGT	1652	1417	15582	18186	11795	10073	16073	14793	14118	17533	10876	13431	9717	11174
GAGCAGCCTCCGCCCCCCGCA	1378	1422	5445	5739	3125	2183	2748	2955	11794	13061	8703	10712	7749	9799
GAGAAATATTTCAGTCAGAAC	1132	1209	670	843	685	313	539	380	3333	4505	2312	3547	3011	3406
GTTTTAACTTTCTCACCTTCT	1606	1600	3375	3421	2086	1749	2515	2412	8546	9489	7387	7378	6899	7374
GCCCGACGCGGCCGAGGCGGC	569	505	3021	4362	2088	2355	2058	4086	3581	5164	2875	3579	2705	3763
GACAAGCCACAAGTCTTCCAG	1493	1483	4582	5970	3295	3287	5668	4114	11008	13889	7020	10105	7609	10360
GAGCATCCTCTGGAAGACTTG	1312	1224	3171	3154	2433	2123	2865	4057	8760	11820	6492	7672	5766	7483
GTCAGAGTTTCAGCTGGGTTG	1381	1433	1784	1716	1150	698	1743	1077	10675	12248	7481	9322	7107	8224
GTGTCCATCTTTCTCCAGGCC	1279	1157	5409	6715	3552	3274	4614	4438	7692	10243	6081	7354	5647	6932
GCCACCCAGAGTGCCTGCCTC	1400	1266	2931	2618	920	912	1013	792	9513	13095	7316	8160	6562	6527
GAGTCAGAACTGGGAAACAGA	1544	1495	1006	916	714	356	1147	672	5649	5849	4052	4680	3750	4068
GAAATGCAGAGTAGACATTG	1501	1386	1894	2927	1326	1480	1228	2549	11611	12862	9150	10150	7700	10205
GACCCAGGACCAAGCCACAGC	1776	1523	3174	3931	2085	1629	2239	2990	10389	11944	8359	8646	8681	8201
GTTAGGCCTGGAATGAGGTGG	1574	1431	5090	5358	2981	2347	3071	3621	2712	3300	934	1216	1416	963
GACAAAGAGCTTGTGCAGGCT	1610	1533	2966	3622	1791	1548	3317	2496	11129	14585	9399	10384	8577	9882
GAGTAGAATAAAAGGCTGGGT	1409	1257	2577	3304	1556	1693	1804	2435	9115	11869	6939	8346	6068	8152
GTGCTCCCCCGAGGGCTGCTG	1492	1436	3942	5294	2476	2415	2472	3334	10993	13665	5467	5640	5219	3586
GATGTCAAGATCACAGATTTT	1585	1478	2748	3049	3978	2943	3967	4973	13336	14955	9405	11204	9707	12289
GTTCTGTTGGGGCAGTGTTAA	1490	1449	3571	3661	2811	1507	3544	2504	11223	15678	8485	10359	8514	10205
GTAAGGTTTCTCTCTTTATTA	1629	1710	3204	3452	1882	1470	1995	2460	9821	11214	7824	7826	6512	7508
GAGAGAATGCAGAGGGTCCCA	1738	1758	4659	5790	2824	2807	3655	4234	14020	18813	10433	13502	8323	11634
GAGGACTTTATTTGAAGCAAA	1305	1335	1063	1295	690	597	671	923	5337	6550	4831	4340	4691	4751
GAGATGATTCTTTTCTGCCTG	1572	1480	5187	6450	3498	2569	3275	3592	12326	14446	9184	10148	9046	9907
GTTTAAAACACTGTTTACAA	1384	1445	752	673	548	480	525	644	4383	5845	3955	4401	2684	3685
GCAGGTGATGTCACTGCAGCC	1568	1337	3860	5542	3446	2921	3444	4504	7730	9107	5269	6075	6284	6248
GCTGCCTTTCTGGGCCCAGT	1266	1192	2875	3698	1729	1608	1628	1852	9989	12140	6555	8375	5335	7935
GATAAAAAGGCACAACCTCAT	1532	1464	1608	1447	915	743	1139	960	6892	8394	5728	6077	5703	4962
GAAGCATGACTCCTGAGCAGC	1605	1412	2586	2392	1605	1144	1821	1580	7701	10041	5806	6111	5338	6039
GCATGTCAAGATCACAGATTT	1629	1610	2454	2371	5726	2838	6855	7337	13284	17466	10283	11356	8296	10851
GCACGCTGCGGAGGCTGCTGC	1351	1170	4597	4093	3068	2097	3656	4337	8582	11726	5838	8777	5467	7696
GAGCCTCAGAGGACACACTGC	1449	1332	2826	3183	1964	1671	2286	2156	9949	12240	8641	9394	6890	7969
GGAGACTGGCTGCTGCTGAG	1696	1609	6049	5938	4302	3111	4402	3871	13272	17950	9688	17230	9445	11980
GTTCAAAAAGATCAAAGTGCT	1372	1366	1143	1407	616	835	874	1443	9270	12481	7206	8698	6727	8091
GCAGACAGAACTGTGCCTCCC	1584	1580	3738	4249	2367	1978	2533	2833	10815	15749	8343	10107	9240	9260
GTGAAAATGCAGAATACCTAA	1620	1565	1112	778	595	447	604	654	4899	5328	3442	3609	2659	3662
GAGTTTCAGCTGGGTTGGGG	1712	1622	4805	4708	2642	2069	3020	3607	12865	16944	9989	12362	10162	11033
GTGTGGGTCTCTGCTGGGCG	1911	1877	8704	10739	5803	6050	6588	8866	16654	20104	13163	15256	12332	15323
GAAATTAGTTTGTGTTACTTA	1626	1860	2062	2133	1352	1155	1707	1938	9776	12913	8161	9457	7391	10310
GAAAACACTAAAGATCCAAGA	1218	1112	732	561	410	254	619	312	3163	3308	2451	2318	2125	2164
GGCTGCAGTGACATCACCTG	1670	1775	3941	4632	2667	2402	3214	3792	14524	17798	11482	13221	11883	12110
GCACTGGCAAAGGGAGTGGA	1507	1388	3054	2876	2051	1148	2552	1599	9787	12364	8012	9383	7254	8676
GCAAGCTTTTAAAAGCTCCTC	1130	1209	1254	959	817	448	937	889	7759	10661	6466	7302	6969	7696
GTAAGTAACACAAACTAATTT	1218	1256	728	782	501	304	487	402	5378	7398	3054	5330	3222	5320
GCCACTCACCAGGCACTGGG	1414	1471	636	908	154	174	261	167	6239	8264	2777	4364	2126	6106
GGCCTAAAGGAAGGGCCTGG	1059	1054	6316	7242	4646	3685	5061	6471	8754	11527	7583	8228	9046	8286
GTGGAAAGTGCAGGTGCATC	1704	1525	10985	11883	7417	6201	9310	10462	12555	14818	9966	12312	9986	10933
GTCTATCATCCAGCCTGGGGA	1529	1642	953	1121	731	1001	2022	3798	5263	5791	2744	2558	2806	2244
GCCCTCCAGCATCTCCAGAGG	1166	1082	2454	2677	1545	1183	2455	1591	7430	9840	5100	6393	4979	5695
GTTTCCTGGCCTGGAGAAAGA	1747	1744	1893	2549	1978	1461	2861	2039	8242	10596	6491	7336	5991	6853
GACACCTTCCTCCCAGTGCC	1313	1183	6663	8419	4449	3639	5224	5965	9582	12471	6776	9344	7267	8055
GACAAACTAATTTTGGGGGGT	1106	1154	2328	2346	1412	1156	1245	1555	8881	10697	6852	7183	5666	6668
GTGCACTGGGCCAGGTCTTGA	1471	1329	3573	3932	2132	1999	2077	2833	11435	14004	8770	11569	8310	10571
GTATAATTTTGGTTTTCTGAC	1419	1276	1337	1448	986	565	1080	1321	5937	8185	4770	5397	4391	5616
GCCTCTGGCAGCTGTTTCCT	1267	1258	5496	7869	4426	3813	4659	4920	7450	9401	5702	6940	5662	7733
GTTATGATCTTTCCTTCTTAA	2241	2445	448	494	214	254	224	670	4961	6607	3762	3786	3452	3448
GGCATGGCAGACCTGGCCTG	1260	1350	6316	6997	3302	2846	3447	4165	11035	13395	9499	9533	10141	7953
GCGGGCCCCAGCAGCCCTCGG	844	778	2283	2447	667	607	895	572	5068	7445	3361	4431	3607	4600
GTGGCAGAAAGGAAAAGCGGG	1252	1302	2781	2796	1682	1148	2000	1582	10284	11805	8389	9038	7008	8544
GAATCGGTCTGAGGTGTAGCT	1731	1500	7357	7468	5336	3800	6663	5041	11994	14987	9103	12011	9400	10729
GGGCAGCCCCCGGCGCAGCG	806	880	5904	5670	3778	2886	4123	3978	7777	8397	6190	6781	5982	6221
GATTATTATTATAAGGTACTC	2169	2046	950	1237	613	618	734	1356	4341	5720	3418	3845	3147	3471
GTGGAAGGGAGGCCTCACAGG	1354	1344	3362	4291	2017	2251	2198	3490	10052	12086	8207	8765	7439	8064
GAAAGGAAATGCAGTTTTAG	1604	1545	2657	2845	1634	1333	1840	3153	12324	13726	9133	8874	7687	9217
GATTCAAAAAGATCAAAGTGC	1622	1563	1991	1020	1152	632	1455	600	6196	7153	4360	4969	4698	5160
GTTGTGAATTTCTTAGAATCA	1347	1221	1564	2381	840	1066	843	1157	8497	9779	7039	7158	6673	7332
GTAGAGAAATTATTTTAGGA	1850	1895	1010	1521	642	910	838	1043	6988	8595	6382	5771	6210	5068
GACATTGGATTCATCAGCATT	1841	1972	2670	4081	2024	1618	2509	2037	14116	18095	9966	12613	8462	13943
GCGGCGAGGCGGGGACTCGGG	1108	1264	5599	7143	3740	4055	4505	6173	11224	14330	8405	10367	7697	9506
GATTTCATGACAGCAAGACAG	1976	1862	2465	2738	1482	1133	1918	1555	11669	12782	8658	8748	7392	8913
GAGGTGAGTGCCAGTCCTGGG	1727	1742	10996	13576	8014	6659	8916	10773	15685	19385	12579	15139	11880	13095
GAACCTCTGGCCTAAAGGAA	1454	1469	1759	2774	1019	1561	1441	1838	9740	12006	9289	8095	7656	7722
GCCTGCCTGAGGAGACCTGGA	1376	1349	1877	1724	1531	845	1517	1308	7727	10557	6048	8350	5503	7746
GCAGCTGGGCTCCCGCTCTGG	1336	1264	5266	5848	2585	3066	3884	8772	10780	12363	7726	7975	6970	7110
GCTGCTCACATTTCCTTGCCT	1625	1603	5407	6395	3833	2852	4300	3532	9863	11695	8438	7578	7768	7896
GATTGTGAATTTCTTAGAATC	1514	1493	1636	1637	901	870	1008	1663	8020	12513	6078	8407	5686	8100
GTCAGAGTTTCAGCTGGGTT	1604	1658	2496	2548	1579	1213	1485	2514	12572	17558	11010	11832	11653	11096
GTACAGCTGCCCAGGTGGTTC	1564	1580	7442	9694	3564	3177	2573	2053	14581	17835	10627	12915	9252	10695
GTGTCTGCAGTTGTGAGGCAG	1594	1549	3942	4675	2514	2357	3032	4288	12447	16310	9775	11454	9850	9964
GACGTAGGCTTCCTGGAGGGA	1452	1323	2573	4124	2828	3613	2526	3640	7656	8093	4106	4506	3476	4204
GAGAAATTCACAATTTAGCAA	1261	1320	577	779	373	371	491	529	4309	4336	3320	2969	2714	3572
GCCCACAGAGGAGGACTCAC	1403	1270	1789	2109	1233	979	1337	1522	8190	10268	6241	7367	5570	6365
GTTTCTCCCATGACTCCTGCC	1573	1301	4215	5181	2725	2781	3095	4107	7890	10638	4695	6500	4320	4845
GGGAGGTGAGTGCCAGTCCT	1865	1857	11703	13512	6967	5936	6908	8193	16524	22295	12563	17498	12979	14360
GCAGTGAGCCAAGGGAGTTTG	1369	1275	2810	3252	1502	1143	1859	1614	10312	15830	7546	11388	8007	9311
GCCTTTCATGCTCTCTTCCCC	1260	1160	6744	7731	4921	3788	5505	5789	8281	10221	5976	6730	5511	6484
GTTTGGGGGCAGCTGACCTGG	1365	1315	4889	4738	3111	2161	3563	3773	11651	12146	9219	8313	9891	8338
GAAGTAACACAAACTAATTTT	1217	1124	1367	1260	1178	825	1181	1285	7571	8246	5870	5673	5424	5917
GATTCCAGTGGTTCTGCTTCA	2122	2011	8624	10425	5615	5066	5304	7347	14531	18015	12443	13841	13519	13177
GTCTGCTCACATTTCCTTGCC	1463	1578	4681	6914	3020	3547	3592	5558	12585	13843	9659	10843	8410	10098
GAAACCTTAGGAAATGGAAAG	1212	1203	1896	1752	1407	1084	1572	2240	7748	9785	6218	6241	6875	5209
GTAACACAAACTAATTTTGGG	1171	1151	775	779	658	684	567	952	4181	5225	2642	3424	2927	3678
GACCAAAGCTGTATTTGCCCT	1633	1542	5718	6862	3257	3266	3513	4248	11336	15456	8848	11898	8330	10829
GAGGATGAAGCTGGTGGGTGA	1684	1795	3465	5105	1954	2798	2676	3701	12980	15615	10469	11953	9864	10052
GAGGATTTCCTTGTTGGCTTT	1872	1784	6785	7170	3638	2990	4780	4539	14265	18861	8571	10202	8022	9651
GCAATATTGTCTTTGTGTTCC	1651	1366	2770	3334	1749	1787	2132	3204	10471	13540	9299	8545	6916	8645
GATCATTTTCTCAGCCTCCAG	1656	1606	1873	1745	756	763	741	864	8327	12124	4667	8126	5360	6874
GCACGTAGGCTTCCTGGAGGG	1473	1472	3054	4520	3640	2886	3136	2792	9126	13324	6452	9277	5896	8262
GCTGCTGAAGAAGCCCTGCTG	1536	1529	3383	3807	3406	2969	2984	6002	12982	16194	10442	11305	9870	9120
GAAACTAATTTTGGGGGGTTG	1202	1215	2841	2923	1933	1865	2164	3047	9966	11075	7400	8302	7440	8190
GAAACAATGGTTGAAAAGCAA	1611	1410	1372	944	677	604	724	746	5973	6533	4478	4564	3862	5054
GTGAGTGGGTCGAGGAGGTTG	1723	1765	4997	7539	3276	3523	3047	4957	15180	17737	12548	12760	12205	11840
GAGGAACCAAGGCTAGAAGCA	1361	1478	2313	3314	1581	1320	1817	1916	9472	12435	8240	7947	6518	7513
GGCAGCGCTCCTGGCGCTGC	447	346	1671	2724	1213	1512	1230	2762	2500	3107	2299	2407	2253	2227
GTGAGTTTCAAAACAATGGAA	1455	1375	1109	1457	910	749	983	1056	5984	7404	4470	5239	3492	5201
GCTTCTGCTGGGAATTCAGAT	1212	1194	1680	1830	1054	827	1192	1746	10001	10163	7172	7563	8000	6062
GTTTCTTCTTTGCCCAGGAA	1502	1596	4541	5336	3157	2876	3350	2976	9742	11716	7714	8367	7622	7526
GTTGCCCACTGCAGTGCTGTG	1737	1831	3984	4763	2297	1853	1907	2561	14687	17157	10955	12287	10142	12817
GGCTGCCTTTCTGGGCCCAG	1196	1161	4373	5093	2906	2530	2817	3930	9323	12929	6673	8628	6459	8043
GATGCAGAAGGAGGCAAAGTA	1407	1357	1906	2191	829	764	1054	796	9854	12107	7490	8830	6711	7775
GAACTATGATGCAAATAAAAC	1191	1204	821	642	432	304	671	599	3274	4816	2189	3723	1768	2719
GAAGCAGAATTCTCTTTTATA	1218	1282	1247	1348	805	753	943	691	6653	8727	5689	6526	5220	6558
GTTGCTTTTCTTACATGTACA	1680	1418	2584	3194	2034	1426	2114	2304	10502	11001	7737	8778	7489	8784
GTTGGGGGCAGCTGACCTGGA	1675	1614	5467	6447	3854	3035	4681	4627	11642	14694	8561	10464	7938	9517
GTTAATAAAGAGAGAAACCTT	1550	1388	1336	1850	1042	1117	677	1167	7032	9717	5959	6657	5091	5939
GGTGGCAGAAAGGAAAAGCG	1364	1478	2875	3033	2192	1574	2575	2028	9498	12340	7086	8582	6312	8909
GATCTGGCAGCGAGGAGGAAG	1260	1315	2331	2054	2089	969	2122	1711	9813	11839	7547	9797	6812	9282
GAAGCTGGGGTCATGGGGTA	2066	1899	7891	8071	4918	3992	5690	6573	18410	21801	14024	15793	12893	15159
GACTGAGGAAGAAACAGCCAA	1555	1495	3239	3330	2430	1413	2959	2176	10006	11653	6983	9049	8068	8137
GAAATATTTCTGCATGTCCTG	1693	1629	8585	9816	6153	5751	6238	11461	13520	15532	10387	12041	10496	11266
GCTGCAGTTGTGAGGCAGGGG	1305	1213	4738	5122	3527	2732	3723	3099	9477	11493	7486	8024	5834	7212
GTCCTCCCAGTGCCTGGTGAG	623	620	837	1167	597	544	544	1095	5082	5524	3311	3041	3152	3675
GCAGTCTCCAGTGTCCAAGCC	1549	1339	6031	5085	4330	2595	5306	3609	7124	9126	5391	6440	5208	7072
GAAGAGAGAAACCTTAGGAAA	1532	1286	1783	2176	1467	888	1997	1291	9221	11398	7696	8674	6110	9846
GTCCGGGCCCCAGCAGCCCTC	1236	1132	1397	1469	537	433	604	695	9967	12480	5089	6270	4441	4998
GCCTGCCCACTGGGCCCAGAA	1351	1298	5398	6220	4102	3734	5148	6877	9722	13438	6848	8967	6558	10026
GCCTGATGGATGAAGAAGACA	1418	1441	1573	2014	1065	811	1625	2395	9626	11772	6695	9154	7003	7749
GACCTGGCCTGTGGCCTCTG	1326	1239	4813	6524	2852	3182	3209	3506	11494	13340	8482	8628	8134	7559
GTTCTTCCTTGATAAATTGGA	1351	1510	1109	1532	679	578	912	646	7002	8196	6233	5085	5114	4869
GATCTATTACTTTTACATTTC	2994	2900	1781	1504	1342	741	1277	930	7652	9479	6657	6893	4836	7131
GAGTCACTGAAACAAACAACA	1362	1455	624	495	401	403	600	800	1925	2152	936	868	932	891
GACGTGCCTCTCCCTCCCTCC	1280	1192	7776	9252	5500	4558	6674	6455	10229	12641	8269	7782	8835	7858
GTTTTCTTCTCTCCAATGTAG	1449	1424	1378	1543	801	1110	1248	1613	5497	7861	3950	4692	3851	4565
GAAGATAAATTTCTGCTCAAA	1341	1329	1744	2021	1244	890	1596	1333	6506	8427	4982	6161	5034	4931
GCACACACAGATTAGGAAAAA	1456	1633	1086	1390	975	545	1353	993	6847	8831	5142	6817	4583	6737
GTGAGAGTGGCACTGGGGGG	1519	1501	5500	6906	3745	3608	4219	6365	11399	15502	8823	12064	8176	9931
GAGGGAGGTGAGTGCCAGTCC	1817	1672	12054	14632	7424	6968	7565	9994	17056	20691	12257	14576	11047	14709
GCAGAAATTTATCTTTCAAAG	1034	1067	710	861	435	415	633	618	4623	4851	3347	3997	3259	3106
GAAGGTTTCTCTCTTTATTAA	1454	1453	1315	1440	1237	971	1193	1351	5835	8018	4310	5250	4119	5178
GCATGTCTTCTTCATCCATCA	1457	1475	1609	2329	1162	1533	1185	2673	7832	9967	3080	4012	9027	11616
GACCCCCACAGCACTGCAGT	1593	1458	2826	3214	2184	1702	2024	2205	10819	14932	6521	9614	8591	9438
GTGGTCTGAGGCAGGTTCTGT	1665	1380	4056	4285	2556	2205	3448	3342	12699	15191	9273	10975	9644	10202
GAGGTGAGGCAGATGCCCAGC	1499	1475	3241	3779	1531	1050	1728	1676	10401	12284	7354	9266	6622	8053
GAGAAGCCCTGCTGTGGGATG	1685	1757	6599	8155	4895	4509	5023	6160	14997	18984	12610	16628	12272	13877
GCTGTGCAGCCTGCAGCACAC	1330	1197	474	558	284	196	435	211	7317	9228	5030	6801	4907	6103
GTTGCCCAGGAAGGGACAGAG	1388	1373	2040	2165	1740	982	1061	1981	8215	10361	6406	8258	7244	7743
GACACAGATTAGGAAAAAAGG	1425	1304	913	975	823	487	934	431	5816	5930	4029	4069	4468	3883
GCAGAGGAGGAGTATGTGTGA	1424	1412	2759	2539	1774	1225	1752	2055	9436	13882	4948	7651	4093	5335
GCTTCCTGGGCAAAGAAGAAA	1193	1174	1299	1442	1008	898	1375	979	5482	6629	3581	4708	3865	4448
GAGGTCAGTCCTGGGGGTGA	1611	1510	6149	7651	4277	3435	4792	4585	14178	18080	10860	13758	10830	11194
GAAAGGAAATGCAGTTTTAGT	1437	1398	1547	1797	1313	829	1579	2781	9491	10502	7599	8355	7982	7102
GCTTAAAGATGCCATTTGGCT	1751	1634	2450	3234	2143	1601	1879	2146	12547	13676	10228	9144	8670	9164
GTCTGCCACTGTTTCCCCCTC	1724	1540	8280	9425	5733	4733	6320	6435	13499	19087	9946	12841	10324	11955
GAGAAAGAATACCATGCAGA	1964	1834	1807	2429	1538	1408	1118	1242	9602	13594	7754	9779	6996	9196
GGCTGCCCTTGGGAATCTTC	1573	1626	3381	3648	2112	1974	2363	3589	9931	12463	8823	9206	7210	9223
GACACAACAAAGAGCTTGTGC	1462	1201	1663	1445	1092	634	1251	1081	6830	8805	5002	6857	5528	5866
GAGCTATGAGATGGAGGAAGA	1484	1459	1093	1451	623	372	480	400	10807	14081	8774	9198	8480	9069
GTTCTTGCTTCATCCTCTCAG	1671	1678	7367	8433	5798	4365	5693	6882	10154	13828	7847	9454	6996	8156
GTGCTGTTGACACAGGTGGGC	1411	1345	4741	5457	3036	2726	3514	4312	10281	12027	7266	8855	7208	8076
GCCTGAGGAGACCTGGAAGGG	1298	1187	2853	4915	1853	2474	2258	4032	10346	12074	8228	8801	6941	8183
GATGAATGTTGCAATAACCA	1501	1513	1765	2004	1007	1254	1526	1717	8740	9846	7052	8480	5505	7402
GACATTTGCAGATGTTTTAGA	1458	1483	1177	1027	711	526	1244	1045	5657	7037	4386	5655	3396	6112
GATCTGTGCCCAGCAGTGCTC	1632	1624	3063	4108	1752	1686	2071	2948	12368	15975	9842	10548	10200	10402
GAGCATGACTCCTGAGCAGCT	1440	1359	2402	2418	1604	1318	1698	2073	9354	12544	8091	8371	7922	8202
GCTCACCAGGCACTGGGAGGA	1095	1130	893	670	154	112	340	190	5049	6661	1377	1875	1345	1816
GATAAACTGGAAAAAACTGTT	1211	1336	1749	1384	1219	620	1185	940	5338	7664	4259	4933	4297	4423
GAGGAGGAAGAGGTCAGTCCT	1626	1597	13387	15566	8935	8144	10277	11055	15532	19646	11679	13442	12126	12938
GTTGCTGCTGGTGGTGGCCCT	1722	1616	14813	16329	11274	8056	11337	12787	15574	20601	12279	14830	14094	13420
GAGAAATTGAAATTGTAGAA	1613	1554	2340	1693	1674	928	1838	1510	10423	12803	8160	10089	6957	8883
GGCCCTCCTCTTGCTGCTGG	1492	1462	7487	8671	5142	4041	5711	5930	13563	18457	10418	13233	9431	12041
GCTCCCTCCAGCATCTCCAGA	1480	1411	2994	2238	2153	1025	2366	1667	7607	7862	4468	5824	4369	5597
GATGATCAACTCACGGAACTT	1521	1592	1421	1290	545	348	629	708	12275	13016	10017	8696	9392	8333
GCTGCAGTGCTGTGGGGGTCC	1339	1284	10508	11614	6212	6183	7546	8817	11808	15422	8846	10975	9386	9142
GCTCCGGGCCCCAGCAGCCCT	1375	1267	8792	9784	5285	4096	5085	4791	11729	14673	7714	9186	6922	8929
GCTGGAGGGAGCACCTGGCT	1346	1374	7989	8707	5724	4499	7387	7266	11939	13558	9160	9185	7881	7506
GCTCTCACAGTGCCTGGCTGA	916	990	2336	1896	1459	921	1595	1225	7452	10615	5866	6984	5863	6561
GCTTGCTGCTGGTGGTGGCCC	1287	1220	9585	11420	6071	6118	7291	8941	10698	15143	8489	10909	7721	11648
GTGTGATGGGCAGGTCAGGAG	1609	1408	2277	3720	1333	1373	1774	2179	10345	13073	8372	9829	7623	10899
GTATTTGAGAGCATAATAGAG	1441	1497	1383	1468	937	792	935	1082	9548	10537	8435	6968	6765	7000
GAGATGCTGGAGGGAGCACC	1416	1317	3131	2667	2005	1384	2254	1957	10182	11455	7243	8379	7100	6150
GCTGCTGGGGCCCGGAGCCC	531	551	4421	5130	3809	2451	3560	3512	5190	7076	4289	5664	4337	4986
GCTCCGCAGAGGCCACAGGCC	1074	1086	2486	2125	1312	995	1731	1329	7721	10452	6524	7971	5719	7899
GCAGAAGGAGGCAAAGTAAGG	1560	1518	1184	2313	568	717	795	1233	10379	14273	8247	10459	7358	9106
GCTTTCTGGGCCCAGTGGGCA	1353	1343	5410	6018	3381	3162	3617	4901	10301	14292	7764	9220	8261	9432
GACCTGGAAGGGAGGCCTCAC	1478	1301	3934	5293	2501	2010	2572	2749	10536	13968	8982	10581	7932	9829
GGGTTTGGGGGCAGCTGACC	1702	1502	6872	7378	4590	3378	4759	3848	12968	16676	9748	12588	8855	11234
GAGCGGGGAGGTGGAAAGTGC	1491	1253	3737	4127	2811	1990	2968	3437	10349	12305	7836	8995	7349	8505
GCTTTAAAAACTACGAATGCT	1377	1298	1569	1866	837	1115	969	1803	8500	9590	6234	6912	5770	6789
GTTTCTTCCTCAGTCAGTTCC	1451	1295	7059	8664	5302	4660	5664	6644	9617	13855	9130	9398	10698	9067
GGAGGAAGAGGTCAGTCCTG	1589	1518	11794	12224	9504	6275	10330	9180	14737	16617	11233	12795	11313	13284
GCACCACCAGCAGCAAGAGGA	1334	1393	1567	1354	969	812	1232	1062	6832	10029	5990	7282	4725	6573
GGGCATGGCTGTTGGGATGG	1940	1800	5643	6948	3555	3578	3918	6522	14661	19905	10052	15100	9549	15194
GTAAACTGGAAAAAACTGTTT	1195	1249	2495	2633	1711	1287	1861	1510	8403	10243	6579	7752	6775	7375
GTGCAGTTTGGATGGCACAGG	1410	1653	1825	2178	501	388	566	373	11486	15382	9558	10069	9256	9030
GCTGCTGGCTGCGCTCTGCC	1275	1248	3496	3826	2724	1973	2293	2249	7579	9807	5915	7432	5838	6052
GAGGGCCTGGTGGGATCTACT	1647	1639	4124	4611	2499	2163	2469	2918	12662	15240	9545	10686	8941	8896
GAAGGCACTGGTTCTCAAGGG	1611	1516	4372	5193	2513	2233	2744	4513	13150	14977	9858	11621	10530	10160
GAGGCAGAAAAGAATCATCTG	1521	1467	3121	3892	2155	2106	2416	2638	10626	13474	9102	9749	8931	10011
GCCTCATCTCTCACCATCCCA	2005	1994	3529	3108	2231	1620	2842	2100	9673	11553	6146	7261	5374	6727
GAGAACCTCTGGCCTAAAGGA	1506	1643	2234	2330	1507	1195	1590	2460	10144	12262	7259	8439	6784	7336
GCGCTGCGCCGGGGGCTGCC	1193	1016	5622	5589	3522	3098	3848	4452	7855	9834	6007	6501	5205	5977
GACCAATTCAACCCAAATCTC	1462	1299	2413	1727	2592	904	1651	1296	5118	8421	3850	6523	3968	4517
GAAAACATCTCAATAACAAAC	1354	1263	424	647	279	537	607	402	3260	3676	2358	2853	2276	2373
GTTCTCCTTTCTCCAGGATGG	1623	1695	6856	8225	4567	4390	6826	9864	6026	7760	3597	4386	9182	9712
GGGAGGTTGGGTCCTGCCTG	1682	1752	13840	15606	9783	8228	9951	12208	15975	22365	12714	16351	11752	14694
GCAGAGGGGCAGAAGGAACCA	1351	1423	3398	3661	2371	1558	3263	3034	12388	15144	8279	10091	8889	9941
GGACCCCCACAGCACTGCAG	1643	1568	3797	4250	2801	1970	2551	2701	10681	14422	6650	8425	8280	9127
GCTCTGTGCTCTCACAGTGCC	1078	1049	5612	5961	3673	2945	4196	4072	8442	10594	6289	6747	6784	6666
GTCTGGAGGAAAAGAAAGGTA	1413	1291	1148	855	622	381	623	435	9117	11488	7663	8036	6764	7537
GTCTGGGCGGCGGCGGCCGCC	155	140	286	238	158	131	157	152	223	290	235	194	148	202
GTGAGGCAGATGCCCAGCAGG	1587	1439	1755	2942	310	475	1166	2066	11089	14889	8996	11069	20597	20674
GTGTTAACCAGTCAGGTTACA	1596	1514	5189	5168	2620	2960	2824	5574	12502	15332	8998	11467	8804	10285
GTTTCATTATTCATTCACCTC	1236	1207	1317	1417	1130	618	832	583	5611	6163	4356	4133	4058	3871
GTGCGGAGGCTGCTGCAGGAG	1353	1546	3427	3448	3333	2774	2616	3348	13307	15936	10766	11063	9374	10539
GTCTGGGCGGCGGCGGCCGC	525	484	2912	3520	1941	1811	1959	2303	3375	3729	2966	2939	2503	2281
GTGCAGGCTGCACAGGCCCCC	1405	1316	4569	5025	3171	2340	3534	3198	11009	14092	8897	10064	9065	8970
GATTATCACATGAATATAAAT	1939	2040	873	839	510	392	802	751	3616	5052	3057	3623	2510	3084
GAGGAGGAAGAGGTCAGTCC	2064	1872	4275	4863	2650	2574	3078	4154	14184	17876	10962	12329	10657	12994
GAGCACAGAGCAGGGAGGTT	1454	1427	3897	5119	2910	2885	2935	4035	12723	16817	9476	11715	8467	11419
GAGGAAGAGGTCAGTCCTGG	1816	1710	10701	13306	7356	6199	8016	7717	15202	16955	12734	13055	13025	13617
GGCTCACTGAGAGGAGGAAG	1478	1393	1829	2933	1111	1378	991	1832	3342	4017	1242	1608	1239	1504
GGGGTGAGAGGCACTGGCAA	1552	1606	4155	3918	2733	2083	2952	2880	12349	16104	9413	11115	8923	10930
GCGGCCAAAGTTGAGAACTAC	1330	1122	1632	1936	1355	753	1554	1022	7114	8390	5118	5248	5509	4901
GGGTGGCAGAAAGGAAAAGC	1408	1414	3234	3847	1948	1952	2109	2951	8255	11562	6329	8360	5888	6948
GCACTGTGAGAGCACAGAGCA	1343	1354	7561	6947	5407	3796	6905	7283	9841	13438	7624	9774	6968	9344
GATCTCCAGAGGGGGAAACAG	1237	1375	1363	2248	931	720	843	1711	8715	11614	5598	8214	5784	8269
GTCTAAGCCAGGGGATGAGCT	1369	1394	1827	2102	1113	814	1114	1704	9447	11492	7122	8326	7642	7758
GCCAATTTATCAAGGAAGAAA	1441	1229	513	705	379	484	390	379	3871	4934	4107	3579	3175	4012
GTCATACCAGAGAGCTCAGGA	1653	1506	961	613	284	177	574	365	8296	11266	4127	4868	5540	7476
GAATGGGAGCTGCTGGGGTGC	1641	1542	4880	6719	3292	3825	3968	5144	11474	14947	8534	9992	7597	9084
GTGCCCACTGCAGTGCTGTGG	1604	1602	7557	8537	4828	4250	5162	6603	14762	17718	9050	11497	8133	11956
GGTGAGAGGCTGGGATGCCA	2062	1996	703	729	393	269	493	370	15415	18206	11484	12416	11686	10818
GAAAGATAAATTTCTGCTCAA	1525	1364	1564	1222	1361	684	1486	1120	5670	7279	6305	7067	4293	6515
GTAAATCTGTGCATACATTTC	1315	1506	2023	2224	1298	1255	1545	1501	10812	13890	8968	9976	8128	8654
GGTTGCCCACTGCAGTGCTG	1804	1752	4078	5049	2464	2851	2714	4544	14162	17785	10944	13011	9879	12642
GTGCTGCTGGTGGTGGCCCTG	1635	1606	13347	15015	10156	7740	10869	11038	15791	18526	12745	14578	12450	12257
GCATGATTCTAATGGGCAACC	1298	1141	925	1575	569	878	522	1184	6883	8322	5773	6540	5107	5816
GCTGGAGGAAAAGAAAGGTAA	1220	1169	1974	1934	1277	953	1547	1261	10188	11083	7674	7812	6367	7447
GTTTAAAAACTACGAATGCTT	1700	1621	1146	986	680	509	814	550	5198	7116	4745	4658	3694	4104
GGGAGCTCTGGGCTGCTGGC	1299	1203	5307	6944	3272	3868	3454	4788	8534	12018	6311	9603	6668	9383
GAAGGAGGCAAAGTAAGGAGG	1520	1540	2641	3855	940	1605	1323	2288	12811	15671	10505	10922	8752	8608
GAAGAGGGAGCTCTGGGCTGC	1591	1577	7616	9025	4635	4104	5566	7938	12436	15800	9119	10854	9137	10426
GAAGATCAAAGTGCTGGGCTC	1545	1707	2835	3605	1725	1518	1344	1491	13294	16599	10598	12222	11573	12971
GTCTGCGTCTATCATCCAGCC	1377	1259	2831	3038	1767	1647	2194	2203	5608	7728	5210	6190	4236	5626
GTAAAATAATTTCTCTACAAT	2427	2386	633	668	407	311	378	302	4218	4708	3069	3560	3862	3711
GCCTCCTCTTGCTGCTGGTGG	1412	1496	6890	9371	4565	4893	4808	6988	12871	16114	9693	11508	9211	10274
GCTCCCTCCAGCATCTCCAG	1620	1606	4940	4682	3542	2405	4708	3914	10653	13877	7517	9244	6454	8060
GCCTTTCTCTCTCTTATAAAA	975	1036	1018	1261	609	557	536	980	3608	4632	3096	3612	2715	2988
GAGAGGCACTGGCAAAGGGAG	1471	1386	3591	3844	2054	1847	2480	2673	11297	13364	8092	8965	8984	8248
GTGGCAAAGGGAGTGGAAGGA	1679	1748	2976	4706	1966	2041	2579	4326	13948	15764	10259	10818	9026	10434
GCTTCCTTCTCTCTCTGTCAT	1575	1480	3547	3772	2124	1928	2797	2907	9881	12796	6744	8145	7677	8661
GCCCCGAGGGCTGCTGGGGCC	843	783	5247	7261	4273	3586	5503	5599	6163	7795	4469	6374	3844	6051
GAACTGAAATCTTTGTTTAAA	1373	1502	1508	960	1066	397	803	548	7267	9046	5070	6524	5015	7138
GTGGAAGGAAGGAAATGGGT	1432	1406	2490	2585	1064	1326	1662	2112	11403	13479	7935	8696	7153	8607
GGGGTTGGGGTGATGGCTAA	2146	1993	7483	7532	4289	3307	4694	4849	16537	22134	12438	15175	11820	13106
GCGGCCGCCGCCGCCCAGAC	938	811	5243	5985	3213	2786	2940	3899	7085	7686	5470	5655	5486	5479
GAATTATCACATGAATATAAA	1817	1808	574	665	394	439	332	494	3769	6218	3463	4564	2853	3324
GGGGTGGCAGAAAGGAAAAG	1694	1586	4013	4871	2366	2153	3235	3387	11763	15702	10168	10971	9837	9859
GTTTAAAAAGGCAGAATAACA	1270	1400	436	960	411	493	300	681	3754	4828	2904	4228	3184	3535
GTAGGAAATTTTAAAAGATGA	1207	1275	1268	907	817	580	1870	1173	6042	8365	4743	6248	3881	7023
GCACTGTGAGAGCACAGAGC	659	597	716	785	606	327	512	341	3382	5062	2673	3569	1976	4391
GAAGTTGAGAACTACTGGCCT	1754	1705	7580	8033	4436	4366	5724	5332	8897	14615	7060	9307	6449	8474
GCAGCTGCAGGAGGAAATGA	1482	1430	1553	1675	1106	823	1144	1344	5175	5901	2091	2271	1941	2195
GAAGGCATGAGGCTCAGTGGC	1513	1440	6142	6625	4190	3050	4470	4573	11172	14960	9426	10755	9196	9971
GCAAAGAAGAAACGGAGGGGA	1174	1133	1277	2111	793	1008	965	1442	7835	12434	6139	8874	5706	7962
GCTGCAGGCTGCACAGGCCCC	1460	1454	6144	8161	3671	4156	4494	6132	12300	17699	8861	12651	7453	10845
GTGAGGCTCAGTGGCAGGAGG	1392	1359	2840	3903	2235	1805	1898	2322	10486	14827	8719	10657	7822	9977
GTAGAATAAAAGGCTGGGTA	1762	1768	1988	2412	1700	1279	1772	2302	12326	15717	9362	9706	8398	9484
GCTGGTGGTGGCCCTGGGGAT	1703	1520	8139	9449	5026	4774	6063	7941	14984	17354	11193	12438	10883	10434
GTGCAGCTGCAGGAGGAAATG	1467	1457	2431	2125	1484	1254	1789	2122	11425	13083	7170	8135	7742	8353
GTGTGAGAGCACAGAGCAGGG	1430	1364	2602	2281	1423	1071	1529	1307	8560	11229	6889	8788	6779	7949
GTCTGTGCCCAGCAGTGCTCC	1405	1278	1544	1628	928	790	1059	1221	10982	12629	7490	8696	7685	7874
GACTGAAATCTTTGTTTAAAA	1404	1305	676	1005	399	459	414	838	3646	4079	2413	3124	2352	3198
GAATTGTAGAGAAATTATTTT	1987	1938	1361	1277	1038	658	1033	1100	9152	11511	6795	7432	5528	7292
GAGGGTGGCTGGGCCCAGGCT	1044	1024	5872	6152	4425	3173	5070	4308	8696	11705	7455	7000	6977	6196
GGTCGAGGAGGTTGAGGAGC	1299	1065	3974	5230	3250	2660	4125	4217	9340	12693	7780	9512	7842	8280
GAGGTGAATGAATAATGAAAG	1612	1464	2140	1969	1369	1447	1540	1351	9031	12240	7859	9266	9265	7666
GTTCTCATTCCTTCCCCAGGC	1346	1239	4492	5620	3073	2761	3361	4872	9723	11403	7413	7658	6487	7118
GAGAGCACAGAGCAGGGAGGT	1653	1715	4101	5626	2848	3193	3941	5016	14712	17937	10213	12374	9636	11278
GCAGAAGGCCAGGCATGGAGG	1276	1336	3041	3208	1806	1965	1933	2630	12045	13684	8818	8975	8764	8930
GTGTGGCTGGTGAAAGAGGCA	1945	1773	4473	4912	2681	2018	2894	2130	14057	17919	11123	11786	11026	11197
GATGCAGCCACCTCCATGCC	1912	1693	10776	12282	7541	5970	8451	9604	13319	16073	10217	11403	8443	9735
GTAATCAGGGAAGGGAGATA	1551	1588	2914	3259	1876	1353	1861	1510	9909	12052	8216	7768	7476	7262
GTTCCTTCTCTCTCTGTCATA	1463	1464	2613	3518	1394	1670	1284	3083	10020	14041	7086	9765	6652	8674
GTAGAGCCAGCAGAGAGAACA	1588	1545	1812	2197	1207	1191	999	1655	11996	13705	9925	10006	9653	8807
GTTTTCTTGCTTCATCCTCTC	1706	1500	8497	9486	6052	5004	6445	8135	8531	9462	7497	7394	9006	7069
GCGGAGGCTGCTGCAGGAGA	1513	1654	3984	3841	3890	2737	3118	2954	12875	14682	10329	10958	9726	10255
GCTGCAGGAGGAAATGAGGGA	1278	1332	2118	1966	1355	986	2080	1086	9619	11565	8225	8463	8297	7382
GAGTTGAGAACTACTGGCCTA	1801	1749	6161	7136	3734	3512	4532	4793	13427	17728	10334	12003	9789	12011
GAGCTGCTGGGGTGCAGGAG	1351	1504	2614	2738	2293	1388	2394	1962	10025	12119	6909	8024	6896	7991
GAAAAACAAGAATTCAAGAAG	1543	1509	1211	1339	799	801	971	1142	6684	7169	3950	5234	3838	4356
GGCTTCCTGGAGGGAGGGAG	1490	1377	5237	6549	3187	3109	4489	4943	7392	8844	3236	4158	3118	3654
GGGATCTTAGGCCTGGAATG	1579	1600	3030	3343	2124	1889	1906	1865	12163	17103	7435	9163	8395	10576
GCAGATGCAGAAGGCCAGGCA	1168	1137	1736	1274	1164	632	1078	1723	8178	11816	5547	8951	5137	8749
GGGTGAGAGGCACTGGCAAA	1493	1758	3536	4322	2521	2111	2452	3725	12665	16979	10065	11939	11018	10649
GGGGCCGTGCGCGGTGGTTG	1278	1349	9256	11161	6214	5788	7215	8586	14023	16578	10021	12095	10118	10695
GGGAGTGGAAGGAAGGAAAT	1400	1445	3571	4361	2221	1953	2581	2975	11495	15161	8367	10884	8903	9563
GAGGCTGCTGCAGGAGAGGG	1351	1380	4203	4401	3007	1720	2905	3055	10692	14931	8536	9972	7959	10751
GCGGGGGGCGGAGGCTGCTG	1357	1402	6191	8127	4223	3776	7520	5017	11951	17486	8690	11288	8415	10420
GTCCTGTGAGGCCTCCCTTCC	1162	1116	7769	9492	5116	4610	6063	6699	9672	12057	7825	8355	7051	7232
GCACTTGTGTAGGATGAAGC	1461	1357	1548	2008	1098	1249	1282	1758	7677	9914	6741	7077	5902	6798
GATTTTGGGGGGTTGGGGTGA	1601	1495	7701	8866	5158	3954	5655	6517	13635	16318	9293	11368	9181	10702
GAGTCAGGGGGCCGTGCGCGG	1123	964	3776	4152	2684	1813	3222	3047	7801	10859	5824	7509	5346	6871
GTTACTTATCTTTAAAAAAAA	1967	1977	205	259	164	268	254	399	2107	2209	2257	1498	1468	1370
GCAGTGTGCTGCAGGCTGCAC	1550	1298	5195	5513	3640	2850	4195	5687	11929	12899	8914	9473	8505	9431
GCAGGTGTGGCTGGTGAAAG	1791	1637	2915	2778	1891	1113	1883	1563	13445	17981	9059	11962	7763	10654
GTTTCTTGCTTCATCCTCTCA	1650	1583	7342	9727	6164	5727	6092	8017	10071	12122	6746	8412	7694	8911
GAGGCCAGTAGTTCTCAACTT	1488	1458	3082	3945	2469	1872	2719	2532	11739	15648	10773	11547	12389	11500
GTTGAGTTTCTACTCTGTGAC	1274	1120	2164	1713	1165	772	1474	767	7561	11177	5688	8061	6185	7608
GAAAATTACTTTAAAAGCAAA	1195	1246	491	491	631	310	1754	708	2662	3714	2033	2444	2555	1891
GATGATTCTAATGGGCAACCA	1827	1849	2513	2436	1551	1085	2122	2281	11672	16050	9201	10562	8610	10499
GTATTCTGCATTTTCAGCTG	1909	1755	2888	3764	2405	2144	2801	3288	13250	15218	10949	13348	7604	9911
GATGCAGAAGGCCAGGCATGG	1328	1332	3124	3177	1945	1637	2554	2147	11265	13002	7921	9393	8485	9540
GAGGGAGTGGAAGGAAGGAAA	1598	1366	1369	1567	963	736	1280	1339	7143	7727	4608	5054	5514	4835
GAAAAAAAAAAAGTATATGTG	155	148	54	189	63	118	65	183	433	485	258	576	294	651
GTTCTGCATCTGTGATCATCA	1735	1694	1086	2098	847	906	1152	1465	9068	11199	7644	7663	6043	7202
GTCACTCTACGTATGTGCACG	1446	1333	1154	1899	728	965	1404	2121	10697	13401	7851	9863	7970	8880
GCGAGTCGAATTCCCAACTG	1413	1498	3404	4005	2360	1655	2462	2763	13370	16119	11125	10614	10016	10107
GCGAGTCGAATTCCCAACTGA	1362	1377	1955	1714	1394	813	1340	1498	8331	10307	7501	7315	7442	6273
GTACACAACTAACTGGGCGC	1127	1135	1245	1934	1090	939	973	1634	8785	8754	6800	6241	6265	5265
GTAAAGGGGACTCACCACGC	1719	1453	7006	8112	5549	3861	6808	5420	10972	13455	9076	10312	7493	10033
GTCGTACCGGTAACTTTTACA	746	777	690	847	496	406	624	594	4609	5542	3522	4021	3357	3991
GAGCGCTCTAGACAGTACTAT	1517	1641	2271	1946	1292	1251	1490	1925	12298	16817	8752	11855	9332	9633
GTACTAGCGCGGCAGCACACA	1532	1594	2439	2831	1555	1494	1625	2441	12082	14433	8538	10069	9067	8651
GCATCTCGCCACACGGAGCT	1288	1347	2696	3392	1985	1887	1878	3165	10075	11811	7523	9021	6122	9163
GACAAACCGAGGGGGGGTCTA	1063	1065	3897	3523	2633	1705	2628	2914	9312	11815	6236	8532	7033	7280
GTAGGACACACGAGTTATGCG	1231	1327	1244	2255	1103	1324	1057	2408	8372	10848	6759	7931	5798	7500
GAAAATCCTTAGACCCCCCCT	1163	1189	3023	4250	2297	1847	2226	3407	11243	12226	8422	9591	8649	9616
GCAAACATGGGTGCGCAACG	1383	1433	1662	2405	1275	1226	998	2657	10660	13189	8483	9918	9112	8948
GAGGACACACGAGTTATGCGG	1560	1638	2539	2975	1717	1984	1576	2948	10582	14326	8647	10195	7622	9535
GACCCAATGACGTCTTGAAGG	1527	1554	1926	1425	1134	706	1134	1150	9592	11278	7913	7905	6812	6770
GATAACTAAGGCGTCTTCACG	1391	1485	2663	3534	1750	1990	2215	2402	10731	13154	8628	10092	9064	8575
GTAAAAGTTACCGGTACGATA	1466	1287	1982	2525	1366	1498	1581	2073	8174	9316	5699	6426	6388	5928
GCATCGTTATACTGGGAGCA	1289	1289	1853	2069	1298	1212	1481	2397	9631	11833	6317	8075	6819	8425
GACCGACTTACCTTTTGGAA	1842	1921	1844	2622	1476	1403	1629	1901	11002	14816	8925	11331	8341	10441
GCGGGCGCGCCAGGAAAAAG	1234	1169	2203	2808	1353	1359	1518	2160	8590	11334	5360	7149	4464	6762
GGACCGACTTACCTTTTGGA	1908	1743	2331	2572	1585	1491	1526	1820	11294	12096	7889	8484	7316	7502
GCAGCGCTCTAGACAGTACTA	1244	1314	1985	3322	1338	1744	1161	3252	8312	12039	6285	8245	5435	7215
GTAAAAGTTACCGGTACGAT	1499	1476	3553	3618	2585	1608	3094	2190	12079	15501	9246	11751	8664	12365
GTGCTTCATGCCGAGTCCTTG	1431	1456	11053	12905	7600	6385	7671	8726	14755	15616	11239	10866	11392	9980
GAACGTAGCCTCTGACCCCTA	1823	1813	3183	4261	2008	2218	2107	3140	13679	17086	9556	12464	10352	11991
GACATAGGAATAACGACCAC	1429	1279	2007	2331	1589	1024	1282	2094	8343	11111	6704	7656	6538	7592
GCCGATGAGAATTGGGTGCTA	1234	1345	4580	5014	3175	2300	3488	3377	11175	15494	8963	11320	8854	11782
GAGCACTAAGTTAAGCTTGCC	1429	1433	3258	4133	2293	2051	2924	3001	10568	11788	8767	8256	7267	8785
GACAAGAACGGGCAGACCATT	1418	1216	4711	5245	2959	2355	3084	2629	11076	13289	7714	9302	10298	8512
GAGCACGGAACACCTGAAAC	1223	1217	2014	2107	2073	1092	1215	1727	8045	11180	6305	7310	5118	7050
GGTGCACACTCTCCTCCTAT	1874	1977	4731	5029	3210	2876	4164	3754	15888	18686	12302	12483	10675	12178
GTTCTAGCATGGTGCCGACC	1526	1379	3086	2967	2186	1450	2220	2054	11045	13224	7312	9477	6920	9177
GCTAACTGGGCGCCGGAACAC	1061	961	2207	3298	1537	1477	1762	1936	8053	9148	5682	6977	5626	5862
GTGGTGATTGCGGGTATGGAT	2099	1934	3416	4230	2033	1580	2461	2872	13876	18152	9664	13077	9051	12627
GCAGCTTCTCGACGGAGGTAT	1585	1460	2921	2273	2095	1245	2092	2063	9307	15464	6507	11672	7050	10482
GTAAGGCCTGCGCGTGTTATA	1436	1301	8720	10522	6374	5510	6726	7448	13210	15690	10507	11398	8743	11300
GATCGTCATGAGCCGGCTCCC	1213	1218	4313	4765	2465	2401	3311	3380	10894	11665	8137	8598	6877	7681
GTATACTCACGGTGGGTTCTT	1661	1582	11856	13651	8565	6970	14056	10039	16308	18753	15065	12767	14890	12380
GCTGAGGACCGACTTACCTTT	1624	1709	5497	5677	3600	2961	3844	4032	15339	17582	13109	12773	14568	11535
GAATTAGTCAGTCCCTCTTT	2009	1973	4572	6623	2946	3673	3777	5711	16506	18820	12126	15666	12983	12326
GACGCTCACCTGTTTCAGATA	1182	1043	1114	1812	802	989	762	1473	6806	9261	5566	7624	4678	7416
GCGATTCTGAGAAAGGCTCAC	1006	985	1374	1619	743	851	760	983	6559	9307	5175	5274	6285	5488
GCGGGCCTTCACATACACAG	1684	1608	2691	2636	1541	1283	1294	1760	7321	9433	6011	6980	5913	7015
GTCAGGGAAACCCCCCATCG	1122	1049	4824	6092	2933	2946	3478	4820	8971	11905	6093	8186	5288	8222
GTAACATTACGTGGTACCTAG	1502	1684	1642	2022	1230	855	1416	1408	8166	12503	6824	8951	6053	8406
GAAGGTTCAATCAGACAGCA	2023	1941	2592	3075	2439	1524	2396	2056	11001	14467	8082	11184	8284	10495
GAGTAATGACTCACACTCGA	1336	1270	1352	1907	941	1106	1348	1223	5213	5434	4244	3562	3975	3632
GCCTGTCTGAAGCTTCAACG	1552	1402	2347	2868	1505	1416	1410	2222	10167	13271	9275	8546	7080	6995
GATAAAGGGCAGCATTTGGCG	1268	1234	3441	3828	2299	1721	2354	2266	9421	12548	7301	8824	6907	7930
GCTCTAACTTGGCCATGCCG	1495	1459	2289	3296	1332	1816	1524	4143	8796	10363	6890	8199	7037	6712
GATGCAGAGTAGTGACGTGCC	1421	1293	7150	6836	3949	3766	4368	7283	10120	12518	8724	9438	8090	8326
GACCGCGTGCGGAAGGCTCTG	1172	1072	2496	2591	1482	1219	1529	1826	9386	12265	5779	9255	5929	8606
GTAAAGTGGGCGACTCAGGCA	1529	1573	3345	4010	2188	1937	2355	3059	11606	14349	9239	9911	8341	9282
GAAACTTTGCGGTCCCACGTG	1558	1415	4067	5063	2407	2537	2753	3585	11424	13584	9196	9652	8565	8882
GAAGTTGCGAATGCCTCACCC	1669	1507	4424	4876	2433	2411	3342	3003	11616	14246	8718	10143	7568	7847
GTCCTCGACCTCTGGAAAGG	1332	1245	1963	1631	1030	711	1263	1173	7857	10399	6751	7514	6776	7664
GAAGGTCTGGACCCCTTGCG	1309	1328	8686	11345	5769	6147	6036	9486	10536	13669	8527	9509	9906	8966
GTACTTGGTTTTGTACGCTAG	1583	1574	3253	3425	2540	1884	2647	2798	10584	14260	8415	10107	10042	10173
GAGACCACGGGAAGGACGTCT	1509	1413	8668	11477	6007	5523	6381	9655	11945	14945	9827	10959	9902	10011
GTATCTTATGGACATCACTAG	1623	1459	1536	2049	1194	973	1475	1757	6878	9519	5161	7516	5231	7680
GTGTCCCGAAGAATGTGCAGC	1933	1787	4392	5437	2745	2675	3246	4650	15265	15573	10913	10513	10638	9768
GTCCACCTCTTTCAAATCGGA	1289	1424	634	586	410	305	402	637	4808	6820	3970	4894	3896	4601
GTTGGAATGGCCCTATCGTAC	1803	1713	7650	7807	5539	4113	5439	4985	13067	16586	10857	11498	12710	11762
GTACTATGGGTAGTATCTGT	1779	1668	2515	3182	1973	1527	2373	2761	14210	14704	10817	12617	10094	11345
GTTCCCAGTTTACGAACATGT	1686	1678	991	1366	891	765	952	1062	6825	9938	5318	6872	5373	7031
GCATCGAAATTGAGCCACACC	1411	1376	1540	1710	885	740	1229	942	7816	9938	6502	6886	5466	6384
GATGGTACGATGTGTATGGGC	1866	1854	2841	4315	2421	2185	2266	3438	12067	16573	9174	11529	8271	10499
GCGCAGGCCTTATTACACACT	1271	1149	2187	2669	1403	1508	1556	2371	8968	13196	6016	8668	6203	7255
GAGTTCCGTACTCTGGAGCC	1408	1262	6710	7540	3948	3706	4595	5954	8152	10053	6484	7594	5535	7581
GCGTACCAGCCCCTGTGAGAA	1202	1099	1533	1791	1300	1101	672	1668	7941	9308	5624	6377	5780	6192
GTTTAATGGGGATGGCCTAC	1666	1589	3280	4343	2099	2209	2452	3026	12599	13452	8803	10033	8566	10415
GTAGCCATGGGCCACAATTGT	1592	1560	4546	3841	3400	1840	3621	3989	12564	17565	10525	12795	8800	12577
GATTGCTCCGCAATTTCTTGG	1302	1290	2575	2751	1918	1423	1976	2047	8966	10921	7119	7399	6316	7068
GATATGGGCGTTAAAGGTCC	1257	1217	7869	9186	5588	4487	5543	6625	11069	14275	8336	9622	8042	9184
GCGAGGCTTCTAGCCCTTGCC	974	965	6998	9108	5007	4262	5098	6026	8186	10968	6307	7873	6142	7506
GAGTCTTACAAATCTATGTA	1525	1617	1906	2190	1363	944	1237	1433	10332	13065	7795	9295	7302	9810
GACACACCGTCTGAGCTGCAC	1985	1621	3467	4193	1972	2031	2281	3249	10811	13525	8918	9222	7978	10172
GTGCCCTCAGGTTAATAGGCA	1373	1339	2056	2276	1400	1218	1632	1932	9438	13227	6869	9313	6536	7844
GTTGGGAATTCGACTCGCCT	1907	1786	6255	6751	3808	4079	4304	6065	8612	10248	7797	8627	6541	8791
GTCGTCATGAGCCGGCTCCCT	829	731	1015	1290	679	570	670	848	5829	6665	4304	4820	3905	4745
GCAGACGTCCTTCCCGTGGTC	1188	1152	5863	5328	3467	2963	3931	4500	9886	11638	7996	8515	7120	8018
GTTGCTGCAAATACTCGGAAT	2029	1828	2492	2649	2016	1354	2112	2839	12634	15282	9979	11242	11194	9909
GATTGGGTTGGCGGGTCCATC	1456	1418	9374	11268	6055	5581	6915	8204	15166	16904	11525	11687	18518	10897
GACATGGGTGCGCAACGAGGC	1203	1310	2439	2900	1459	1402	1428	2189	7645	9908	5690	8378	4502	7519
GTTTAGAGGACGAAGCATTAC	1790	1540	3021	2631	1799	1521	2510	2300	11691	12980	8472	11436	9030	9933
GCCTATAAGCGGGCATACAAC	1461	1224	1215	2069	783	1106	722	1588	6550	9109	5079	7421	4294	5942
GCGGCGGGAAACAAGTGTTAC	1283	1040	3390	3863	2254	1979	2421	2497	9879	10826	6589	8397	5982	8185
GTGGCCCTTTCGGCAATGTTT	1653	1632	4625	5089	2958	2452	3253	3430	12802	15685	10376	11759	10537	10602
GAATTCGTGTACTAGGTGTTC	1966	1628	12535	14193	8562	6999	10263	10431	14645	17689	11989	12904	10839	10824
GGCATTGCTCCGCAATTTCT	1254	1202	3628	4629	2553	2138	3042	3662	7491	9094	5388	7418	5624	6909
GTCTGCAGTCGTAAGTGTTTT	1132	1041	4212	4574	2738	2158	3127	3094	8959	11047	7051	8889	7157	8144
GTATAAGCGGGCATACAACAG	1570	1533	3512	3070	2178	1348	2735	2164	9876	13227	7472	9895	6316	10748
GACGCATCTCCAGCCTCACGT	1159	1009	1706	1483	1092	650	1229	933	5871	8719	5198	5439	5408	4341
GTTCAAATGAGACACCGCGTG	1765	1620	3184	3849	1669	1703	1924	3109	12926	16540	10383	13489	8914	11158
GGACACACGAGTTATGCGGG	1401	1349	1556	2097	1151	914	1252	1350	11245	14350	8177	9675	8210	8328
GTTATTTAACGAGGTCCACAG	1640	1329	5999	7110	4514	3231	4730	3974	9811	10816	7335	7202	6437	6725
GTGACCCCTAACGCAACCTGT	2079	1976	2860	2827	2008	1566	2179	2187	13064	15296	9154	9286	9340	8933
GGTACCATCCGATTTGAAAG	1664	1780	1394	2215	1102	827	1198	1307	9500	10262	6719	8373	5949	7577
GTTGGGGCTCTGGATACCGTG	1613	1601	5206	5967	3406	2958	3559	5938	13764	14248	10930	10656	10687	9899
GATTGCGGGTATGGATTGGAA	1778	1778	2561	4155	1468	2101	1877	3517	10777	14284	7764	9561	7829	8432
GCTATAAGCGGGCATACAACA	1451	1352	3715	4149	2782	2180	2784	3233	7071	9741	5688	7938	5615	7323
GAAACAAGCGAGCCTCTGGT	1678	1614	2859	3427	1901	1951	1925	3543	11421	13122	8876	9662	8417	9224
GCACTTACGACTGCAGATAGG	1474	1388	2330	2463	2044	1431	1959	1964	9206	11736	7639	8329	7582	6879
GTTCAAACCGGGACACATGCG	1317	1390	2157	3144	1075	1547	1288	1973	12122	14632	8417	10498	8370	9999
GTCGCCACACGGAGCTTGGAG	1291	1322	1370	1949	1177	1062	1218	2028	11117	13625	8653	9220	7969	9328
GTCTATCGTAAACACAGCGAA	1293	1462	963	727	721	352	849	553	7323	9638	6421	7915	5920	7833
GACACTTACGACTGCAGATAG	1741	1882	2120	2747	1461	1392	2399	2175	11457	15043	8856	10755	7577	11120
GACCCCTGCCTATTAACCTGA	1779	1629	2993	2947	2072	1505	2565	1875	8865	11231	6788	8874	7050	6798
GTCTAGCCGTGTCATGAAATG	1324	1334	4244	5166	2904	2473	3750	3784	12235	15513	10375	9886	8923	9172
GCAGTTCCATATAACACGCGC	1121	1071	461	443	319	249	444	244	2344	3374	1752	2079	2354	1866
GACCCATGTCAGTTATTATG	1502	1441	1800	2435	1074	1333	1340	1616	10037	12816	7447	8991	6982	9020
GTTTACTATGACGACTGTGAC	1781	1473	1864	2907	1267	1841	1578	2401	8741	10972	6209	7476	6238	7927
GTTCGTGACTACTTATCTCCC	1561	1367	4742	5144	3143	2189	2717	5303	11686	14671	9373	10671	7870	9535
GAGCCCTTCCAAAAGGTAAGT	1159	1175	4777	4773	3220	2270	3350	3275	10541	12382	9268	8681	9275	7493
GGGAACTGCATCGTTATACT	1839	1679	2299	2908	1895	1260	2085	3277	12291	14162	9176	9955	7677	8479
GCCCGCCTCCCCTAGTTGGA	1343	1401	3010	2878	1560	1458	1801	2072	12122	14122	9593	9807	8695	8596
GAATGAGACACCGCGTGCGGA	1350	1368	2621	3875	1941	1778	2527	2519	9831	12123	6436	7632	6319	6878
GTAACTGGGCGCCGGAACACC	1116	1003	2264	3141	1570	1283	1556	1735	7748	9651	5797	7519	5574	7300
GCACGAGAGAGTCGACCTGCT	1491	1341	3509	3759	2590	1789	2427	2511	9682	13380	7571	9523	7009	8234
GTGACGTCATCTGCTGTGCAC	1652	1523	3014	2923	1807	1119	1826	1935	10801	13221	7891	10067	7756	10127
GTCTTCACCTAGTGTGTAATA	1423	1437	779	1003	656	691	707	1059	10738	11468	8843	9698	7775	8657
GCACGTTTAGCCACAAATGGA	1638	1476	1926	1498	1287	851	1769	1365	8710	11513	7920	8498	7251	7133
GAGAATTCCCCGCATGTGTCC	1676	1677	3125	3214	2056	1544	3284	2769	11716	16286	10821	12690	9438	11334
GTAAACTGAAATTCGTGTACT	1453	1457	1825	3303	1357	1552	1499	1991	10141	13684	8075	10158	7673	8294
GTAATAAGGCATTGGGTTGGC	1926	1693	4264	5597	3232	2748	3865	3399	11586	13439	8932	10058	9595	8976
GCAAACCCACAAGCGACTGCC	1527	1356	3925	4518	2878	2673	2930	3924	9423	11794	7299	8260	6585	7710
GACCCAATGAGAATGCCTTGC	1486	1489	1958	2197	1265	1269	1182	1621	10025	12749	8103	9209	9088	9069
GTGTGCTGCCGCGCTAGTAA	1632	1560	2020	2576	1258	1374	1447	2074	10387	12258	7952	8851	8266	8868
GTGGTTCATCGCGAAGCAGAT	1587	1667	1883	2131	1532	1002	1576	1149	10922	13576	7839	10306	7459	9732
GCACGCTGTTGTTGGCTCATG	1568	1600	3419	3911	2083	2190	2281	2460	11572	17043	9590	12332	9659	11096
GTAGGCCAAGTGCAACTGGTC	1272	1321	3550	4334	2428	2227	2516	3915	9688	12778	8278	10213	7085	10405
GTAACTGGGCCTTTTATGGCT	1510	1512	3450	3308	2374	1652	2793	2183	10816	13215	8138	9907	7432	9477
GACAAACGGTCAGAAGCTTAC	1365	1256	1389	1343	1302	643	1025	917	5423	7066	3825	5052	4432	5104
GATTCGTGTACTAGGTGTTCT	1630	1589	7592	8390	5787	4101	6585	6542	14102	15843	10586	11271	9872	10158
GCGGAGCTTGGAGTGGTTCTA	1216	1156	5870	6311	4515	3319	4716	4915	9635	11976	8430	8021	7164	7096
GCATAAACGTGTGTGATCTC	1472	1421	3146	3908	1924	1593	2467	2309	10314	15234	7867	10762	7068	10113
GATCCCAGCATGCGATGTGCC	1664	1551	5364	6403	3728	2879	4209	4869	11568	14192	7820	11249	7274	10635
GCGTCTAGTGATCCCCAAATC	660	511	974	837	579	330	790	502	3957	5614	2897	4318	2798	4409
GCGAGTTATGCGGGGGGCGGC	844	762	4724	5818	3609	2813	3642	3819	6056	7632	5040	5422	4525	5523
GTTGCTCAACGTATTTTACTA	1404	1376	1446	1290	954	802	964	1005	7293	8582	5434	6343	4550	6652
GCAGCAGATATGGGCGTTAA	1082	1094	1283	1503	696	714	827	1051	8042	9329	6359	6989	5623	5730
GAATTCTATTACAATCGGTC	1356	1351	1212	1131	676	733	893	737	5578	6291	3696	4766	3011	3695
GAGGGAACTGCATCGTTATAC	1415	1270	1920	2707	1406	1432	1574	2028	9686	10742	6445	8438	5588	7609
GGAACACCTCCTCTCTTAAC	1511	1551	1890	2036	1401	905	1099	1540	6854	8383	4944	6525	5215	6065
GCCGCTTTTCATTGAAGGAAC	565	592	526	672	244	394	380	563	2589	3321	2066	2424	1732	2434
GAAAGCTAGCTGTCCCTGATC	1891	1945	4123	4912	2731	2807	3019	3307	15930	18848	11622	12426	11479	10761
GTGCCCATTATTATTTGATC	1510	1450	1894	2133	1466	914	1891	1369	8775	10595	6660	9285	7386	11755
GCGACCCATGTCAGTTATTAT	978	1026	1290	1644	987	959	1001	2153	7431	8007	5315	5720	5428	5015
GCATTCAGGTGGATCCGTTTT	1494	1415	11890	13933	9043	7337	10796	12740	14271	19101	10495	13391	9594	11634
GCTTGGACTGGCAGTCTTTAA	1485	1489	4117	4516	2333	2248	2059	3585	11227	15271	9522	10570	9236	10434
GGGTCTAACACACAAACCAC	1482	1587	3820	3851	2291	2141	2488	3469	7447	9492	6098	7281	5556	7072
GAGTGCAGCACATCTATGACC	1790	1659	2200	2121	1549	1143	1514	1401	9643	11818	7350	9419	7036	7978
GCAAACGGTCAGAAGCTTACA	1329	1283	1852	1645	1056	903	1429	1242	7765	9445	5277	7338	5139	7927
GTACAAAAGGTGAACATCCT	1485	1464	7672	8794	4931	5545	4684	7717	9331	12023	7073	9499	7163	8623
GTGCTCAACGTATTTTACTAA	1424	1410	835	1303	343	446	572	629	5970	7688	4317	5759	4116	6184
GGGGAGATGTCCTCGACCTC	2022	1862	14265	20185	10064	9889	12453	13228	16764	22030	13009	15362	12358	14673
GTGCTAACTTGCAAGATCTAA	1408	1294	2022	2092	1055	993	1214	1860	6172	8113	4378	4953	4070	5166
GCCCCACAAATCTTTAGTTGT	1226	1297	1371	2080	811	1038	936	1840	10076	13222	7280	11210	5916	8757
GCACAGTTAATGCTACTCAAT	1483	1408	1126	1090	822	609	728	886	6937	9260	5430	5569	5599	5410
GATCGAAATTGAGCCACACCA	1873	1842	2110	2302	1196	1256	1457	1858	7375	11104	5594	8892	5971	7461
GCTACTGTTAATAACATTACG	1142	1209	1034	1319	835	661	836	913	4901	6235	3866	4487	3814	4061
GCTGGCGGGAGAGACCTACAG	1336	1204	3880	3720	2480	1677	2687	2226	10507	12829	7599	8850	7143	7358
GCCTTGACTATCTACCTGCA	1751	1632	3281	3653	1983	1941	2753	2715	11006	14098	8077	10629	7849	9370
GAAAATTCAGCTTCTCGACGG	1374	1392	2192	3076	1412	1457	1688	2842	9591	11110	6787	8007	7909	8449
GAACGACAGATCAATTTCCA	1964	1770	6952	7956	4117	4165	4975	7254	10153	11992	7477	8008	7306	8294
GTGATTCACAACTCAGCTCGT	1620	1467	1527	1843	1183	950	1681	1469	8481	10723	6158	8857	5126	7472
GGAGGGTGCATCTCGCCACA	1543	1635	10692	12765	6139	6487	6923	8128	16324	20579	12460	12665	11175	14060
GTACGCATCTCCAGCCTCACG	1534	1491	2507	2981	1807	1506	1926	2491	10307	14047	8029	10481	6652	9866
GTTCTAGACTATACTCACGGT	1600	1450	2445	3286	1915	1445	2691	2053	10875	13509	9062	10017	7663	9177
GTGTTGGGTCACCTTCCATAG	1641	1447	9369	10954	7176	5768	8156	9102	12057	15083	8836	11645	8741	11182
GATGTCCTCGACCTCTGGAA	2007	1938	5784	7072	3487	3305	3625	4912	14769	16201	11134	12682	10292	11079
GTACCAGCTTCTCTCTAGGTG	1744	1645	5003	6704	3024	3321	3937	4905	13158	17528	10488	12810	10382	11615
GTGCTGCAAATACTCGGAATG	1822	1738	3238	4263	1934	1981	2548	3014	12350	15460	10396	10644	10331	10244
GTACTGTGCTGTACAACCTCT	1922	1834	3375	3859	2015	2039	2325	2838	13948	18091	10609	11856	10177	10251
GAGGGTAGATGGCATCGACCC	1486	1341	7479	7614	5123	3822	5644	4671	11512	15393	8775	10336	8081	10938
GCACACGAGTTATGCGGGGGG	1055	982	4046	4570	2502	1866	2558	2983	7144	10296	5173	7915	5449	7122
GCCCTTGCTTACAGATTGCAT	1836	1689	3432	3709	2475	1713	2817	3219	10898	14544	8666	10563	8520	10294
GTCTTATGTGTTAAGCTCGA	1932	1748	1173	1049	925	432	1408	1888	8327	10989	6754	7396	7322	7125
GAATACGGTGGTCCAGAGCAC	1437	1253	9022	9079	6116	4907	9067	8117	10041	14487	7737	10921	8850	9308
GCTATTACAATCGGTCTGGGA	1539	1473	1482	1690	1055	874	1267	1195	8241	9462	5916	6733	5939	7458
GAACGGGCAGACCATTAGGC	1508	1472	3841	4170	2883	1904	3601	2967	10108	12603	7908	9278	8659	7656
GTTGATAATGAGGGAGCGCT	1396	1288	2171	2584	1418	1431	1707	1843	9499	10809	6479	8060	6480	7806
GACCTCGTTAAATAAGAGAGT	1262	1171	1228	1575	989	688	1094	948	8276	9460	6171	7052	6008	6735
GAAACACTTACGACTGCAGAT	1792	1595	1632	2041	1321	817	1489	1144	7676	10286	6673	6820	7717	6025
GACACGTGTACTTCTGACCTA	1652	1541	6862	8932	4980	4874	5063	8695	12580	14436	9884	10982	9920	9054
GAATGTGATGTGGTCTTAAGC	1745	1522	2369	3082	1934	1789	1453	2351	9356	12360	7241	9594	7008	8203
GTCTTACAGAGTTACAAGCGC	1356	1315	779	789	826	353	718	545	5785	8936	4476	5704	4244	6878
GCTTTAAGTGAATGTAGGCCC	297	266	948	1002	506	253	881	390	2043	2973	1476	1831	993	1472
GTGCTACTAAGATGTTACTAC	1587	1406	1255	1155	904	623	941	1094	5635	6146	3894	5148	3764	5291
GTCGTCATAGTAAAAGTCCTA	946	944	1627	1696	1179	639	1560	1034	5281	7741	3619	5064	3557	4913
GCGGCACCTGAGTCACACATC	1120	1166	2332	2859	1834	1299	1870	1471	9837	9780	7990	7328	7783	6351
GTTAGTATAAATTGACAGGC	1932	1791	2062	2356	1309	1053	1394	1906	8785	10226	6552	7307	5937	6148
GAAGGATATTTGGCTACATGC	1609	1534	1959	1691	1353	836	1210	1234	8200	8411	6087	6499	8007	5404
GAAGCTTCAACGCGGGCTGTC	1468	1278	3779	3277	2496	1536	2656	2172	9658	13215	7543	9617	6438	10032
GGCTCTAAAGTGGGCGACTC	1272	1142	3338	3254	1961	1789	2442	2779	9234	11868	7007	8701	5779	7458
GCACCGTATTCTACTGCCTCC	1520	1393	2130	1887	1535	921	1472	1462	8490	10201	6692	8442	7302	8409
GCATGGGTGCGCAACGAGGCT	1284	1214	5138	5993	3126	2872	2875	7592	11231	11818	8820	7555	7580	7462
GTTTGCGGTCCCACGTGAGGC	1388	1238	4822	4685	3152	2282	3071	3410	8816	11461	7626	8575	8063	8078
GTGATGGAGCCGATGAGAATT	1928	1674	3124	3725	1903	2415	1707	4006	13327	16264	11328	11884	11538	11997
GCTGTTCTAACGTGCAGATC	1622	1483	2392	1937	1521	1088	1788	2144	10277	14467	7826	9241	8254	9333
GAAAAAGCTTCCGCCTGATGG	1464	1385	3985	4073	3008	1958	3102	2705	11434	13842	7980	9015	8675	8648
GAAAACAGGACGATGTGCGGC	1237	1108	1898	2580	1259	1408	1391	1920	8753	9333	6438	6367	6080	6089
GAAAACATCGACCGAAAGCGT	1536	1447	1206	2185	1143	1323	979	1650	8951	10431	7485	7879	6084	7417
GAAAATAGCAGTAAACTCAAC	1333	1102	861	1057	705	441	954	630	3977	5351	3442	3880	3235	3258
GAAAATCGATGGGCTGAATCT	1674	1783	2768	3405	1800	1347	1817	2142	12305	16316	8445	10591	9022	11200
GAAAATTATCGGAAACGGTAG	1427	1280	1807	2440	1339	1370	1951	2127	8873	11683	6508	7626	5968	7202
GAAACCCTATGCCCAAATGAG	1637	1556	2162	2567	1777	1855	1734	3357	11087	13510	8654	10549	7733	9568
GAAACCTAGCCCCAATACTTA	1700	1653	2295	2983	1346	1264	1985	1735	10181	13230	8255	10023	7026	10280
GAAACGAGATCGAGAAAGGTA	1658	1669	1943	2281	1352	1178	1460	1698	10449	13053	8273	9540	8594	9048
GAAACGGTACGACAGCGTGTG	1452	1527	6006	7002	3962	3588	4909	5154	13768	16541	11105	12511	11382	11143
GAAACTGTAGTGCAGGGTCAG	1529	1597	4494	5429	2606	2555	4403	4448	14165	18056	10929	11960	15147	11909
GAAAGAAAGAGGAATAGTAGC	1380	1254	1956	2835	1342	1316	1734	2286	8417	7462	6470	7075	7759	5569
GAAAGACTTGCTCCAAAACAC	1382	1449	1190	1419	607	586	830	726	6057	8427	4369	5536	5100	5522
GAAAGATATAGCAAATTATGG	1451	1458	914	1157	638	548	700	568	6852	8203	5714	6117	5764	5695
GAAAGCGACGTAGGCATACTT	1369	1233	2521	3074	1883	1537	2810	3085	9192	10917	7276	8136	6861	7409
GAAATAATATGCATCTCTCGA	1650	1635	912	870	747	325	611	556	6011	8405	4781	4867	4727	4993
GAAATACAAGCTATAGCGATA	1513	1471	1465	1440	999	878	1323	1522	6189	7244	5817	4608	4954	4551
GAAATGCACAGATCGCTGATC	1917	1780	3516	3809	2238	1736	3332	2937	11188	14354	8752	10894	8612	9323
GAAATTGGCTTTCGTTCGTGC	1470	1481	4351	5127	3026	2505	3460	4129	10399	13638	7682	10485	7469	9270
GAACAGGAAACGTGACTAAAG	1350	1420	1643	1240	1076	571	1059	736	7416	8642	5949	6772	5974	6016
GAACATCTCGTTAGGGGTATC	1495	1369	2815	2431	1813	1213	1927	1580	10792	12687	7851	9186	7896	8014
GAACCACGGCATTGAGAGGTG	1247	1353	4650	4392	3958	2509	4630	4065	14337	16108	9966	10869	9098	9873
GAACGCGAGTCCGGTGGCTAG	1204	1257	6574	6993	4132	3733	4282	4686	8661	10609	7126	8076	6676	6620
GAACGCTGTCGTACGTGTATA	555	578	703	1175	460	512	449	784	4495	5787	4481	4445	6334	3913
GAACGTGCTGACGATGCGGGC	1266	1122	2496	3540	1677	1886	1758	7328	6909	8888	5897	6484	5427	6617
GAACTACAAGTAAAAGTATCG	1292	1271	938	1766	763	904	677	1147	5354	8199	3609	5607	3382	5896
GAACTAGAATAGGCGGGCTTG	1370	1351	3898	5185	2589	3028	2894	4564	11346	12993	9712	8908	9982	8906
GAACTAGCCCGAGCAGCTTCG	1115	1149	3356	4348	2644	2034	3651	2674	9268	11708	9308	8425	6796	7857
GAAGAAGAATTGGGGATGATG	1701	1703	2934	3399	2342	1980	3220	3504	12494	14573	10083	9854	9595	10311
GAAGAAGGGCCGTACCCGAAA	1480	1501	2645	3077	1276	1682	1831	2283	9038	12893	6933	9720	6339	8782
GAAGAATTAGGCACGGTTACT	1608	1329	2865	2933	1704	1284	1736	2133	9162	12873	6534	8793	6551	8022
GAAGAGATCACATCTAGGCCA	1718	1689	2342	2743	1461	1586	1657	2828	10629	13616	8097	9886	7635	9259
GAAGAGCGAATCGATTTCGTG	1381	1361	8299	9494	5993	4939	5625	7802	12627	17359	9187	13085	8983	11451
GAAGAGTAGTAGACGCCCGGG	1277	1200	2990	3173	1734	1656	2721	2147	10796	14133	7419	9581	6843	8032
GAAGCACTAGTCCGTATGATG	1738	1653	2219	2931	1666	1749	1678	2636	11992	13679	9690	11659	10594	9560
GAAGCCATTGTATAACTCCAG	1498	1322	3180	3907	1868	2036	2144	2726	9304	12174	8067	8029	6728	7441
GAAGCGGGCACACATGACAAG	1448	1464	2218	2109	1705	1202	1769	1768	11523	13253	8176	8983	7662	8173
GAAGGACTGGAATATGGAGAG	1603	1668	2194	2772	1227	1929	1729	2334	11030	13543	8851	10480	7632	10396
GAAGGCAATTTACTGGATCCT	1760	1489	3761	4450	2294	2174	2767	3060	10706	15666	7956	12043	8043	10833
GAAGGCGCGCGAATGTGGCAG	1436	1478	4472	4405	2842	2888	2873	2839	12338	14310	9591	10376	8901	9251
GAAGGGCGTGCCCTGCGTTGT	1595	1447	11377	12643	9194	6425	10989	8116	11886	15169	9389	11599	9267	10103
GAAGTGACAGATGGGCAGGCG	1507	1411	3917	5054	2424	2872	2714	3285	12072	13116	8817	10660	10406	7766
GAAGTGACGGTGTCATGCGGG	1647	1558	5877	6900	4666	3850	7430	5381	12831	14692	10262	10800	9946	9779
GAAGTGTGTGCATAGCAGGGT	1724	1608	3332	3359	2296	2204	2562	2590	12011	17953	9113	13507	8880	12463
GAATATTTGGCTCGGCTGCGC	1296	998	2553	1816	2204	910	2880	1774	7967	9565	6230	6673	5284	6577
GAATCGACTCGAACTTCGTGT	1600	1629	4470	6341	2501	3445	3331	4954	12217	16992	9790	11338	10305	15310
GAATCGCAGGTATCCCAGAGC	1431	1334	1918	2520	1502	1331	2233	2433	7730	9648	5989	6756	5214	6348
GAATCTTACTCGTCCTCCTTG	1635	1718	6373	7573	3775	3462	4176	5694	14316	18666	11662	14278	9517	10729
GAATGCGAGTGTATCCGCAGT	1677	1648	10485	12695	7123	6157	7352	12630	15148	17819	10990	13193	11198	12935
GAATGGGTTGCCGGGAGTAAA	1567	1598	2860	3934	2495	2053	2582	3274	12581	14903	9209	10698	8202	9594
GAATTTAAGCTTCGTAACTGG	1528	1464	1917	1822	1739	931	1326	2101	9072	11939	6183	8189	5302	7704
GAATTTATCGTCAACATTAAT	1380	1484	746	1146	466	754	611	1113	4064	5696	3804	4983	4635	4208
GACAAAAAACTACGGTGATTA	1212	1105	4537	4788	3406	2131	4011	3264	8866	11243	6435	7963	6142	7828
GACAAAATGCCGTGCGTCAAT	1502	1368	2192	2044	1367	1110	1711	2037	9458	11933	7388	8657	7565	7838
GACAAACGACCTTGAGCAGGG	1484	1532	2376	2583	1490	1481	1472	2363	8732	10720	6879	7710	6210	6841
GACAAAGATCGCATGGCATAC	1498	1537	2055	2192	1330	1065	1977	1346	11014	12153	7856	8908	8478	7869
GACACCCATTCTCATAACGGA	1301	1333	1424	1570	970	824	1297	1629	5853	9343	4481	7340	4633	6941
GACACCGAAGCACCTGTACGT	1262	1082	2342	2557	1379	1287	1606	1587	8265	9374	7356	7381	6405	6735
GACAGCCCTCACGAGCCCGAA	1547	1404	2494	3724	1723	2100	2057	3287	11484	14153	8399	10527	8705	9602
GACAGCGCTCTCGTGTACTAT	1675	1615	3426	3294	2350	1538	2396	2181	13842	17461	11684	13578	10374	14263
GACAGGTTCTTATTCATTGAC	1688	1577	2065	2384	1314	1260	1283	2231	8466	12491	6155	9336	5979	7970
GACATACCCCCCTGGTTCAGA	1512	1353	1824	1954	1303	1016	1471	3094	8169	9465	6925	6852	6435	6240
GACATAGTCGACGGCTCGATT	1077	1056	2117	2285	1519	1402	2198	1321	8170	11000	6550	7798	5879	7289
GACCACTAATGAGATTCTTGT	1818	1694	1455	2152	1435	951	2343	1293	8613	10734	6592	7542	6628	6675
GACCCAATGTGGCGGAGCCGA	1580	1584	3560	4371	2140	1961	3095	2614	11951	15706	10191	11672	11317	11170
GACCCATATATGCTGCCGCAC	1956	1674	3129	2671	2299	1321	2000	1555	13044	14134	9610	9243	8835	8694
GACCCATGAGTTAAGTTTTCT	1684	1452	2197	3147	1393	1342	1325	2313	11264	14019	8394	9843	7417	10777
GACCCATTGAGAGTCGCCTGA	608	601	741	672	505	344	561	348	3409	3886	2379	2734	1947	2735
GACCCGATAATAGCTACTGGT	1495	1422	1690	1937	1464	979	1399	1750	8538	11058	7258	7975	7413	7770
GACCCTCCGAATCGTAACGGA	1115	1138	1310	1910	919	953	1114	1362	6732	9520	4975	6291	4439	6354
GACCGCTCATATAGGTAAAAA	1125	1150	950	741	771	445	808	722	4488	6492	3328	4237	3459	5598
GACCTATAATCGACCACATTT	1557	1395	1192	1153	934	578	701	648	6921	7076	4872	5326	5807	5080
GACCTATTGTCCCTTCAAGCT	1478	1465	3947	4093	2285	1894	2445	3249	9784	13405	7767	9462	7116	9290
GACCTTACAATAAGTTATATT	1450	1428	1208	845	600	560	912	3511	4204	5993	2763	4465	3081	4854
GACGATCGGTAATGGTCTGTT	1842	1914	9335	10640	6488	4920	7892	6740	17329	19691	13899	14336	12958	14289
GACGCATGCTTCCCAAAGCGT	1132	1145	1805	2188	1081	1109	1168	1801	7869	9446	6833	7031	8156	5689
GACGCCATATTTCTGGCTCTA	1239	1225	2685	2869	1503	1200	1486	1694	8738	10887	7058	8586	6500	7467
GACGCCTCCTCAAATTAGCTC	1159	1217	1211	2180	888	1298	1073	1942	6447	8172	6284	6960	7113	6099
GACGCTCAGCACCCGCTATGC	1186	1054	3121	3539	2092	1732	2810	3207	7331	9912	4540	6873	4641	6871
GACGCTCTCCTGGCAACAAGT	1050	1032	3258	3511	1842	1419	2386	2146	6498	9192	5148	6076	4644	6777
GACGCTGACGAGTAAAAGCGG	925	911	1793	1154	1127	519	1483	693	7334	8021	5732	5751	6852	5597
GACGGAAAGACCTCGCTATTC	1461	1460	3390	4564	2922	2432	3216	3792	11156	13244	8645	9027	9343	9278
GACGGAGGCTAAGCGTCGCAA	1288	1294	3308	3080	2043	1624	2256	3056	9584	12986	7139	8818	7173	8042
GACGGGCGGCTATCGCTGACT	1733	1668	5716	6168	4284	2852	5445	4571	12962	15902	9107	11370	9497	10210
GACGGGGTGAAACCATGTCGT	440	446	2467	2963	1714	1336	1981	2174	3467	4126	3060	3033	2584	2822
GACGGTACATGCGCATGAGTC	1174	1091	2810	3507	2052	1906	2224	3408	7764	9418	6333	6550	7359	5866
GACGGTGGGGATGGACCTACT	1805	1502	5729	6664	3447	3087	4310	5747	11074	15920	9008	13267	9555	13100
GACGGTTATGGTCTCATGGGG	964	987	2660	4056	1926	1856	2442	3008	7218	10341	6143	7705	5488	7179
GACGTCAACTGCTGGAGTGGG	1506	1440	3280	4014	2453	2279	2477	3110	11635	15374	9462	11059	8536	11090
GACGTCCATACTGTCGGCTAC	624	578	4962	6340	3245	2748	3519	3920	5278	6383	4583	4440	4741	3907
GACGTCGTTTAGCACCCGGCT	1141	1013	2471	3270	1844	1569	1906	2162	7290	9749	5364	6586	5114	7121
GACGTGGGGACATATACGTGT	1382	1547	2320	2378	1445	1192	2479	1194	11379	14170	7977	9904	8596	10133
GACGTTCGAGTACGACCAGCT	1267	1134	3192	4138	2388	2178	2436	3521	7036	9142	5314	6439	5535	5480
GACTACTCCGGCAAATACTCG	1485	1548	2723	3420	2016	1480	2922	2602	10473	13523	8891	10826	8526	8608
GACTACTGGCTATCCGCGCCA	1566	1509	2055	2259	1732	1063	1648	1843	9059	10667	6996	8500	6380	7516
GACTAGAGTCATGATCAGCGA	1749	1707	2130	1352	1358	768	1816	788	9128	10993	7906	7606	10279	7637
GACTAGCCTGTTCGCGAGTAG	1403	1467	5054	6289	2837	3479	2858	4763	11535	14607	8395	11529	8141	8786
GACTAGGGCAGTGTGTCTGCA	1865	1721	6701	8704	4770	4561	5640	5832	14013	16342	9367	10849	9224	10276
GACTATCATGGCACCCAATTG	1537	1439	4049	3878	2591	1933	2507	3102	11174	14542	9324	10669	8143	10253
GACTATTTAATATTGGTAAGT	1704	1693	1369	1709	1136	587	1312	1292	6779	7271	4999	5034	5547	5689
GACTCAGCCATTTTATTAGAA	1272	1229	1166	1998	968	780	880	1407	7392	10100	5791	7089	5399	6183
GACTCGAAATCACCTATGGTA	1350	1362	1368	2209	1156	841	1121	1481	9990	12796	7246	8231	6664	8075
GACTGAGTGGGTAACACGCAT	1510	1586	2282	3067	1832	1527	2508	5214	10672	14782	8917	10274	8202	9915
GACTGCGGAGCGCCCAATATC	1398	1406	2441	3501	1428	1802	1646	3430	10376	12660	8436	9232	8797	8114
GACTGCTCCCGGTCGCCCCTC	883	940	3783	5175	2247	2371	2774	3386	7755	9083	5854	7026	5707	6235
GACTGCTGCTGACATCTCTTA	1984	1740	3807	4206	2491	1962	2533	2473	13114	15776	10685	12194	10201	9519
GACTGCTGCTGTCTTCTAAAT	1481	1300	2833	3152	1932	1978	1879	3554	9854	13065	7771	9517	7493	9107
GACTGTTGCCGCGCCAACTGC	1428	1382	3113	3003	1937	1660	2560	3587	8123	11132	5978	8581	5946	8487
GACTTACGGCACTCGCATGCC	1448	1203	6555	7832	4387	4132	4648	5814	7852	10686	5898	7334	5225	7309
GACTTCAGTTCGGCGTAGTCA	1743	1777	8666	11227	6507	6512	8333	10132	13935	19741	10658	15269	11541	14014
GACTTCCCACTTCTTAGGTTG	1623	1579	4495	5120	3243	2569	4176	3581	14150	15930	10764	12097	10007	11633
GAGAAACTGAACTATCCTACT	1650	1423	1970	2956	1119	1547	2246	2267	7893	13016	7355	9650	5383	8028
GAGAACCCAGACGCCAGCGGT	1333	1265	3750	4926	2638	2407	2638	2566	9809	13409	7570	9970	6673	9885
GAGAAGAAAAAAATGTCTACG	1242	1199	2127	2532	1386	1155	1882	1627	7485	11001	4832	7177	4898	7162
GAGAAGACCGAGGCGCTTCAA	486	481	1055	1124	719	587	615	850	2533	2448	1858	2105	1527	1797
GAGAATGCCATCTAGTTAGTA	1648	1536	2490	2521	1464	1329	1715	2527	12058	14085	8779	11149	7687	9623
GAGACACGTCACCGGTCAAAA	1040	1081	1166	1305	756	613	681	958	5917	7530	4680	5537	3932	5028
GAGACCCCGTAGGCAGGACGT	1378	1388	4503	4522	2891	2410	2764	2865	10163	13286	8132	9658	8117	8291
GAGACTCGTATTGTCATATTA	1231	1154	1591	2019	815	1118	860	1611	7525	9298	5994	6296	6165	6800
GAGAGCATGATGACCCGTGAC	1527	1441	2774	4040	2174	1894	2639	2861	9843	13808	8511	9967	8073	9609
GAGAGCGTCTTCGTGACAAAC	1389	1097	1787	2201	1014	887	1225	1498	7143	8543	5573	5908	4590	5170
GAGAGGGATTGGGAGCTTGAC	1474	1422	4181	4374	3063	1972	3816	2952	9732	12317	7500	8896	6478	8763
GAGATGGTCAGATCTAGTAGT	1728	1645	3019	3664	1887	1771	1845	2551	11517	15261	8652	10776	7836	9319
GAGATTCATTCACGAGTTGGG	1593	1518	2132	3119	1222	1726	1418	2873	12912	13289	9848	10200	9309	10234
GAGCACGTAATGTCCGTGGAT	1769	1550	3369	3449	2543	1942	2493	3944	11366	12891	9039	8748	9531	8521
GAGCATTCTCACCAAGACCGA	1546	1420	2455	2172	1694	1265	2052	1703	8673	10091	7493	8471	6630	7281
GAGCATTTGCGCGGCAACTGT	1394	1268	2025	3040	1183	1275	1302	1722	9832	12833	8315	10432	8732	10368
GAGCCCGCCACAGAATAGCTG	1335	1255	2414	3048	1665	1746	1679	3293	10294	12547	7622	8335	8421	8006
GAGCCGGCTTGTGACAGTGAA	1448	1374	2394	3127	1389	1776	1454	3947	9849	12862	7443	7836	7999	7722
GAGCGATCTGGACACTCTCCA	1848	1659	7442	7855	5429	4416	6657	6049	12923	15479	10933	11174	9041	11511
GAGCGATTCACGTATTAGATG	1555	1482	1716	2096	1659	1360	2137	2307	10655	13249	8296	8527	6960	8762
GAGCGCAGATAGCGCGTATCA	1358	1300	2825	2861	1926	1421	2154	2145	9472	11703	8199	8561	6130	7621
GAGCGCTCTGGTTGCATCCCT	1688	1600	9323	10876	6569	5210	6285	8404	12914	17897	10758	13578	11960	12134
GAGCTAGCGATGGCTCTAAGT	1511	1396	4464	4624	2856	2650	3757	8039	11708	13967	8117	10045	7866	10024
GAGCTCCATCGCCGCGATAAT	1173	1272	2215	2620	1310	1378	1850	2388	9850	11415	7085	8114	6635	7500
GAGCTCGCCATGTCGGTTCTC	1449	1457	4139	5524	2532	2996	2840	4724	12305	15415	9671	12171	9218	9945
GAGCTGAAAATATACGTATTC	1229	1265	1710	1531	968	875	1139	1804	7156	9780	5589	7506	5556	6862
GAGCTGCGCGCTACTGGATCA	1480	1512	4215	5166	2949	2629	2992	3969	12423	16043	8961	9567	10915	8617
GAGCTGGACTCTGTAGAAATC	1508	1377	3933	4880	2938	2595	3419	3278	13113	15366	9923	10711	10080	11175
GAGCTTAATGTGCAGGTCAGA	1599	1544	1739	2542	1717	1162	1730	1624	11017	14540	8731	10941	7694	9093
GAGCTTTCGAAATTGAGTGTC	1414	1223	2684	2742	2149	1129	2179	2030	9604	10937	7583	8094	7277	7401
GAGGACACAGGATACGCAGCT	1756	1496	2653	3262	1949	1747	2036	2653	10722	14857	7930	10207	6879	9875
GAGGACTAGTGTCGCACTCAG	1525	1430	3933	4113	2938	2179	2859	2903	11028	15478	9230	10719	8776	11320
GAGGAGTGTTATGAAAAGGCT	1390	1328	2599	3057	1917	1180	2187	1604	11466	12935	8771	9308	8990	8890
GAGGATCGTGTACCGGGGACG	1612	1617	7448	9275	5536	4313	5183	5236	13346	16285	10050	12802	10066	13130
GAGGATGCTGAACAAGTACGT	1625	1602	2272	3123	1358	1250	2459	1808	10639	15073	9012	10384	9285	10377
GAGGATGGATTGAGCAGCGGT	1440	1394	3638	4037	2692	1795	3887	2881	10958	15309	8178	9856	8785	9071
GAGGCCACAAATTGTATACAG	1547	1446	877	1112	422	692	700	1322	9243	9882	6769	7781	6026	7719
GAGGCGCCAACATTGACCGTA	1388	1308	2778	3564	1984	1914	1690	2411	10903	11609	8603	7836	7694	8330
GAGGCTTAAATGGCGAGATTG	1667	1539	3837	3856	2378	1712	2684	3263	11803	15835	8817	11893	8260	12277
GAGGGAAACCTCTATGGGTAA	1564	1513	3723	3467	2472	2128	3040	2879	11636	13447	9820	10252	7577	9135
GAGGGATCGTTAGGAAGGGAA	1698	1677	2219	2772	1461	1388	1648	2687	11839	14175	8601	10873	8036	9606
GAGGGCACCCGGTTCATACGC	1339	1259	2865	3664	1918	1730	2192	3471	9127	10859	8136	8065	8066	8279
GAGGGCGAGCAGCAGAGTACG	1311	1349	3618	4585	2549	1921	2800	2841	9919	12885	8284	9415	8862	9449
GAGGGGCAGGGCTATCTTATG	1318	1359	5392	7806	3853	3914	3861	5977	11299	15461	8792	11788	8391	10845
GTTGCAGCCACTCCTGCAATA	1655	1490	3796	4272	2880	2153	2920	2893	9532	11930	7869	8278	7292	8125
GAGGTAAGCCCCTTAGAACTG	1746	1625	3794	5208	2424	2695	2711	4891	12649	15308	9550	10896	9633	10607
GAGGTCAAGCCGACCTCGAAC	1171	1363	4863	6197	3181	3202	3436	3932	7219	8509	5946	6498	6751	6302
GAGGTCGGCCGAACATACGGT	1514	1517	4818	5487	3428	2999	3811	4077	11302	15453	9112	11991	8226	10648
GAGGTTGAATACCCCTTACTA	1583	1609	2526	3162	1660	1653	2478	2563	10112	14017	7427	8925	7077	8995
GAGTACCCCTAGGTATGGGGA	1541	1678	9550	9409	6416	4921	8163	8238	14045	17854	10878	11671	9603	11623
GAGTAGACGGACGGTGAGCTG	1568	1550	6769	7992	4797	4327	4908	5658	12436	16079	10223	12320	8813	11976
GAGTATGAGACTCATAGGGTG	1154	1291	6642	8252	4093	4290	4095	5912	11711	13316	8192	9536	6873	9501
GAGTATTAGGTACCTGCCCTA	1855	1770	3856	3777	2707	1772	4617	3199	12093	16865	9861	11713	8811	11540
GAGTATTGTGGTGTCGTCAAC	1006	909	4814	5232	2867	2758	3464	4523	6344	7002	5124	5018	4177	4194
GAGTCATAACTGAGTGAATCG	1306	1302	4062	4120	3032	2056	2865	3899	10061	11148	7727	8316	9655	7909
GAGTCTTAAAGACCCTAAGCT	1515	1471	1805	2436	1353	1504	1558	2064	10483	13175	8162	10532	10224	8940
GAGTCTTGGCCAATGTCACGG	1666	1477	4008	4569	2362	2056	3142	3705	11814	14287	10384	10874	10954	9112
GAGTGAGTGACAACCAGATCG	1520	1614	3269	3445	2133	1499	2110	3042	11503	16048	8287	12468	8285	9857
GAGTGCTACTGAAACTTGCCT	1771	1733	4576	6195	3204	3238	4867	4368	9243	12207	8833	9724	8741	8307
GAGTGGGGCGCTAAGTGGGGG	1295	1280	5204	6416	3281	2848	3731	4054	11483	13718	8555	10021	8482	9006
GAGTGTATCTTCCACCTGTCT	1996	1910	6171	7441	4135	3820	4807	5247	14865	18126	10788	13096	10988	12490
GAGTGTGGAAAAGCTAACAGA	1478	1584	1348	1910	799	1067	866	1120	8243	10291	6697	7471	6120	6653
GAGTGTTTGAAAAAAGGGCGG	1378	1252	2809	2993	1786	1260	2193	1902	8355	10297	6175	7898	5126	9851
GAGTTCCCAGAAATATATTGC	1455	1206	1703	2217	1128	1044	1198	1358	9032	10714	7631	7865	7782	7618
GAGTTCTGTTCGATAGATGCC	1509	1406	3268	4100	2713	2145	2954	2493	8858	13606	6569	10021	6253	7942
GAGTTGAATGGACCTCGACTA	1715	1522	4298	4320	2615	2160	2626	2689	10879	13586	8336	9971	8054	9886
GATAAGCCACACTACCCGCCT	2133	1847	6342	7358	4620	3512	4916	5418	13296	13239	10257	10288	12979	11915
GATAAGCTACTCTGAGTTCCT	2002	1866	4425	5553	3174	2746	4075	3545	12972	17289	10239	11967	10412	11984
GATAATCCGGAAACGCTCGAC	1317	1195	1891	2037	1032	947	1170	1727	7444	10210	5532	7188	6217	7008
GATACAATACTTTGGCGCATA	1586	1588	1474	2270	750	857	819	1785	9057	10939	7011	8065	6620	7997
GATACCAGATGCGTCCGCTTG	1382	1478	6288	8295	4552	4303	5195	5405	15099	19704	11528	14593	11367	13525
GATACGAGGCGCTTTTCTTTG	433	438	596	592	349	321	390	430	1143	1155	886	893	1110	868
GATACGCATGATTGCAAGAGG	1340	1323	1468	1911	1241	909	1984	1316	9253	11302	6938	7528	6559	7652
GATACGGCCGAAGCCCCTTCA	1345	1338	6521	9645	4583	4432	4496	7890	11957	11926	8474	8958	8867	7749
GATACTCTCACAGGTACATAA	1503	1288	903	1535	727	832	721	1031	3993	4245	2687	2659	2219	2537
GATAGAAGTGTGACCGCTGGG	1476	1435	3417	4354	2306	1822	2737	2756	10785	12920	7881	8615	6985	8016
GATAGCAGGACGAGGTTCCTT	1805	1727	9415	15310	6583	7809	9379	13892	14701	18281	10971	14361	9308	12382
GATAGCCGCCGCTCATTACTT	1569	1531	3677	4406	2179	2738	2312	3454	13056	14110	10011	11560	10450	9952
GATAGCGGATGTCCTTGGAAA	1769	1568	3588	4478	2715	2368	3150	3456	12282	13020	8441	9783	9409	9209
GATAGCTAAAGTTGATGTGTA	1747	1604	2599	3425	1860	1717	2454	3507	11826	15651	10037	13340	9294	11511
GATAGGCACCTTAAGGGTCTC	470	427	1786	1580	1231	724	1070	1104	3701	4955	2617	3791	3109	3530
GATAGGTCATCCACTGGGCGG	1454	1475	4482	4319	3569	1941	3944	2955	11044	14373	8603	10554	7531	8881
GATAGTAACGTCAGGGAGTAA	1599	1472	1910	3034	1253	1460	1516	2675	10514	13345	8421	9603	8528	10306
GATATAAACTGTCGCGGTAAA	1619	1564	2288	2622	1317	1217	1453	1868	9552	13445	6201	10388	6192	9112
GATATGACAGGGCAAACGCAT	1684	1625	1738	1779	1216	779	1367	1354	7368	9050	5890	6826	5095	6142
GATATTTCGGCAGTTGCAGCA	1570	1554	2278	3435	1373	1678	1779	2465	10598	12818	8072	10414	7561	8613
GATATTTTATGACATAAAAAT	2371	2523	634	676	444	423	313	1143	3177	4829	2454	3309	2227	3314
GATCAAAGTGTCTGACTTATT	1751	1677	2438	3405	1145	2058	1460	2902	11474	14934	10015	10414	8655	10957
GATCAAGTCAGGTTATGCGGG	1800	1768	5964	6002	3722	3132	4028	4856	14108	18307	11597	13057	10377	11818
GATCACGTGATCGGATGGTTC	1787	1657	12447	14801	9028	7352	9348	8380	13780	15127	10480	10847	11278	10541
GATCAGCCCATTTCTGCGCAC	1654	1485	2239	2556	1457	1469	1635	1975	10475	11146	6848	8077	8008	7372
GATCAGGCCTTGTCCGTGATT	1526	1709	5316	5488	3903	2842	5163	3436	16115	17381	11570	12728	11103	13096
GATCCAGATCACCACGCGTCA	1577	1731	2130	2888	1451	1379	1601	2740	11687	13462	7866	10170	7606	9877
GATCCATGTGGTTACAATATT	1749	1719	2190	2787	1328	1299	1674	2123	11889	15200	12635	11238	10892	11175
GATCCTAGGTACAAAAGGACG	1286	1401	2805	3432	1932	1539	2627	2633	9784	14202	8098	10726	8225	8972
GCCTACCTCATCGTTACTGAT	1711	1615	1334	1534	650	920	802	1092	3697	4968	2462	3292	2177	3423
GCTTACCTAAATATCACTGCA	1560	1494	133	103	169	51	220	94	3141	3192	2639	2906	2847	3106
GCTCACCTTTGGAAAACACAG	1356	1229	725	795	404	440	780	600	669	806	300	504	428	757
GATTACCTTGGCAATCAGACG	1825	1778	2458	1845	1861	917	1871	1458	3328	3738	1942	2411	2036	2315
GCCTACCTGTGGCTAGCAGAG	1439	1422	409	554	268	259	428	343	5110	6154	3823	4696	3935	4770
GCTTACAGAGGGATTAAGGAT	1404	1475	273	345	364	222	416	389	3141	3928	2463	2329	2826	2343
GCTCACCCGCTAGTCGGGCGC	945	969	841	988	566	413	551	545	2332	3122	1752	1988	1776	1707
GCACTCACTGGAGAAGACCA	1397	1473	46	66	54	121	103	223	417	632	382	534	470	364
GCGCACCTCAATGTCAGAGA	1563	1454	1134	1492	672	687	779	841	3316	4511	2706	3614	2043	3232
GCGTACCACTCGCTCAATAGT	943	911	18	22	44	21	65	46	455	711	208	546	321	471
GTTACCTTTGCTAAGCTCGG	1834	1784	384	460	218	273	342	363	3600	5008	2941	3449	2615	3233
GCTTACCCAGACTTCTCAGG	1451	1302	141	78	88	73	186	109	1987	2899	1632	2002	1593	1630
GCACTTACATCGAAGAGGAG	1534	1497	332	528	233	200	387	330	3194	3800	3483	2984	3934	2784
GCATACCACTGCACCAGACAC	1630	1496	136	171	127	110	161	173	2133	3253	1906	2984	2239	2389
GTCTTACCAACCCATCCAAGG	1697	1508	164	160	220	84	338	130	3740	4575	3241	3358	3098	3443
GTTAGTACCTTCACTTCCAGC	1819	1715	205	100	157	116	242	214	3742	4392	3545	4670	4627	4557
GACTCACCAAGGGCCGCGCCG	931	1037	2036	2766	1484	1232	1801	2377	2006	2957	1879	2249	2567	2457
GAACTCACTGAGCACGAGCAC	1567	1427	172	200	164	237	214	198	2546	2590	2193	1880	2664	2005
GTACTAACCAGTAAATCGTGT	1606	1495	153	144	104	211	184	236	2762	3507	1300	2213	1514	2204
GTTTACCAATTCAGTGACAAG	1405	1508	453	704	274	419	330	917	5366	6178	4905	4155	4376	4188
GTAATTACTTGGCTTTGAGA	1987	1916	1198	852	1016	442	827	487	5576	6139	3667	4679	3169	4516
GACTTACCACTTCTCCAGCAG	1593	1584	1136	2193	689	1012	753	1520	3442	4564	2676	2869	3027	2892
GACTCACCATCCACCATAGAA	1871	1792	73	70	111	42	127	94	2584	3408	2238	2442	2142	2466
GCCTTACCTGGGCACTCCTGG	1248	1221	2614	3190	2093	2130	1876	2781	3631	3882	6961	7049	3620	3518
GCTCACCGGCCATCCAGGAA	1339	1324	49	93	115	58	102	135	2404	2718	1405	1884	1544	1706
GACTTACCCTGTAACATTCAA	1566	1498	62	39	57	54	95	120	1329	1772	1035	1570	1010	1275
GGCTCACCTGAACACACTGC	1751	1752	335	280	229	145	260	213	3313	4604	2416	3848	2349	3937
GACTGACCAGTAGCTCCCAGT	1731	1582	916	1140	493	448	433	412	7356	8359	3664	4351	3263	3094
GCTTACCTGGCAGGGTCCCGC	1174	966	2538	2479	1231	1143	1268	1843	3879	4008	1915	1954	1475	1601
GTCCTACCATAAGCTCGCTCT	1739	1681	44	31	66	32	129	89	1692	2301	1793	2091	2212	2541
GTATACCTTAGAGAAGACCTG	1692	1669	464	402	327	149	281	216	3986	5028	2386	3188	2514	3064
GCTCACCTGTTCTGGTCGAAG	1280	1263	38	86	47	65	124	104	2616	3127	1982	2194	2460	2292
GCTTACCTGGCTCTTCTTGGT	1574	1509	322	359	167	240	267	319	3446	3847	2417	2794	2601	2601
GACTCACGTCAGCTACAGCAA	1470	1466	124	73	169	62	175	105	2868	3352	2222	2329	2024	1936
GCCTTACCTGCCACAGCCGC	849	804	163	176	174	85	166	263	438	737	345	586	399	490
GCTTACTACTTCCAGAGGTGA	1318	1286	527	817	375	398	491	576	6292	7569	5365	5633	4556	5813
GCCTCACCCTGCATGATGTCC	1450	1374	129	313	162	122	171	192	1675	1769	1146	1032	1002	1415
GCCCACCTTCTGTCCTCTCCA	1869	1666	808	802	674	598	764	713	6808	7367	4574	5185	4289	4710
GCCTCACCTGTGCGCTTGAGG	1283	1299	467	434	241	234	504	395	4291	5903	4118	4788	3365	4052
GCTTACCTCGGGCCCAGGTG	1229	1327	4753	6388	3084	3162	4045	4571	5437	6495	3853	5434	4589	4819
GCTTACTGAATTCATCGCTGT	1415	1257	531	440	352	221	468	313	4958	5500	4003	3924	3700	3793
GACTCACTGTACTGGATGTAG	1431	1422	391	142	817	53	1289	162	4962	7595	4589	5374	5186	5200
GCCTTTACCTGTGTGACATCC	1727	1532	92	54	114	45	143	80	1775	2166	1234	1531	1392	1366
GGTCACCTGTCTTGATCCTG	1473	1528	372	279	289	119	300	183	896	1253	698	972	909	801
GACATACCCCTGGGTGGTGG	1477	1389	377	360	312	218	380	239	7455	9393	5229	6871	5499	6051
GACCCACCAGTTATATACTTG	1466	1516	115	93	100	52	110	54	5880	7962	4725	6305	4570	5450
GACTTACAGCATCTTCCTCCG	1705	1721	1408	1636	1027	919	1381	918	5557	8568	4368	6072	4752	6740
GATACTTACTGGAACCTCTCG	1557	1689	39	94	102	79	106	88	3433	4886	3210	3757	3509	3973
GCCTTACAGTTGGATCCCGGG	1754	1597	176	184	147	131	249	245	4970	5592	3387	4955	3500	4874
GCCGTACCGGCGTCCACCAGG	1018	1058	131	194	165	156	285	177	2493	3160	1910	2912	2024	2187
GCTTACCTGCTGGAACTGAGC	1436	1316	1521	1942	884	874	1035	928	1329	1220	1062	911	1252	996
GCTCTCACCTGCAGCAGGGGC	1147	1157	132	81	117	138	128	196	1474	2013	1279	1227	1397	1279
GCACCTACCTGCCCTTCCAGC	1608	1434	1122	1100	850	512	825	886	5671	7702	3440	5984	3429	6821
GACTCACCATGAGGTTGGCAT	1473	1482	287	319	248	195	270	172	3958	4972	3176	3769	2988	3101
GACAAACCTTGGATATGAAGA	1387	1562	198	321	234	233	207	355	4658	5573	3967	4674	4895	5748
GCTCACCAAAGTATTTGGAGG	1045	1131	168	308	127	98	148	258	2208	2891	1476	1349	1753	1789
GCTCACCATTGAGGCCCACGG	1314	1294	194	194	126	112	148	140	3345	4334	2324	3024	2668	2887
GACTTACGCACATCCCTTTGG	1535	1575	1392	1370	1511	923	2129	1925	4697	5466	5392	4851	8179	4748
GATACTTACTGCAAAAAGAGC	1247	1240	77	417	115	204	146	284	3051	4525	1980	2500	1908	2849
GTGCTCACCTGGGTTTACCCC	1288	1206	208	275	180	241	244	361	2872	3221	2006	2748	2669	2748
GCCTCACCTGTTGTCCAGGAT	1522	1543	396	308	287	173	350	194	5611	7374	4062	5668	3950	5176
GAGCACCTGTCAGCCTCGTCC	1392	1487	294	368	181	186	212	304	3488	4917	2580	4203	3386	5132
GCCTACCTCGTCAGAGTACAT	1300	1353	261	300	231	151	274	206	909	1433	837	944	1160	1200
GACCAACCTCTCTTCATCTAA	2252	2221	143	229	303	243	469	351	1833	2421	1415	1595	1547	1246
GCTTACCTTCATGTTGTCAGG	1512	1481	664	996	538	463	753	582	9707	10772	8351	6921	7620	7151
GCTCACCCTCCGGTATGGTCA	1488	1448	173	311	163	187	244	190	3846	4269	3092	3240	3477	2909
GCATTACCTGTAGGAGAGCTC	1546	1449	378	428	104	208	197	252	5470	8013	3582	4160	3586	4493
GCTGTACCTTGGTGAAGGTGG	1307	1221	383	207	337	124	432	421	4570	4752	2977	4138	4110	4690
GCTCACCAGGGACCAGCATGC	1526	1337	471	514	364	230	580	349	5629	7483	4772	5519	4075	6092
GTATACCCAGGCTATAGTCCC	1588	1376	495	525	437	327	661	336	3531	4634	2372	3280	2972	3612
GCGCTCACCTGGCTTTGGCAA	1153	1083	358	582	147	164	192	254	3225	4943	2461	3547	2356	3688
GTCTTTACCTGGTTATTTGGA	1649	1586	148	67	190	58	229	85	5143	5922	4274	4409	3756	3986
GAACTAACCTGTTCTTAAGAG	1466	1423	1206	1595	788	679	799	1327	4765	5808	3144	4352	2980	4225
GACATACCCCATGGCTGTAGA	1607	1756	50	36	161	90	119	73	1975	2056	1301	1291	1261	1582
GCTCACCAGGCACATAGACGG	1291	1202	197	380	130	176	195	296	5318	6525	4422	5509	4699	4650
GCACACCTTTAGGATTGTAGG	1315	1419	203	269	196	136	286	206	6430	7238	4515	5730	4946	5547
GCTTACTTTACTGTATGCAGA	1238	1311	1098	992	664	608	955	670	5085	6685	4148	4577	3711	5174
GAACTAACCGCCATGAGGCAG	1574	1491	2120	2752	1242	1333	1821	1465	9368	10848	5800	7381	5733	6712
GTCTTACCAGATAAAGCAGAA	1339	1360	292	164	172	136	227	207	3927	5163	3500	3719	3753	3485
GCTCACCCAGGGTGTCCAGGA	1186	1269	672	780	406	465	601	715	5425	6491	3782	4124	3974	3783
GTAGCTACCTGACTCCAGTAT	2125	1982	3369	3526	2212	1465	3045	1762	4406	4963	4102	4077	5549	4504
GCTCACCATGCTGCAGCCGCG	1195	1093	746	662	498	341	583	438	6568	7759	5569	6263	5361	6218
GACTTTACCGTGGTGCTCGAA	1530	1477	138	151	107	96	162	115	1732	3094	1532	2556	1464	2869
GCTATACCTTTGTTACTTCCA	1725	1658	1173	1653	528	619	718	1250	5050	8143	3768	4988	3828	5736
GCTCACCTGGCAGAAGCTGC	1317	1159	2851	2610	1579	1451	1828	2340	2478	2836	1777	2360	1985	2426
GTCCTCACTGAGTATCGAGCA	1418	1213	107	36	77	80	150	61	3771	4547	3202	3549	3758	3671
GAGCCTCACCTGGAGCTCCTG	1411	1422	210	222	138	162	200	142	3515	4555	2464	3715	2672	3740
GACTTACATCTCTATCAGCAC	1499	1329	1452	971	1569	575	2082	991	4584	6414	3804	5014	3534	4759
GCTTACAAATGATGTCTAACA	1332	1412	223	109	132	115	227	124	3420	3650	1946	2826	2871	2651
GCTCACCTTGGCTGGACTCAG	1436	1351	140	291	147	198	211	202	4165	4920	3349	4385	3247	4434
GTCCCACCTGTGCCATCACTC	1552	1391	35	63	136	42	179	78	3393	4133	2570	3010	2445	2859
GCTTACCGAGAACATCACCAG	1668	1565	241	460	174	205	224	530	7696	8257	6044	5885	5776	5337
GCACTCACTGTTGCACTCTGC	1526	1398	450	652	447	291	337	524	5409	5972	4529	4631	3328	4840
[truncated: 10 more rows]

## Sheet: Drug_resistance_fitness_ABE8e
sgrna	control_count	treatment_count	LFC	score	p.low	p.high	p.twosided	FDR
GTCCTACCATAAGCTCGCTCT	2800.9	36.683/22.228	-6.5235	2.8404	0.0022532	0.99775	0.0045064	0.80292
GCGTACCACTCGCTCAATAGT	1518.8	15.007/15.775	-6.5349	2.8367	0.002279	0.99772	0.0045579	0.80292
GACATACCCCATGGCTGTAGA	2588.3	41.685/25.814	-6.2194	2.7689	0.0028121	0.99719	0.0056242	0.80292
GTCCCACCTGTGCCATCACTC	2499.7	29.18/45.174	-6.0335	2.7248	0.0032169	0.99678	0.0064338	0.80292
GACTTACCCTGTAACATTCAA	2522.2	51.69/27.965	-5.9496	2.7052	0.0034132	0.99659	0.0068264	0.80292
GCGTAGCTCCAGACATCACTC	2167.9	34.182/41.589	-5.8016	2.6672	0.0038241	0.99618	0.0076481	0.80292
GACTCACCATCCACCATAGAA	3013.5	60.861/50.193	-5.7368	2.6583	0.0039264	0.99607	0.0078528	0.80292
GCACTCACTGGAGAAGACCA	2250	38.35/47.325	-5.6823	2.6393	0.0041542	0.99585	0.0083084	0.80292
GCTCCAGACATCACTCTGGT	2113.1	49.189/33.701	-5.6383	2.6275	0.0043012	0.9957	0.0086024	0.80292
GATACTTACTGGAACCTCTCG	2507.7	32.515/67.402	-5.6215	2.6268	0.0043094	0.99569	0.0086188	0.80292
GCACACCAGTTGAGCAGGTAC	2069.6	44.186/37.286	-5.6326	2.6257	0.0043237	0.99568	0.0086473	0.80292
GACATACCCTCGGAAGTGAGG	1787.8	41.685/28.682	-5.6275	2.6218	0.0043733	0.99563	0.0087466	0.80292
GCCTTTACCTGTGTGACATCC	2781.5	76.701/38.72	-5.5666	2.6158	0.0044508	0.99555	0.0089016	0.80292
GTGGAGATCGCCACTGATGG	2942.6	34.182/88.914	-5.5565	2.6146	0.0044664	0.99553	0.0089328	0.80292
GATCCTCAAGAGAGCTTGGTT	2565.7	67.53/49.476	-5.4308	2.5811	0.0049243	0.99508	0.0098486	0.80292
GCTCACCTGTTCTGGTCGAAG	2061.6	31.681/61.666	-5.4351	2.5775	0.0049758	0.99502	0.0099515	0.80292
GACTCACCCCCTAAATGCCAC	3140.7	67.53/85.328	-5.3425	2.5643	0.0051699	0.99483	0.01034	0.80292
GCTCACCGGCCATCCAGGAA	2156.6	40.852/66.685	-5.2999	2.5452	0.0054608	0.99454	0.010922	0.80292
GTCCTCACTGAGTATCGAGCA	2283.8	89.207/25.814	-5.2873	2.5433	0.0054903	0.99451	0.010981	0.80292
GAATCAGCAAAAACCCTGTA	2796	49.189/98.235	-5.2264	2.533	0.0056551	0.99434	0.01131	0.80292
GTCTTTACCTGGTTATTTGGA	2655.9	123.39/48.042	-4.9373	2.4596	0.0069548	0.99305	0.01391	0.80292
GACTCACGTCAGCTACAGCAA	2367.6	103.38/52.344	-4.9086	2.4495	0.0071534	0.99285	0.014307	0.80292
GACCCACCAGTTATATACTTG	2361.2	95.876/66.685	-4.8434	2.4328	0.0074903	0.99251	0.014981	0.80292
GACACCAGTTGAGCAGGTACT	3084.3	110.05/114.73	-4.7661	2.4201	0.0077589	0.99224	0.015518	0.80292
GCTTACCTAAATATCACTGCA	2512.6	110.88/73.856	-4.7506	2.4107	0.0079605	0.99204	0.015921	0.80292
GCTTACCCAGACTTCTCAGG	2337	117.55/55.93	-4.7359	2.4051	0.0080844	0.99192	0.016169	0.80292
GACCAACCTCTCTTCATCTAA	3627.1	119.22/164.2	-4.668	2.3995	0.0082097	0.99179	0.016419	0.80292
GTCCAGTTCCTGTGGATCCAG	2378.9	65.029/117.6	-4.6882	2.3933	0.0083494	0.99165	0.016699	0.80292
GTTAGTACCTTCACTTCCAGC	2929.7	170.91/71.704	-4.5827	2.3715	0.0088569	0.99114	0.017714	0.80292
GTCTGCAGTGTGTAACGGAAT	2788	103.38/136.24	-4.5289	2.3562	0.0092307	0.99077	0.018461	0.80292
GTACTAACCAGTAAATCGTGT	2586.6	127.56/103.25	-4.4744	2.3399	0.0096433	0.99036	0.019287	0.80292
GCATACCACTGCACCAGACAC	2625.3	113.38/122.61	-4.464	2.3376	0.0097034	0.9903	0.019407	0.80292
GAGCACAAGGCATGGCAGACC	2229.1	118.39/81.743	-4.4638	2.3331	0.0098203	0.99018	0.019641	0.80292
GACTTTACCGTGGTGCTCGAA	2464.2	115.05/108.27	-4.4516	2.3327	0.0098331	0.99017	0.019666	0.80292
GAGATACCTCATGAAATGCAT	2612.4	91.708/147.71	-4.4363	2.3302	0.0098971	0.9901	0.019794	0.80292
GTCTTACCAACCCATCCAAGG	2733.2	136.73/114.73	-4.4313	2.3302	0.0098988	0.9901	0.019798	0.80292
GTCACCCTGTAAATTTCTCAT	2560.9	120.89/115.44	-4.4262	2.327	0.0099825	0.99002	0.019965	0.80292
GCTCTCACCTGCAGCAGGGGC	1847.4	110.05/58.081	-4.4415	2.3224	0.010106	0.98989	0.020211	0.80292
GCCTTACAGTTGGATCCCGGG	2825	146.73/131.94	-4.3318	2.3049	0.010587	0.98941	0.021174	0.80292
GTTACTTATCTTTAAAAAAAA	3168.1	170.91/185.71	-4.1435	2.258	0.011974	0.98803	0.023947	0.80292
GAACTCACTGAGCACGAGCAC	2523.8	143.4/143.41	-4.128	2.2471	0.012316	0.98768	0.024632	0.80292
GAGCTCCAGACATCACTCTGG	2291.9	110.88/159.9	-4.0713	2.229	0.012907	0.98709	0.025814	0.80292
GCTTACAAATGATGTCTAACA	2145.3	185.92/78.158	-4.012	2.2109	0.013521	0.98648	0.027043	0.80292
GATCCCAAGGTGCCTATCAAG	2692.9	210.09/152.01	-3.8873	2.1833	0.014506	0.98549	0.029012	0.80292
GCTCACCTTGGCTGGACTCAG	2312.8	116.72/208.66	-3.8213	2.1604	0.01537	0.98463	0.030739	0.80292
GCCTCACCCTGCATGATGTCC	2335.4	107.55/224.44	-3.8064	2.1566	0.015519	0.98448	0.031037	0.80292
GCTCACCATTGAGGCCCACGG	2116.3	161.74/139.11	-3.8056	2.1534	0.015643	0.98436	0.031286	0.80292
GAGCCTCACCTGGAGCTCCTG	2272.6	175.08/159.18	-3.7573	2.142	0.016095	0.9839	0.032191	0.80292
GCTCACCCTCCGGTATGGTCA	2396.6	144.23/223	-3.699	2.1273	0.016699	0.9833	0.033398	0.80292
GCCGTACCGGCGTCCACCAGG	1639.6	109.22/139.11	-3.7124	2.1197	0.017015	0.98299	0.034029	0.80292
GGCTCACCTGAACACACTGC	2820.2	279.29/200.77	-3.549	2.0899	0.018315	0.98168	0.036631	0.80292
GTCTTACCAGATAAAGCAGAA	2156.6	243.44/117.6	-3.5712	2.0877	0.01841	0.98159	0.03682	0.80292
GCACACCTTTAGGATTGTAGG	2118	169.24/192.89	-3.5408	2.0785	0.018833	0.98117	0.037665	0.80292
GTCTGTGATCTTGACATGCTG	3058.6	228.44/319.8	-3.4752	2.0714	0.019162	0.98084	0.038325	0.80292
GCTCACCTCACCCAGTCAGCT	2008.4	220.1/129.79	-3.5136	2.069	0.019273	0.98073	0.038545	0.80292
GACAAACCTTGGATATGAAGA	2233.9	165.07/230.17	-3.4921	2.0661	0.019408	0.98059	0.038816	0.80292
GTGCTCACCTGGGTTTACCCC	2074.5	173.41/197.19	-3.4777	2.0597	0.019715	0.98028	0.039431	0.80292
GATACCCACCAGAGTGATGTC	2208.2	269.29/130.5	-3.459	2.0562	0.019882	0.98012	0.039763	0.80292
GATACTTACTGCAAAAAGAGC	2008.4	64.195/299.01	-3.46	2.0535	0.020011	0.97999	0.040022	0.80292
GCACAGTTATTGAACATCCTC	2771.9	246.78/272.48	-3.4113	2.0497	0.020196	0.9798	0.040392	0.80292
GACTCACTGTACTGGATGTAG	2304.8	325.98/101.82	-3.4235	2.0473	0.020315	0.97969	0.04063	0.80292
GTTATGATCTTTCCTTCTTAA	3609.4	373.5/354.22	-3.3067	2.0282	0.021272	0.97873	0.042544	0.80292
GCTTACCGAGAACATCACCAG	2686.5	200.92/329.84	-3.3347	2.0264	0.021362	0.97864	0.042723	0.80292
GACTCACCATGAGGTTGGCAT	2372.4	239.27/228.74	-3.3362	2.0228	0.021548	0.97845	0.043097	0.80292
GCCTTACCTGCCACAGCCGC	1367.4	135.89/126.2	-3.3734	2.0165	0.021875	0.97812	0.043751	0.80292
GCTCACCCTGTAAATTTCTCA	2066.4	221.77/193.6	-3.3084	2.0102	0.022208	0.97779	0.044415	0.80292
GCCACTCACCATGGCGGAGAG	2195.3	184.25/263.16	-3.289	2.0064	0.022408	0.97759	0.044817	0.80292
GCTTACCTGGCTCTTCTTGGT	2535.1	268.45/257.42	-3.2644	2.0038	0.022543	0.97746	0.045087	0.80292
GTCCTGTGCAGGTGATGTTCA	2101.9	191.75/240.21	-3.2767	2.0013	0.022678	0.97732	0.045355	0.80292
GCCTACCTCGTCAGAGTACAT	2093.8	217.6/215.11	-3.2687	1.9988	0.022812	0.97719	0.045625	0.80292
GCTTACAGAGGGATTAAGGAT	2261.3	227.6/247.38	-3.2458	1.9946	0.023044	0.97696	0.046088	0.80292
GCTCACCAGGCACATAGACGG	2079.3	164.24/272.48	-3.2454	1.9917	0.0232	0.9768	0.0464	0.80292
GAGCGATGCGACCCTCCGGGA	2522.2	264.28/277.5	-3.2142	1.9888	0.02336	0.97664	0.046719	0.80292
GGTCACCTGTCTTGATCCTG	2372.4	310.14/200.06	-3.2122	1.9862	0.023504	0.9765	0.047009	0.80292
GTTACCTTTGCTAAGCTCGG	2953.9	320.14/329.84	-3.1802	1.9841	0.023623	0.97638	0.047245	0.80292
GCTCACCAAAGTATTTGGAGG	1683.1	140.06/220.85	-3.2143	1.9757	0.024096	0.9759	0.048192	0.80292
GCCTCACCTGTTGTCCAGGAT	2451.4	330.15/220.85	-3.1488	1.9684	0.024509	0.97549	0.049018	0.80292
GCTGTACCTTGGTGAAGGTGG	2105.1	319.31/148.43	-3.1646	1.9681	0.024529	0.97547	0.049059	0.80292
GTGGTACATATGGGTGGCTGA	2960.3	291.8/389.36	-3.116	1.965	0.024705	0.9753	0.04941	0.80292
GAGCACCTGTCAGCCTCGTCC	2242	245.11/263.87	-3.1341	1.961	0.024938	0.97506	0.049876	0.80292
GCCTCCAGGAAGCCTACGTGA	2301.6	218.43/325.54	-3.0764	1.9445	0.025915	0.97409	0.051829	0.80292
GACATACCCCTGGGTGGTGG	2378.9	314.31/258.14	-3.0506	1.9379	0.026317	0.97368	0.052635	0.80292
GCACCCCAGCAGCTCCCATT	2158.2	252.61/267.46	-3.0482	1.9339	0.026565	0.97343	0.05313	0.80292
GTATACCTTAGAGAAGACCTG	2725.2	386.84/288.25	-3.0094	1.9301	0.026796	0.9732	0.053593	0.80292
GCAGCCCTCGGGGGAGCACA	2665.6	351.82/308.33	-3.0097	1.9294	0.026838	0.97316	0.053677	0.80292
GCAGATCGCAAAGGTAATCA	2229.1	244.28/300.44	-3.0282	1.9289	0.026872	0.97313	0.053743	0.80292
GTAAAATAATTTCTCTACAAT	3909	527.74/478.99	-2.9546	1.9263	0.027034	0.97297	0.054067	0.80292
GCATTACCTGTAGGAGAGCTC	2490	315.14/306.9	-2.997	1.9232	0.027227	0.97277	0.054453	0.80292
GATATTTTATGACATAAAAAT	3818.8	528.57/484.72	-2.9116	1.9124	0.027915	0.97209	0.055829	0.80292
GTCAGGGCATGAACTACTTGG	2626.9	380.17/298.29	-2.9493	1.9105	0.028032	0.97197	0.056064	0.80292
GCTCACTGTTGTTCTCTAGGT	1985.9	282.63/222.28	-2.9707	1.9074	0.028232	0.97177	0.056464	0.80292
GGCTCTTACCCGTCCTGTGC	2301.6	361.83/239.49	-2.9322	1.9007	0.028671	0.97133	0.057341	0.80292
GACTGACCTCTGTGTAGATGG	2588.3	377.67/309.05	-2.9106	1.8981	0.028839	0.97116	0.057677	0.80292
GCACTTACATCGAAGAGGAG	2470.7	276.79/378.6	-2.9107	1.8965	0.028944	0.97106	0.057888	0.80292
GACTCACCCGTAGGTGCAGTT	2702.6	476.05/254.55	-2.8838	1.8914	0.029283	0.97072	0.058566	0.80292
GCCCAGCAGGCGGCACACGT	1763.6	249.28/213.68	-2.9242	1.8891	0.029438	0.97056	0.058876	0.80292
GCGCAAAGGTAGGAAGCCCGC	1544.6	145.9/263.16	-2.9107	1.8805	0.030018	0.96998	0.060037	0.80292
GTCCATCACTTATCTCCTTGA	2549.6	364.33/345.62	-2.841	1.8762	0.030317	0.96968	0.060634	0.80292
GAGATAAGACTGCTAAGGCAT	2689.7	518.57/242.36	-2.8184	1.8711	0.030669	0.96933	0.061338	0.80292
GTAGTCCAGGAGGCAGCCGAA	2643	386.84/407.28	-2.7317	1.8434	0.032638	0.96736	0.065276	0.80292
GCATGGGCAGCTCCTTCAGTC	2146.9	320.98/317.65	-2.7454	1.8402	0.032868	0.96713	0.065737	0.80292
GTATACCCAGGCTATAGTCCC	2557.7	412.68/376.45	-2.6934	1.8301	0.033616	0.96638	0.067231	0.80292
GGGACACTTCTTCACGCAGG	2715.5	438.53/408.72	-2.6775	1.8273	0.033828	0.96617	0.067655	0.80292
GCTCACCAGGGACCAGCATGC	2457.8	392.68/368.56	-2.6877	1.8269	0.033858	0.96614	0.067715	0.80292
GCCTACCTGAAACACTGACCT	2615.6	452.7/370	-2.6658	1.8222	0.034211	0.96579	0.068422	0.80292
GCCTACCTGTGGCTAGCAGAG	2317.7	340.99/397.24	-2.6473	1.8119	0.034999	0.965	0.069998	0.80292
GAATTATCACATGAATATAAA	2926.5	478.55/476.83	-2.6125	1.8095	0.035189	0.96481	0.070379	0.80292
GTTTCTAGGTTCTCAAAGGCA	2837.9	477.71/450.3	-2.61	1.8075	0.03534	0.96466	0.07068	0.80292
GGTGAGAGGCTGGGATGCCA	3321.1	586.1/522.73	-2.5805	1.804	0.035614	0.96439	0.071228	0.80292
GCCTATCAAGTGGATGGCAT	1998.8	337.65/311.91	-2.6179	1.7972	0.036154	0.96385	0.072307	0.80292
GCTTACTGAATTCATCGCTGT	2279	442.7/315.5	-2.5846	1.7913	0.036623	0.96338	0.073246	0.80292
GCACTCACTGTTGCACTCTGC	2457.8	375.17/467.51	-2.5415	1.7802	0.03752	0.96248	0.075039	0.80292
GTTCTTAGACCATCCAGGAGG	2676.8	463.54/462.49	-2.5288	1.7793	0.037592	0.96241	0.075184	0.80292
GCCTCACCTGTGCGCTTGAGG	2066.4	389.34/311.2	-2.5572	1.7789	0.037629	0.96237	0.075258	0.80292
GACACTTACAGCTGCCCAGG	2934.5	551.08/493.33	-2.4882	1.7697	0.038388	0.96161	0.076776	0.80292
GGCAGACCTATGGAGGAGAG	2464.2	529.4/344.9	-2.4922	1.7644	0.038832	0.96117	0.077663	0.80292
GTCACCTAGCAGATAAAACTA	2717.1	512.73/486.87	-2.4403	1.7512	0.039954	0.96005	0.079908	0.80292
GCTGTGCAGCCTGCAGCACAC	2142.1	395.18/400.11	-2.4265	1.7377	0.04113	0.95887	0.082261	0.80292
GAAAACATCTCAATAACAAAC	2180.8	353.49/463.93	-2.4128	1.7339	0.041469	0.95853	0.082938	0.80292
GTCGCAAAGGTAATCAGGGAA	2465.8	481.05/455.32	-2.3944	1.7325	0.041591	0.95841	0.083183	0.80292
GGACATAACCAGCCACCTCC	2966.7	631.95/537.78	-2.3407	1.722	0.042537	0.95746	0.085074	0.80292
GTTTACCAATTCAGTGACAAG	2262.9	377.67/504.8	-2.3559	1.7165	0.043033	0.95697	0.086065	0.80292
GTCCCTCAAGGAGATAAGTGA	1936	376.84/371.43	-2.3683	1.7147	0.043199	0.9568	0.086398	0.80292
GCGCTCACCTGGCTTTGGCAA	1857	298.47/417.32	-2.3722	1.7144	0.043226	0.95677	0.086452	0.80292
GTCCTGTAATCAAAGTAATGA	2208.2	425.19/438.11	-2.3522	1.7144	0.043231	0.95677	0.086463	0.80292
GCAGTTCCATATAACACGCGC	1805.5	384.34/317.65	-2.3596	1.7092	0.043708	0.95629	0.087416	0.80292
GAGTCACTGAAACAAACAACA	2193.7	520.23/354.94	-2.3231	1.7044	0.04415	0.95585	0.088301	0.80292
GTGCAGATCGCAAAGGTAATC	2148.6	577.76/279.65	-2.3226	1.7035	0.044238	0.95576	0.088477	0.80292
GAAAATTACTTTAAAAGCAAA	1924.7	409.35/352.07	-2.3348	1.7034	0.04425	0.95575	0.088501	0.80292
GCCAATTTATCAAGGAAGAAA	2320.9	427.69/505.52	-2.3119	1.7029	0.044294	0.95571	0.088587	0.80292
GCCCACCTTCTGTCCTCTCCA	3010.2	673.63/575.07	-2.2676	1.6983	0.044725	0.95528	0.089449	0.80292
GATTATCACATGAATATAAAT	3123	727.83/601.6	-2.2304	1.6874	0.045768	0.95423	0.091536	0.80292
GCTTGAGGGAGCGTAATCCCA	2079.3	371/487.59	-2.2734	1.6858	0.04592	0.95408	0.091839	0.80292
GCTAGGTTCTCAAAGGCATGG	2818.6	691.98/501.93	-2.2374	1.6856	0.045937	0.95406	0.091874	0.80292
GTCACAATTTAGCAAAGGAAA	2063.2	488.55/395.09	-2.2208	1.6678	0.047683	0.95232	0.095365	0.80292
GCCCACAGTGAAAGAAAACGC	2287.1	551.91/439.55	-2.2036	1.666	0.04786	0.95214	0.09572	0.80292
GCCTATCAGTTACATTACAAA	1940.8	381/469.66	-2.1873	1.654	0.049061	0.95094	0.098123	0.80292
GCACACTGGATACAGTTGTC	1995.5	450.2/442.42	-2.1582	1.6452	0.049967	0.95003	0.099935	0.80292
GATCCTCAAGAGAGCTTGGT	2894.3	505.23/831.06	-2.1133	1.6447	0.050013	0.94999	0.10003	0.80292
GATGTGGAGATCGCCACTGA	2606	786.18/420.19	-2.1093	1.6391	0.050596	0.9494	0.10119	0.80292
GTCCGCGCTGAGAAGGTTATC	2395	624.45/478.27	-2.1169	1.6383	0.050678	0.94932	0.10136	0.80292
GTCATACCAGAGAGCTCAGGA	2662.3	801.19/439.55	-2.0997	1.6367	0.050848	0.94915	0.1017	0.80292
GTCCACCTCTTTCAAATCGGA	2076.1	528.57/420.19	-2.1274	1.6362	0.050898	0.9491	0.1018	0.80292
GATTATTATTATAAGGTACTC	3493.4	792.02/886.98	-2.0557	1.6328	0.051259	0.94874	0.10252	0.80292
GAACTTACTTAGAGAATGCAG	2783.1	656.13/663.98	-2.0744	1.6298	0.051571	0.94843	0.10314	0.80292
GCAATTTGTACCTGAATGACA	2219.4	621.94/436.68	-2.0659	1.6177	0.052863	0.94714	0.10573	0.80292
GCATACTGAGTTTCAAAACAA	2209.8	562.75/491.89	-2.0651	1.6172	0.052914	0.94709	0.10583	0.80292
GACCAGGCAGTCGCTCTCCCG	2309.6	641.95/470.38	-2.0521	1.6145	0.053205	0.94679	0.10641	0.80292
GTTTCAGGGCATGAACTACT	2659.1	609.44/691.23	-2.03	1.6126	0.05341	0.94659	0.10682	0.80292
GCTTACTACTTCCAGAGGTGA	2122.8	439.36/585.83	-2.0479	1.6097	0.053733	0.94627	0.10747	0.80292
GTAATTACTTGGCTTTGAGA	3200.3	998.78/610.92	-1.9901	1.6065	0.054083	0.94592	0.10817	0.80292
GTTTAAAACACTGTTTACAA	2229.1	626.95/482.57	-2.0046	1.5966	0.055179	0.94482	0.11036	0.80292
GATCTATTACTTTTACATTTC	4822.2	1484.8/1078.4	-1.9109	1.5965	0.055194	0.94481	0.11039	0.80292
GAAATAATATGCATCTCTCGA	2657.5	760.34/623.83	-1.9395	1.5811	0.056929	0.94307	0.11386	0.80292
GCAACCCAGCTGAAACTCTGA	2029.4	737/301.16	-1.9649	1.5789	0.057182	0.94282	0.11436	0.80292
GAGAAATTCACAATTTAGCAA	2031	481.05/558.58	-1.9641	1.5786	0.057214	0.94279	0.11443	0.80292
GCTTACCTTCATGTTGTCAGG	2435.2	553.58/714.18	-1.9401	1.5777	0.057322	0.94268	0.11464	0.80292
GCCACTCACCAGGCACTGGG	2277.4	530.24/651.08	-1.9452	1.5767	0.057436	0.94256	0.11487	0.80292
GTTTAAAAAGGCAGAATAACA	2045.5	363.5/688.36	-1.9575	1.5766	0.057447	0.94255	0.11489	0.80292
GAAAACACTAAAGATCCAAGA	1961.7	610.27/402.26	-1.952	1.573	0.057865	0.94214	0.11573	0.80292
GTCAGAACAAGAGGGAGCTCT	2630.1	733.66/670.44	-1.904	1.5681	0.058423	0.94158	0.11685	0.80292
GAGAAAACTGACCACTACAT	2639.8	737.83/681.91	-1.8933	1.5645	0.058846	0.94115	0.11769	0.80292
GTCTTAATTCCTTGATAGCGA	2755.8	844.54/660.4	-1.8713	1.5586	0.059548	0.94045	0.1191	0.80292
GCACTGGACTTCAGAACAAGA	2673.6	802.86/658.96	-1.8696	1.5567	0.059774	0.94023	0.11955	0.80292
GCTCACCTTTGGAAAACACAG	2184	604.44/570.05	-1.8931	1.5565	0.059791	0.94021	0.11958	0.80292
GTGACACATCAAATAATAACT	1749.1	546.91/379.32	-1.9149	1.5551	0.059959	0.94004	0.11992	0.80292
GTCTTATGTGTTAAGCTCGA	3111.7	977.94/752.18	-1.8456	1.5546	0.060016	0.93998	0.12003	0.80292
GGCTCGTGCGTCCGAGCCTG	488.02	1878.3/2382	2.1237	1.5507	0.91073	0.089273	0.17855	0.80292
GCAACCCCACCACGTACCAGA	3591.7	1020.5/1034.7	-1.8044	1.5462	0.061029	0.93897	0.12206	0.80292
GACTTACTTAGAGAATGCAGA	2839.5	829.54/770.11	-1.8266	1.5439	0.061301	0.9387	0.1226	0.80292
GTCCCTATGACAGAGAGAGA	2490	687.81/706.29	-1.8353	1.5415	0.061603	0.9384	0.12321	0.80292
GTACTATTGAAGACACAGAC	2539.9	541.08/886.98	-1.8293	1.5401	0.061763	0.93824	0.12353	0.80292
GACTGACCAGTAGCTCCCAGT	2788	763.67/817.43	-1.817	1.5397	0.061814	0.93819	0.12363	0.80292
GTCTTACAGAGTTACAAGCGC	2184	649.46/565.75	-1.8441	1.539	0.061898	0.9381	0.1238	0.80292
GCCATCCAAACTGCACCTAC	2515.8	716.15/708.44	-1.819	1.5361	0.062263	0.93774	0.12453	0.80292
GTGAAAATGCAGAATACCTAA	2609.2	927.08/557.86	-1.8118	1.535	0.062388	0.93761	0.12478	0.80292
GTACATATGGGTGGCTGAGGG	2692.9	900.4/649.64	-1.7956	1.5306	0.06294	0.93706	0.12588	0.80292
GACTGAAATCTTTGTTTAAAA	2261.3	563.59/720.63	-1.8147	1.53	0.063013	0.93699	0.12603	0.80292
GGGGCAGGTGTCCTTGCACG	2599.5	869.56/628.13	-1.7941	1.5285	0.06319	0.93681	0.12638	0.80292
GCATTCCTCACAAATTATACC	2515.8	856.22/603.03	-1.7844	1.5236	0.063803	0.9362	0.12761	0.80292
GTTGGCGGCGAGGCGGGGACT	1823.2	8653.9/9188.2	2.2901	1.5216	0.90176	0.098241	0.19648	0.80292
GCTCACCATGCTGCAGCCGCG	1924.7	621.94/474.68	-1.8097	1.5214	0.064085	0.93592	0.12817	0.80292
GACAGCTTGGATCACACTTT	2939.4	807.86/931.44	-1.7558	1.5201	0.064249	0.93575	0.1285	0.80292
GCTCTAGAATTTCAAACAGA	1931.1	576.92/544.24	-1.7826	1.5117	0.065303	0.9347	0.13061	0.80292
GCTCACCCAGGGTGTCCAGGA	1910.2	560.25/559.3	-1.769	1.5063	0.065995	0.934	0.13199	0.80292
GTCTTCACCTAGTGTGTAATA	2291.9	649.46/719.2	-1.7423	1.5044	0.066241	0.93376	0.13248	0.80292
GTCTTTCACTGTGGGAAATAA	2069.6	749.5/476.12	-1.7542	1.5043	0.066247	0.93375	0.13249	0.80292
GAGTCAGAACTGGGAAACAGA	2486.8	838.71/656.81	-1.7323	1.5043	0.066256	0.93374	0.13251	0.80292
GTTTAAAAACTACGAATGCTT	2738	955.43/707.01	-1.7186	1.5035	0.066355	0.93364	0.13271	0.80292
GCATGATCATGTAGACATCGA	2686.5	790.35/843.24	-1.7164	1.5019	0.066565	0.93343	0.13313	0.80292
GCAAGTGTAAGAAGTGCGAA	2385.3	775.35/662.55	-1.7288	1.5012	0.066652	0.93335	0.1333	0.80292
GAAAACCGTAAAGGAAATCAC	2022.9	626.95/576.5	-1.7476	1.501	0.066684	0.93332	0.13337	0.80292
GTAAGTAACACAAACTAATTT	1961.7	606.94/560.73	-1.7468	1.4993	0.066893	0.93311	0.13379	0.80292
GCTATGCAAATACAATAAAC	1857	591.1/511.25	-1.7506	1.4984	0.067015	0.93299	0.13403	0.80292
GAACTATGATGCAAATAAAAC	1918.2	684.47/460.34	-1.7429	1.497	0.0672	0.9328	0.1344	0.80292
GAGGCCACAAATTGTATACAG	2491.6	731.16/797.35	-1.7036	1.4939	0.067599	0.9324	0.1352	0.80292
GCCTCACAACTGCAGACATAA	2132.5	598.6/697.68	-1.7166	1.4919	0.067864	0.93214	0.13573	0.80292
GTCTTCCTTGATAAATTGGAT	2222.6	632.78/729.23	-1.7051	1.4895	0.068182	0.93182	0.13636	0.80292
GCCGATTAAACGCAAATCTCT	2019.7	676.97/565.75	-1.699	1.4831	0.069021	0.93098	0.13804	0.80292
GAATTGTAGAGAAATTATTTT	3200.3	1134.7/915.67	-1.6414	1.4822	0.069144	0.93086	0.13829	0.80292
GTCCTCATGTACTTTCTTACT	2298.3	662.8/791.62	-1.6588	1.4739	0.07025	0.92975	0.1405	0.80292
GTAGAGAAATTATTTTAGGA	2979.6	842.04/1090.6	-1.6235	1.4724	0.070452	0.92955	0.1409	0.80292
GACACAGATTAGGAAAAAAGG	2295.1	761.17/699.12	-1.651	1.471	0.070648	0.92935	0.1413	0.80292
GTCTATCGTAAACACAGCGAA	2082.5	802.86/521.29	-1.6518	1.467	0.071185	0.92882	0.14237	0.80292
GACTGAAGACCCTAGAAATAA	2022.9	515.23/768.67	-1.6544	1.4667	0.071226	0.92877	0.14245	0.80292
GGATATTCTGAAAACCGTAA	2675.2	1039.6/702.7	-1.6175	1.4654	0.071406	0.92859	0.14281	0.80292
GTCTATCATCCAGCCTGGGGA	2462.6	794.52/803.81	-1.6224	1.4635	0.071662	0.92834	0.14332	0.80292
GTAACACAAACTAATTTTGGG	1886	646.12/558.58	-1.645	1.4602	0.072116	0.92788	0.14423	0.80292
GAGAAATATTTCAGTCAGAAC	1823.2	558.58/604.47	-1.6469	1.4594	0.072225	0.92778	0.14445	0.80292
GAATTTATCGTCAACATTAAT	2222.6	621.94/821.73	-1.6212	1.4585	0.072347	0.92765	0.14469	0.80292
GAGAATTTGTCAGAAACCTGC	2596.3	1023.8/691.23	-1.5971	1.4565	0.072628	0.92737	0.14526	0.80292
GTTTCTCTCTTTATTAAGGG	2680.1	911.24/866.19	-1.5914	1.4558	0.072725	0.92727	0.14545	0.80292
GTTCCCAGTTTACGAACATGT	2715.5	826.2/979.48	-1.5876	1.455	0.072838	0.92716	0.14568	0.80292
GAATTTAGCAACTAAACTTTA	2472.3	961.26/674.02	-1.5951	1.4536	0.073033	0.92697	0.14607	0.80292
GCACCTACCTGCCCTTCCAGC	2589.9	935.42/788.75	-1.5859	1.4522	0.073223	0.92678	0.14645	0.80292
GCCTTTTATTCTACTCTGAC	2182.4	620.28/813.85	-1.6044	1.4515	0.073323	0.92668	0.14665	0.80292
GGTGAGTGCCAGTCCTGGGT	2660.7	12991/13040	2.2899	1.4508	0.88624	0.11376	0.22752	0.80292
GCACAGATTAGGAAAAAAGGT	1726.6	562.75/552.84	-1.6284	1.4502	0.073507	0.92649	0.14701	0.80292
GTCAAGTGTGAGTGACTGGT	2314.5	918.74/620.24	-1.5874	1.4478	0.073841	0.92616	0.14768	0.80292
GAAAGTCACCAACCTTTAAGA	2040.6	676.97/673.31	-1.5943	1.4448	0.074262	0.92574	0.14852	0.80292
GCCACCCCATCCAATTTATCA	3398.4	1233.9/1140.1	-1.5168	1.4388	0.07511	0.92489	0.15022	0.80292
GAAAGATATAGCAAATTATGG	2337	762.01/829.62	-1.553	1.4353	0.075602	0.9244	0.1512	0.80292
GTCCAGACTCTTTCGATACCC	2039	902.9/483.29	-1.5554	1.4301	0.076343	0.92366	0.15269	0.80292
GCAACTTTTAGGGAACTTGT	2623.7	906.24/916.38	-1.5245	1.4298	0.076381	0.92362	0.15276	0.80292
GATCATCGAATTCTCCAAAA	2912	1133.8/912.8	-1.5078	1.4283	0.076601	0.9234	0.1532	0.80292
GACCTTACAATAAGTTATATT	2335.4	1007.1/605.9	-1.5327	1.4277	0.076696	0.9233	0.15339	0.80292
GTCTGGAGGAAAAGAAAGGTA	2275.8	957.09/613.07	-1.5343	1.4271	0.076781	0.92322	0.15356	0.80292
GAAAATAGCAGTAAACTCAAC	2146.9	717.82/757.92	-1.5396	1.4265	0.076869	0.92313	0.15374	0.80292
GAAACAATGGTTGAAAAGCAA	2594.7	1143.8/676.89	-1.51	1.4239	0.077243	0.92276	0.15449	0.80292
GATTGCTTTTCTTACATGTAC	2842.7	1111.3/902.76	-1.4962	1.4228	0.077392	0.92261	0.15478	0.80292
GTCAGTCTAACGCTCATGAC	1850.6	734.49/530.61	-1.5472	1.4227	0.077409	0.92259	0.15482	0.80292
GCTGCTGGGGCCCGGAGCCC	855.24	3685.8/3678.4	2.1049	1.4201	0.88326	0.11674	0.23349	0.80292
GCTCACCAGGCACTGGGAGGA	1763.6	744.5/480.42	-1.5243	1.4119	0.07899	0.92101	0.15798	0.80292
GTGCTCAACGTATTTTACTAA	2293.5	696.14/934.31	-1.4911	1.4111	0.079107	0.92089	0.15821	0.80292
GCCAATTCAACCCAAATCTCG	2188.8	646.12/904.19	-1.4964	1.411	0.079126	0.92087	0.15825	0.80292
GGCAGGTCTTGACGCAGTGG	2676.8	1018/922.12	-1.4635	1.4077	0.079615	0.92038	0.15923	0.80292
GTAACCTCCTACCCCTCCAGA	2306.4	934.58/717.76	-1.48	1.4071	0.079695	0.9203	0.15939	0.80292
GCACAGTTAATGCTACTCAAT	2388.5	938.75/781.58	-1.4724	1.4058	0.079889	0.92011	0.15978	0.80292
GACCTATAATCGACCACATTT	2507.7	993.78/826.75	-1.461	1.4037	0.0802	0.9198	0.1604	0.80292
GAGTCACTGAAACAAACAAC	2575.4	879.56/998.84	-1.4543	1.4024	0.080399	0.9196	0.1608	0.80292
GCTGCCCATGAGAAATTTAC	2601.1	999.61/907.06	-1.4471	1.4001	0.080739	0.91926	0.16148	0.80292
GCAGGATTTCTGCGGGAGAA	2343.4	870.39/833.21	-1.459	1.3998	0.080781	0.91922	0.16156	0.80292
GACCAAAATTATAAGCAACAG	2029.4	857.88/600.17	-1.4757	1.3997	0.080805	0.9192	0.16161	0.80292
GTGCTACTAAGATGTTACTAC	2556	1046.3/828.19	-1.4464	1.399	0.080899	0.9191	0.1618	0.80292
GACGTCCATACTGTCGGCTAC	1005	4136.8/4546.1	2.1098	1.3978	0.87773	0.12227	0.24454	0.80292
GACATTTGCAGATGTTTTAGA	2348.3	981.27/736.41	-1.4501	1.3965	0.081277	0.91872	0.16255	0.80292
GTTGTGGCAGCAGTCACTGG	2710.7	896.23/1119.3	-1.4266	1.3942	0.081632	0.91837	0.16326	0.80292
GTGGTCACTGAAAAAGAGCAA	2311.2	907.91/788.75	-1.4449	1.3938	0.081686	0.91831	0.16337	0.80292
GTTACTTTGCCTCCTTCTGCA	2686.5	951.26/1062.7	-1.4148	1.3893	0.082376	0.91762	0.16475	0.80292
GACCGCTCATATAGGTAAAAA	1811.9	792.02/531.33	-1.452	1.3854	0.082961	0.91704	0.16592	0.80292
GTCAGACAGTGAAGATTTATT	2224.3	902.07/752.18	-1.4261	1.3848	0.083053	0.91695	0.16611	0.80292
GCAGAAATTTATCTTTCAAAG	1665.4	591.93/617.38	-1.4601	1.3848	0.083061	0.91694	0.16612	0.80292
GCACCTAGCAGATAAAACTAT	2483.6	802.86/1069.1	-1.4069	1.3826	0.0834	0.9166	0.1668	0.80292
GCAATTCAACCCAAATCTCGG	2377.3	810.36/983.79	-1.405	1.3798	0.083824	0.91618	0.16765	0.80292
GTCTGCACACACCAGTTGAGC	2153.4	811.2/800.94	-1.4165	1.3797	0.083845	0.91615	0.16769	0.80292
GTACAAAAGGCAGATTTCAAG	2366	962.93/826.75	-1.4017	1.3783	0.084053	0.91595	0.16811	0.80292
GTCGAATGTGCTGTTGACAC	2924.9	1170.5/1087	-1.3728	1.3771	0.084241	0.91576	0.16848	0.80292
GAAAGAATACCATGCAGAAGG	2098.6	718.65/861.89	-1.4079	1.3751	0.084543	0.91546	0.16909	0.80292
GATACTCTCACAGGTACATAA	2420.8	752.84/1100.7	-1.3842	1.3726	0.084934	0.91507	0.16987	0.80292
GCTATACCTTTGTTACTTCCA	2778.3	977.94/1185.3	-1.3602	1.3698	0.085374	0.91463	0.17075	0.80292
GTCTGCCGTCAGAGTTTCAGC	2209.8	920.41/770.11	-1.3854	1.3688	0.085528	0.91447	0.17106	0.80292
GTCATCAGCTGGAGTGCAAT	2662.3	1198.9/873.36	-1.3607	1.368	0.085662	0.91434	0.17132	0.80292
GCTCACAACTGCAGACATAAG	2243.6	796.19/927.14	-1.3796	1.3673	0.085769	0.91423	0.17154	0.80292
GTCCCCATAGTTTTATCTGCT	2385.3	1038/808.83	-1.3682	1.3657	0.086013	0.91399	0.17203	0.80292
GCGCTCATGACTGGAAACCAC	1923.1	715.32/754.33	-1.3867	1.3629	0.086456	0.91354	0.17291	0.80292
GGCTCTTTCATGATTCTAAT	2433.6	983.77/919.97	-1.3534	1.3609	0.086773	0.91323	0.17355	0.80292
GTAGACATCGATGGTACATAT	2287.1	982.11/801.66	-1.3576	1.3596	0.086973	0.91303	0.17395	0.80292
GACTTACATCTCTATCAGCAC	2414.3	1210.5/696.25	-1.3395	1.3551	0.087686	0.91231	0.17537	0.80292
GAAAAACAAGAATTCAAGAAG	2485.2	1009.6/960.12	-1.3345	1.3545	0.087784	0.91222	0.17557	0.80292
GCAAGCCACTCACCAGGCACT	2213	968.77/774.41	-1.3433	1.3525	0.088107	0.91189	0.17621	0.80292
GCCTACCTCATCGTTACTGAT	2755.8	1112.2/1099.9	-1.3162	1.3523	0.088135	0.91187	0.17627	0.80292
GCTAGCTTATGAAGCAAATCA	1600.9	714.49/516.99	-1.3771	1.3507	0.088392	0.91161	0.17678	0.80292
GCGCACCTCAATGTCAGAGA	2517.4	945.42/1069.8	-1.3201	1.3495	0.088583	0.91142	0.17717	0.80292
GATCAAAACATCAGCCATTAA	2461	888.73/1077.7	-1.3228	1.3495	0.088587	0.91141	0.17717	0.80292
GTCCTGCCGGTGGCATTTAGG	1869.9	728.66/732.82	-1.3543	1.349	0.088673	0.91133	0.17735	0.80292
GCGATTAAACGCAAATCTCTG	2063.2	890.4/735.69	-1.3424	1.3489	0.088688	0.91131	0.17738	0.80292
GATCTTAGGCCTGGAATGAGG	2543.2	1108/950.08	-1.3045	1.3439	0.08949	0.91051	0.17898	0.80292
GCCTGAGCTTTGAAAACGCCC	1816.8	807.86/622.4	-1.3439	1.3435	0.08955	0.91045	0.1791	0.80292
GTACATACCCAGCTTGGGGA	2750.9	1188/1056.2	-1.2929	1.3431	0.089615	0.91038	0.17923	0.80292
GTCAGAGTAGAATAAAAGGCT	2229.1	960.43/826.04	-1.3184	1.3431	0.08962	0.91038	0.17924	0.80292
GCTGTCACCACATAATTACCT	2150.2	719.49/1009.6	-1.3134	1.3395	0.090211	0.90979	0.18042	0.80292
GCACACACAGATTAGGAAAAA	2345.1	905.4/996.69	-1.3011	1.3387	0.09033	0.90967	0.18066	0.80292
GTCTTCTGATCTATGCCCCAA	2945.8	1389.8/1054.1	-1.2688	1.337	0.090618	0.90938	0.18124	0.80292
GTCCCCCTCTGGAGATGCTGG	2011.7	892.9/725.65	-1.3126	1.336	0.090776	0.90922	0.18155	0.80292
GAGCTATGAGATGGAGGAAGA	2390.2	911.24/1040.4	-1.2915	1.3358	0.090799	0.9092	0.1816	0.80292
GTTTAATATTCGTAGCATTTA	3084.3	1346.4/1231.9	-1.2579	1.3349	0.090958	0.90904	0.18192	0.80292
GCCTCATTGCCCTCAACACAG	2778.3	1273.9/1034	-1.2669	1.3334	0.091204	0.9088	0.18241	0.80292
GCTTACTTTACTGTATGCAGA	1993.9	915.41/711.31	-1.2926	1.3277	0.092142	0.90786	0.18428	0.80292
GATGGTACATATGGGTGGCTG	2659.1	1098.8/1126.5	-1.2562	1.327	0.092248	0.90775	0.1845	0.80292
GGGCTCTTTCATGATTCTAA	2887.8	1283.1/1153	-1.2447	1.3265	0.092336	0.90766	0.18467	0.80292
GTAATAATGTTCAGCACACTT	2473.9	943.75/1116.4	-1.2632	1.3263	0.092366	0.90763	0.18473	0.80292
GTGTCACCACATAATTACCTG	2156.6	792.02/1004.6	-1.2626	1.3195	0.093502	0.9065	0.187	0.80292
GAATTCTATTACAATCGGTC	2184	1010.5/810.98	-1.261	1.3195	0.093506	0.90649	0.18701	0.80292
GTGAGTTTCAAAACAATGGAA	2343.4	924.58/1044.7	-1.2501	1.3185	0.093664	0.90634	0.18733	0.80292
GATAGTTAGATAAGACTGCTA	3372.6	1263.9/1665.7	-1.2026	1.3174	0.093847	0.90615	0.18769	0.80292
GACTTACAGCATCTTCCTCCG	2746.1	1173.9/1173.1	-1.2259	1.3166	0.093987	0.90601	0.18797	0.80292
GACCAATTCAACCCAAATCT	2823.4	1155.5/1269.9	-1.2185	1.315	0.094251	0.90575	0.1885	0.80292
GTCCGGATAACCTTCTCAGCG	2325.7	1104.7/869.06	-1.2359	1.3125	0.094671	0.90533	0.18934	0.80292
GTTCTGCATCTGTGATCATCA	2794.4	905.4/1504.4	-1.213	1.3123	0.094708	0.90529	0.18942	0.80292
GACTATTTAATATTGGTAAGT	2744.5	1141.3/1225.4	-1.2129	1.3114	0.09486	0.90514	0.18972	0.80292
GCTGAAAATGCAGAATACCTA	2366	964.6/1060.5	-1.2236	1.3085	0.095359	0.90464	0.19072	0.80292
GTGGTTGTGGCAGCAGTCACT	2425.6	995.44/1089.2	-1.2177	1.3073	0.095552	0.90445	0.1911	0.80292
GATGATCAACTCACGGAACTT	2449.7	1184.7/924.99	-1.2148	1.3066	0.095669	0.90433	0.19134	0.80292
GAAAAAAAAAAAGTATATGTG	249.65	45.02/135.52	-1.4574	1.3051	0.095921	0.90408	0.19184	0.80292
GATTCCTCACAAATTATACCT	2936.1	1198.9/1378.9	-1.1872	1.3045	0.096038	0.90396	0.19208	0.80292
GACTTACGCACATCCCTTTGG	2472.3	1160.5/982.35	-1.2055	1.3034	0.096224	0.90378	0.19245	0.80292
GAATAGCAGCTCACTCACAA	3084.3	1397.3/1330.1	-1.1768	1.3028	0.096329	0.90367	0.19266	0.80292
GCAAGATCACAGATTTTGGGC	2119.6	831.2/995.26	-1.2138	1.2992	0.096935	0.90306	0.19387	0.80292
GAGGACTTTATTTGAAGCAAA	2101.9	886.23/928.57	-1.2109	1.2977	0.097203	0.9028	0.19441	0.80292
GAGGGAGTGGAAGGAAGGAAA	2573.8	1141.3/1123.6	-1.1837	1.2966	0.097388	0.90261	0.19478	0.80292
GTATGATTTCTAGGTTCTCAA	2330.6	1010.5/1025.4	-1.1943	1.296	0.097492	0.90251	0.19498	0.80292
GACTTGATACAGTACCGATC	3152	1358.1/1469.9	-1.1559	1.2954	0.097583	0.90242	0.19517	0.80292
GCAAGCCAAATGGCATCTTTA	2008.4	915.41/822.45	-1.2078	1.2942	0.097797	0.9022	0.19559	0.80292
GAAAGATAAATTTCTGCTCAA	2456.2	1303.9/876.23	-1.1713	1.2893	0.098648	0.90135	0.1973	0.80292
GAACTGAAATCTTTGTTTAAA	2211.4	1257.2/688.36	-1.1839	1.2892	0.098656	0.90134	0.19731	0.80292
GTTCAAAAAGATCAAAGTGCT	2209.8	952.93/1008.9	-1.1709	1.284	0.099578	0.90042	0.19916	0.80292
GTAGGAAATTTTAAAAGATGA	1944	1057.1/650.36	-1.1862	1.2839	0.099586	0.90041	0.19917	0.80292
GTTAGCAACTAAACTTTATGG	2063.2	957.09/868.34	-1.1758	1.2826	0.09982	0.90018	0.19964	0.80292
GTCCTCAGTCAAGGCGCCTGT	2051.9	951.26/869.78	-1.1713	1.2805	0.10018	0.89982	0.20036	0.80292
GCATCCACTTGATAGGCACCT	2668.8	1214.7/1215.4	-1.1345	1.2786	0.10052	0.89948	0.20105	0.80292
GCCACTGGACTTCAGAACAAG	2562.5	1103.8/1222.6	-1.1388	1.2783	0.10058	0.89942	0.20115	0.80292
GTGTTTTAGAGCTCATTCAAA	2852.4	1479/1138.7	-1.1233	1.2773	0.10074	0.89926	0.20148	0.80292
GCAGGATGGAGGAGATCTCGC	2316.1	1061.3/1035.4	-1.1428	1.2749	0.10117	0.89883	0.20235	0.80292
GAAAGACTTGCTCCAAAACAC	2225.9	992.11/1017.5	-1.1467	1.2745	0.10124	0.89876	0.20248	0.80292
GATTCAAAAAGATCAAAGTGC	2612.4	1659.9/731.39	-1.1269	1.2744	0.10126	0.89874	0.20251	0.80292
GAAGGTTTCTCTCTTTATTAA	2341.8	1096.3/1032.5	-1.1368	1.273	0.10151	0.89849	0.20301	0.80292
GAACTAACCTGTTCTTAAGAG	2361.2	1005.4/1143.7	-1.135	1.2727	0.10156	0.89844	0.20313	0.80292
GTCGTCCGGTCTGGGCGGCGG	1182.2	4477.8/5157	2.0259	1.2688	0.84507	0.15493	0.30987	0.80292
GCATGATTCTAATGGGCAACC	2090.6	771.18/1129.3	-1.1367	1.2674	0.10251	0.89749	0.20503	0.80292
GCTGCCCATGAGAAATTTACA	2097	928.75/983.79	-1.132	1.2656	0.10282	0.89718	0.20565	0.80292
GAAATACAAGCTATAGCGATA	2436.9	1221.4/1032.5	-1.1119	1.2649	0.10296	0.89704	0.20592	0.80292
GACCACTAATGAGATTCTTGT	2928.1	1213/1543.1	-1.0868	1.2638	0.10315	0.89685	0.20629	0.80292
GTATCTTTCATACCCATACC	3247	1369.8/1714.5	-1.0737	1.2637	0.10316	0.89684	0.20632	0.80292
GCAAAGGGACAATATTCTTGC	2158.2	937.09/1050.5	-1.1181	1.2613	0.10359	0.89641	0.20719	0.80292
GTAACACAAACTAATTTTGG	2531.9	1349.8/1021.1	-1.0942	1.2595	0.10392	0.89608	0.20784	0.80292
GTCAGAGTAGAATAAAAGGC	1915	1153/600.88	-1.1259	1.2586	0.10408	0.89592	0.20816	0.80292
GATACACCGTGCCGAACGCAC	2585	1394.8/1035.4	-1.0885	1.2582	0.10415	0.89585	0.2083	0.80292
GATCGCAAAGGTAATCAGGGA	2417.5	1224.7/1039.7	-1.0937	1.257	0.10437	0.89563	0.20874	0.80292
GTTCTTCCTTGATAAATTGGA	2175.9	924.58/1098.5	-1.1043	1.2561	0.10454	0.89546	0.20907	0.80292
GTATAATTTTGGTTTTCTGAC	2285.5	1114.7/1038.3	-1.0855	1.2508	0.1055	0.8945	0.21099	0.80292
GTTGCTCAACGTATTTTACTA	2261.3	1205.5/924.99	-1.0852	1.2502	0.10561	0.89439	0.21122	0.80292
GCTCTAGAATTTCAAACAGAG	2097	958.76/1016.8	-1.0853	1.2465	0.10629	0.89371	0.21259	0.80292
GTATTTGAGAGCATAATAGAG	2320.9	1153/1052.6	-1.0728	1.2464	0.10631	0.89369	0.21262	0.80292
GTTCTGAAATTTTACCGTTAA	2372.4	1080.5/1178.8	-1.0698	1.2463	0.10633	0.89367	0.21266	0.80292
GTGATGATCACAGATGCAGA	2873.3	1102.2/1688.6	-1.0415	1.2443	0.10669	0.89331	0.21337	0.80292
GGTTGTGGCAGCAGTCACTG	2548	1145.5/1306.5	-1.0548	1.2437	0.1068	0.8932	0.21361	0.80292
GTCCTGGGTATCGAAAGAGTC	1286.9	706.15/463.93	-1.1359	1.2434	0.10685	0.89315	0.21371	0.80292
GAGTAACACAAACTAATTTTG	2261.3	1063/1096.4	-1.0659	1.2422	0.10707	0.89293	0.21415	0.80292
GTCTGTCACCACATAATTACC	2829.8	1293.1/1464.2	-1.0369	1.2417	0.10718	0.89282	0.21435	0.80292
GACTAGAGTCATGATCAGCGA	2817	1775.8/969.44	-1.0367	1.2413	0.10724	0.89276	0.21448	0.80292
GATAAAAAGGCACAACCTCAT	2467.5	1340.6/1037.6	-1.0526	1.2412	0.10727	0.89273	0.21455	0.80292
GCTCACCCGCTAGTCGGGCGC	1522	701.15/708.44	-1.1096	1.2407	0.10736	0.89264	0.21472	0.80292
GAAACACTTACGACTGCAGAT	2886.2	1360.6/1463.5	-1.0309	1.2402	0.10745	0.89255	0.21491	0.80292
GCATACCAGAGAGCTCAGGAG	2628.5	1424/1131.5	-1.0401	1.2392	0.10763	0.89237	0.21527	0.80292
GCCAACAAGGAAGAAGCTTGC	2388.5	1025.5/1278.5	-1.0514	1.239	0.10767	0.89233	0.21534	0.80292
GTTGCTGCTGGTGGTGGCCCT	2773.5	12350/11709	2.1164	1.2377	0.83259	0.16741	0.33483	0.80292
GTTTTCTTCTCTCCAATGTAG	2333.8	1148.8/1106.4	-1.0487	1.2368	0.10809	0.89191	0.21618	0.80292
GACAAACGGTCAGAAGCTTAC	2198.5	1158/962.99	-1.0511	1.2347	0.10847	0.89153	0.21694	0.80292
GCGGCGGGCTTCCTACCTTTG	1485	5918.5/6191	2.0269	1.234	0.8344	0.1656	0.3312	0.80292
GAATTTGCGGCAGACCTATGG	2175.9	1197.2/902.76	-1.0506	1.234	0.1086	0.8914	0.21721	0.80292
GTATGGATTGCTTAGCAGGAA	2905.5	1679.9/1197.5	-1.0135	1.2334	0.10872	0.89128	0.21744	0.80292
GTTAATAAAGAGAGAAACCTT	2496.5	1113.8/1326.5	-1.0322	1.2333	0.10873	0.89127	0.21745	0.80292
GCAAGCTTTTAAAAGCTCCTC	1820	1045.5/687.65	-1.0697	1.233	0.10879	0.89121	0.21759	0.80292
GACTTACCACTTCTCCAGCAG	2565.7	947.09/1572.5	-1.0256	1.232	0.10898	0.89102	0.21795	0.80292
GAGAACCTAGAAATCATACG	2367.6	1161.4/1150.9	-1.0335	1.2312	0.10913	0.89087	0.21825	0.80292
GTATTTCCTCTGATGATCTGC	2986.1	1552.4/1425.5	-1.0035	1.2306	0.10923	0.89077	0.21846	0.80292
GCCACAAAGCAGTGAATTTAT	2208.2	1175.5/976.62	-1.0364	1.2288	0.10957	0.89043	0.21913	0.80292
GCGGGAACACAAAGACAATAT	1710.5	751.17/881.97	-1.0658	1.2283	0.10967	0.89033	0.21934	0.80292
GCTATTACAATCGGTCTGGGA	2478.7	1235.6/1211.8	-1.0178	1.227	0.10991	0.89009	0.21982	0.80292
GTGATTCACAACTCAGCTCGT	2609.2	1273.1/1321.5	-1.0075	1.2254	0.11022	0.88978	0.22044	0.80292
GTCCTACACAAGTGCAATCAG	1481.8	571.09/837.51	-1.072	1.2237	0.11053	0.88947	0.22105	0.80292
GATTTGCGTTTAATCGGTCTG	2559.3	11228/10589	2.0912	1.2221	0.82843	0.17157	0.34315	0.80292
GCTCAAAATCTCTGCACCAGG	2000.4	1097.2/859.02	-1.0315	1.2218	0.11089	0.88911	0.22178	0.80292
GATATGACAGGGCAAACGCAT	2712.3	1449/1275.6	-0.99293	1.2213	0.11099	0.88901	0.22198	0.80292
GAACTACAAGTAAAAGTATCG	2080.9	782.02/1266.3	-1.0221	1.2199	0.11126	0.88874	0.22251	0.80292
GCACGGTGTGAGCGCCCGACG	992.14	3803.4/3916.5	1.9589	1.2191	0.83206	0.16794	0.33588	0.80292
GAGGAGGAAGAGGTCAGTCCT	2618.9	11161/11162	2.0911	1.2184	0.82725	0.17275	0.3455	0.80292
GTCACTCTACGTATGTGCACG	2328.9	962.1/1361.7	-1.0026	1.2175	0.11171	0.88829	0.22342	0.80292
GAGAAAGAATACCATGCAGA	3163.2	1506.5/1741.7	-0.96133	1.2161	0.11198	0.88802	0.22395	0.80292
GCTCTCCCGATCAATACTGGA	2238.8	1086.3/1145.1	-1.0041	1.2161	0.11198	0.88802	0.22395	0.80292
GCTACTGTTAATAACATTACG	1839.3	862.05/945.78	-1.0241	1.2145	0.11228	0.88772	0.22456	0.80292
GCACGTTTAGCCACAAATGGA	2638.2	1605.7/1074.1	-0.97686	1.2131	0.11254	0.88746	0.22507	0.80292
GAGAATTCGATGATCAACTCA	2264.5	1418.1/852.57	-0.99544	1.2131	0.11255	0.88745	0.22511	0.80292
GACCAAGTAAGAAAGTACATG	1882.8	857.88/1003.9	-1.0154	1.212	0.11275	0.88725	0.22549	0.80292
GTGATGAATGTTGCAATAACC	2912	1628.2/1371	-0.95695	1.2099	0.11315	0.88685	0.2263	0.80292
GGTACCATCCGATTTGAAAG	2680.1	1162.2/1588.3	-0.96209	1.2078	0.11357	0.88643	0.22713	0.80292
GTTCATACCAGAGAGCTCAGG	2464.2	1258.9/1253.4	-0.97158	1.2074	0.11364	0.88636	0.22727	0.80292
GTCAAGATCCTCAAGAGAGCT	2233.9	1173/1090.6	-0.9803	1.206	0.11391	0.88609	0.22781	0.80292
GTGATGCAAGAAGATGCACGA	2599.5	1276.4/1399.7	-0.95761	1.2043	0.11423	0.88577	0.22847	0.80292
GTCCTCCAGAGCCCGACTCGC	1989.1	1092.2/912.08	-0.98836	1.2035	0.1144	0.8856	0.2288	0.80292
GTTTCTCTTCTTAGACCATCC	2473.9	1267.2/1276.3	-0.95938	1.2025	0.11459	0.88541	0.22917	0.80292
GCTGCCCGGCGAGTCGGGCTC	1077.5	4126.8/4222	1.9529	1.1997	0.82605	0.17395	0.34791	0.80292
GACACAACAAAGAGCTTGTGC	2354.7	1386.5/1036.1	-0.95843	1.1995	0.11516	0.88484	0.23032	0.80292
GCAAAGCAGAAACTCACATCG	2138.9	1019.6/1163	-0.97012	1.1995	0.11517	0.88483	0.23033	0.80292
GATACCAGTCATCAAATCCAT	2833.1	1641.6/1334.4	-0.92854	1.1966	0.11574	0.88426	0.23147	0.80292
GAAAACATCGACCGAAAGCGT	2473.9	1005.4/1566.7	-0.94325	1.1957	0.11591	0.88409	0.23181	0.80292
GTACTGTATCAAGTCATGGC	2747.7	1473.2/1409.7	-0.93025	1.1957	0.11591	0.88409	0.23182	0.80292
GAGCGCTGCCCCGGCCGTCC	1040.5	3875.1/4140.2	1.9445	1.1956	0.82501	0.17499	0.34997	0.80292
GCAGGTAGTAAATATGAAACT	1865.1	1035.5/861.17	-0.97506	1.1946	0.11613	0.88387	0.23226	0.80292
GATTGTGAATTTCTTAGAATC	2438.5	1363.9/1173.8	-0.94188	1.1944	0.11617	0.88383	0.23233	0.80292
GAAGCAGAATTCTCTTTTATA	1961.7	1039.6/966.58	-0.96695	1.1937	0.11629	0.88371	0.23259	0.80292
GTCGTACCGGTAACTTTTACA	1201.5	575.26/607.34	-1.0217	1.1922	0.11659	0.88341	0.23318	0.80292
GCTTAATTCCTTGATAGCGAC	1871.5	887.06/1024.7	-0.96861	1.192	0.11663	0.88337	0.23326	0.80292
GAGGCCACCTTCTCAAAGAGC	2622.1	1399/1358.1	-0.92709	1.1919	0.11665	0.88335	0.2333	0.80292
GTATCTTATGGACATCACTAG	2614	1280.6/1469.2	-0.92645	1.1915	0.11673	0.88327	0.23347	0.80292
GCAGACATGTCTAGTTTATAC	2129.2	956.26/1244.8	-0.95151	1.1914	0.11675	0.88325	0.23349	0.80292
GTGAATGTTGCAATAACCAGG	2029.4	1172.2/917.1	-0.95735	1.1914	0.11675	0.88325	0.2335	0.80292
GATCATTTTCTCAGCCTCCAG	2667.2	1561.5/1251.2	-0.92283	1.191	0.11683	0.88317	0.23365	0.80292
GCAGCTGCAGGAGGAAATGA	2386.9	1294.7/1201.1	-0.9351	1.1904	0.11695	0.88305	0.23389	0.80292
GAACAGGAAACGTGACTAAAG	2174.3	1369.8/889.14	-0.94433	1.1895	0.11713	0.88287	0.23426	0.80292
GAGTGTGGAAAAGCTAACAGA	2380.5	1123.8/1369.6	-0.9326	1.1892	0.11718	0.88282	0.23436	0.80292
GCAGAAGGAGGCAAAGTAAGG	2512.6	987.11/1658.5	-0.92503	1.1888	0.11726	0.88274	0.23452	0.80292
GGGAGGTTGGGTCCTGCCTG	2709.1	11538/11190	2.0682	1.1884	0.81809	0.18191	0.36382	0.80292
GACCTAGCAGATAAAACTATG	2391.8	1298.1/1215.4	-0.92785	1.1874	0.11753	0.88247	0.23506	0.80292
GCACTGGAATCAAGCATCCTC	2366	1293.9/1191	-0.92869	1.1872	0.11757	0.88243	0.23514	0.80292
GAAAACCTGCAGATCATCAG	2301.6	1328.1/1087.8	-0.92952	1.1861	0.11779	0.88221	0.23557	0.80292
GATCTTCTTGCATCATCTCTA	2854	1572.4/1482.8	-0.90127	1.1854	0.11792	0.88208	0.23584	0.80292
GCATTCAGGTGGATCCGTTTT	2406.3	9912.8/9990.6	2.0477	1.1838	0.81727	0.18273	0.36546	0.80292
GTCTATGCTGTCCTCAGTCA	2870.1	1390.6/1692.9	-0.89608	1.1835	0.1183	0.8817	0.2366	0.80292
GACAGATAATTGTCCCACAGC	2704.2	1636.6/1255.5	-0.90263	1.1832	0.11837	0.88163	0.23674	0.80292
GAAGTAACACAAACTAATTTT	1960.1	1139.7/903.48	-0.93947	1.182	0.1186	0.8814	0.2372	0.80292
GCCTATAAGCGGGCATACAAC	2353.1	1013/1483.6	-0.91411	1.1807	0.11885	0.88115	0.23771	0.80292
GCCTGGCAGCCAGGAACGTAC	2013.3	1017.1/1095.6	-0.92976	1.1793	0.11914	0.88086	0.23829	0.80292
GACCCAATGACGTCTTGAAGG	2459.4	1605.7/1021.8	-0.9041	1.1788	0.11924	0.88076	0.23848	0.80292
GTGCTGCTGGTGGTGGCCCTG	2633.4	11127/10766	2.0551	1.1785	0.81518	0.18482	0.36964	0.80292
GTACAGGATGATAGTTTAAAA	2438.5	1381.5/1224	-0.90393	1.1783	0.11934	0.88066	0.23869	0.80292
GTTCAGCAAACACCTAAGCTT	2556	1333.1/1411.1	-0.89702	1.1778	0.11943	0.88057	0.23887	0.80292
GCGTCTAGCTCGCGCGGGCCG	233.54	573.59/981.63	1.7311	1.1769	0.82747	0.17253	0.34506	0.80292
GCACCACCAGCAGCAAGAGGA	2148.6	1306.4/970.88	-0.91545	1.1766	0.11969	0.88031	0.23937	0.80292
GACCGATTAAACGCAAATCTC	2523.8	1363.9/1350.2	-0.89463	1.1761	0.11977	0.88023	0.23954	0.80292
GTTAGTATAAATTGACAGGC	3111.7	1719.1/1689.4	-0.8682	1.176	0.1198	0.8802	0.2396	0.80292
GACAAGTGCAACCTTCTGGA	2828.2	1527.3/1551.7	-0.877	1.1746	0.12007	0.87993	0.24014	0.80292
GACCTCGTTAAATAAGAGAGT	2032.6	1023.8/1129.3	-0.91625	1.174	0.1202	0.8798	0.24039	0.80292
GCCCAAGGAAGCCAAGCCAAA	2180.8	1212.2/1113.6	-0.90655	1.1735	0.12029	0.87971	0.24058	0.80292
GTTTCATTATTCATTCACCTC	1990.7	1098/1016.1	-0.91264	1.1714	0.12072	0.87928	0.24144	0.80292
GCGAGGCTTCTAGCCCTTGCC	1568.7	5834.3/6530.8	1.9779	1.1713	0.81562	0.18438	0.36877	0.80292
GTTTTCTCCCATGACTCCTGC	2625.3	1267.2/1592.6	-0.87611	1.1703	0.12094	0.87906	0.24187	0.80292
GTCTTTGGAAACAGAGGTCGA	2535.1	1629.9/1127.2	-0.87842	1.1694	0.12111	0.87889	0.24222	0.80292
GCAATAACATAGCACTTTGT	2544.8	1307.3/1462.8	-0.87716	1.1691	0.12118	0.87882	0.24236	0.80292
GGGCAGGTCTTGACGCAGTG	2357.9	1188/1363.8	-0.88546	1.1686	0.12128	0.87872	0.24255	0.80292
GCTGGGGGTCTCGGGCCATTT	1889.2	7526.7/7599.2	2.0006	1.1686	0.8138	0.1862	0.37239	0.80292
GAAATATTTCAGTCAGAACT	2560.9	1386.5/1419	-0.86792	1.1655	0.12191	0.87809	0.24382	0.80292
GTCTGTGCCCAGCAGTGCTCC	2262.9	1287.2/1167.3	-0.88216	1.165	0.122	0.878	0.244	0.80292
GAAGGATATTTGGCTACATGC	2591.5	1633.2/1212.5	-0.86451	1.1647	0.12208	0.87792	0.24416	0.80292
GTTCACTTCCTACAGATGCAC	2665.6	1515.7/1427.6	-0.85656	1.1628	0.12246	0.87754	0.24493	0.80292
GCCGCTTTTCATTGAAGGAAC	910	438.53/481.85	-0.98208	1.1615	0.12272	0.87728	0.24543	0.80292
GTGGCGGCGAGGCGGGGACTC	1985.9	8157/7720.4	1.9986	1.1591	0.81061	0.18939	0.37878	0.80292
GTTCAGAACAAGAGGGAGCTC	2733.2	1586.5/1462.1	-0.84203	1.1579	0.12346	0.87654	0.24692	0.80292
GGGTTGTAGAGCATGAGTGG	2807.3	1624.1/1523.7	-0.83445	1.156	0.12383	0.87617	0.24767	0.80292
GCCCCGTCAGAGTAGAATAAA	2013.3	945.42/1249.8	-0.87457	1.1556	0.12392	0.87608	0.24783	0.80292
GATCGAAATTGAGCCACACCA	3016.7	1759.1/1650.6	-0.82292	1.155	0.12406	0.87594	0.24811	0.80292
GTGCTTGAATAGATGACTCA	3237.3	1683.3/1999.8	-0.81355	1.1547	0.1241	0.8759	0.2482	0.80292
GCATCGAAATTGAGCCACACC	2272.6	1283.9/1226.1	-0.8561	1.1541	0.12424	0.87576	0.24847	0.80292
GTGGAAATTACCTATGTGCAG	2620.5	1319.8/1610.5	-0.83837	1.154	0.12424	0.87576	0.24849	0.80292
GATACAATACTTTGGCGCATA	2554.4	1228.9/1627.7	-0.83827	1.1526	0.12453	0.87547	0.24907	0.80292
GCAAGTCATGGCAGGTACAGT	2472.3	1093.8/1663.5	-0.8421	1.1525	0.12455	0.87545	0.24911	0.80292
GTGATTTCATGACAGCAAGAC	2367.6	1140.5/1492.2	-0.84641	1.1521	0.12465	0.87535	0.24929	0.80292
GACACCCATTCTCATAACGGA	2095.4	1187.2/1125.8	-0.85693	1.1501	0.12505	0.87495	0.25009	0.80292
GAAAGGAAATGCAGTTTTAGT	2314.5	1289.7/1288.5	-0.84377	1.1497	0.12513	0.87487	0.25026	0.80292
GTTGGAAATTAAGAGATCCTA	2676.8	1387.3/1635.6	-0.8242	1.1491	0.12527	0.87473	0.25053	0.80292
GCAGAGTGATGTCTGGAGCTA	2807.3	1695.8/1492.9	-0.81585	1.148	0.12548	0.87452	0.25096	0.80292
GATTTCATGACAGCAAGACA	2989.3	1409.8/2007.7	-0.80649	1.1474	0.12561	0.87439	0.25123	0.80292
GAGCTTTTGAAGTGAAGTAAA	2512.6	1462.3/1367.4	-0.82805	1.1473	0.12563	0.87437	0.25125	0.80292
GCTTCCTGGGCAAAGAAGAAA	1921.5	1083/1034	-0.8596	1.1467	0.12575	0.87425	0.25151	0.80292
GTCCCCTGGCTTAGAGGGAGC	1763.6	1107.2/823.88	-0.86848	1.146	0.12589	0.87411	0.25178	0.80292
GAAGCCAAATGGCATCTTTAA	2728.4	1760.8/1344.5	-0.81294	1.1452	0.12606	0.87394	0.25212	0.80292
GATTACCTTGGCAATCAGACG	2939.4	2049.2/1322.9	-0.80145	1.1443	0.12625	0.87375	0.25251	0.80292
GACATTGAGGGCAATTTCAAC	2084.1	987.11/1338	-0.8416	1.1432	0.12648	0.87352	0.25296	0.80292
GACCGACTTACCTTTTGGAA	2966.7	1537.4/1880.1	-0.79561	1.1423	0.12667	0.87333	0.25335	0.80292
GAAAACGTATCTCCTAATTTG	2039	999.61/1274.9	-0.84177	1.1421	0.1267	0.8733	0.25341	0.80292
GTCCGGGCCCCAGCAGCCCTC	1990.7	1164.7/1053.3	-0.84344	1.1416	0.12682	0.87318	0.25364	0.80292
GTAGGAAGCCCGCCGGTGTG	2375.7	9703.5/9391.1	2.0063	1.1415	0.80406	0.19594	0.39187	0.80292
GTTACATGTACAGGGTTACAC	2155	1252.2/1165.9	-0.83327	1.1414	0.12686	0.87314	0.25372	0.80292
GTGCTTCATGCCGAGTCCTTG	2304.8	9215/9253.5	2.0019	1.1411	0.80412	0.19588	0.39176	0.80292
GACACTATTCATTTGACATA	2441.7	1190.5/1587.5	-0.81335	1.1394	0.12727	0.87273	0.25453	0.80292
GCTCTTCTTAGACCATCCAGG	2486.8	1287.2/1566	-0.80124	1.1351	0.12816	0.87184	0.25632	0.80292
GATTTCATACCAGAGAGCTC	2345.1	1193/1486.4	-0.80721	1.1346	0.12828	0.87172	0.25656	0.80292
GAGTGCAGCACATCTATGACC	2883	1834.2/1520.9	-0.7809	1.1343	0.12833	0.87167	0.25666	0.80292
GCTGCAGTGCTGTGGGGGTCC	2156.6	8760.6/8327.8	1.9857	1.1336	0.80203	0.19797	0.39593	0.80292
GACCCCATGAGGGATCAGAGA	2324.1	1016.3/1643.5	-0.80492	1.1331	0.12859	0.87141	0.25718	0.80292
GTTGTGTGACAAAGCGTAAGG	2747.7	1499.8/1703	-0.77851	1.1307	0.1291	0.8709	0.2582	0.80292
GTGGCTTGCATTGATAGAAAT	2396.6	1438.1/1326.5	-0.79343	1.1297	0.12929	0.87071	0.25859	0.80292
GCTTACCTGCTGGAACTGAGC	2312.8	1268.1/1392.5	-0.79747	1.1296	0.12933	0.87067	0.25866	0.80292
GTAGACATCGATGGTACATA	2842.7	1882.5/1452.7	-0.76913	1.1284	0.12957	0.87043	0.25914	0.80292
GCCTTTCTCTCTCTTATAAAA	1570.3	848.71/904.19	-0.84061	1.1278	0.12971	0.87029	0.25941	0.80292
GAAGGTTCTCCAAGCACTAGA	2626.9	1235.6/1828.5	-0.77755	1.1278	0.12971	0.87029	0.25941	0.80292
GAACTCCCTTGGCTCACTGAG	2200.1	1145.5/1385.3	-0.79747	1.1269	0.1299	0.8701	0.2598	0.80292
GATGATTCTTTTCTGCCTGA	3288.9	2127.6/1797.6	-0.74451	1.1257	0.13015	0.86985	0.2603	0.80292
GCTGCTGGGCGCGGGGTTCAG	2008.4	7084/8642.5	1.9685	1.1257	0.79986	0.20014	0.40029	0.80292
GACCCGATAATAGCTACTGGT	2407.9	1409/1388.9	-0.78299	1.1254	0.1302	0.8698	0.26041	0.80292
GTCCTGCCGCGTATGATTTCT	1491.4	819.53/844.68	-0.84109	1.1253	0.13023	0.86977	0.26047	0.80292
GCGATACAGCTCAGACCCCAC	2453	1446.5/1409.7	-0.78001	1.1251	0.13027	0.86973	0.26053	0.80292
GCACTTGTGTAGGATGAAGC	2353.1	1290.6/1439.8	-0.78501	1.1251	0.13028	0.86972	0.26056	0.80292
GTAACATTACGTGGTACCTAG	2419.1	1368.9/1449.9	-0.77898	1.1239	0.13052	0.86948	0.26104	0.80292
GCCTCAAAATCTCTGCACCA	2649.5	2004.2/1112.1	-0.76545	1.123	0.13073	0.86927	0.26145	0.80292
GAGCGATTCACGTATTAGATG	2504.5	1430.6/1502.9	-0.77146	1.1225	0.13082	0.86918	0.26164	0.80292
GCCATGAACATCACCTGCAC	2941	1529/1965.4	-0.7509	1.1223	0.13086	0.86914	0.26173	0.80292
GAGTAATGACTCACACTCGA	2151.8	1127.2/1367.4	-0.78625	1.1208	0.13119	0.86881	0.26239	0.80292
GCACTGTGAGAGCACAGAGC	1061.4	596.93/562.88	-0.87094	1.1207	0.1312	0.8688	0.2624	0.80292
GTATGTCAAATGAATAGTGTC	2283.8	1389/1274.2	-0.77789	1.1203	0.13129	0.86871	0.26258	0.80292
GTCCCTTCTCTGATCCCTCAT	1884.4	1229.7/936.46	-0.7984	1.119	0.13158	0.86842	0.26316	0.80292
GTCCAGGCCCAACTGTGAGCA	2184	1522.3/1021.8	-0.77932	1.1185	0.13167	0.86833	0.26334	0.80292
GAGACACGTCACCGGTCAAAA	1675	972.1/935.74	-0.8116	1.1185	0.13168	0.86832	0.26337	0.80292
GATGCTCTCCACGTTGCACA	3383.9	1998.4/2101.7	-0.72277	1.1178	0.13183	0.86817	0.26367	0.80292
GTAGAATAAAAGGCTGGGTA	2837.9	1657.4/1729.5	-0.74451	1.1176	0.13188	0.86812	0.26376	0.80292
GCGGAATTTGCGGCAGACCTA	2185.6	1509.8/1041.9	-0.7761	1.1172	0.13196	0.86804	0.26393	0.80292
GAATTTAAGCTTCGTAACTGG	2461	1598.2/1306.5	-0.76047	1.1167	0.13205	0.86795	0.2641	0.80292
GCTTGCTGCTGGTGGTGGCCC	2072.9	7991.1/8188.7	1.964	1.1165	0.79667	0.20333	0.40665	0.80292
GCAGCCACACCTGCCATACCA	2480.3	1204.7/1730.9	-0.75646	1.1154	0.13234	0.86766	0.26468	0.80292
GCTTCACAGTTTGAAGACAA	2137.3	1063/1435.5	-0.77424	1.1151	0.1324	0.8676	0.2648	0.80292
GGCTGCTGCTGAGTGGGTCG	2272.6	9166.6/8703.5	1.9747	1.1147	0.79558	0.20442	0.40885	0.80292
GCTTTCTTAACAATGCTGTAG	2575.4	1542.4/1523	-0.74834	1.1139	0.13266	0.86734	0.26532	0.80292
GAGCCTTTTATTCTACTCTGA	2158.2	1249.7/1282.8	-0.7688	1.1133	0.1328	0.8672	0.2656	0.80292
GTTGCTGCAAATACTCGGAAT	3267.9	2077.6/1899.5	-0.7164	1.113	0.13285	0.86715	0.2657	0.80292
GCAACCCTGCCCTGTGCAACG	2403	1426.5/1431.9	-0.74924	1.1105	0.13339	0.86661	0.26678	0.80292
GACTCAGCCATTTTATTAGAA	2048.7	972.1/1432.7	-0.76832	1.1102	0.13345	0.86655	0.2669	0.80292
GTGGCTTGCATTGATAGAAA	2308	1319.8/1419.7	-0.75231	1.1096	0.13358	0.86642	0.26715	0.80292
GTTTCCTGGCCTGGAGAAAGA	2813.7	1578.2/1827.7	-0.7241	1.1081	0.13391	0.86609	0.26782	0.80292
GACGCTCACCTGTTTCAGATA	1903.7	928.75/1299.3	-0.77253	1.1081	0.13391	0.86609	0.26782	0.80292
GGGGAGATGTCCTCGACCTC	3256.7	11893/14474	2.0169	1.108	0.79133	0.20867	0.41734	0.80292
GCAAGAAGCTGTCTTCCTTGA	2233.9	1218.9/1434.1	-0.75153	1.1075	0.13404	0.86596	0.26807	0.80292
GACATACCCCCCTGGTTCAGA	2435.2	1520.7/1401.1	-0.73682	1.1058	0.13442	0.86558	0.26883	0.80292
GTATCAATCAGGAAGACCTTC	2327.3	1231.4/1551	-0.74196	1.1055	0.13446	0.86554	0.26893	0.80292
GACCTGCTGTGGCTTGGTCCT	2216.2	8351.2/8925.1	1.9621	1.1053	0.79258	0.20742	0.41485	0.80292
GAATTTGGTGGCTGCCTTTCT	2994.1	11513/12487	2.0025	1.1049	0.79077	0.20923	0.41847	0.80292
GTAGAGCCAGCAGAGAGAACA	2557.7	1510.7/1575.3	-0.7287	1.1049	0.13461	0.86539	0.26922	0.80292
GCAAGGATTTCTGTTCTGTA	2652.7	1578.2/1634.1	-0.72347	1.1046	0.13467	0.86533	0.26935	0.80292
GCAGGACTTTATTTGAAGCAA	2153.4	1218/1344.5	-0.7486	1.1042	0.13475	0.86525	0.2695	0.80292
GCTTTAAAAACTACGAATGCT	2217.8	1308.1/1338	-0.74484	1.1042	0.13476	0.86524	0.26952	0.80292
GCATAAGTGACAGCAGAATGT	2456.2	1302.2/1656.4	-0.73111	1.1037	0.13486	0.86514	0.26973	0.80292
GATGAATGTTGCAATAACCA	2417.5	1471.5/1437	-0.73289	1.1036	0.13488	0.86512	0.26976	0.80292
GAACTGAAGACCCTAGAAATA	2412.7	1500.7/1404	-0.73189	1.1031	0.135	0.865	0.27	0.80292
GCATCACGTAGGCTTCCTGGA	3164.9	1880.8/2021.3	-0.69757	1.1029	0.13503	0.86497	0.27005	0.80292
GTGAGGTGGTCCTTGGGAATT	2407.9	9149.1/9733.2	1.9708	1.1026	0.79122	0.20878	0.41755	0.80292
GCTTCCTTGATAAATTGGATG	2022.9	962.1/1438.4	-0.75263	1.1026	0.1351	0.8649	0.2702	0.80292
GTGGTTCATCGCGAAGCAGAT	2556	1569.9/1528	-0.72226	1.102	0.13524	0.86476	0.27047	0.80292
GGTGGCCTGTCGTCCGGTCT	2058.4	8485.5/7415	1.949	1.1019	0.79188	0.20812	0.41624	0.80292
GATCTGTGGAGCTTCAAAAGA	2282.2	1429/1310.8	-0.736	1.1018	0.13527	0.86473	0.27054	0.80292
GGACCGACTTACCTTTTGGA	3073.1	1943.4/1844.2	-0.69809	1.1015	0.13533	0.86467	0.27067	0.80292
GAAACGAGATCGAGAAAGGTA	2670.4	1619.9/1635.6	-0.71384	1.1007	0.13552	0.86448	0.27104	0.80292
GGGATCTACTTGGCACTCGC	3132.6	2080.1/1798.3	-0.69162	1.0997	0.13572	0.86428	0.27145	0.80292
GAGAAATTGAAATTGTAGAA	2597.9	1950.9/1214	-0.71487	1.0996	0.13575	0.86425	0.2715	0.80292
GACCCATTGAGAGTCGCCTGA	979.25	617.78/481.85	-0.83159	1.0991	0.13586	0.86414	0.27172	0.80292
GCCTGATGGATGAAGAAGACA	2283.8	1311.4/1444.1	-0.72871	1.0986	0.13596	0.86404	0.27193	0.80292
GATGAATGTTGCAATAACCAG	2388.5	1373.9/1519.4	-0.72299	1.0986	0.13598	0.86402	0.27196	0.80292
GATACGCATGATTGCAAGAGG	2158.2	1223.9/1370.3	-0.73414	1.0979	0.13612	0.86388	0.27224	0.80292
GTCTGTGGAGCTTCAAAAGAA	2301.6	1427.3/1358.1	-0.72433	1.0971	0.1363	0.8637	0.27259	0.80292
GCTAGAGAAGTTATTCAGCCC	2019.7	1372.3/1048.3	-0.73831	1.0961	0.13651	0.86349	0.27301	0.80292
GCTAATGCGGGCATGGCTGTT	1736.2	6423.7/6713.7	1.919	1.0945	0.79038	0.20962	0.41924	0.80292
GTTAGAGGGAGCAGGTTGTTT	3050.5	11889/12431	1.9946	1.0943	0.78709	0.21291	0.42582	0.80292
GCGCAAGTGTAAGAAGTGCGA	1676.6	1092.2/892.72	-0.75594	1.0939	0.13701	0.86299	0.27401	0.80292
GAGGTGAATGAATAATGAAAG	2596.3	1784.1/1411.9	-0.69985	1.0929	0.13722	0.86278	0.27443	0.80292
GCATGACCCCAGCTTCAGATG	2198.5	1259.7/1411.1	-0.71878	1.0921	0.13739	0.86261	0.27478	0.80292
GAGGTAGTAAATATGAAACTA	2359.5	1343.1/1545.2	-0.70789	1.0912	0.1376	0.8624	0.2752	0.80292
GTCAGAGTTTCAGCTGGGTTG	2224.3	1487.3/1230.4	-0.71048	1.0891	0.13806	0.86194	0.27613	0.80292
GAAATTAGTTTGTGTTACTTA	2618.9	1719.1/1529.5	-0.6888	1.0885	0.13819	0.86181	0.27639	0.80292
GAATTTGTCAGAAACCTGCA	2523.8	1534.9/1586.1	-0.69327	1.0884	0.13821	0.86179	0.27642	0.80292
GAAGAGAGAAACCTTAGGAAA	2467.5	1486.5/1560.3	-0.69538	1.0881	0.13828	0.86172	0.27656	0.80292
GATTTCATGACAGCAAGACAG	3182.6	2055.1/1963.3	-0.66332	1.0881	0.13828	0.86172	0.27656	0.80292
GCAAGAAGATGCACGAAGGC	1847.4	1113/1116.4	-0.72828	1.0868	0.13856	0.86144	0.27712	0.80292
GTCGCCACACGGAGCTTGGAG	2079.3	1142.2/1397.5	-0.711	1.0856	0.13883	0.86117	0.27767	0.80292
GATAACTGTGAGGTGGTCCTT	3063.4	12536/11743	1.9862	1.0852	0.78395	0.21605	0.43211	0.80292
GGGGCCGTGCGCGGTGGTTG	2058.4	7716.8/8002.9	1.9325	1.085	0.78618	0.21382	0.42765	0.80292
GAAATGCTGATGAATCCAATG	2523.8	1594/1548.1	-0.68352	1.0841	0.13917	0.86083	0.27834	0.80292
GATTTTAACTTTCTCACCTTC	2146.9	1302.2/1335.9	-0.70236	1.0835	0.1393	0.8607	0.27859	0.80292
GATCAATACTGGACGGAGTC	1104.9	748.67/535.63	-0.78197	1.0832	0.13936	0.86064	0.27871	0.80292
GCCATCGCCACTGGGATGGTG	1736.2	6975.6/6054.7	1.9072	1.0824	0.78629	0.21371	0.42743	0.80292
GCTACTTGGTTGCTTTAGGGA	2478.7	1685.8/1408.3	-0.67977	1.0814	0.13977	0.86023	0.27953	0.80292
GGAACACCTCCTCTCTTAAC	2433.6	1575.7/1459.9	-0.68077	1.0808	0.1399	0.8601	0.27979	0.80292
GGACACACGAGTTATGCGGG	2256.5	1297.2/1503.6	-0.68779	1.0797	0.14013	0.85987	0.28027	0.80292
GCTCACATTTCCTTGCCTGG	2726.8	1833.3/1607.6	-0.66408	1.0797	0.14014	0.85986	0.28028	0.80292
GACAGGTTCTTATTCATTGAC	2718.7	1721.6/1709.4	-0.66397	1.0795	0.14019	0.85981	0.28037	0.80292
GTTTACTATGACGACTGTGAC	2868.5	1554/2084.4	-0.65667	1.0792	0.14024	0.85976	0.28048	0.80292
GCAGCGCCAGGAGCGCTGCCC	1573.6	5840.1/5830.3	1.8901	1.0782	0.78544	0.21456	0.42911	0.80292
GACTCACCAGGTTCCGCAGC	2227.5	1417.3/1351.6	-0.68569	1.0781	0.1405	0.8595	0.28101	0.80292
GTGCCACAACCAGTGTGCTGC	2253.2	1601.5/1206.8	-0.6819	1.077	0.14074	0.85926	0.28148	0.80292
GAATAACTGTGAGGTGGTCCT	3003.8	11505/12122	1.9753	1.0769	0.78119	0.21881	0.43763	0.80292
GTCACTGATAAGCCTGAGACT	2372.4	1076.3/1894.4	-0.67518	1.0769	0.14077	0.85923	0.28154	0.80292
GTGGACAGTGTTGAGATACTC	2767	1596.5/1916.7	-0.65525	1.0766	0.14084	0.85916	0.28167	0.80292
GTCGTTCGGAAGCGCACGCTG	2024.5	1313.9/1201.8	-0.68621	1.073	0.14164	0.85836	0.28328	0.80292
GAGCTTAATGTGCAGGTCAGA	2575.4	1449.8/1822.7	-0.65405	1.072	0.14186	0.85814	0.28373	0.80292
GACTCGAAATCACCTATGGTA	2174.3	1140.5/1584	-0.6742	1.0716	0.14196	0.85804	0.28392	0.80292
GCAGATTCATTCTTACAACAG	2192	1416.5/1335.9	-0.67124	1.0707	0.14216	0.85784	0.28432	0.80292
GCAGCAGATATGGGCGTTAA	1742.7	1069.6/1077.7	-0.69823	1.0701	0.14229	0.85771	0.28457	0.80292
GAGCTCTCTTGAGGATCTTGA	2646.2	1721.6/1659.2	-0.64625	1.07	0.14231	0.85769	0.28462	0.80292
GTTATGAGTAGTGTGGAATTC	2227.5	1313.9/1499.3	-0.66279	1.0678	0.14281	0.85719	0.28563	0.80292
GCCTGCCTGAGGAGACCTGGA	2216.2	1564.9/1236.2	-0.66174	1.067	0.14298	0.85702	0.28597	0.80292
GTAGTGCAGAGAGACATGGA	2699.4	1801.6/1673.6	-0.63523	1.0662	0.14317	0.85683	0.28635	0.80292
GCACCGTATTCTACTGCCTCC	2448.1	1775.8/1353.1	-0.64571	1.0654	0.14335	0.85665	0.28671	0.80292
GTGCCCATTATTATTTGATC	2432	1579/1529.5	-0.64561	1.065	0.14345	0.85655	0.2869	0.80292
GATAAACTGGAAAAAACTGTT	1950.5	1458.2/992.39	-0.67027	1.0637	0.14373	0.85627	0.28746	0.80292
GTGACCCCTAACGCAACCTGT	3348.5	2384.4/2027.1	-0.60201	1.0635	0.14378	0.85622	0.28755	0.80292
GGAAATGGGTAGGATACTCT	2941	1617.4/2216.4	-0.61727	1.063	0.1439	0.8561	0.2878	0.80292
GTTCTAGAACCTCTGGCCTAA	2424	1457.3/1650.6	-0.64107	1.0627	0.14396	0.85604	0.28791	0.80292
GCAGATGCAGAAGGCCAGGCA	1881.2	1447.3/913.52	-0.6719	1.0624	0.14402	0.85598	0.28803	0.80292
GATGATTCTAATGGGCAACCA	2942.6	2095.1/1746.7	-0.61503	1.062	0.14412	0.85588	0.28825	0.80292
GTGGGTCTAAGAGCTAATGC	2974.8	2084.3/1803.4	-0.61364	1.062	0.14412	0.85588	0.28825	0.80292
GCCATCATTACTTTGATTAC	2171.1	1087.2/1673.6	-0.653	1.0619	0.14414	0.85586	0.28828	0.80292
GAGTCTTACAAATCTATGTA	2456.2	1589/1570.3	-0.63646	1.0614	0.14426	0.85574	0.28852	0.80292
GCAAACGGTCAGAAGCTTACA	2140.5	1544/1179.5	-0.65207	1.0607	0.14442	0.85558	0.28883	0.80292
GCTGTTCTAACGTGCAGATC	2612.4	1994.2/1388.9	-0.62672	1.0605	0.14447	0.85553	0.28893	0.80292
GCATGTCTTCTTCATCCATCA	2346.7	1341.4/1670	-0.63982	1.0603	0.1445	0.8555	0.289	0.80292
GTCTACTTGGCACTCGCTGGG	2713.9	1770.8/1758.2	-0.62082	1.06	0.14458	0.85542	0.28916	0.80292
GAGTTCCCAGAAATATATTGC	2343.4	1419.8/1589.7	-0.63877	1.0598	0.14463	0.85537	0.28925	0.80292
GACATCGATGGTACATATGGG	2847.6	1773.3/1947.5	-0.61385	1.0596	0.14467	0.85533	0.28934	0.80292
GCGTCAATGTAGTGGGCACAC	1167.7	738.66/676.89	-0.72149	1.0588	0.14484	0.85516	0.28969	0.80292
GCAAAGACCACATCTGAAGCT	2306.4	1428.1/1540.2	-0.63563	1.0574	0.14515	0.85485	0.29031	0.80292
GTCTAAGAGCTAATGCGGGCA	1657.3	1096.3/979.48	-0.67466	1.0567	0.14533	0.85467	0.29067	0.80292
GCTGCGGCCGCGCTGCGCCGG	1386.7	5121.5/4896.7	1.8521	1.0565	0.77875	0.22125	0.4425	0.80292
GCGGCCAAAGTTGAGAACTAC	2142.1	1360.6/1388.2	-0.63985	1.0552	0.14567	0.85433	0.29134	0.80292
GAGCTGAAAATATACGTATTC	1979.4	1425.6/1097.8	-0.64929	1.055	0.1457	0.8543	0.29141	0.80292
GCAGTATAAACTAGACATGTC	2138.9	1260.6/1486.4	-0.63863	1.0546	0.14582	0.85418	0.29163	0.80292
GCAAACTAATTTTGGGGGGTT	1810.3	6567.9/6805.5	1.8845	1.0537	0.77613	0.22387	0.44774	0.80292
GTTTCTCTACAATTGGAAGAT	2670.4	1674.1/1839.2	-0.60395	1.0514	0.14654	0.85346	0.29307	0.80292
GATGTTCAATAACTGTGAGG	3221.2	2265.2/2043.6	-0.58012	1.0514	0.14654	0.85346	0.29309	0.80292
GCACATCCATCTGGTACGTGG	1937.6	1296.4/1183.1	-0.64376	1.0513	0.14656	0.85344	0.29311	0.80292
GAAGGTTCAATCAGACAGCA	3258.3	2161/2204.9	-0.57762	1.0509	0.14665	0.85335	0.2933	0.80292
GTGAAGAAGACATGGACGACG	2792.8	1963.4/1728.8	-0.59698	1.0508	0.14667	0.85333	0.29335	0.80292
GATGCTCCAAGCTCATCCCC	2760.6	1875.8/1788.3	-0.59123	1.0475	0.14743	0.85257	0.29486	0.80292
GCTTTCTCAGCAACATGTCGA	2277.4	1454/1522.3	-0.61355	1.0467	0.14762	0.85238	0.29524	0.80292
GAACTCTGACGGCAGAAGAGA	2293.5	1449.8/1549.5	-0.61258	1.0466	0.14763	0.85237	0.29526	0.80292
GATCACAGATGCAGAAGGCC	2810.5	1765/1976.9	-0.58683	1.0466	0.14765	0.85235	0.2953	0.80292
GCGAGTCGAATTCCCAACTGA	2193.7	1629.9/1229	-0.61752	1.0464	0.14769	0.85231	0.29539	0.80292
GGTTGTAGAGCATGAGTGGG	2960.3	1961.7/2002	-0.57866	1.0458	0.14782	0.85218	0.29564	0.80292
GACACTTACGACTGCAGATAG	2804.1	1767.5/1969.7	-0.58532	1.0457	0.14784	0.85216	0.29568	0.80292
GACTACTGGCTATCCGCGCCA	2522.2	1713.3/1619.8	-0.59755	1.0452	0.14796	0.85204	0.29592	0.80292
GATGATAGCTCAAAATCCCCC	2966.7	2021.7/1957.5	-0.57614	1.0448	0.14806	0.85194	0.29611	0.80292
GCGGGCAGGTCTTGACGCAGT	2072.9	1239.7/1456.3	-0.62041	1.0445	0.14813	0.85187	0.29626	0.80292
GATCAAAGTTTCTAGAACCTC	2343.4	1499.8/1581.1	-0.60495	1.0444	0.14815	0.85185	0.2963	0.80292
GTCCTCGACCTCTGGAAAGG	2145.3	1636.6/1169.5	-0.6123	1.0427	0.14854	0.85146	0.29707	0.80292
GTCAATACTGGACGGAGTCAG	2606	1856.7/1610.5	-0.58779	1.0427	0.14856	0.85144	0.29711	0.80292
GTAAAAAGGCACAACCTCATT	2512.6	1691.6/1647.8	-0.5893	1.0412	0.14888	0.85112	0.29776	0.80292
GTCATCATTGCAAAACTTTCA	2548	1616.6/1774.7	-0.58726	1.0411	0.14891	0.85109	0.29782	0.80292
GGGAACTGCATCGTTATACT	2961.9	1916.7/2085.2	-0.56563	1.0399	0.14919	0.85081	0.29838	0.80292
GGATACTCTTGGGAACCTGG	3211.6	2118.4/2253	-0.55497	1.0398	0.14923	0.85077	0.29845	0.80292
GGCTCTAGAATTTCAAACAG	2472.3	1627.4/1662.1	-0.58769	1.0396	0.14927	0.85073	0.29854	0.80292
GACGGGGACACTTCTTCACGC	2372.4	1639.9/1507.2	-0.59202	1.0392	0.14936	0.85064	0.29871	0.80292
GTTCCAGCTGAACTGCTGGTG	2444.9	10103/8269.7	1.9093	1.0389	0.76897	0.23103	0.46206	0.80292
GAGTCTTAAAGACCCTAAGCT	2440.1	1504.8/1746.7	-0.5855	1.0378	0.14968	0.85032	0.29935	0.80292
GTGCTTTGTGGCGCGACCCTT	2098.6	7580.1/7956.3	1.8876	1.0375	0.76944	0.23056	0.46113	0.80292
GAAATGCAGAGTAGACATTGA	2108.3	1679.9/1096.4	-0.60257	1.0373	0.1498	0.8502	0.2996	0.80292
GTGTGCTGCCGCGCTAGTAA	2628.5	1684.1/1847.1	-0.57383	1.0368	0.14992	0.85008	0.29985	0.80292
GCCCACAGAGGAGGACTCAC	2259.7	1491.5/1512.2	-0.58904	1.035	0.15032	0.84968	0.30065	0.80292
GCAGTAGCATTATGAGTAGTG	2417.5	1636.6/1597.6	-0.57986	1.0347	0.1504	0.8496	0.30081	0.80292
GATCCATGTGGTTACAATATT	2817	1825.8/1998.4	-0.55873	1.0339	0.1506	0.8494	0.3012	0.80292
GATGGAGATGTGATAATTTC	2820.2	1951.7/1879.4	-0.5578	1.0335	0.15069	0.84931	0.30137	0.80292
GACCCAATGAGAATGCCTTGC	2393.4	1632.4/1575.3	-0.57719	1.0329	0.15082	0.84918	0.30165	0.80292
GAGCAGCTCACTCACAAAGGA	2498.1	1694.1/1667.1	-0.57154	1.0328	0.15085	0.84915	0.30171	0.80292
GACCCATGTCAGTTATTATG	2419.1	1500.7/1746	-0.57524	1.0326	0.15089	0.84911	0.30178	0.80292
GTGCTGTACAATACAATCTCT	3142.3	2395.2/1927.4	-0.5397	1.0315	0.15115	0.84885	0.30231	0.80292
GAGCGCTCTAGACAGTACTAT	2443.3	1893.3/1395.4	-0.57102	1.0313	0.15121	0.84879	0.30242	0.80292
GTGGTTGGGAGCTTCTCCACT	2374	9029/8657.6	1.8968	1.0305	0.76613	0.23387	0.46774	0.80305
GCAGATGGATGTGAACCCCGA	2444.9	1716.6/1581.8	-0.56773	1.0298	0.15155	0.84845	0.30311	0.80292
GCCTCACAACTGCAGACATA	2672	2003.4/1630.6	-0.55613	1.0296	0.1516	0.8484	0.3032	0.80292
GATTTGATGACTGGTATTAG	3182.6	2240.2/2157.6	-0.53322	1.0293	0.15168	0.84832	0.30335	0.80292
GCGTACCAGCCCCTGTGAGAA	1936	1278.1/1284.2	-0.59523	1.0291	0.15173	0.84827	0.30345	0.80292
GCAGGCTAGTATAGATGCTTA	2251.6	1657.4/1373.1	-0.57108	1.0266	0.15231	0.84769	0.30462	0.80292
GTGGTTTATGTATTCTGAAAG	2068	1507.3/1257	-0.58098	1.0263	0.15238	0.84762	0.30477	0.80292
GCTCCCAACCAAGCTCTCTTG	2251.6	1574.9/1458.5	-0.56976	1.026	0.15245	0.84755	0.3049	0.80292
GCAACGTGACAAATGCCAGAC	2148.6	1634.1/1251.2	-0.57432	1.0254	0.15259	0.84741	0.30519	0.80292
GCCCCGAGGGCTGCTGGGGCC	1357.7	4374.5/5206.5	1.8182	1.0253	0.76786	0.23214	0.46428	0.80305
GAAGATAAATTTCTGCTCAAA	2159.8	1454/1449.1	-0.57298	1.0251	0.15267	0.84733	0.30533	0.80292
GCCCCACAAATCTTTAGTTGT	1974.6	1143/1491.5	-0.5837	1.0249	0.15271	0.84729	0.30543	0.80292
GCTGTGGAGCTTCAAAAGAAG	2201.7	1425.6/1540.2	-0.56986	1.0247	0.15275	0.84725	0.30549	0.80292
GACAAAATGCCGTGCGTCAAT	2419.1	1827.5/1465.6	-0.55476	1.0232	0.15311	0.84689	0.30621	0.80292
GACGCATCTCCAGCCTCACGT	1866.7	1422.3/1063.4	-0.58646	1.0229	0.15317	0.84683	0.30634	0.80292
GATGGACTTCCAGAACCACC	2461	1860.8/1495.8	-0.55199	1.0229	0.15317	0.84683	0.30635	0.80292
GACAAAGATCGCATGGCATAC	2412.7	1713.3/1571.8	-0.55446	1.0229	0.15318	0.84682	0.30635	0.80292
GTAGGACACACGAGTTATGCG	1982.7	1037.1/1616.9	-0.57888	1.0229	0.15318	0.84682	0.30637	0.80292
GTCTTTGTGTCTTAGCTCTCT	3562.7	2712/2316.1	-0.50278	1.0219	0.15341	0.84659	0.30682	0.80292
GCATGGGAGAAAACAACACCC	2253.2	1515.7/1538.8	-0.56079	1.0219	0.15342	0.84658	0.30684	0.80292
GGATTCTGCACAGAGCCAGC	2213	1529/1468.5	-0.56191	1.0214	0.15354	0.84646	0.30709	0.80292
GTGCAGTTTGGATGGCACAGG	2271	1521.5/1561.7	-0.55856	1.0213	0.15356	0.84644	0.30711	0.80292
GCAGTGCTCCGGGCGCTGCCG	1718.5	6201.9/6142.9	1.8441	1.0205	0.76459	0.23541	0.47082	0.80477
GAATTATGTGGTGACAGATCA	2765.4	1895/1929.6	-0.53197	1.0205	0.15375	0.84625	0.3075	0.80292
GTACACAACTAACTGGGCGC	1815.2	1038/1386.8	-0.58188	1.0192	0.15405	0.84595	0.3081	0.80292
GAAACCCTATGCCCAAATGAG	2636.6	1802.5/1840.7	-0.53324	1.0183	0.15427	0.84573	0.30855	0.80292
GAGTAACAAGCTCACGCAGTT	2552.8	1661.6/1857.1	-0.53679	1.018	0.15433	0.84567	0.30866	0.80292
GTTTGGATCCAAGCCATATGA	2562.5	1826.6/1710.9	-0.53455	1.0172	0.15453	0.84547	0.30905	0.80292
GAAGGTCTGGACCCCTTGCG	2108.3	7241.6/8134.9	1.8661	1.0158	0.76155	0.23845	0.4769	0.80478
GATCAGCCCATTTCTGCGCAC	2664	1866.7/1832.8	-0.52603	1.0155	0.15492	0.84508	0.30985	0.80292
GGACAACCCTGACTACCAGC	2309.6	1874.2/1293.5	-0.54392	1.0155	0.15493	0.84507	0.30986	0.80292
GTTACAGCTCTGGCCACAACA	2738	1845/1971.2	-0.5208	1.0147	0.15512	0.84488	0.31024	0.80292
GTGGGGTTGTAGAGCATGAGT	2614	1693.3/1938.2	-0.52549	1.0142	0.15525	0.84475	0.31049	0.80292
GAGAGCGTCTTCGTGACAAAC	2237.1	1489.8/1578.2	-0.54404	1.0137	0.15536	0.84464	0.31072	0.80292
GCAACTTCTACCGTGCCCTGA	1997.2	1449.8/1265.6	-0.55645	1.0129	0.15555	0.84445	0.31111	0.80292
GTGTGTGACAAAGCGTAAGGA	2747.7	1699.9/2143.2	-0.5157	1.0126	0.15563	0.84437	0.31126	0.80292
GACCAATTCAACCCAAATCTC	2354.7	2011.7/1238.3	-0.53481	1.0124	0.15567	0.84433	0.31134	0.80292
GTGGGGTTGTAGAGCATGAG	3171.3	1990.9/2503.9	-0.49663	1.0122	0.15572	0.84428	0.31145	0.80292
GTCTAAGCCAGGGGATGAGCT	2204.9	1523.2/1507.2	-0.54092	1.0114	0.15591	0.84409	0.31182	0.80292
GGCTGTTAGGTGAAAATCAT	2583.4	2114.3/1490.7	-0.51904	1.0105	0.15613	0.84387	0.31225	0.80292
GAGGGATCGTTAGGAAGGGAA	2734.8	1850/1987.6	-0.511	1.0101	0.15622	0.84378	0.31244	0.80292
GGACAAGTGCAACCTTCTGG	2581.8	1902.5/1703.7	-0.51766	1.0098	0.15629	0.84371	0.31258	0.80292
GCAGATTTGCAGACACAGTGA	2403	1681.6/1654.2	-0.52656	1.0098	0.15631	0.84369	0.31261	0.80292
GACAATCATCTGGCAGCGAGG	2860.4	1915.9/2121.7	-0.50254	1.0088	0.15653	0.84347	0.31305	0.80292
GTGAGGCAGATGCCCAGCAGG	2556	1463.2/2109.5	-0.51665	1.0088	0.15654	0.84346	0.31308	0.80292
GATAACCAGCCACCTCCTGGA	2828.2	1859.2/2130.3	-0.50348	1.0086	0.15658	0.84342	0.31316	0.80292
GCTGGCAGGGATTCCGTCATA	2572.1	9838.6/9157.4	1.8842	1.0081	0.75739	0.24261	0.48522	0.80478
GCAAAGAAGAAACGGAGGGGA	1890.9	1064.6/1513.7	-0.55225	1.0078	0.15678	0.84322	0.31355	0.80292
GAAGCACTAGTCCGTATGATG	2799.2	1850/2101.7	-0.50237	1.0075	0.15685	0.84315	0.3137	0.80292
GCTGTGCTTTGAACAATCATC	2406.3	1420.6/1932.4	-0.52105	1.0073	0.1569	0.8431	0.3138	0.80292
GTCGTCATGAGCCGGCTCCCT	1335.2	846.21/924.99	-0.59178	1.0064	0.15712	0.84288	0.31423	0.80292
GATTTCTATCAATGCAAGCCA	2362.8	1633.2/1665	-0.51853	1.005	0.15744	0.84256	0.31488	0.80292
GAAGAGATCACATCTAGGCCA	2767	1952.5/1966.9	-0.4975	1.0045	0.15756	0.84244	0.31512	0.80292
GGGCAGCCCCCGGCGCAGCG	1298.2	4922.2/4065.6	1.7907	1.0039	0.76043	0.23957	0.47914	0.80478
GTTGTGAATTTCTTAGAATCA	2169.5	1303.9/1707.3	-0.52673	1.0039	0.15772	0.84228	0.31544	0.80292
GATAACCTTCTCAGCGCGGAG	2601.1	1804.1/1865.8	-0.50318	1.0035	0.1578	0.8422	0.31561	0.80292
GATGCAGAAGGAGGCAAAGTA	2266.1	1589/1571	-0.51999	1.0033	0.15786	0.84214	0.31573	0.80292
GAATGACAAGGTAGCGCTGG	2923.3	1913.4/2255.8	-0.48762	1.0032	0.15789	0.84211	0.31577	0.80292
GATCTCCAGAGGGGGAAACAG	1992.3	1136.3/1611.9	-0.53561	1.0031	0.15792	0.84208	0.31583	0.80292
GACCCATATATGCTGCCGCAC	3150.4	2608.7/1915.2	-0.47777	1.003	0.15792	0.84208	0.31584	0.80292
GAGGTAATTTCCAAATTCCCA	2296.7	1438.1/1769.7	-0.51772	1.003	0.15793	0.84207	0.31586	0.80292
GAGAAACTGAACTATCCTACT	2657.5	1642.4/2119.6	-0.49836	1.0025	0.15804	0.84196	0.31608	0.80292
GTGTTTAAAAGGGTTAAGTTG	2309.6	1618.2/1615.5	-0.51419	1.0017	0.15825	0.84175	0.3165	0.80292
GCTTACAGCTCTGGCCACAAC	2311.2	1559.9/1676.5	-0.51404	1.0017	0.15826	0.84174	0.31651	0.80292
GCAAACATGGGTGCGCAACG	2227.5	1385.6/1724.5	-0.51816	1.0014	0.15831	0.84169	0.31663	0.80292
GACCCTCCGAATCGTAACGGA	1795.8	1092.2/1369.6	-0.54462	1.0013	0.15835	0.84165	0.3167	0.80292
GGCCTCTGCGGAGACAGAGT	2498.1	1934.2/1590.4	-0.50311	1.0011	0.15839	0.84161	0.31677	0.80292
GTCCCTCCAGCATCTCCAGAG	2113.1	1388.1/1551	-0.52371	1.0009	0.15843	0.84157	0.31686	0.80292
GAGCACATTTAGCTTGGTCTG	2361.2	9137.4/8066.8	1.8647	1.0002	0.75502	0.24498	0.48995	0.80478
GACGCCTCCTCAAATTAGCTC	1866.7	1009.6/1563.2	-0.53682	0.99985	0.15869	0.84131	0.31738	0.80292
GTATTGCTGTCTGTTGTTAAT	3359.7	2197.6/2678.9	-0.46233	0.9997	0.15873	0.84127	0.31746	0.80292
GATCCTCACCAGCAGTTCAGC	2444.9	1853.3/1597.6	-0.50256	0.9996	0.15875	0.84125	0.31751	0.80292
GTCATATGGCTTGGATCCAA	2515.8	1913.4/1650.6	-0.49727	0.99881	0.15894	0.84106	0.31789	0.80292
GTGCTAACTTGCAAGATCTAA	2267.7	1685.8/1500.1	-0.50933	0.99834	0.15906	0.84094	0.31812	0.80292
GTCTGCGGGAGAATGGAACTG	2820.2	2066.8/1972.6	-0.48146	0.99819	0.15909	0.84091	0.31819	0.80292
GTGCAAATAAAACCGGACTGA	2568.9	1802.5/1848.5	-0.49264	0.99788	0.15917	0.84083	0.31834	0.80292
GACTCTGACGGCAGAAGAGAA	2192	1652.4/1420.5	-0.51241	0.99779	0.15919	0.84081	0.31838	0.80292
GCTTTGTTAACAATGCCATGT	2519	1814.1/1762.5	-0.49401	0.99736	0.15929	0.84071	0.31859	0.80292
GTATACTCACGGTGGGTTCTT	2675.2	9884.4/9788.4	1.8781	0.99725	0.75309	0.24691	0.49383	0.80478
GCTTCTGCTGGGAATTCAGAT	1952.1	1400.6/1312.2	-0.52488	0.99686	0.15942	0.84058	0.31883	0.80292
GCTGTGAGTCCAGGTTGTAA	2401.4	1423.1/1976.2	-0.4984	0.99659	0.15948	0.84052	0.31896	0.80292
GCATGTCAAGATCACAGATTT	2623.7	2045.9/1700.1	-0.48601	0.99603	0.15962	0.84038	0.31924	0.80292
GTACTTGTCCATCTTTCTCC	3941.2	2732.9/3117	-0.43009	0.99427	0.16004	0.83996	0.32009	0.80292
GACCTGCTGTGGCTTGGTCC	1813.6	6373.7/6472	1.8238	0.99404	0.7545	0.2455	0.49101	0.80478
GAAAATTATCGGAAACGGTAG	2298.3	1506.5/1749.6	-0.49719	0.99345	0.16025	0.83975	0.32049	0.80292
GAGACTCGTATTGTCATATTA	1982.7	1326.4/1447.7	-0.51509	0.99317	0.16031	0.83969	0.32063	0.80292
GCTCAGGAGTCATGCTTAGGA	2528.7	2042.6/1572.5	-0.48413	0.99296	0.16036	0.83964	0.32073	0.80292
GTCCTGTGAGGCCTCCCTTCC	1871.5	6477.1/6806.2	1.8268	0.99292	0.75387	0.24613	0.49227	0.80478
GCGTCTAGTGATCCCCAAATC	1063	812.03/600.17	-0.58952	0.99249	0.16048	0.83952	0.32096	0.80292
GCCACAACAGGGCATTTTAC	2184	1415.6/1675.7	-0.49845	0.99103	0.16084	0.83916	0.32167	0.80292
GGAGGGTGCATCTCGCCACA	2485.2	8914/9153.1	1.8615	0.99074	0.75113	0.24887	0.49775	0.80478
GTGTCATGAAATCAGCAAGAG	2707.4	1970/1943.9	-0.4681	0.9895	0.16121	0.83879	0.32242	0.80292
GGAGGAAGAGGTCAGTCCTG	2559.3	9832.7/8765.2	1.8609	0.98653	0.74934	0.25066	0.50133	0.80478
GCAATACTGGACGGAGTCAGG	2111.5	1560.7/1445.6	-0.49003	0.98509	0.16229	0.83771	0.32458	0.80292
GTCTGGAAGTACGCAGACGC	2150.2	1559/1508.7	-0.48703	0.98474	0.16238	0.83762	0.32475	0.80292
GATATAAACTGTCGCGGTAAA	2607.6	1907.5/1880.1	-0.46122	0.98403	0.16255	0.83745	0.3251	0.80292
GAGCATTCTCACCAAGACCGA	2490	2046.7/1557.4	-0.46626	0.98366	0.16264	0.83736	0.32528	0.80292
GAAGCGGGCACACATGACAAG	2332.2	1849.2/1512.2	-0.47237	0.98264	0.16289	0.83711	0.32578	0.80292
GAATTTATTGGAGCATGACCA	2828.2	1855/2293.8	-0.44702	0.98221	0.163	0.837	0.326	0.80292
GATAATCCGGAAACGCTCGAC	2121.2	1576.5/1460.6	-0.48187	0.98151	0.16317	0.83683	0.32634	0.80292
GTACCTGCAGTGTGTCCTCTG	2849.2	10044/10775	1.8689	0.98078	0.74641	0.25359	0.50717	0.80545
GAGATTTGCAGACACAGTGAA	2895.9	2055.1/2211.4	-0.44079	0.98069	0.16337	0.83663	0.32674	0.80292
GAGAATGCCATCTAGTTAGTA	2654.3	2075.9/1807.7	-0.45073	0.98015	0.16351	0.83649	0.32701	0.80292
GTTGCTTAGCAGGAAAGGCAC	1828	1216.4/1377.4	-0.4949	0.97891	0.16381	0.83619	0.32762	0.80292
GGTCAAGTGTGAGTGACTGG	2451.4	1724.1/1844.2	-0.4581	0.97888	0.16382	0.83618	0.32764	0.80292
GATAGTAACGTCAGGGAGTAA	2575.4	1592.4/2175.5	-0.45082	0.97839	0.16394	0.83606	0.32788	0.80292
GCTTTTATTCTACTCTGACGG	2026.2	1500.7/1402.5	-0.48081	0.9783	0.16396	0.83604	0.32793	0.80292
GAGAACCTCTGGCCTAAAGGA	2425.6	1862.5/1670.7	-0.45713	0.97779	0.16409	0.83591	0.32818	0.80292
GAAGGGCGTGCCCTGCGTTGT	2568.9	9485.1/9065.6	1.8518	0.97751	0.74587	0.25413	0.50826	0.80545
GTGATCAACTCACGGAACTTT	2449.7	1880/1693.7	-0.45501	0.97738	0.16419	0.83581	0.32838	0.80292
GTGGCAGAAAGGAAAAGCGG	2039	1478.2/1449.1	-0.47803	0.97736	0.1642	0.8358	0.32839	0.80292
GATCACGTGATCGGATGGTTC	2878.2	10377/10613	1.8661	0.97694	0.74488	0.25512	0.51025	0.80545
GAGCCCTTAAAGATGCCATT	2589.9	2092.6/1708	-0.44645	0.97666	0.16437	0.83563	0.32874	0.80292
GACATAGGAATAACGACCAC	2301.6	1673.2/1671.4	-0.46051	0.97626	0.16447	0.83553	0.32894	0.80292
GTTCAGAATATCCAGTTCCTG	2655.9	1835/2073.7	-0.44232	0.97622	0.16448	0.83552	0.32896	0.80292
GAAACCTAGCCCCAATACTTA	2738	1913.4/2138.9	-0.43422	0.97422	0.16497	0.83503	0.32995	0.80292
GTTGCCCAGGAAGGGACAGAG	2235.5	1700.8/1552.4	-0.45853	0.97359	0.16513	0.83487	0.33026	0.80292
GATACGAGGCGCTTTTCTTTG	697.4	496.89/424.49	-0.59712	0.97266	0.16536	0.83464	0.33072	0.80292
GTGCAACTTTTAGGGAACTTG	2398.2	1582.4/1933.9	-0.4477	0.97265	0.16536	0.83464	0.33073	0.80292
GCATCAGGGGCACCCTGACCG	1813.6	6419.5/6224.7	1.801	0.97231	0.7463	0.2537	0.5074	0.80545
GAATGTGATGTGGTCTTAAGC	2810.5	1975/2209.9	-0.42544	0.97164	0.16561	0.83439	0.33123	0.80292
GAACTAACCGCCATGAGGCAG	2535.1	1767.5/1973.3	-0.43851	0.97162	0.16562	0.83438	0.33124	0.80292
GTAAAAGTTACCGGTACGATA	2361.2	1652.4/1810.5	-0.44727	0.97151	0.16565	0.83435	0.33129	0.80292
GAAGGACTGGAATATGGAGAG	2581.8	1829.2/1987.6	-0.43582	0.97144	0.16566	0.83434	0.33133	0.80292
GAGGGCTGAATAACTTCTCTA	2327.3	1571.5/1838.5	-0.44867	0.97131	0.1657	0.8343	0.33139	0.80292
GTAGCAGCTCACTCACAAAGG	2720.3	2196.8/1849.3	-0.42707	0.97045	0.16591	0.83409	0.33182	0.80292
GCGATTCTGAGAAAGGCTCAC	1620.3	1145.5/1160.9	-0.49023	0.96962	0.16612	0.83388	0.33224	0.80292
GATGTGGTCTTTGGAAACAG	2570.5	1966.7/1844.2	-0.43172	0.96924	0.16621	0.83379	0.33243	0.80292
GATGAAGTGAGAACTATTTT	3069.8	2261/2365.5	-0.40807	0.96876	0.16633	0.83367	0.33267	0.80292
GCAGTGCTCCCCCTTACAACC	2720.3	2185.1/1873.6	-0.42255	0.9683	0.16645	0.83355	0.33289	0.80292
GCTGCCTGAGGAGACCTGGAA	1853.8	1245.6/1431.9	-0.46931	0.96759	0.16662	0.83338	0.33325	0.80292
GCATCGTTATACTGGGAGCA	2076.1	1544.9/1483.6	-0.45504	0.96752	0.16664	0.83336	0.33328	0.80292
GAACCTCTGGCCTAAAGGAA	2341.8	1466.5/1989.1	-0.43849	0.96685	0.16681	0.83319	0.33362	0.80292
GAAACCTTAGGAAATGGAAAG	1952.1	1580.7/1256.3	-0.46037	0.9664	0.16692	0.83308	0.33385	0.80292
GTAGAGATTCCCATGTGCAG	2594.7	2278.5/1592.6	-0.42264	0.96549	0.16715	0.83285	0.3343	0.80292
GAATCGCAGGTATCCCAGAGC	2304.8	1599/1807	-0.43633	0.96487	0.16731	0.83269	0.33461	0.80292
GCGACCCATGTCAGTTATTAT	1575.2	1075.5/1178.8	-0.48247	0.96426	0.16746	0.83254	0.33491	0.80292
GTGGGCAAAGAAGAAACGGAG	1942.4	1336.4/1495	-0.45601	0.96402	0.16752	0.83248	0.33503	0.80292
GAGGAATCCTATGACCTGATT	2728.4	1950/2154.7	-0.41057	0.96279	0.16783	0.83217	0.33565	0.80292
GAAGCATGACTCCTGAGCAGC	2585	2156/1715.2	-0.41724	0.96269	0.16785	0.83215	0.3357	0.80292
GCTGAATGACAAGGTAGCGCT	2079.3	1562.4/1494.3	-0.44388	0.9623	0.16795	0.83205	0.3359	0.80292
GTATTCAAGCACTTACAGCTC	2364.4	1712.4/1803.4	-0.4274	0.96215	0.16799	0.83201	0.33597	0.80292
GACCCATGAGTTAAGTTTTCT	2712.3	1831.7/2256.5	-0.40787	0.96114	0.16824	0.83176	0.33648	0.80292
GATAGAGCCAGCAGAGAGAAC	2560.9	2164.3/1679.3	-0.41398	0.96058	0.16838	0.83162	0.33677	0.80292
GTTCTGTAGGGTATTAAGGCC	2295.1	1539/1880.8	-0.42443	0.95894	0.16879	0.83121	0.33759	0.80292
GTTGAGTTTCTACTCTGTGAC	2051.9	1804.1/1228.3	-0.43625	0.95786	0.16907	0.83093	0.33813	0.80292
GAAGTAAGAAAGTACATGAGG	1998.8	1653.2/1294.3	-0.43936	0.95778	0.16909	0.83091	0.33817	0.80292
GTGTGGGTCTAAGAGCTAATG	2646.2	1973.4/2035	-0.40076	0.95625	0.16947	0.83053	0.33894	0.80292
GAGAGCCGGAGCGAGCTCTT	2543.2	9945.3/8107.6	1.8271	0.95577	0.73752	0.26248	0.52495	0.80697
GTCAGAGTTTCAGCTGGGTT	2583.4	2080.9/1827	-0.40269	0.95572	0.16961	0.83039	0.33922	0.80292
GTTTAGAGGACGAAGCATTAC	2883	2518.6/1886.5	-0.38822	0.95549	0.16967	0.83033	0.33933	0.80292
GATCAATACTGGACGGAGTCA	3119.8	2439.4/2361.2	-0.37807	0.95547	0.16967	0.83033	0.33934	0.80292
GTACTATGGGTAGTATCTGT	2865.3	2096.8/2281.6	-0.38812	0.95506	0.16977	0.83023	0.33955	0.80292
GTGCAGCTGCAGGAGGAAATG	2362.8	2026.7/1523.7	-0.41227	0.95489	0.16982	0.83018	0.33964	0.80292
GTTTCTGCCACCCCTGCACGT	2491.6	1825.8/1937.5	-0.40491	0.95458	0.16989	0.83011	0.33979	0.80292
GTGCGACACTTACAGCTGCCC	2353.1	1695.8/1842.1	-0.41149	0.95427	0.16997	0.83003	0.33995	0.80292
GATCCAGATCACCACGCGTCA	2539.9	1775.8/2070.8	-0.40102	0.95389	0.17007	0.82993	0.34014	0.80292
GCGGGCCTTCACATACACAG	2712.3	2243.5/1890.1	-0.39193	0.95353	0.17016	0.82984	0.34032	0.80292
GTATTGAGATGTTTTCACATC	2659.1	1680.8/2365.5	-0.39418	0.95341	0.17019	0.82981	0.34038	0.80292
GCAGGTGTGGCTGGTGAAAG	2884.6	2430.3/1992	-0.38346	0.95325	0.17023	0.82977	0.34046	0.80292
GCTTCAGTTGTACAAGACTGT	2308	1825.8/1645.6	-0.41091	0.95282	0.17034	0.82966	0.34068	0.80292
GACAAGCCACTCACCAGGCAC	2364.4	1767.5/1799.1	-0.40675	0.95228	0.17048	0.82952	0.34095	0.80292
GTAGCTACCTGACTCCAGTAT	3422.6	2808.8/2528.3	-0.35891	0.95203	0.17054	0.82946	0.34108	0.80292
GCACAGTGGAGCGAATTCCTT	1977.8	6886.4/6788.3	1.789	0.95058	0.7373	0.2627	0.5254	0.80697
GATCTACTTGGCACTCGCTG	3205.1	2308.5/2681	-0.36134	0.94914	0.17128	0.82872	0.34255	0.80292
GCAACCTTCTGGAGGGGTAGG	2166.3	1663.2/1599.7	-0.40881	0.94798	0.17157	0.82843	0.34314	0.80292
GAAATGCAGAGTAGACATTG	2417.5	1579/2098.8	-0.39449	0.94776	0.17163	0.82837	0.34325	0.80292
GTAGGATACTCTTGGGAACC	2829.8	2123.4/2242.9	-0.37414	0.94761	0.17166	0.82834	0.34333	0.80292
GTGGCGATCTCCACATCCTGC	3052.1	2439.4/2303.1	-0.364	0.9474	0.17172	0.82828	0.34344	0.80292
GTGCCTGGTGAGTGGCTTGTC	1715.3	6138.6/5542.8	1.7671	0.9472	0.73702	0.26298	0.52597	0.80697
GACTGGCAGATGATGAGAGTA	2647.8	1825.8/2240.8	-0.38084	0.94675	0.17188	0.82812	0.34376	0.80292
GACCCCCTAAATGCCACCGGC	2050.3	1762.5/1319.4	-0.41183	0.9461	0.17205	0.82795	0.3441	0.80292
GTGCCCTCAGGTTAATAGGCA	2211.4	1714.1/1632	-0.40225	0.94607	0.17206	0.82794	0.34411	0.80292
GCTTAAAGATGCCATTTGGCT	2820.2	2042.6/2318.9	-0.37081	0.94581	0.17212	0.82788	0.34425	0.80292
GGCTCACTGAGAGGAGGAAG	2380.5	1524.8/2103.1	-0.39192	0.94558	0.17218	0.82782	0.34436	0.80292
GAGCCACACCTGCCATACCAG	2593.1	2080.9/1906.6	-0.379	0.94459	0.17243	0.82757	0.34487	0.80292
GAGTCTTTCATCTGCCTTACA	2623.7	1919.2/2124.6	-0.37572	0.94374	0.17265	0.82735	0.3453	0.80292
GACCCGTAGGTGCAGTTTGGA	2730	2120.9/2101.7	-0.37061	0.94371	0.17266	0.82734	0.34532	0.80292
GGATTGAGTAAGTAGTTGGA	3525.6	2732.9/2853.1	-0.33596	0.94287	0.17287	0.82713	0.34574	0.80292
GATCAATCAGGAAGACCTTCA	2443.3	1529/2218.5	-0.3827	0.94274	0.17291	0.82709	0.34582	0.80292
GATTTCAAACAGAGGGGCAGA	2266.1	1661.6/1799.1	-0.389	0.94118	0.17331	0.82669	0.34661	0.80292
GCTGTGAGTCCAGGTTGTAAG	2883	2302.7/2217.8	-0.35094	0.93761	0.17422	0.82578	0.34845	0.80292
GTGCGTTCGGCACGGTGTATA	1024.4	3233.1/3383.7	1.6905	0.93665	0.73676	0.26324	0.52648	0.80697
GTAGCTCTTAGACCCACAGAC	2478.7	2098.4/1746.7	-0.36639	0.93575	0.1747	0.8253	0.3494	0.80292
GTTAAGGCCAGGCTATCAATC	2282.2	1822.5/1698	-0.37451	0.93461	0.17499	0.82501	0.34999	0.80292
GAAAGTGTGCTGAACATTATT	2185.6	1941.7/1417.6	-0.37967	0.93447	0.17503	0.82497	0.35006	0.80292
GCTGTCGTCCGGTCTGGGCGG	982.47	3105.6/3202.3	1.6817	0.93328	0.73577	0.26423	0.52846	0.80697
GTTGAAGGCTGTCCAACGAAT	2501.3	1535.7/2367.7	-0.35779	0.93215	0.17563	0.82437	0.35126	0.80292
GTGATGTTCATGGCCTGAGGC	2633.4	2181/1947.5	-0.35114	0.93211	0.17564	0.82436	0.35128	0.80292
GATCGGTACTGTATCAAGTCA	2554.4	1899.2/2095.2	-0.35487	0.93203	0.17566	0.82434	0.35132	0.80292
GAAGAGGATTGAGTAAGTAGT	3284	2433.6/2818	-0.32261	0.93202	0.17566	0.82434	0.35132	0.80292
GAGATTCATTCACGAGTTGGG	2565.7	1777.5/2236.5	-0.35419	0.93197	0.17568	0.82432	0.35135	0.80292
GTTGTTCTCTCCACTGCACAT	2979.6	2378.6/2357.6	-0.33128	0.93015	0.17615	0.82385	0.35229	0.80292
GCCTCATCTCTCACCATCCCA	3229.3	2942.1/2228.6	-0.32073	0.93007	0.17617	0.82383	0.35234	0.80292
GTCTGAAAAGGCCCTACGGCT	2022.9	1216.4/1893.7	-0.37927	0.92956	0.1763	0.8237	0.3526	0.80292
GAGGGAACTGCATCGTTATAC	2279	1600.7/1941	-0.36377	0.92933	0.17636	0.82364	0.35272	0.80292
GCACTTACGACTGCAGATAGG	2374	1942.5/1766.1	-0.3563	0.92821	0.17665	0.82335	0.3533	0.80292
GCTGCAGGAGGAAATGAGGGA	2058.4	1765.8/1409.7	-0.37431	0.92821	0.17665	0.82335	0.3533	0.80292
GATCAAAGTGTCTGACTTATT	2820.2	2032.6/2441.5	-0.33405	0.92808	0.17668	0.82332	0.35337	0.80292
GTGTGTAACGGAATAGGTAT	2892.7	2306/2300.3	-0.32866	0.92704	0.17695	0.82305	0.35391	0.80292
GTAAATCTGTGCATACATTTC	2118	1686.6/1594.7	-0.36821	0.92699	0.17697	0.82303	0.35393	0.80292
GAAGCCTTGAAGCAGAACCAC	2304.8	2146.8/1451.3	-0.35723	0.92684	0.177	0.823	0.35401	0.80292
GTGTGACAAAGCGTAAGGAG	2501.3	1733.3/2199.9	-0.34682	0.92683	0.17701	0.82299	0.35401	0.80292
GAGGATGCTGAACAAGTACGT	2617.2	1894.2/2239.3	-0.34054	0.92659	0.17707	0.82293	0.35414	0.80292
GCGGGCTCTGGAGGAAAAGAA	2008.4	1845/1257	-0.37267	0.92591	0.17725	0.82275	0.35449	0.80292
GTGAAATGCATCAGGTCCTTT	2646.2	9686.8/8738.6	1.7993	0.92571	0.72531	0.27469	0.54938	0.81027
GCTGGAGGAAAAGAAAGGTAA	1964.9	1645.7/1386.8	-0.37377	0.92511	0.17746	0.82254	0.35491	0.80292
GCTGCTGGGGCCCGGAGCCCA	869.73	2382.7/3109.1	1.6575	0.92489	0.73344	0.26656	0.53311	0.80703
GTTCCTCCATCTCATAGCTGT	2517.4	1734.1/2237.9	-0.34191	0.92485	0.17752	0.82248	0.35505	0.80292
GAGGGAGGTGAGTGCCAGTCC	2926.5	10049/10492	1.8109	0.92448	0.72407	0.27593	0.55186	0.81027
GTAATTTGGTGGCTGCCTTTC	2929.7	10305/10257	1.8109	0.92429	0.72398	0.27602	0.55203	0.81027
GATGGACTTCCAGAACCACCT	2734.8	2089.3/2265.1	-0.32883	0.92363	0.17784	0.82216	0.35568	0.80292
GCTGAGAATGTGGAATACCTA	2430.4	1754.1/2079.4	-0.34236	0.92289	0.17803	0.82197	0.35606	0.80292
GTCAGCAGCCCCTCCACGTCA	2483.6	2111.8/1817	-0.33818	0.9222	0.17821	0.82179	0.35643	0.80292
GATGAAATGCATCAGGTCCTT	2779.9	10287/9101.5	1.8017	0.92218	0.72352	0.27648	0.55296	0.81039
GAATTCGCTCCACTGTGTTGA	2617.2	2236/1925.3	-0.33089	0.9219	0.17829	0.82171	0.35658	0.80292
GTTAGCAGGTTATGAGTATC	2915.2	2259.3/2422.2	-0.3165	0.92162	0.17836	0.82164	0.35673	0.80292
GCAAACCTGTGATTTCCTTTA	2246.8	1874.2/1654.9	-0.3484	0.92098	0.17853	0.82147	0.35706	0.80292
GCCCCATGAGGGATCAGAGAA	1762	1214.7/1497.2	-0.37767	0.92037	0.17869	0.82131	0.35738	0.80292
GTATCCCAGGTATAATTTGTG	2388.5	1614.1/2161.9	-0.33913	0.92024	0.17872	0.82128	0.35745	0.80292
GTGTGACTGAACATAACTGT	2746.1	2005.9/2389.9	-0.32112	0.92014	0.17875	0.82125	0.3575	0.80292
GACCCCTGCCTATTAACCTGA	2865.3	2495.3/2113.1	-0.31428	0.91946	0.17893	0.82107	0.35785	0.80292
GAACATCACCTGCACAGGAC	2765.4	2120.9/2313.9	-0.31849	0.91929	0.17897	0.82103	0.35794	0.80292
GCAGCTTCTCGACGGAGGTAT	2552.8	2435.3/1629.8	-0.32866	0.91927	0.17898	0.82102	0.35796	0.80292
GAGGACACAGGATACGCAGCT	2828.2	2211.8/2339	-0.31365	0.91834	0.17922	0.82078	0.35844	0.80292
GCTCATAGCTGTCGGCCCCAC	1865.1	6272.8/6239	1.7454	0.91753	0.72464	0.27536	0.55072	0.81027
GATCCTATGGATTTGATGAC	2990.9	2581.2/2269.4	-0.30231	0.91632	0.17975	0.82025	0.3595	0.80292
GCAGCTCCCATTGGGACAGCT	2045.5	1687.4/1528.7	-0.34691	0.91446	0.18024	0.81976	0.36047	0.80292
GTTCCAGACAAGCCACTCACC	2472.3	1862.5/2092.3	-0.32208	0.91406	0.18034	0.81966	0.36068	0.80292
GCCTGTCTGAAGCTTCAACG	2499.7	1956.7/2056.5	-0.31685	0.91219	0.18083	0.81917	0.36167	0.80292
GATCAGGAAGACCTTCAGGGA	2448.1	2145.1/1780.4	-0.31864	0.91177	0.18095	0.81905	0.36189	0.80292
GATCTTTCCTTCTTAAAGGT	2889.4	2622.8/2083	-0.29622	0.91118	0.1811	0.8189	0.3622	0.80292
GGGGTTGTAGAGCATGAGTG	2606	2294.4/1913.1	-0.30875	0.91083	0.18119	0.81881	0.36239	0.80292
GTGGGGCCGACAGCTATGAGA	2290.3	1757.5/1899.5	-0.32475	0.91061	0.18125	0.81875	0.3625	0.80292
GAGATGAAGTGAGAACTATTT	2891.1	2298.5/2414.3	-0.29489	0.91056	0.18126	0.81874	0.36253	0.80292
GACAAACGACCTTGAGCAGGG	2390.2	1980.9/1852.1	-0.31847	0.91019	0.18136	0.81864	0.36272	0.80292
GAGTGAAGATTTATTAGGACC	2691.3	1848.3/2519	-0.30145	0.90928	0.1816	0.8184	0.3632	0.80292
GAATGCTGATGAATCCAATGT	2788	2450.3/2088.8	-0.29672	0.90917	0.18163	0.81837	0.36326	0.80292
GATCCCTTCTCTGATCCCTCA	3073.1	2310.2/2741.3	-0.28287	0.90853	0.1818	0.8182	0.3636	0.80292
GTCCTCAGTCAAGGCGCCTG	1900.5	1549.9/1444.8	-0.34378	0.9084	0.18183	0.81817	0.36367	0.80292
GTGAAATTCTAGAGCCAGCTG	2675.2	2269.3/2084.4	-0.29726	0.90685	0.18224	0.81776	0.36449	0.80292
GCAAGAAGCAGATGATCGATG	2539.9	1769.1/2346.2	-0.30366	0.90673	0.18227	0.81773	0.36455	0.80292
GGCAGCGTGTCCCACCAGAG	2443.3	8703.9/7937.7	1.7675	0.9064	0.71807	0.28193	0.56386	0.81304
GTTTCATCTGAGCCTCAAATT	1839.3	1359.8/1540.2	-0.34292	0.90596	0.18248	0.81752	0.36496	0.80292
GACTTGGAGGCAAATTCTGC	2652.7	1954.2/2369.8	-0.29495	0.90518	0.18269	0.81731	0.36537	0.80292
GAGCATGACTCCTGAGCAGCT	2319.3	2002.6/1733.8	-0.31189	0.90509	0.18271	0.81729	0.36542	0.80292
GATTGGGTTGGCGGGTCCATC	2345.1	7815.2/8079.7	1.7604	0.9048	0.71773	0.28227	0.56454	0.81304
GCATCGATGTCTACATGATCA	2359.5	2030.9/1783.3	-0.30699	0.90375	0.18306	0.81694	0.36613	0.80292
GATAGCTAAAGTTGATGTGTA	2813.7	2166.8/2455.9	-0.28365	0.90335	0.18317	0.81683	0.36634	0.80292
GCAAGCCACAGTCTTTCTGGT	2424	1961.7/1973.3	-0.30087	0.90243	0.18341	0.81659	0.36683	0.80292
GAGGATGTTCAATAACTGTG	3250.2	3071.4/2346.2	-0.26281	0.90225	0.18346	0.81654	0.36692	0.80292
GCATCTGAAGCTGGGGTCATG	2262.9	1823.3/1830.6	-0.30858	0.90192	0.18355	0.81645	0.3671	0.80292
GTGATCCAAGCTGTCCCAAT	2952.3	2559.5/2322.5	-0.27425	0.90177	0.18359	0.81641	0.36718	0.80292
GAAAAAACTGTTTGGGACCTC	2206.5	1801.6/1755.3	-0.31098	0.90153	0.18365	0.81635	0.36731	0.80292
GTATTCTGCATTTTCAGCTG	3074.7	2407.7/2699	-0.26794	0.90124	0.18373	0.81627	0.36746	0.80292
GCCTCTGATTGCACTTGTGT	3114.9	2614.5/2565.6	-0.26613	0.90118	0.18375	0.81625	0.36749	0.80292
GACGCTGACGAGTAAAAGCGG	1489.8	1494.8/827.47	-0.3593	0.90111	0.18376	0.81624	0.36753	0.80292
GTTGCTTTTCTTACATGTACA	2705.8	2154.3/2290.2	-0.28392	0.90101	0.18379	0.81621	0.36758	0.80292
GTGAATGACAAGGTAGCGCTG	2362.8	2356.9/1481.4	-0.29987	0.90034	0.18397	0.81603	0.36794	0.80292
GAAGCCACTCTGTCCCTTCCT	2435.2	9024/7453	1.7579	0.89828	0.71476	0.28524	0.57047	0.81304
GAGGCTCAGATGAAATGCATC	2820.2	2331/2336.8	-0.27291	0.89821	0.18454	0.81546	0.36907	0.80292
GAGCTGCGTGATGAGCTGCA	2150.2	1848.3/1627	-0.30715	0.89803	0.18459	0.81541	0.36917	0.80292
GGCTTGCATTGATAGAAATG	2887.8	2401.9/2389.9	-0.26931	0.89794	0.18461	0.81539	0.36922	0.80292
GATGGAAAGCACATTTAGCT	2271	1698.3/1991.2	-0.29974	0.89779	0.18465	0.81535	0.3693	0.80292
GGTGATGGTTAGCTACTAGT	3052.1	2417.7/2673.1	-0.2618	0.89775	0.18466	0.81534	0.36932	0.80292
GATGGCACAGGTGGCACACA	2560.9	2092.6/2118.2	-0.28244	0.89681	0.18491	0.81509	0.36982	0.80292
GATCATAATTCCTCTGCACAT	3538.5	3175.6/2814.4	-0.24052	0.89672	0.18493	0.81507	0.36987	0.80292
GGCGTTTTCAAAGCTCAGGT	1404.5	1068.8/1122.9	-0.35767	0.8967	0.18494	0.81506	0.36988	0.80292
GAAAGGAAATGCAGTTTTAG	2583.4	2215.2/2040	-0.27995	0.89614	0.18509	0.81491	0.37018	0.80292
GTTTTATCTGCTAGGTGATA	2660.7	2433.6/1961.1	-0.27594	0.89602	0.18512	0.81488	0.37024	0.80292
GACGTTGCAAAACCAGTCTGT	2375.7	1581.5/2303.1	-0.29039	0.896	0.18513	0.81487	0.37025	0.80292
GTTGATAATGAGGGAGCGCT	2248.4	1810/1852.8	-0.29581	0.89522	0.18533	0.81467	0.37067	0.80292
GCAGACACAGTGAAGGGCGTA	2274.2	1855/1855.7	-0.29351	0.8948	0.18545	0.81455	0.37089	0.80292
GAAACCACTGGTCCATCAGT	2378.9	1835/2063.7	-0.28717	0.8945	0.18553	0.81447	0.37105	0.80292
GATAGCTCAAAATCCCCCTGG	2594.7	2258.5/2032.8	-0.27402	0.89348	0.1858	0.8142	0.3716	0.80292
GTTATCTGCTAGGTGATAGGG	2746.1	2388.6/2176.2	-0.26672	0.89347	0.1858	0.8142	0.3716	0.80292
GTACTAGCGCGGCAGCACACA	2467.5	2033.4/2030	-0.28023	0.89337	0.18583	0.81417	0.37166	0.80292
GCCTGGGCAAAGAAGAAACGG	2179.2	1677.4/1872.2	-0.29596	0.89333	0.18584	0.81416	0.37168	0.80292
GCGCTCACACCGTGCGGGGGG	1560.7	5304.9/4808.5	1.6954	0.8927	0.71597	0.28403	0.56807	0.81304
GTTGGTTGGGAGCTTCTCCAC	2499.7	8114.5/8753.7	1.7541	0.89199	0.71196	0.28804	0.57608	0.81304
GACGTGGGGACATATACGTGT	2225.9	1934.2/1705.1	-0.29055	0.89199	0.1862	0.8138	0.3724	0.80292
GAGCACGGAACACCTGAAAC	1969.8	1679.1/1510.8	-0.30435	0.89117	0.18642	0.81358	0.37284	0.80292
GTCCTCCCAGTGCCTGGTGAG	1003.4	697.81/836.79	-0.38661	0.89073	0.18654	0.81346	0.37307	0.80292
GCTGGGCAAAGAAGAAACGGA	2171.1	1729.9/1819.9	-0.29054	0.89042	0.18662	0.81338	0.37324	0.80292
GCCATTTGGCTTGGCTTCCT	2383.7	8227.8/7755.6	1.7449	0.8892	0.71118	0.28882	0.57765	0.81304
GAGGTGAGTGCCAGTCCTGGG	2781.5	9167.4/9734.6	1.7642	0.88894	0.70986	0.29014	0.58028	0.81304
GCTTTGAGTACTGACTGATCA	2467.5	1943.4/2146.8	-0.27073	0.88867	0.18709	0.81291	0.37418	0.80292
GGGCGTTTTCAAAGCTCAGG	1505.9	1327.3/1064.1	-0.33257	0.88852	0.18713	0.81287	0.37426	0.80292
GAGGCTAGTATAGATGCTTAG	2594.7	2285.2/2039.3	-0.26293	0.888	0.18727	0.81273	0.37454	0.80292
GCAGATCCGTGAAGAGGCTAA	2535.1	2331/1888.7	-0.26478	0.88744	0.18742	0.81258	0.37484	0.80292
GTGTGAGAGCACAGAGCAGGG	2303.2	2169.3/1635.6	-0.27564	0.88675	0.18761	0.81239	0.37521	0.80292
GTCTATATTCGCTGTGAGTCC	3060.2	2697/2489.6	-0.23873	0.88653	0.18766	0.81234	0.37533	0.80292
GCCCGACGCGGCCGAGGCGGC	916.44	2518.6/3127.8	1.6222	0.88623	0.71764	0.28236	0.56471	0.81304
GAAAGAAAGAGGAATAGTAGC	2222.6	1630.7/2032.8	-0.2789	0.88612	0.18778	0.81222	0.37555	0.80292
GTGATGGAGCCGATGAGAATT	3105.3	2604.5/2671	-0.23533	0.88579	0.18787	0.81213	0.37573	0.80292
GTATGTGGACTTTAGCAGTGG	2868.5	2321/2524	-0.2437	0.88486	0.18812	0.81188	0.37623	0.80292
GAAAGCGTAAGGAGGGGGTTT	2043.9	6220.3/7249.3	1.7198	0.88432	0.71036	0.28964	0.57927	0.81304
GAATATTTGGCTCGGCTGCGC	2087.4	2128.5/1302.2	-0.28306	0.88423	0.18829	0.81171	0.37657	0.80292
GTAAACTGAAATTCGTGTACT	2340.2	1521.5/2368.4	-0.26678	0.88336	0.18852	0.81148	0.37704	0.80292
GCGCCATGCAGGATTTCTGC	1953.7	1602.4/1594	-0.28959	0.88332	0.18853	0.81147	0.37706	0.80292
GAGTAACAAGCTCACGCAGT	2994.1	2801.3/2290.2	-0.23396	0.88277	0.18868	0.81132	0.37736	0.80292
GCATTCTCAGCTGTGGGCTAT	2322.5	1801.6/2064.4	-0.26471	0.88185	0.18893	0.81107	0.37786	0.80292
GATGAGAGTATGGCATGCAAC	1602.6	1378.9/1205.4	-0.31039	0.88131	0.18907	0.81093	0.37815	0.80292
GAGCTGATGACACCAAAGCTT	2409.5	2029.2/2013.5	-0.25329	0.8785	0.18984	0.81016	0.37967	0.80292
GAACATCTCCGAAAGCCAACA	2670.4	2582/1940.3	-0.2399	0.87839	0.18987	0.81013	0.37973	0.80292
GATGGAGGAGATCTCGCTGGC	2303.2	7089/8167.9	1.7273	0.87766	0.70663	0.29337	0.58673	0.81539
GCTGGACAGTGTTGAGATACT	2369.2	2166.8/1808.4	-0.25327	0.87741	0.19013	0.80987	0.38026	0.80292
GTGTGGGAAATAAAGGCTACT	2659.1	2484.4/2029.2	-0.23655	0.87645	0.19039	0.80961	0.38078	0.80292
GACTGAGTGGGTAACACGCAT	2432	1902.5/2199.2	-0.24583	0.87537	0.19069	0.80931	0.38137	0.80292
GAGGACACACGAGTTATGCGG	2512.6	2116.8/2133.2	-0.24159	0.87534	0.19069	0.80931	0.38139	0.80292
GCTCCCCGAAGAGCTCGCTC	1689.5	1629.1/1132.9	-0.29072	0.87478	0.19085	0.80915	0.38169	0.80292
GTGGTGATTGCGGGTATGGAT	3380.7	2847.9/3033.1	-0.20118	0.87431	0.19098	0.80902	0.38195	0.80292
GAAAAACTGCACCTCCATCAG	2604.4	2209.3/2231.4	-0.23003	0.87186	0.19164	0.80836	0.38328	0.80292
GTTCTAGACTATACTCACGGT	2577	2038.4/2356.2	-0.22985	0.87109	0.19185	0.80815	0.3837	0.80292
GGCTTGGCCTGAAAACAGGA	2214.6	1944.2/1782.6	-0.24899	0.87098	0.19188	0.80812	0.38376	0.80292
GTTGACTCTCAGCGACAGATG	2717.1	2405.2/2255.8	-0.22132	0.87023	0.19209	0.80791	0.38417	0.80292
GAACATCTCGTTAGGGGTATC	2407.9	2346.9/1743.1	-0.23554	0.86959	0.19226	0.80774	0.38452	0.80292
GAGCTTTATAGCTTCAACATA	2610.8	2680.4/1787.6	-0.22479	0.8694	0.19231	0.80769	0.38463	0.80292
GATCAGTCAGTACTCAAAGCT	2630.1	2230.2/2280.2	-0.2218	0.86838	0.19259	0.80741	0.38519	0.80292
GATATGGGCGTTAAAGGTCC	2024.5	6560.4/6586.8	1.6986	0.86679	0.70311	0.29689	0.59379	0.81825
GACATTGGATTCATCAGCATT	2965.1	2226/2926.3	-0.20282	0.86662	0.19307	0.80693	0.38615	0.80292
GAGGTTGAATACCCCTTACTA	2549.6	2105.9/2267.3	-0.22148	0.86622	0.19319	0.80681	0.38637	0.80292
GTACGCATCTCCAGCCTCACG	2470.7	2090.1/2137.5	-0.22497	0.86594	0.19326	0.80674	0.38652	0.80292
GATAGTACAAAGCTGTACCCC	2649.5	2699.5/1865.8	-0.2149	0.8654	0.19341	0.80659	0.38682	0.80292
GATCTGGCAGCGAGGAGGAAG	2029.4	1943.4/1472.8	-0.24852	0.86518	0.19347	0.80653	0.38694	0.80292
GTGGAAGGAAGGAAATGGGT	2306.4	2075.9/1853.6	-0.23119	0.86465	0.19361	0.80639	0.38723	0.80292
GATGCTAATTACGGAGAAGGC	2490	2069.3/2212.8	-0.21775	0.86282	0.19412	0.80588	0.38823	0.80292
GACCTAGAAATCATACGCGGC	1710.5	1325.6/1520.9	-0.26506	0.86267	0.19416	0.80584	0.38832	0.80292
GTGACGTCATCTGCTGTGCAC	2660.7	2512.8/2095.9	-0.20738	0.86189	0.19437	0.80563	0.38875	0.80292
GATATTTCGGCAGTTGCAGCA	2528.7	1899.2/2463	-0.21322	0.86154	0.19447	0.80553	0.38894	0.80292
GTGTGAGTCCAGGTTGTAAGG	3238.9	3058.9/2661	-0.17949	0.86067	0.19471	0.80529	0.38942	0.80292
GCTCCCTCCAGCATCTCCAGA	2383.7	2496.1/1604.7	-0.21718	0.85973	0.19497	0.80503	0.38994	0.80292
GAGCCTCAAAATCTCTGCACC	2233.9	1983.4/1837.8	-0.22545	0.85972	0.19497	0.80503	0.38994	0.80292
GAAGAATTAGGCACGGTTACT	2589.9	2388.6/2103.1	-0.20554	0.85922	0.19511	0.80489	0.39022	0.80292
GCCCTAAAAGTTGCAGCCCCC	1696	1419.8/1414.7	-0.25884	0.85899	0.19517	0.80483	0.39035	0.80292
GCGTGGACAAGTGCAACCTTC	1604.2	1358.1/1310.8	-0.26542	0.8588	0.19523	0.80477	0.39045	0.80292
GACGGGGTGAAACCATGTCGT	708.67	2056.8/2124.6	1.5594	0.85778	0.70819	0.29181	0.58362	0.81374
GCATCCATCTGGTACGTGGTG	2549.6	8704.7/8063.9	1.717	0.85771	0.69737	0.30263	0.60526	0.82364
GACGCATGCTTCCCAAAGCGT	1823.2	1504.8/1568.9	-0.24634	0.85727	0.19565	0.80435	0.3913	0.80292
GAATGCGAGTGTATCCGCAGT	2701	8741.4/9102.9	1.7235	0.85705	0.69662	0.30338	0.60677	0.82367
GTTTGGGAGTTGATGACCTT	3425.8	10972/12119	1.7525	0.85611	0.69429	0.30571	0.61142	0.82775
GTAAATGCCACCGGCAGGATG	2271	2196.8/1713.7	-0.21583	0.85592	0.19602	0.80398	0.39204	0.80292
GCTTGAAGGCTGTCCAACGAA	2253.2	1962.5/1920.2	-0.21481	0.8549	0.1963	0.8037	0.3926	0.80292
GAGCATTTGCGCGGCAACTGT	2245.2	1688.3/2179.8	-0.21512	0.85483	0.19632	0.80368	0.39264	0.80292
GTCTGCGTACTTCCAGACCA	2763.8	2396.1/2455.9	-0.18802	0.85462	0.19638	0.80362	0.39276	0.80292
GCTCCGGGCCCCAGCAGCCCT	2214.6	7329.9/7015.6	1.695	0.85403	0.69695	0.30305	0.60609	0.82364
GAGCTTCTTAGTGCTTCTGC	2562.5	2334.4/2149.7	-0.19265	0.85204	0.1971	0.8029	0.39419	0.80292
GAACGCTGTCGTACGTGTATA	893.89	586.1/842.53	-0.32314	0.85172	0.19718	0.80282	0.39437	0.80292
GTGTGACAAAGCGTAAGGAGG	2470.7	1915/2397.1	-0.19643	0.85158	0.19722	0.80278	0.39445	0.80292
GAAAATCGATGGGCTGAATCT	2696.2	2307.7/2441.5	-0.18314	0.85054	0.19751	0.80249	0.39502	0.80292
GTATTCCACATTCTCAGCTG	3060.2	2775.4/2676.7	-0.16673	0.85053	0.19751	0.80249	0.39503	0.80292
GCCGGAATGTCAGCCGAGGCA	2156.6	1990.1/1735.2	-0.2113	0.85031	0.19758	0.80242	0.39516	0.80292
GATGTCAAGATCACAGATTTT	2552.8	2291/2186.3	-0.18939	0.85014	0.19762	0.80238	0.39525	0.80292
GTAAAATTCCCGTCGCTATCA	2246.8	2105.1/1799.1	-0.20276	0.84863	0.19804	0.80196	0.39609	0.80292
GTAAAAGTTGCAGCCCCCAGG	2520.6	2029.2/2396.4	-0.18782	0.84852	0.19807	0.80193	0.39615	0.80292
GTGTGATGGGCAGGTCAGGAG	2591.5	1898.3/2667.4	-0.18285	0.84781	0.19827	0.80173	0.39654	0.80292
GAAAACAGGACGATGTGCGGC	1992.3	1582.4/1850	-0.21514	0.84715	0.19846	0.80154	0.39691	0.80292
GCAATATTGTCTTTGTGTTCC	2659.1	2309.4/2390.6	-0.17822	0.84715	0.19846	0.80154	0.39691	0.80292
GCCTCAAAATCTCTGCACCAG	2254.9	1800/2131.1	-0.19804	0.84646	0.19865	0.80135	0.39729	0.80292
GAAATTCTAGAGCCAGCTGT	2820.2	2728.7/2293.8	-0.16731	0.84547	0.19892	0.80108	0.39785	0.80292
GCACATCGAGGATTTCCTTGT	2504.5	2434.4/1981.9	-0.1816	0.84495	0.19907	0.80093	0.39814	0.80292
GTCGTCATAGTAAAAGTCCTA	1523.6	1356.4/1216.1	-0.24415	0.84474	0.19913	0.80087	0.39825	0.80292
GTGAACAATCATCTGGCAGCG	2251.6	2044.2/1890.1	-0.19475	0.8447	0.19914	0.80086	0.39828	0.80292
GACCGAGGAAACAGCTGCCAG	2469.1	2526.1/1824.2	-0.18278	0.84462	0.19916	0.80084	0.39832	0.80292
GTGAACACTTACCCATTCGT	2667.2	2445.3/2287.4	-0.1726	0.8445	0.1992	0.8008	0.39839	0.80292
GATTGCGGGTATGGATTGGAA	2863.7	2135.1/2979.3	-0.16323	0.8444	0.19922	0.80078	0.39844	0.80292
GCTCACTTCATCTGTCCAGGG	2606	2397.7/2224.3	-0.17323	0.8433	0.19953	0.80047	0.39906	0.80292
GAGAAAACAACACCCTGGTC	2240.4	2235.2/1686.5	-0.19218	0.84307	0.19959	0.80041	0.39919	0.80292
GAAGAAGAATTGGGGATGATG	2739.7	2446.1/2437.2	-0.16606	0.84294	0.19963	0.80037	0.39926	0.80292
GTACTGTGCTGTACAACCTCT	3095.6	2813.8/2767.1	-0.14969	0.84267	0.19971	0.80029	0.39942	0.80292
GAGAAGACATGGACGACGTGG	2369.2	2186/1988.4	-0.18278	0.84193	0.19991	0.80009	0.39983	0.80292
GACGGGCATGGTGTAATTAG	2675.2	2461.1/2306	-0.16648	0.84159	0.20001	0.79999	0.40002	0.80292
GCATGGTCAAGTGTGAGTGAC	2428.8	2531.1/1762.5	-0.17797	0.84111	0.20014	0.79986	0.40029	0.80292
GCTAAGCTAGGTCATTGTCA	2968.4	2939.6/2410.7	-0.14998	0.84005	0.20044	0.79956	0.40088	0.80292
GACGTGCCTCTCCCTCCCTCC	2061.6	6482.9/6634.1	1.6691	0.83955	0.69134	0.30866	0.61732	0.83181
GAAACAAGCGAGCCTCTGGT	2702.6	2383.6/2457.3	-0.15902	0.83847	0.20088	0.79912	0.40177	0.80292
GCTCTAACTTGGCCATGCCG	2407.9	1908.4/2363.4	-0.17286	0.83794	0.20103	0.79897	0.40206	0.80292
GAGAGGCTGATTGTGATAGAC	2564.1	2225.2/2351.2	-0.16418	0.83764	0.20112	0.79888	0.40223	0.80292
GCGACGAGGTGGCCTGTCGTC	1344.9	3660/4575.5	1.6137	0.83711	0.69395	0.30605	0.61209	0.82805
GCACGTGGGGGTTGTCCACGC	2369.2	7746/7466.6	1.6824	0.83611	0.68867	0.31133	0.62266	0.83227
GTTGGGGCAGTGTTAATGGAA	2686.5	2655.4/2169.8	-0.1551	0.83608	0.20156	0.79844	0.40311	0.80292
GTAAGGCCTGCGCGTGTTATA	2312.8	7269.9/7544.7	1.6789	0.83568	0.68869	0.31131	0.62262	0.83227
GATGGTACGATGTGTATGGGC	3005.4	2368.6/3094	-0.13792	0.83473	0.20193	0.79807	0.40387	0.80292
GCTCTTCCCCAGGTAATTATG	2130.8	1768.3/1987.6	-0.18216	0.83471	0.20194	0.79806	0.40388	0.80292
GCCAGGAAGTACTTCCACCT	2153.4	7083.2/6613.3	1.6687	0.83457	0.68882	0.31118	0.62237	0.83227
GTTCACTTTCCACTCACCCGT	2482	2212.7/2223.6	-0.16208	0.83443	0.20202	0.79798	0.40404	0.80292
GTGGTCAACTTACTGTTGCT	3076.3	2607.8/3002.3	-0.13311	0.83383	0.20219	0.79781	0.40438	0.80292
GCACATCTGAAGCTGGGGTCA	2607.6	2405.2/2293.1	-0.1505	0.83177	0.20277	0.79723	0.40554	0.80292
GTCCTCCTCTCAGTGAGCCAA	1834.5	1629.9/1574.6	-0.19515	0.83163	0.20281	0.79719	0.40562	0.80292
GAGTTATTGAACATCCTCTGG	2647.8	2778.7/2000.6	-0.14796	0.83148	0.20285	0.79715	0.4057	0.80292
GACAGAGGTCGAAGGAAAGTA	2345.1	1984.2/2204.9	-0.1629	0.83112	0.20295	0.79705	0.4059	0.80292
GAAATGCACAGATCGCTGATC	3087.5	2931.3/2731.2	-0.12497	0.82992	0.20329	0.79671	0.40659	0.80292
GTCTGGGCGGCGGCGGCCGC	845.57	2427.8/2524	1.5488	0.82955	0.69483	0.30517	0.61034	0.82696
GAATGTGCTGTTGACACAGG	2380.5	2224.3/2049.3	-0.15572	0.82844	0.20371	0.79629	0.40742	0.80292
GACACACCGTCTGAGCTGCAC	3197.1	2890.5/3006.6	-0.11672	0.82803	0.20383	0.79617	0.40765	0.80292
GAAGCAGATGATCGATGAGGC	2647.8	2510.3/2293.1	-0.14071	0.82777	0.2039	0.7961	0.4078	0.80292
GCCAGTATTGATCGGGAGAGC	1784.6	1566.5/1559.6	-0.19109	0.82775	0.2039	0.7961	0.40781	0.80292
GACTCGGATTCCAGCCCACAT	2129.2	6437/7014.9	1.6589	0.82757	0.68586	0.31414	0.62827	0.83227
GAGAATTCCCCGCATGTGTCC	2699.4	2605.3/2304.6	-0.13688	0.82709	0.20409	0.79591	0.40819	0.80292
GACAAGTGCAACCTTCTGGAG	2146.9	1913.4/1913.1	-0.16621	0.82703	0.20411	0.79589	0.40822	0.80292
GTGCTGTGGGTTCCCTCCGGC	2277.4	7593.4/6857.1	1.6652	0.82585	0.68453	0.31547	0.63093	0.83227
GATAGTCCAGGAGGCAGCCGA	2817	2456.1/2696.1	-0.12891	0.82584	0.20445	0.79555	0.4089	0.80292
GAGCTCATCCCCTGGCTTAGA	2161.4	1843.3/2017.8	-0.16291	0.82578	0.20446	0.79554	0.40893	0.80292
GCAGAGGAGGAGTATGTGTGA	2293.5	2300.2/1820.6	-0.15457	0.8254	0.20457	0.79543	0.40914	0.80292
GCACAAGCTCTTTGTTGTGTC	2130.8	1789.1/2014.9	-0.16381	0.82531	0.2046	0.7954	0.40919	0.80292
GCGCGGTGGTTGTGGCGTTGG	1865.1	5600.8/6028.2	1.6399	0.82529	0.68602	0.31398	0.62797	0.83227
GATAGCAGGACGAGGTTCCTT	2907.2	7849.3/10978	1.6948	0.82517	0.68215	0.31785	0.6357	0.83227
GTGGAAAGTGCAGGTGCATC	2744.5	9158.3/8520.6	1.6871	0.82471	0.68244	0.31756	0.63512	0.83227
GACCCCCACAGCACTGCAGT	2565.7	2356.1/2304.6	-0.13877	0.8247	0.20477	0.79523	0.40954	0.80292
GTTCCCAAAATGTGCCCGAGG	2204.9	2185.1/1766.8	-0.1581	0.82462	0.20479	0.79521	0.40959	0.80292
GAGTTCTCACTTCATCTGTCC	2841.1	2962.2/2253.7	-0.12352	0.82364	0.20507	0.79493	0.41014	0.80292
GAATTCGTGTACTAGGTGTTC	3166.5	10451/10177	1.7033	0.82336	0.68063	0.31937	0.63875	0.83227
GACTCCGTCCAGTATTGATC	2453	2464.4/1981.9	-0.14184	0.8233	0.20517	0.79483	0.41034	0.80292
GCTTCACACATACTCCTCCTC	2288.7	2107.6/2017	-0.15017	0.82301	0.20525	0.79475	0.41051	0.80292
GCGTCAGAGTTTCAGCTGGGT	1116.2	828.7/1061.9	-0.23942	0.82257	0.20538	0.79462	0.41075	0.80292
GAGGTGCAGTTTGGATGGCAC	2068	1953.4/1743.1	-0.16201	0.82243	0.20542	0.79458	0.41083	0.80292
GAGACCACGGGAAGGACGTCT	2430.4	7226.6/8229.5	1.6685	0.82185	0.68222	0.31778	0.63556	0.83227
GGGAGGTGAGTGCCAGTCCT	3003.8	9756.9/9688.7	1.6943	0.82134	0.68018	0.31982	0.63964	0.83227
GGACAGTGTTGAGATACTCG	3123	2766.2/3042.4	-0.10468	0.8203	0.20602	0.79398	0.41205	0.80292
GAATGCATTCTTTCATCCCCC	3143.9	2826.3/3028.1	-0.10302	0.81989	0.20614	0.79386	0.41228	0.80292
GTCGGCACGGTGTATAAGGTA	2111.5	1911.7/1883	-0.15423	0.81979	0.20617	0.79383	0.41234	0.80292
GCTCTGAAAAGGCCCTACGGC	1929.5	2072.6/1368.8	-0.16514	0.81949	0.20625	0.79375	0.4125	0.80292
GTACTTTCTTACTTGGTTATC	2721.9	2512/2495.3	-0.12056	0.81927	0.20632	0.79368	0.41263	0.80292
GCGGGGGGAACAGACACGTGA	2167.9	2038.4/1870.1	-0.14961	0.81915	0.20635	0.79365	0.4127	0.80292
GAGCCGGCTTGTGACAGTGAA	2332.2	1995.9/2242.2	-0.13819	0.81809	0.20665	0.79335	0.41331	0.80292
GACTGGGGCCATGCTAATTA	2694.6	2832.9/2127.5	-0.11954	0.81808	0.20666	0.79334	0.41331	0.80292
GAGAAGAAAAAAATGTCTACG	2000.4	1773.3/1815.6	-0.15667	0.81749	0.20682	0.79318	0.41365	0.80292
GAGATGGTCAGATCTAGTAGT	2783.1	2517/2627.3	-0.11372	0.81724	0.2069	0.7931	0.41379	0.80292
GCCTAGTGAGAGTGGCACTG	2623.7	2679.5/2146.1	-0.12083	0.81696	0.20698	0.79302	0.41395	0.80292
GAGCACGTAATGTCCGTGGAT	2849.2	2808.8/2473.1	-0.10946	0.81661	0.20708	0.79292	0.41415	0.80292
GAAGGGAGAGTGTCTAAACAA	2319.3	1890/2331.1	-0.13599	0.81658	0.20708	0.79292	0.41417	0.80292
GCTTTGAGTACTGACTGATC	2691.3	2229.3/2736.2	-0.11632	0.81633	0.20715	0.79285	0.41431	0.80292
GAACAGACACGTGAAGGCATG	2100.2	1678.2/2112.4	-0.14803	0.81624	0.20718	0.79282	0.41436	0.80292
GAAGGGTTAAGTTGAGGCAAG	3177.7	2671.2/3281.9	-0.094327	0.81614	0.20721	0.79279	0.41442	0.80292
GCATCAGGGCACGGTAGAAGT	1823.2	1506.5/1748.9	-0.16356	0.81497	0.20754	0.79246	0.41509	0.80292
GGCCTAAAGGAAGGGCCTGG	1705.6	5265.7/5192.8	1.6157	0.8142	0.68195	0.31805	0.6361	0.83227
GAACGTTTACACCGACTAGCC	2493.2	1914.2/2668.8	-0.12166	0.814	0.20782	0.79218	0.41565	0.80292
GCTCAGGTGCAGCCCAGCCGT	1277.2	4143.5/3499.2	1.5803	0.81398	0.68444	0.31556	0.63113	0.83227
GCCCTTGCTTACAGATTGCAT	2957.1	2861.3/2659.5	-0.099265	0.81385	0.20787	0.79213	0.41573	0.80292
GCATGCCCTTCGGCTGCCTCC	2050.3	1941.7/1763.9	-0.14605	0.81363	0.20793	0.79207	0.41586	0.80292
GTCAGTGGGGAGTAAGTACCG	2193.7	2011.7/1981.9	-0.13557	0.81268	0.2082	0.7918	0.4164	0.80292
GAAAATTCAGCTTCTCGACGG	2213	1827.5/2205.6	-0.13403	0.81247	0.20826	0.79174	0.41652	0.80292
GAGTATGAGACTCATAGGGTG	1858.6	5537.5/5917.1	1.6231	0.81156	0.68003	0.31997	0.63994	0.83227
GTGCACCCCAGCAGCTCCCAT	2738	2576.2/2521.1	-0.10338	0.81081	0.20874	0.79126	0.41747	0.80292
GAAGTGTGTGCATAGCAGGGT	2776.7	2777.9/2408.6	-0.098582	0.80928	0.20918	0.79082	0.41836	0.80292
GGCCTGTCGTCCGGTCTGGG	1845.8	6092.7/5250.9	1.6191	0.80894	0.67894	0.32106	0.64212	0.83331
GATTCGACAGCCCTGCCCACT	2490	7546.7/8142.8	1.6552	0.80838	0.67605	0.32395	0.6479	0.83449
GAAGCTCATCCCCTGGCTTAG	2164.7	1715.8/2247.2	-0.12749	0.80762	0.20965	0.79035	0.41931	0.80292
GCCCGGCGAGTCGGGCTCTGG	1950.5	6720.5/5296.8	1.6227	0.80638	0.67732	0.32268	0.64536	0.83449
GCTGCAAAGCTGTCCCATCA	2409.5	8039.4/7073.6	1.6486	0.8063	0.67541	0.32459	0.64917	0.83449
GCGCAGGCCTTATTACACACT	2047.1	1823.3/1913.8	-0.13158	0.80604	0.21011	0.78989	0.42022	0.80292
GAAGAAGGGCCGTACCCGAAA	2383.7	2205.2/2206.3	-0.11189	0.80595	0.21014	0.78986	0.42027	0.80292
GAAATCCTGCATGGCGCCGTG	2245.2	2016.7/2121.7	-0.11769	0.80496	0.21042	0.78958	0.42084	0.80292
GAGCTTTCGAAATTGAGTGTC	2277.4	2237.7/1966.1	-0.11564	0.80485	0.21045	0.78955	0.4209	0.80292
GCGAGTTATGCGGGGGGCGGC	1359.4	3938.4/4171.8	1.5761	0.80407	0.67954	0.32046	0.64091	0.83227
GCAGCAGAGACCCACACTACC	2544.8	2069.3/2681	-0.099479	0.80389	0.21073	0.78927	0.42146	0.80292
GATCTACTTGGCACTCGCTGG	3066.6	3208.1/2616.5	-0.07446	0.80349	0.21085	0.78915	0.42169	0.80292
GAAATGCATCAGGTCCTTTG	2507.7	7405/8332.1	1.6493	0.80286	0.67353	0.32647	0.65295	0.83653
GTGCTGAAGAAGCCCTGCTGT	2955.5	2759.6/2847.4	-0.076147	0.80187	0.21132	0.78868	0.42263	0.80292
GCTGCGTGATGAGCTGCACGG	1866.7	1659.1/1741	-0.13485	0.80163	0.21138	0.78862	0.42277	0.80292
GCCCCCACGTGTGCCGCCTGC	1736.2	1476.5/1667.8	-0.14312	0.80115	0.21152	0.78848	0.42304	0.80292
GCAGGTAGTGCAGAGAGACA	2145.3	1756.6/2204.2	-0.11535	0.80072	0.21165	0.78835	0.42329	0.80292
GCCTTGACTATCTACCTGCA	2820.2	2735.4/2619.4	-0.074942	0.79807	0.21241	0.78759	0.42483	0.80292
GTGGGGCAGTGTTAATGGAAA	2453	2665.4/1934.6	-0.09287	0.79799	0.21244	0.78756	0.42488	0.80292
GAATCAGAGGCCTAGTGAGAG	2715.5	2743.7/2395.6	-0.079592	0.79793	0.21245	0.78755	0.42491	0.80292
GTTCAAATGAGACACCGCGTG	2842.7	2654.5/2759.9	-0.070445	0.79627	0.21294	0.78706	0.42587	0.80292
GCTTGTGTAGGATGAAGCTGG	2428.8	1973.4/2588.5	-0.090569	0.79613	0.21298	0.78702	0.42596	0.80292
GGTTTTACAGCCCCCAGGCA	2578.6	2291.9/2578.5	-0.082525	0.79597	0.21303	0.78697	0.42605	0.80292
GATGACCAGGTCTCAGTCAGC	2195.3	1855.8/2231.4	-0.10321	0.79593	0.21304	0.78696	0.42607	0.80292
GTATGTGTCTGGATGTTGGAT	4400.2	4314.4/4418.4	-0.011111	0.79534	0.21321	0.78679	0.42642	0.80292
GGTTGTCCAGGCTAATTTGG	2783.1	2472.8/2825.2	-0.071259	0.79526	0.21323	0.78677	0.42646	0.80292
GAAGAGCGAATCGATTTCGTG	2224.3	6918.9/6807.6	1.6251	0.79515	0.67114	0.32886	0.65772	0.83871
GTCATGGGGTAAGGTCTTCC	2705.8	8672.2/8301.2	1.6488	0.7948	0.66923	0.33077	0.66154	0.83948
GACCCAGGACCAAGCCACAGC	2860.4	2646.2/2818.7	-0.066027	0.79439	0.21348	0.78652	0.42697	0.80292
GAGGAAGAGGTCAGTCCTGG	2924.9	8921.5/9541	1.6578	0.79434	0.66833	0.33167	0.66333	0.84012
GCGTGAAGGCATGAGGCTCAG	1734.6	1885/1287.8	-0.12878	0.79361	0.21371	0.78629	0.42742	0.80292
GCTGTGGGGGTCCTGGTAGTG	2309.6	7793.5/6483.5	1.6275	0.79336	0.67	0.33	0.66001	0.83871
GTTATTGGAGCATGACCACGG	2504.5	2395.2/2344	-0.079831	0.7926	0.21401	0.78599	0.42801	0.80292
GCTGGTTGTGCATTTGCTGT	2723.5	2507.8/2688.2	-0.068063	0.79213	0.21414	0.78586	0.42829	0.80292
GACCTCTGTTGCTTATAATTT	2419.1	2197.6/2369.8	-0.083061	0.79194	0.2142	0.7858	0.42839	0.80292
GACATCTGAAGCTGGGGTCAT	2475.5	2225.2/2460.2	-0.07954	0.79166	0.21428	0.78572	0.42856	0.80292
GACTGCTGCTGACATCTCTTA	3195.5	3173.9/3015.9	-0.046113	0.79156	0.21431	0.78569	0.42862	0.80292
GGAAGAAACAGCCAATGGAC	2420.8	2257.7/2316.1	-0.082049	0.79146	0.21434	0.78566	0.42868	0.80292
GACACCGAAGCACCTGTACGT	2032.6	1952.5/1833.5	-0.10259	0.79045	0.21463	0.78537	0.42926	0.80292
GCCACAAGGACATGGACTTGG	1811.9	1648.2/1694.4	-0.11649	0.79007	0.21474	0.78526	0.42949	0.80292
GAGCAGCGATGCGACCCTCC	2188.8	2116.8/1994.1	-0.090665	0.78918	0.215	0.785	0.43001	0.80292
GTGACTCCGTCCAGTATTGAT	2647.8	2677.9/2384.2	-0.065077	0.78866	0.21516	0.78484	0.43031	0.80292
GCGGAGTCAGGGGGCCGTGCG	1088.8	2898.8/3395.2	1.5304	0.78806	0.67454	0.32546	0.65093	0.83502
GCACTGGCAAAGGGAGTGGA	2427.2	2546.1/2062.2	-0.075005	0.78796	0.21536	0.78464	0.43072	0.80292
GACAGCCCTCACGAGCCCGAA	2491.6	2079.3/2670.3	-0.069268	0.78673	0.21572	0.78428	0.43144	0.80292
GCTTCCACCTCGGGCACATTT	2076.1	1805.8/2090.2	-0.091826	0.78624	0.21586	0.78414	0.43173	0.80292
GTAATCAGGGAAGGGAGATA	2498.1	2429.4/2336.8	-0.067921	0.7862	0.21588	0.78412	0.43175	0.80292
GAAATTTACAGGGTGAGAGGC	1238.6	1063.8/1158	-0.15678	0.78613	0.2159	0.7841	0.43179	0.80292
GTTCTAGCATGGTGCCGACC	2457.8	2572.8/2127.5	-0.064589	0.78335	0.21671	0.78329	0.43342	0.80292
GAACGTAGCCTCTGACCCCTA	2936.1	2653.7/3055.3	-0.040669	0.78293	0.21684	0.78316	0.43367	0.80292
GTTCACATCCATCTGGTACG	2601.1	2425.3/2579.2	-0.055908	0.78265	0.21692	0.78308	0.43384	0.80292
GCCTAAAAGTTGCAGCCCCCA	1950.5	1988.4/1669.3	-0.092835	0.78257	0.21694	0.78306	0.43388	0.80292
GCATTTAGCTTGGTCTGAGGC	2396.6	2482.8/2098.1	-0.065342	0.78203	0.2171	0.7829	0.4342	0.80292
GTGAGAAATTTACAGGGTGAG	1621.9	1584/1412.6	-0.11426	0.78152	0.21725	0.78275	0.4345	0.80292
GACAGCGCTCTCGTGTACTAT	2697.8	2856.3/2361.9	-0.048195	0.78109	0.21738	0.78262	0.43475	0.80292
GAATGTGCTGTTGACACAGGT	2256.5	2217.7/2083	-0.069473	0.78012	0.21766	0.78234	0.43532	0.80292
GAGCTGCTGGGGTGCAGGAG	2175.9	2179.3/1963.3	-0.071076	0.7785	0.21814	0.78186	0.43627	0.80292
GTTTCCCCCTCTGGAGATGC	1936	1758.3/1896.6	-0.083183	0.77699	0.21858	0.78142	0.43717	0.80292
GTTCAGGCTTGGCCTGAAAAC	2208.2	6331.2/7072.2	1.6012	0.77654	0.6628	0.3372	0.67441	0.84776
GTTGTGCTCCTTGCTCACAGT	2604.4	2632/2420	-0.044048	0.7765	0.21873	0.78127	0.43745	0.80292
GGGATCTTAGGCCTGGAATG	2543.2	2526.1/2397.1	-0.047003	0.77643	0.21875	0.78125	0.4375	0.80292
GTGCTGCAAATACTCGGAATG	2934.5	2699.5/3056.8	-0.027981	0.77623	0.21881	0.78119	0.43761	0.80292
GCCACCCAGAGTGCCTGCCTC	2254.9	2443.6/1877.2	-0.061705	0.77598	0.21888	0.78112	0.43776	0.80292
GAATTTTGGTTTTCTGACCGG	2174.3	2283.5/1874.4	-0.064692	0.77509	0.21914	0.78086	0.43829	0.80292
GTTCAAACCGGGACACATGCG	2121.2	1798.3/2254.4	-0.065953	0.77407	0.21944	0.78056	0.43889	0.80292
GACACTCTCCCTTCTAGTGCT	2704.2	2356.9/2924.8	-0.034194	0.77389	0.2195	0.7805	0.439	0.80292
GCAAAGCCCTTAGCCTCTTCA	2541.5	2207.7/2729.1	-0.042136	0.77382	0.21952	0.78048	0.43904	0.80292
GTCCCTTGGCTCACTGAGAGG	1940.8	1800.8/1882.2	-0.075703	0.77321	0.2197	0.7803	0.4394	0.80292
GCAGGGTTGTCCAGGCTAATT	2213	2060.9/2195.6	-0.056294	0.77185	0.2201	0.7799	0.4402	0.80292
GACTGCTGCTGTCTTCTAAAT	2385.3	2361.9/2260.1	-0.045641	0.77133	0.22025	0.77975	0.44051	0.80292
GAATACGGTGGTCCAGAGCAC	2314.5	7521.7/6510.1	1.5995	0.7706	0.65966	0.34034	0.68069	0.84927
GACAAAGAGCTTGTGCAGGCT	2593.1	2472.8/2597.1	-0.032698	0.77022	0.22059	0.77941	0.44117	0.80292
GATTCTTTTCTGCCTGAGGGG	2053.5	1825/2108.8	-0.062149	0.76986	0.22069	0.77931	0.44138	0.80292
GCTGAATAACTTCTCTAGGG	2771.9	2878/2579.2	-0.022698	0.76952	0.22079	0.77921	0.44158	0.80292
GAGTATTAGGTACCTGCCCTA	2987.7	3214.8/2708.3	-0.012685	0.76941	0.22083	0.77917	0.44165	0.80292
GTAAGGTTTCTCTCTTTATTA	2623.7	2671.2/2475.2	-0.028013	0.76855	0.22108	0.77892	0.44216	0.80292
GTGAAGATTTATTAGGACCT	2644.6	2707/2488.1	-0.025878	0.76797	0.22125	0.77875	0.44251	0.80292
GCTACTTGGTTGCTTTAGGG	2103.5	1800.8/2251.5	-0.053989	0.76717	0.22149	0.77851	0.44298	0.80292
GTACGGGTGAGTGGAAAGTGA	2171.1	2189.3/2010.6	-0.048051	0.76619	0.22178	0.77822	0.44357	0.80292
GACCTGGCCCAGTGCATCTGT	2741.3	2928/2487.4	-0.017766	0.76615	0.22179	0.77821	0.44359	0.80292
GAAAGACCACATCTGAAGCTG	2316.1	2564.5/1951.8	-0.036524	0.76449	0.22229	0.77771	0.44457	0.80292
GCCGGAATGTCAGCCGAGGC	1605.8	1459.8/1571.8	-0.083152	0.76438	0.22232	0.77768	0.44464	0.80292
GTGATAGCTCAAAATCCCCCT	2449.7	2223.5/2579.2	-0.028771	0.76424	0.22236	0.77764	0.44473	0.80292
GAGAAGATGCACGAAGGCTGG	2214.6	2107.6/2199.2	-0.040412	0.76349	0.22259	0.77741	0.44517	0.80292
GAGAAATAAGGGTTTCAACCC	1939.2	5870.1/5641.7	1.5691	0.76337	0.658	0.342	0.68401	0.8513
GAGGAGTGTTATGAAAAGGCT	2238.8	2166.8/2192	-0.038744	0.76335	0.22263	0.77737	0.44526	0.80292
GCTGTCCCAATGGGAGCTGCT	2256.5	2392.7/2007	-0.036631	0.76276	0.2228	0.7772	0.4456	0.80292
GACTCTCAGCGACAGATGTGG	756.99	633.62/709.16	-0.17288	0.76268	0.22283	0.77717	0.44566	0.80292
GCGTTTTCAAAGCTCAGGTG	1708.9	1559.9/1701.5	-0.067498	0.76024	0.22355	0.77645	0.44711	0.80292
GAAAGCGACGTAGGCATACTT	2204.9	2101.8/2204.2	-0.034379	0.75998	0.22363	0.77637	0.44726	0.80292
GATGTCTGCAGTTGTGAGGCA	2736.4	2622.8/2827.3	-0.0059987	0.75979	0.22369	0.77631	0.44738	0.80292
GAGCGGGAGCCCAGCTGCTC	1496.3	4006/4659.4	1.5333	0.75945	0.65867	0.34133	0.68265	0.85066
GCGGGCGCGCCAGGAAAAAG	1987.5	1836.7/2013.5	-0.046027	0.75908	0.2239	0.7761	0.44781	0.80292
GAGCCCGCCACAGAATAGCTG	2150.2	2012.6/2185.6	-0.034691	0.75842	0.2241	0.7759	0.4482	0.80292
GCTTATCTCTGCAGTGTGTAA	2409.5	2208.5/2546.9	-0.019136	0.75798	0.22423	0.77577	0.44846	0.80292
GATCACTATGTGTCTGGATGT	2699.4	2892.1/2493.2	-0.0036067	0.75758	0.22435	0.77565	0.44871	0.80292
GTTGGGCCTGGATGAACTCA	2514.2	2336.9/2649.5	-0.012089	0.75717	0.22448	0.77552	0.44895	0.80292
GACTACTCCGGCAAATACTCG	2391.8	2270.2/2452.3	-0.018522	0.75714	0.22448	0.77552	0.44896	0.80292
GCTGGAGGGAGCACCTGGCT	2167.9	6660.5/6243.3	1.573	0.75582	0.65347	0.34653	0.69306	0.85673
GAGGAACCAAGGCTAGAAGCA	2192	1928.4/2376.3	-0.02637	0.75532	0.22503	0.77497	0.45006	0.80292
GCTTCGCACTTCTTACACTTG	2399.8	2224.3/2529	-0.013974	0.75495	0.22514	0.77486	0.45028	0.80292
GTCTGGGCGGCGGCGGCCGCC	249.65	238.44/170.66	-0.28617	0.75493	0.22515	0.77485	0.45029	0.80292
GAAGATCAAAGTGCTGGGCTC	2488.4	2363.6/2584.9	-0.0082215	0.75439	0.22531	0.77469	0.45061	0.80292
GTATGTCTGCAGTTGTGAGGC	2425.6	2355.2/2470.2	-0.0076686	0.75233	0.22593	0.77407	0.45185	0.80292
GATTGCTCCGCAATTTCTTGG	2097	2146.8/1972.6	-0.025899	0.75202	0.22602	0.77398	0.45204	0.80292
GACTTGATAGGCACCTTGGGA	2499.7	2583.7/2405	-0.0030958	0.75197	0.22603	0.77397	0.45207	0.80292
GAGATGCTGGAGGGAGCACC	2280.6	2610.3/1912.4	-0.012244	0.75051	0.22647	0.77353	0.45295	0.80292
GAGCCTCAGAGGACACACTGC	2333.8	2356.1/2282.4	-0.0090345	0.75039	0.22651	0.77349	0.45302	0.80292
GGGCTCCGGTGCGTTCGGCA	2543.2	7791/7463.7	1.5842	0.74951	0.64903	0.35097	0.70194	0.86237
GTTCCTTCTCTCTCTGTCATA	2356.3	2178.5/2522.6	-0.0035592	0.74812	0.22719	0.77281	0.45438	0.80292
GAGTAGAATAAAAGGCTGGGT	2269.4	2148.5/2369.1	-0.0067297	0.74722	0.22747	0.77253	0.45493	0.80292
GCGGCCGCCGCCGCCCAGAC	1510.8	4371.1/4291.5	1.5189	0.74706	0.6529	0.3471	0.69419	0.85758
GCACCAGCAGTTCAGCTGGAA	2140.5	5766.7/6852.8	1.5592	0.74617	0.64912	0.35088	0.70177	0.86237
GTTACCAGGCAGTCGCTCTCC	1629.9	1489/1667.8	-0.046307	0.74569	0.22793	0.77207	0.45586	0.80292
GAAGGTAAGGGCGTGTCTCGC	2237.1	1920/2544.8	-0.0030543	0.74425	0.22836	0.77164	0.45672	0.80292
GAGCTCCATCGCCGCGATAAT	1889.2	1846.7/1878.7	-0.020439	0.74191	0.22907	0.77093	0.45814	0.80292
GCTACTTGGAGGACCGTCGCT	1895.7	1968.4/1777.6	-0.01739	0.7405	0.2295	0.7705	0.459	0.80292
GACATAGTCGACGGCTCGATT	1734.6	1765/1638.4	-0.027634	0.7399	0.22968	0.77032	0.45936	0.80292
GAGTACCCCTAGGTATGGGGA	2482	7961.9/6746.7	1.5667	0.73824	0.64399	0.35601	0.71203	0.86944
GATGGCCCCAGCAGGCCGGAT	2596.3	7812.7/7589.9	1.5683	0.73527	0.64215	0.35785	0.71569	0.87232
GTGTTGGGTCACCTTCCATAG	2643	7811/7854.5	1.567	0.73263	0.64074	0.35926	0.71853	0.87379
GCGTGTCCTCTCTCCTCCAT	2058.4	6026/5924.2	1.537	0.73253	0.64312	0.35688	0.71376	0.87102
GCAGCGCCCGGAGCACTGCT	794.03	2219.3/2027.1	1.4178	0.72591	0.64964	0.35036	0.70072	0.86229
GAAACTGCACCTACGGGTGAG	2557.7	7609.2/7404.2	1.553	0.72494	0.63741	0.36259	0.72517	0.8761
GTGTGTGCCCTGTAACCTGAC	1175.7	1125.5/1149.4	-0.047718	0.72418	0.23448	0.76552	0.46896	0.80305
GAGCGTAAGGAGGGGGTTTGG	2230.7	6514.6/6392.5	1.5322	0.72146	0.63711	0.36289	0.72578	0.8761
GTGGCGTTGGCGGCGAGGCG	1721.7	5377.4/4343.1	1.4966	0.71759	0.63786	0.36214	0.72428	0.8761
GGACTTGCCACGGCAGCGCC	1378.7	3620/4008.3	1.4674	0.71498	0.63889	0.36111	0.72222	0.87498
GTGGGGCCATGAAGGCCTTCT	2155	6425.4/5889.8	1.5142	0.71092	0.63244	0.36756	0.73513	0.88101
GAGTGAGCTGCTATTCCACGT	2420.8	6643.8/7310.3	1.5268	0.71002	0.63084	0.36916	0.73832	0.88208
GATACGGCCGAAGCCCCTTCA	2166.3	5436.6/6915.9	1.5111	0.70806	0.63102	0.36898	0.73796	0.88208
GTTGGGACCAGAAGATTCCCA	2301.6	5759.2/7417.8	1.5169	0.7071	0.62995	0.37005	0.74011	0.88223
GTCGGGCGGACGCCGACGAGG	1410.9	3925.1/3783.1	1.4491	0.69887	0.63103	0.36897	0.73794	0.88208
GAGGGTGGCTGGGCCCAGGCT	1681.5	4895.5/4411.3	1.468	0.69782	0.62871	0.37129	0.74258	0.88361
GCTGAGCTTTGAAAACGCCCT	2137.3	5342.4/6705.1	1.4944	0.69673	0.62571	0.37429	0.74857	0.88739
GCTAATGCGGGCATGGCTGT	2467.5	7197.4/6838.5	1.5076	0.69403	0.62294	0.37706	0.75412	0.88942
GCGACATATTTCCTGTTCCCT	2902.3	8427.9/8295.5	1.5263	0.69367	0.62111	0.37889	0.75777	0.88988
GAGCGCTCTGGTTGCATCCCT	2718.7	7772.6/7798.6	1.5175	0.69292	0.62141	0.37859	0.75718	0.88988
GACCCCTGCACGTGGGCCGCC	1100	2803.8/3056	1.4125	0.69254	0.63065	0.36935	0.73871	0.88208
GATGCAGCCACCTCCATGCC	3079.5	8984/8806.7	1.5301	0.69131	0.61936	0.38064	0.76127	0.89185
GTGAGCGCCCGACGCGGCCG	1465.7	3845.9/4118	1.4413	0.68959	0.6262	0.3738	0.7476	0.88695
GCGGCGAGGCGGGGACTCGGG	1784.6	4667.9/5121.9	1.4552	0.68304	0.62097	0.37903	0.75806	0.88988
GCCTTTCATGCTCTCTTCCCC	2029.4	5622.5/5543.5	1.4596	0.6753	0.61585	0.38415	0.76829	0.89472
GCCCCCGGGAGAGCGACTGCC	1847.4	4573.7/5514.8	1.4487	0.67525	0.61682	0.38318	0.76636	0.89426
GTGGCCTAGGGATTAGCCACA	2111.5	5645.9/6006.7	1.4639	0.6751	0.61534	0.38466	0.76933	0.89472
GTGCGCGGTGGTTGTGGCGT	2316.1	6299.5/6491.4	1.465	0.66812	0.61093	0.38907	0.77813	0.89753
GACACCTTCCTCCCAGTGCC	2114.7	5555/6036.8	1.4541	0.66785	0.61176	0.38824	0.77647	0.89753
GAACGCGAGTCCGGTGGCTAG	1939.2	5480.8/5014.3	1.4357	0.66169	0.60966	0.39034	0.78068	0.89909
GCCTCCTCTTGCTGCTGGTGG	2274.2	5744.2/6719.4	1.4539	0.66163	0.60792	0.39208	0.78416	0.89982
GCTCGTGCGTCCGAGCCTGT	1259.5	3227.3/3361.5	1.3865	0.66136	0.6142	0.3858	0.77161	0.89634
GTTCTCAAGGGCGGCTGCCCT	2351.5	6185.3/6728	1.4568	0.66095	0.60723	0.39277	0.78554	0.89982
GACCATCCCAGTGGCGATGGA	2068	5887.6/5353.5	1.442	0.66091	0.60859	0.39141	0.78283	0.89982
GTAAGCCACTCTGTCCCTTCC	2594.7	7725.1/6601.8	1.4647	0.6585	0.60496	0.39504	0.79007	0.90262
GCGTTTCTTCTTTGCCCAGGA	2388.5	6716.3/6315.7	1.4475	0.65297	0.6031	0.3969	0.7938	0.90425
GAAACCACTGGTCCATCAGTG	1663.8	5172.3/3636.1	1.4039	0.65119	0.60615	0.39385	0.7877	0.90093
GACTTCAGTTCGGCGTAGTCA	2807.3	7224.9/8050.3	1.4436	0.63716	0.59342	0.40658	0.81317	0.91441
GAGAGCCGGAGCGAGCTCTTC	1907	4977.2/5084.6	1.3991	0.63669	0.59744	0.40256	0.80513	0.90946
GCTCGGGACTCCGGCCGCCT	1225.7	2850.4/3386.6	1.3466	0.63432	0.60123	0.39877	0.79753	0.90547
GCGGCCGCCGGGGCTAGCTC	1381.9	3991.8/3084.7	1.3557	0.63139	0.59841	0.40159	0.80317	0.90785
GCGCTGCCCCGGCCGTCCCGG	1024.4	3171.4/1948.2	1.3205	0.62966	0.60099	0.39901	0.79803	0.90552
GCGTTCTCCTTTCTCCAGGA	1937.6	5448.3/4713.1	1.3903	0.62923	0.59352	0.40648	0.81296	0.91441
GTACAAAAGGTGAACATCCT	2391.8	6396.2/6305.7	1.4085	0.62539	0.58923	0.41077	0.82155	0.92172
GCTCTGTGCTCTCACAGTGCC	1736.2	4678.8/4274.3	1.3659	0.62065	0.59044	0.40956	0.81912	0.91956
GTGCAGGTGTATGTGATTCTC	2767	7820.2/6960.4	1.417	0.61984	0.58478	0.41522	0.83045	0.92676
GCACAGAGCCAGCGGGCCTTT	2382.1	6507.1/6051.1	1.398	0.61838	0.58571	0.41429	0.82858	0.92655
GCACTGTGAGAGCACAGAGCA	2163.1	6303.6/4981.3	1.3828	0.61541	0.58529	0.41471	0.82943	0.92676
GAAAGAGTATATGTTCCCTCC	2169.5	5739.2/5547.1	1.3787	0.61233	0.58369	0.41631	0.83262	0.92839
GTTACAGGGCACACACAGATT	2689.7	7021.5/7155.4	1.3977	0.60884	0.57946	0.42054	0.84107	0.93169
GACAAAAGCGGTGCTATCCTT	2158.2	5344.9/5827.4	1.3716	0.60783	0.58145	0.41855	0.8371	0.9302
GCATGAAGAGGCCGATCCCCA	2850.8	7658.4/7413.5	1.4021	0.60742	0.57808	0.42192	0.84385	0.93204
GTACAGCTGCCCAGGTGGTTC	2519	6204.4/6951	1.3844	0.6048	0.57813	0.42187	0.84374	0.93204
GTTTCTTCCTCAGTCAGTTCC	2337	5885.1/6212.5	1.3716	0.60179	0.57744	0.42256	0.84511	0.93204
GGCCCTCCTCTTGCTGCTGG	2403	6242/6217.5	1.3739	0.60127	0.57686	0.42314	0.84629	0.93231
GAGTCCCGAGCTAGCCCCGG	2074.5	5731.7/4885.2	1.3551	0.59955	0.57767	0.42233	0.84467	0.93204
GGGGGCCCTCCTCTTGCTGC	1918.2	4748/4997.1	1.3444	0.59813	0.57785	0.42215	0.84431	0.93204
GCCAGCGTTTTCTTTCACTG	1702.4	4641.2/3920.8	1.3299	0.5971	0.57872	0.42128	0.84257	0.93204
GAAATATTTCTGCATGTCCTG	2726.8	7157.4/7038.5	1.3799	0.59579	0.57257	0.42743	0.85485	0.93774
GCAGGGTCTTCTCTGTTTCA	1235.3	3031.4/3008	1.2888	0.5927	0.58028	0.41972	0.83944	0.9304
GGCATGGCAGACCTGGCCTG	2029.4	5265.7/5017.2	1.3407	0.59139	0.57373	0.42627	0.85255	0.93766
GCTGCCCCGGCCGTCCCGGA	1528.5	3704.2/3865.6	1.3076	0.58985	0.57628	0.42372	0.84744	0.93255
GAAGGCCTTCATGGCCCCAGC	2496.5	6806.4/6006	1.3592	0.58852	0.56982	0.43018	0.86035	0.93985
GACGATCGGTAATGGTCTGTT	2966.7	7782.6/7629.4	1.3768	0.58748	0.56728	0.43272	0.86544	0.94086
GTGCGGGCATGGCTGTTGGGA	3031.2	7766/7940.6	1.3731	0.58347	0.56494	0.43506	0.87012	0.94251
GCGGGCGCTCACACCGTGCGG	1572	3637.5/4111.5	1.3009	0.58321	0.57254	0.42746	0.85491	0.93774
GTCCATCGCCACTGGGATGG	2272.6	5973.5/5540.6	1.3406	0.58299	0.56805	0.43195	0.8639	0.94086
GGCAGCGCTCCTGGCGCTGC	719.94	1393.1/1953.2	1.2155	0.58124	0.58108	0.41892	0.83785	0.9302
GCCTCTGGCAGCTGTTTCCT	2040.6	4582/5642.4	1.3245	0.58007	0.56781	0.43219	0.86438	0.94086
GCGGGGGGCGGAGGCTGCTG	2185.6	5161.5/5827.4	1.3295	0.57845	0.56615	0.43385	0.86769	0.94192
GATACCAGATGCGTCCGCTTG	2225.9	5242.3/5947.9	1.3294	0.57703	0.5652	0.4348	0.8696	0.94246
GCATTCGACAGCCCTGCCCAC	2606	7153.2/6046.1	1.3402	0.57281	0.56112	0.43888	0.87775	0.9472
GCTGCAGACATAAGGGGACTA	2496.5	6058.5/6507.2	1.3312	0.56996	0.56014	0.43986	0.87972	0.94825
GACTGCTCCCGGTCGCCCCTC	1422.2	3153.9/3710.7	1.2705	0.56986	0.56688	0.43312	0.86624	0.94086
GCTTTGAGACTCTCATTTCC	2551.2	6704.7/6144.4	1.3321	0.56897	0.55936	0.44064	0.88127	0.94825
GTTTTCTTGCTTCATCCTCTC	2747.7	7084/6801.9	1.337	0.56691	0.5574	0.4426	0.88521	0.94825
GCTCGTGCGTCCGAGCCTGTG	1407.7	3118.9/3631.1	1.261	0.56419	0.56407	0.43593	0.87186	0.94287
GTCTTCAGTTGTACAAGACTG	1852.2	4467/4579.8	1.2877	0.56255	0.55985	0.44015	0.88029	0.94825
GAAGAGGGAGCTCTGGGCTGC	2562.5	6349.5/6471.3	1.3225	0.56245	0.55588	0.44412	0.88824	0.9487
GAGCTCGCGCGGGCCGAGGCG	1723.4	3961.8/4351	1.2696	0.5557	0.55715	0.44285	0.88569	0.94825
GTGCGAAGGGCCTTGCCGCAA	2195.3	5832.6/4941.2	1.2947	0.55519	0.55392	0.44608	0.89216	0.94996
GTTCTTGTCCCCCCCAGCTTG	2114.7	5072.3/5273.9	1.2901	0.55485	0.5542	0.4458	0.8916	0.94987
GTCCTTGCTCACAGTTGGGCC	1712.1	4517/3727.2	1.2671	0.55452	0.55662	0.44338	0.88676	0.94825
GAGTATTGTGGTGTCGTCAAC	1620.3	4013.5/3751.6	1.2602	0.55382	0.55693	0.44307	0.88614	0.94825
GATTTTGGGGGGTTGGGGTGA	2578.6	6420.4/6357.3	1.3086	0.55303	0.55082	0.44918	0.89835	0.95323
GACGGCCGGGGCAGCGCTCC	2018.1	4073.5/5742.8	1.2818	0.55266	0.55361	0.44639	0.89277	0.95011
GAGGATCGTGTACCGGGGACG	2596.3	6209.4/6650.6	1.308	0.55217	0.55028	0.44972	0.89944	0.95323
GTGTGTTCCCGGACATAGTCC	2565.7	6827.2/5865.4	1.3062	0.55183	0.55025	0.44975	0.8995	0.95323
GTGCTGGGCTCCGGTGCGTT	2214.6	5005.6/5830.3	1.2903	0.55176	0.552	0.448	0.89599	0.95252
GAAGATCCCGTCCATCGCCAC	2391.8	6043.5/5717.7	1.2975	0.5511	0.55071	0.44929	0.89857	0.95323
GACTCGGGCGGACGCCGACG	1494.6	3360.7/3726.5	1.2448	0.54927	0.55556	0.44444	0.88889	0.9487
GCTGGTGGTGGCCCTGGGGAT	2742.9	6785.5/6775.4	1.3054	0.54669	0.5467	0.4533	0.9066	0.95487
GTTTCTTGCTTCATCCTCTCA	2657.5	6121.1/6974.7	1.3006	0.54583	0.54663	0.45337	0.90674	0.95487
GCCCGCGCGAGCTAGACGTCC	1729.8	3850.9/4404.1	1.2542	0.54533	0.55166	0.44834	0.89667	0.95274
GAGGGTAGATGGCATCGACCC	2393.4	6235.3/5459.6	1.2884	0.54519	0.54757	0.45243	0.90486	0.95476
GCCGGAGTCCCGAGCTAGCCC	1955.3	4802.1/4608.4	1.2665	0.54492	0.54992	0.45008	0.90015	0.95341
GAAGCGTAAGGAGGGGGTTTG	2192	5159/5476.1	1.2781	0.54459	0.54833	0.45167	0.90334	0.95426
GCGGAGCTTGGAGTGGTTCTA	1958.5	4893.9/4525.3	1.2654	0.54412	0.54948	0.45052	0.90104	0.95385
GTGTTCACTGACTTACGTTTC	2230.7	5129.8/5690.5	1.2778	0.5432	0.54738	0.45262	0.90524	0.95476
GAGTTCCGTACTCTGGAGCC	2267.7	5594.2/5406.5	1.2779	0.54214	0.54662	0.45338	0.90677	0.95487
GTCTGCCACTGTTTCCCCCTC	2776.7	6903.1/6758.1	1.2983	0.54138	0.54372	0.45628	0.91256	0.95895
GCGACCCTCCGGGACGGCCG	987.31	2240.2/2264.4	1.189	0.54069	0.55635	0.44365	0.88731	0.94832
GTGTGCTCCTTGCTCACAGTT	2747.7	7020.6/6454.8	1.2937	0.53918	0.54267	0.45733	0.91465	0.96065
GAGGCCCTTCCTTTAGGCCAG	1596.1	3918.4/3600.3	1.2354	0.5386	0.54913	0.45087	0.90174	0.95389
GAGATCCCGTCCATCGCCACT	3470.9	9009.9/8260.4	1.3147	0.53654	0.5384	0.4616	0.92319	0.96178
GCGTTCCTGGCTGCCAGGTCG	1367.4	3036.4/3289.8	1.2093	0.53206	0.54764	0.45236	0.90471	0.95476
GAAGAAGCTGTCTTCCTTGAT	2817	7420.8/6269.1	1.2806	0.52928	0.53705	0.46295	0.92589	0.96337
GGCGGCCGCCGGGGCTAGCT	2061.6	5341.6/4450.7	1.2475	0.52919	0.54091	0.45909	0.91818	0.96129
GAGGGGCAGGGCTATCTTATG	2122.8	4495.3/5597.3	1.2489	0.52813	0.53997	0.46003	0.92005	0.96129
GCAGGGAGGCACAGTTCTGTC	2459.4	5906.8/5893.4	1.2621	0.5267	0.53736	0.46264	0.92528	0.96324
GTGCCCACTGCAGTGCTGTGG	2583.4	6300.3/6121.4	1.2652	0.52539	0.53604	0.46396	0.92792	0.96431
GTGTGGGTCTCTGCTGGGCG	3077.9	7256.6/7700.3	1.2805	0.52338	0.53277	0.46723	0.93445	0.96776
GATGCAGAGTAGTGACGTGCC	2288.7	5961/4901.7	1.2464	0.52164	0.53555	0.46445	0.92891	0.96431
GACTTACGGCACTCGCATGCC	2332.2	5464.9/5615.9	1.248	0.52137	0.53516	0.46484	0.92968	0.96431
GTGGGTCTCTGCTGGGCGCG	2119.6	5055.6/4925.4	1.235	0.51952	0.53538	0.46462	0.92924	0.96431
GTCCAATGCCATCCACTTGAT	2480.3	6254.5/5548.5	1.2502	0.51874	0.53297	0.46703	0.93407	0.96776
GAGGACTGCTGTTAACCAGTC	1600.9	3667.5/3715	1.2047	0.51868	0.53853	0.46147	0.92295	0.96178
GATCTCCTCCATCCTGGAGAA	2536.7	6590.4/5494.7	1.2519	0.51831	0.53245	0.46755	0.93509	0.96792
GTCAGGGAAACCCCCCATCG	1807.1	4021.8/4368.2	1.2145	0.51704	0.53609	0.46391	0.92782	0.96431
GCTGCTGCGGCCGCGCTGCGC	1175.7	2637.8/2630.8	1.1632	0.51221	0.53912	0.46088	0.92176	0.96178
GTAAGAGGCTCCACAAGCTG	2604.4	5723.4/6605.4	1.2427	0.51097	0.52815	0.47185	0.94371	0.97232
GTGCGACCCTCCGGGACGGCC	1860.3	4399.5/4181.1	1.2051	0.50927	0.53155	0.46845	0.9369	0.96929
GAGACTCTCATTTCCTGGCC	2415.9	5986/5357	1.2308	0.50847	0.52775	0.47225	0.9445	0.97263
GCTGCAGGCTGCACAGGCCCC	2351.5	5122.3/5851.8	1.2221	0.50484	0.52613	0.47387	0.94774	0.97547
GATTCGTGTACTAGGTGTTCT	2625.3	6329.5/6016	1.2331	0.50459	0.52458	0.47542	0.95084	0.9764
GATGACCAGGTCTCAGTCAG	2528.7	6415.4/5430.2	1.2276	0.50359	0.52452	0.47548	0.95097	0.9764
GCCAGGTCTCAGTCAGCGGGG	1845.8	4647.1/3735.8	1.1828	0.49594	0.52446	0.47554	0.95108	0.9764
GCAGACGTCCTTCCCGTGGTC	1913.4	4888/3820.4	1.1858	0.49558	0.52379	0.47621	0.95242	0.97678
GAGCTGGGCTCCCGCTCTGGT	1676.6	3779.2/3765.2	1.1693	0.49364	0.52449	0.47551	0.95103	0.9764
GCGCTGCGCCGGGGGCTGCC	1921.5	4687.1/4007.6	1.1775	0.49022	0.52083	0.47917	0.95834	0.98
GACCTGGTCATCCTCCTGTG	3256.7	7978.6/7292.3	1.2291	0.48874	0.51313	0.48687	0.97374	0.98603
GCAGAGGATGCTTGATTCCAG	2765.4	6089.4/6726.6	1.2121	0.48868	0.51521	0.48479	0.96957	0.98603
GAGGTCAAGCCGACCTCGAAC	1886	4054.3/4443.5	1.1713	0.4876	0.51965	0.48035	0.9607	0.98176
GTGTCCATCTTTCTCCAGGCC	2060	4509.5/4815	1.178	0.48626	0.51775	0.48225	0.9645	0.98414
GTGCACCGCGACCTGGCAGCC	2155	4737.1/5020.7	1.1785	0.48381	0.51582	0.48418	0.96837	0.98603
GCCAGCAGGACTTCTTTCCCA	2733.2	5869.3/6714.4	1.2026	0.48376	0.51266	0.48734	0.97468	0.98649
GAACCAGCAACAATTCCACCG	2312.8	4928.9/5589.4	1.1848	0.4833	0.5146	0.4854	0.9708	0.98603
GCTTGGGATTACGCTCCCTCA	2221	4648.7/5415.1	1.1795	0.48259	0.51475	0.48525	0.97051	0.98603
GGGAGCTCTGGGCTGCTGGC	2092.2	4424.5/4979.2	1.1678	0.47919	0.51368	0.48632	0.97263	0.98603
GTGGTAGTGTGGGTCTCTGCT	3387.1	8150.3/7574.1	1.2146	0.4779	0.50662	0.49338	0.98675	0.99469
GCCCCGTGAGTCCTCCTCTGT	1964.9	4304.4/4469.3	1.1583	0.47726	0.51346	0.48654	0.97308	0.98603
GACAGAGCCAGCGGGCCTTTT	1923.1	4757.1/3815.4	1.1559	0.4771	0.51367	0.48633	0.97267	0.98603
GACACGTGTACTTCTGACCTA	2660.7	5720.9/6404.6	1.1878	0.47666	0.5091	0.4909	0.98179	0.99119
GACAGCTTTGCAGCTGCAGG	1836.1	3858.4/4292.2	1.1498	0.47624	0.51382	0.48618	0.97237	0.98603
GAAGAAGTCCTGCTGGTAGTC	3052.1	7191.5/6801.2	1.1965	0.47357	0.50558	0.49442	0.98883	0.99516
GTTCTTGCTTCATCCTCTCAG	2691.3	6141.9/6046.8	1.1789	0.47071	0.50566	0.49434	0.98868	0.99516
GAGTAGACGGACGGTGAGCTG	2525.4	5643.4/5730.6	1.1708	0.46976	0.50598	0.49402	0.98804	0.99516
GTAAGAGGCTCCACAAGCTGG	2485.2	5155.6/5980.9	1.1636	0.46646	0.50437	0.49563	0.99126	0.99573
GTGTAAGAGGCTCCACAAGCT	2676.8	6552.9/5478.2	1.1679	0.46463	0.50236	0.49764	0.99527	0.99726
GTGGCAGCATGGAGTCCCTGC	2438.5	5452.4/5379.3	1.1509	0.46018	0.50115	0.49885	0.9977	0.99848
GTTCTCCTTTCTCCAGGATGG	2614	5715.9/5897.7	1.1512	0.45635	0.49808	0.50192	0.99615	0.99765
GACCTGCTCCCTCTAAGCCAG	2204.9	5370.7/4287.9	1.1307	0.45427	0.49924	0.50076	0.99848	0.99848
GAAGGCTAGAAGCATGGACTG	2673.6	6267/5599.4	1.1497	0.45423	0.49659	0.50341	0.99318	0.99641
GAATTCGCTCCACTGTGTTG	2879.8	6479.6/6343.7	1.1545	0.45271	0.49474	0.50526	0.98948	0.99516
GCCAGGAAGTACTTCCACCTC	2453	5219.8/5577.9	1.1378	0.45229	0.49668	0.50332	0.99337	0.99641
GTCCTCTGGATCCACAGGAAC	1734.6	3539.9/3910	1.1022	0.45127	0.50088	0.49912	0.99824	0.99848
GCTGCGGCCGCGCTGCGCCG	1219.2	2928/2180.5	1.0663	0.45005	0.50515	0.49485	0.9897	0.99516
GCTTACCTCGGGCCCAGGTG	1979.4	3962.6/4580.5	1.1093	0.44795	0.49722	0.50278	0.99443	0.99692
GCCTTCATGGCCCCAGCAGGC	1944	3950.1/4416.3	1.1052	0.44659	0.49671	0.50329	0.99343	0.99641
GAGGGATTAGCCACAAGGACA	2615.6	5398.2/6015.3	1.1252	0.44151	0.48978	0.51022	0.97957	0.98993
GAGTGGGGCGCTAAGTGGGGG	2085.7	4338.6/4600.6	1.0992	0.43925	0.49165	0.50835	0.98331	0.99218
GTTCAATGGGCTCTTCCAACA	2688.1	5470.8/6244	1.1234	0.43897	0.48798	0.51202	0.97596	0.98728
GAGCTGTCGGCCCCACAGGCT	2006.8	4500.3/4072.8	1.0945	0.43871	0.49189	0.50811	0.98377	0.99218
GGGCGCTCACACCGTGCGGG	2006.8	3790.9/4756.2	1.0901	0.43619	0.49048	0.50952	0.98097	0.99085
GAAACGGTACGACAGCGTGTG	2338.6	5007.2/5020.7	1.1	0.43342	0.4868	0.5132	0.97359	0.98603
GAGTCACTGGGGGACTTGCCA	2725.2	6469.6/5304	1.1109	0.43121	0.48343	0.51657	0.96685	0.98553
GAGGCAGCCACCAAATTAGCC	1855.4	3951.8/3854.8	1.0725	0.43044	0.48838	0.51162	0.97676	0.9876
GAGGTGAAAATCATGGGACTT	2253.2	5139.8/4440.7	1.0877	0.42856	0.48459	0.51541	0.96918	0.98603
GCAATGGACAGGCTTTCTGTA	2721.9	6742.2/4946.2	1.1021	0.42641	0.48073	0.51927	0.96147	0.98204
GATGGCCTGAGGCAGGCACTC	2346.7	5785.1/4186.8	1.0869	0.42593	0.48254	0.51746	0.96507	0.98422
GAGGGCTCATACTATCCTCCG	2428.8	4861.3/5480.4	1.0898	0.42571	0.48193	0.51807	0.96386	0.98398
GAGCAGGGTCTTCTCTGTTTC	864.9	1794.1/1639.9	0.98847	0.4227	0.49515	0.50485	0.9903	0.99526
GCCAGCAGTTCAGCTGGAAAG	1683.1	3950.1/3006.6	1.0468	0.42108	0.48454	0.51546	0.96909	0.98603
GAAGTTGAGAACTACTGGCCT	2825	6319.5/5760	1.096	0.42106	0.47719	0.52281	0.95438	0.97753
GAGGTGGCCTGTCGTCCGGTC	1375.5	3018/2572	1.0224	0.41785	0.48566	0.51434	0.97132	0.98603
GTGGTTGTGGCGTTGGCGGCG	2655.9	6286.1/4976.3	1.084	0.41773	0.47617	0.52383	0.95233	0.97678
GCGGAGAGGTCGCCTGCCGG	2050.3	4558.7/3978.2	1.0575	0.41667	0.47924	0.52076	0.95849	0.98
GATTCCAGTGGTTCTGCTTCA	3417.7	7189.9/7475.2	1.1011	0.41385	0.47043	0.52957	0.94085	0.97196
GCATGGGTGCGCAACGAGGCT	2068	4283.6/4297.3	1.0525	0.41345	0.47731	0.52269	0.95462	0.97753
GAGCCTGAACATAACATCCTT	2995.7	6431.2/6277.7	1.0846	0.41182	0.47111	0.52889	0.94222	0.97196
GTAAAGGGGACTCACCACGC	2768.6	5840.9/5816.7	1.0737	0.41001	0.4712	0.5288	0.94239	0.97196
GCACAGGTGGCACACATGGC	1889.2	4025.1/3704.3	1.0322	0.40686	0.4749	0.5251	0.94979	0.9764
GAGAAGCCCTGCTGTGGGATG	2713.9	5501.6/5847.5	1.0639	0.4057	0.46903	0.53097	0.93805	0.96998
GCCTGCCCACTGGGCCCAGAA	2175.9	4500.3/4460	1.0416	0.40484	0.47171	0.52829	0.94342	0.97232
GAGCAGCTGGGCTCCCGCTC	1435.1	2790.4/2962.8	1.0028	0.40455	0.47762	0.52238	0.95524	0.97767
GTCCCCGTGAGTCCTCCTCTG	1942.4	4118.5/3782.4	1.0238	0.40087	0.47111	0.52889	0.94222	0.97196
GTCCTCTCAGGGGTGACTGTT	1881.2	3969.3/3653.3	1.0182	0.39944	0.47077	0.52923	0.94154	0.97196
GACCTGGCCTGTGGCCTCTG	2135.7	4012.6/4678	1.0244	0.39646	0.46723	0.53277	0.93445	0.96776
GAATCGGTCTGAGGTGTAGCT	2788	6133.6/5354.9	1.0426	0.393	0.46139	0.53861	0.92277	0.96178
GCTTTCTGGGCCCAGTGGGCA	2179.2	4510.3/4315.2	1.0176	0.39178	0.46427	0.53573	0.92853	0.96431
GTTGGAATGGCCCTATCGTAC	2903.9	6377.8/5598	1.0438	0.3916	0.46	0.54	0.91999	0.96129
GAGGTCAGTCCTGGGGGTGA	2594.7	5126.5/5486.1	1.0319	0.39082	0.46118	0.53882	0.92235	0.96178
GAATCTTACTCGTCCTCCTTG	2633.4	5313.2/5430.2	1.0282	0.38816	0.45944	0.54056	0.91888	0.96129
GAAGGCATGAGGCTCAGTGGC	2436.9	5120.6/4750.4	1.0179	0.38648	0.45961	0.54039	0.91922	0.96129
GTCCGGCCGCCTCGGCCGCGT	758.6	1523.2/1335.9	0.91323	0.38572	0.47676	0.52324	0.95353	0.97741
GCATTTGCTGTGGGTTCCCTC	2370.8	5831.8/3744.4	1.0138	0.38563	0.45952	0.54048	0.91904	0.96129
GAGCCCTTCCAAAAGGTAAGT	1866.7	3982.6/3422.5	0.98764	0.38325	0.4617	0.5383	0.9234	0.96178
GCAGCTGGGCTCCCGCTCTGG	2151.8	4390.3/4193.3	0.99571	0.38074	0.45816	0.54184	0.91631	0.96129
GTCACACCGTGCGGGGGGCGG	1998.8	4127.7/3795.3	0.98658	0.37941	0.45849	0.54151	0.91699	0.96129
GAGAGCGCAGCCAGCAGCGCC	1802.3	3333.2/3748	0.97377	0.37752	0.45896	0.54104	0.91792	0.96129
GTGTCCACGCATTCCCTGCCT	2525.4	5017.2/5114	1.0039	0.37743	0.45389	0.54611	0.90778	0.95543
GCACACGAGTTATGCGGGGGG	1699.2	3373.2/3276.9	0.9681	0.37728	0.45971	0.54029	0.91942	0.96129
GGGTTTGGGGGCAGCTGACC	2741.3	5729.2/5290.4	1.0069	0.37511	0.45135	0.54865	0.90269	0.95408
GTAGAGGGAGCAGGTTGTTTA	2778.3	5755.1/5419.4	1.0077	0.37488	0.45102	0.54898	0.90203	0.95389
GCAGGAGGGGAGTCCGTGACG	2040.6	3405.7/4627.8	0.97665	0.37319	0.45463	0.54537	0.90925	0.95648
GCGGACGACAGGCCACCTCGT	1636.4	3389.8/2929.8	0.94892	0.36883	0.45547	0.54453	0.91094	0.95775
GAGCGATCTGGACACTCTCCA	2976.4	6204.4/5632.4	0.99139	0.36336	0.44333	0.55667	0.88667	0.94825
GTGGAGGAGATCTCGCTGGCA	3187.4	6518.7/6192.4	0.99541	0.36227	0.44169	0.55831	0.88338	0.94825
GAGCAGCCTCCGCCCCCCGCA	2219.4	4539.5/4115.1	0.96297	0.36219	0.44705	0.55295	0.8941	0.95101
GTTCTCACTTCATCTGTCCA	3015.1	5583.3/6389.6	0.98927	0.3617	0.44218	0.55782	0.88436	0.94825
GATAGCCCACAGCTGAGAATG	2464.2	5328.2/4321.6	0.96908	0.36058	0.44454	0.55546	0.88908	0.9487
GTGAGAGTGGCACTGGGGGG	2446.5	4585.4/4951.9	0.96256	0.35758	0.44292	0.55708	0.88583	0.94825
GCAGCGTGTCCCACCAGAGC	2050.3	4086/3819	0.94658	0.35732	0.44545	0.55455	0.89089	0.94987
GTAAGGTAAGGTCCCTGGCAC	2277.4	4972.2/3845.5	0.95271	0.35576	0.44295	0.55705	0.8859	0.94825
GACTAGGGCAGTGTGTCTGCA	3003.8	5586.7/6241.2	0.97709	0.35574	0.43877	0.56123	0.87753	0.9472
GTCCATCGCCACTGGGATGGT	2465.8	4808.8/4772.7	0.95788	0.35485	0.44122	0.55878	0.88243	0.94825
GAGCTGTACCCCTGGTATGGC	2345.1	4403.6/4676.6	0.95281	0.35451	0.44178	0.55822	0.88356	0.94825
GACTAGCCTGTTCGCGAGTAG	2259.7	4213.5/4509.5	0.9484	0.35391	0.442	0.558	0.884	0.94825
GCTAGACGTCCGGGCAGCCCC	1476.9	2860.4/2661.7	0.90216	0.34889	0.44566	0.55434	0.89133	0.94987
GCGTGGAGAGCATCCAGTGGC	1161.3	2175.1/2104.5	0.88125	0.34848	0.4492	0.5508	0.89841	0.95323
GGCTGCCTTTCTGGGCCCAG	1926.3	3645.8/3651.9	0.92126	0.34711	0.44052	0.55948	0.88104	0.94825
GCTGCCTCCTGGACTATGTCC	2506.1	4902.2/4741.8	0.9439	0.34709	0.43647	0.56353	0.87294	0.94351
GTACCCCTGGTATGGCAGGTG	2462.6	4566.2/4899.6	0.94224	0.34702	0.4367	0.5633	0.87339	0.94351
GAACCTGGCGGCCCACGTGCA	2662.3	4837.2/5383.6	0.94047	0.34276	0.43303	0.56697	0.86606	0.94086
GGGTCCTGCCTGAGGAGACC	2388.5	4396.1/4707.4	0.93001	0.34222	0.43437	0.56563	0.86875	0.94205
GTTATTTAACGAGGTCCACAG	2641.4	5001.4/5098.2	0.93466	0.34022	0.43167	0.56833	0.86334	0.94086
GATGGACGGGATCTTAGGCC	2444.9	4512/4764.8	0.92356	0.33802	0.43157	0.56843	0.86314	0.94086
GTTCAACAGGTGTTGCCTACG	2733.2	5329/5103.9	0.93223	0.33757	0.4296	0.5704	0.8592	0.93944
GACCTGCCCGGCAGGAGTCAT	2026.2	3777.5/3819.7	0.9064	0.33743	0.43413	0.56587	0.86827	0.94203
GTCTGCAGTCGTAAGTGTTTT	1823.2	3511.6/3279.8	0.89684	0.33709	0.43558	0.56442	0.87117	0.94263
GCTGATCCCTCATGGGGTGAC	2221	4306.1/4059.9	0.913	0.33684	0.43237	0.56763	0.86473	0.94086
GGCTTCCTGGAGGGAGGGAG	2399.8	4366.1/4695.9	0.91663	0.33537	0.43032	0.56968	0.86063	0.93985
GCCTCTCAGGGGTGACTGTTT	2010	3882.6/3621.8	0.90017	0.33465	0.43264	0.56736	0.86529	0.94086
GCCGATGAGAATTGGGTGCTA	1987.5	3818.4/3595.3	0.89889	0.33448	0.43273	0.56727	0.86545	0.94086
GGTCTTCCTGATTGATAGCC	2725.2	5240.7/5105.4	0.92442	0.33386	0.42748	0.57252	0.85495	0.93774
GTGGAAAGTGCAGGTGCATCA	2746.1	5264/5156.3	0.92369	0.33319	0.42697	0.57303	0.85393	0.93774
GTCTGCTCACATTTCCTTGCC	2356.3	3902.6/4957.6	0.91052	0.33312	0.42929	0.57071	0.85857	0.93944
GCTGGTAGTCAGGGTTGTCC	2362.8	4668.8/4214.1	0.91025	0.33288	0.4291	0.5709	0.85821	0.93944
GAGCTTCTTAGTGCTTCTGCT	3152	6063.5/5959.4	0.93124	0.33111	0.42363	0.57637	0.84727	0.93255
GTGCTGACTATGTCCCGCCAC	2195.3	3965.9/4205.5	0.89588	0.32885	0.4279	0.5721	0.8558	0.93815
GACAAAAAACTACGGTGATTA	1952.1	3782.5/3433.2	0.88581	0.32871	0.42966	0.57034	0.85932	0.93944
GCAAAGCTGTATTTGCCCTCG	2312.8	4509.5/4122.3	0.89971	0.32858	0.42693	0.57307	0.85385	0.93774
GGATGCTCTCCACGTTGCAC	3255	5637.5/6746.7	0.92754	0.328	0.42131	0.57869	0.84262	0.93204
GGAGCACCTGGCTTGGACAC	3018.3	5507.5/5899.1	0.91784	0.32644	0.42155	0.57845	0.84311	0.93204
GTAAACCAGTCCGTTCCCAAA	2807.3	5664.2/4797.7	0.89766	0.3197	0.41871	0.58129	0.83742	0.9302
GAAGTGACGGTGTCATGCGGG	2652.7	4899.7/4947.6	0.89203	0.31928	0.41934	0.58066	0.83868	0.9302
GATAGGCACCTTAAGGGTCTC	756.99	1489/1132.9	0.79148	0.31925	0.43953	0.56047	0.87907	0.94811
GTGCGTCAAGACCTGCCCGGC	924.49	1419.8/1809.8	0.80397	0.31771	0.43535	0.56465	0.87071	0.94263
GTACTTTCTTAACAATGCTGT	2527.1	4104.3/5228.7	0.88463	0.31766	0.41915	0.58085	0.83831	0.9302
GTGTCCTTGTGGCTAATCCCT	2989.3	5409.9/5704.1	0.89428	0.31559	0.41531	0.58469	0.83062	0.92676
GACCAAAGCTGTATTTGCCCT	2630.1	4767.1/4920.4	0.88074	0.31422	0.4165	0.5835	0.833	0.92839
GCTGCAGTTGTGAGGCAGGGG	2101.9	3950.1/3672.7	0.85835	0.31229	0.41892	0.58108	0.83784	0.9302
GAAGCTGGGGTCATGGGGTA	3327.5	6578.8/5787.3	0.89366	0.31109	0.41098	0.58902	0.82196	0.92172
GAGCGCCCGACGCGGCCGAGG	1543	2289.4/3200.9	0.83075	0.31094	0.42309	0.57691	0.84619	0.93231
GTGGAGGTCCGTCCTGTTTTC	2525.4	5234/4000.4	0.87022	0.3108	0.41513	0.58487	0.83027	0.92676
GATCGTCATGAGCCGGCTCCC	1953.7	3595.8/3416.7	0.84341	0.30793	0.41754	0.58246	0.83507	0.92967
GCCCGGACGTCTAGCTCGCG	951.87	1763.3/1517.3	0.78446	0.30659	0.42852	0.57148	0.85703	0.93899
GTTCTCATTCCTTCCCCAGGC	2167.9	3745/4029.8	0.84222	0.30337	0.4132	0.5868	0.82639	0.92462
GCCTGAACAGAGTTTCCATGA	2262.9	4231.1/3903.6	0.84562	0.30335	0.41249	0.58751	0.82499	0.92356
GCCAGCTTCAGATGTGGTCTT	2174.3	3977.6/3796	0.83773	0.30112	0.41183	0.58817	0.82366	0.9231
GCTGCCTCCTGGACTATGTC	2577	4864.7/4426.3	0.8499	0.30044	0.40871	0.59129	0.81741	0.91816
GAACGACAGATCAATTTCCA	3163.2	5795.9/5704.8	0.86204	0.29837	0.40423	0.59577	0.80846	0.91131
GCGTGATGAGCTGCACGGTGG	1774.9	3008.8/3223.1	0.8116	0.29631	0.41229	0.58771	0.82459	0.92356
GTTCCTCCTCTCAGTGAGCCA	2211.4	4076/3770.2	0.82677	0.29532	0.40814	0.59186	0.81629	0.91741
GTGTTTTCACCAGTACGTTCC	2773.5	4759.6/5200.7	0.84427	0.29508	0.40436	0.59564	0.80873	0.91131
GTGGGACCAGAAGATTCCCAA	2341.8	3989.3/4289.4	0.82149	0.29075	0.40452	0.59548	0.80904	0.91131
GAGGATTTCCTTGTTGGCTTT	3015.1	5656.7/5141.2	0.84028	0.29018	0.40012	0.59988	0.80025	0.90598
GTTGTTCCTCCACCTCATTCC	2335.4	3932.6/4305.1	0.81832	0.28938	0.40376	0.59624	0.80751	0.91112
GAACCACGGCATTGAGAGGTG	2008.4	3876.7/3149.3	0.80632	0.28927	0.40615	0.59385	0.81229	0.91441
GAGATGATTCTTTTCTGCCTG	2531.9	4324.4/4624.9	0.82133	0.28784	0.40154	0.59846	0.80308	0.90785
GTTGGGATGGAGGACCTGCTG	2581.8	4849.7/4250.6	0.81729	0.28529	0.39971	0.60029	0.79942	0.90556
GCGCCGCCCAGACCGGACGAC	789.2	1238.9/1376.7	0.72796	0.28518	0.4194	0.5806	0.8388	0.9302
GCCAGACAGGACCCATCAGCC	2169.5	3955.1/3603.2	0.80041	0.28375	0.40163	0.59837	0.80326	0.90785
GAGTTGAGAACTACTGGCCTA	2900.7	5136.5/5116.8	0.82139	0.283	0.39647	0.60353	0.79294	0.90423
GACTGACTGATCAGGGCTGTT	2414.3	4298.6/4148.1	0.80652	0.28275	0.3993	0.6007	0.79859	0.90556
GTTTGGGCTGGCCAAACTGCT	2493.2	4538.7/4194	0.80816	0.28236	0.39854	0.60146	0.79709	0.90547
GTGAGCTTGTTACTCGTGCCT	2754.1	5118.1/4561.8	0.81317	0.28112	0.39619	0.60381	0.79238	0.90422
GTGCCCAGCAGGCGGCACACG	1668.6	2988.8/2707.6	0.77106	0.27939	0.40339	0.59661	0.80679	0.91081
GATGGAGGACCTGCTGTGGCT	3277.6	5971/5601.6	0.81981	0.278	0.39152	0.60848	0.78303	0.89982
GTGCTGTTGACACAGGTGGGC	2272.6	3952.6/3912.9	0.79094	0.27777	0.39733	0.60267	0.79466	0.90425
GTGGCAGCTGTTTCCTCGGTC	1963.3	3474.9/3267.6	0.77966	0.27769	0.3997	0.6003	0.79939	0.90556
GCAGTCTCCAGTGTCCAAGCC	2494.8	5028.1/3646.2	0.79755	0.27751	0.39565	0.60435	0.79131	0.90352
GCTTCTTCATCCATCAGGGCA	2668.8	4959.7/4344.6	0.80148	0.27695	0.39422	0.60578	0.78844	0.90126
GAGCCGGAGCGAGCTCTTCG	2254.9	3795/3989.6	0.78733	0.27639	0.39664	0.60336	0.79329	0.90423
GCTGCTCACATTTCCTTGCCT	2617.2	4507.8/4585.5	0.79653	0.27539	0.39361	0.60639	0.78722	0.9009
GAGTCAGGGGGCCGTGCGCGG	1808.7	3148.1/2977.2	0.75947	0.27123	0.39725	0.60275	0.7945	0.90425
GACAAACCGAGGGGGGGTCTA	1712.1	3249/2526.1	0.75375	0.27046	0.39772	0.60228	0.79544	0.90462
GCGTTTTCAAAGCTCAGGTGG	1636.4	3148.9/2354.8	0.74953	0.27005	0.39823	0.60177	0.79647	0.90528
GATGATCTGCAGGTTTTCCAA	3068.2	5177.3/5481.1	0.79632	0.26986	0.38772	0.61228	0.77544	0.89753
GTGGGACAGCTTTGCAGCTGC	2734.8	4556.2/4877.3	0.78613	0.26924	0.38923	0.61077	0.77846	0.89753
GGAGCAGCGATGCGACCCTC	2726.8	4766.3/4632.8	0.78511	0.26889	0.38907	0.61093	0.77813	0.89753
GTGAGTGGGTCGAGGAGGTTG	2775.1	4166/5405.8	0.78604	0.26871	0.38867	0.61133	0.77734	0.89753
GTCTAGCCGTGTCATGAAATG	2132.5	3538.2/3704.3	0.7637	0.26758	0.39235	0.60765	0.78469	0.89982
GTTTGGGGGCAGCTGACCTGG	2198.5	4076/3397.4	0.76497	0.26713	0.39157	0.60843	0.78315	0.89982
GACCCACTCTGTCTCCGCAG	2829.8	4999.7/4742.5	0.78332	0.26685	0.38724	0.61276	0.77448	0.89752
GCTTTAAGTGAATGTAGGCCC	478.35	790.35/718.48	0.65619	0.26662	0.41754	0.58246	0.83508	0.92967
GATGCGACCCTCCGGGACGGC	1961.7	3413.2/3202.3	0.75343	0.26573	0.39265	0.60735	0.78529	0.89982
GGAACTCAGCACCTCCCCTC	2509.3	4086/4483	0.77158	0.26566	0.38851	0.61149	0.77702	0.89753
GATCAGGCCTTGTCCGTGATT	2457.8	4432/3935.1	0.76712	0.26438	0.38809	0.61191	0.77617	0.89753
GGTCGAGGAGGTTGAGGAGC	2092.2	3313.1/3750.1	0.75505	0.26432	0.39073	0.60927	0.78146	0.89945
GCTGGCCAAACTGCTGGGTG	2499.7	4301.9/4206.9	0.76698	0.26375	0.38744	0.61256	0.77487	0.89752
GTTGGGGGCAGCTGACCTGGA	2697.8	4557.9/4622.8	0.76661	0.26108	0.38458	0.61542	0.76915	0.89472
GGAGACTGGCTGCTGCTGAG	2731.6	5043.1/4257.8	0.76741	0.26102	0.38434	0.61566	0.76867	0.89472
GTGTAAGAGGCTCCACAAGC	2317.7	3885.9/3932.3	0.7539	0.26044	0.38672	0.61328	0.77343	0.89713
GACAAGAACGGGCAGACCATT	2283.8	3927.6/3760.9	0.75098	0.25962	0.38648	0.61352	0.77295	0.89713
GACGGTTATGGTCTCATGGGG	1552.6	2217.7/2908.3	0.72275	0.2595	0.39291	0.60709	0.78583	0.89982
GACAAGCCACAAGTCTTCCAG	2404.6	3820/4280.8	0.752	0.2584	0.38489	0.61511	0.76977	0.89472
GTGCTGCGGCCGCGCTGCGCC	1551	2732.9/2376.3	0.71951	0.25806	0.39208	0.60792	0.78416	0.89982
GATCCCAGCATGCGATGTGCC	2680.1	4472/4591.2	0.75754	0.25732	0.38244	0.61756	0.76488	0.89318
GTGTGGGGGTCCTGGTAGTGT	3437	6476.2/5270.3	0.77282	0.25591	0.37749	0.62251	0.75498	0.88967
GCGGGCCTTTTGGGAACGGAC	1583.2	2714.5/2487.4	0.71583	0.25572	0.39035	0.60965	0.78071	0.89909
GCCATGCCTTGTGCTCCCCCG	2319.3	3875.1/3879.9	0.7412	0.25481	0.38335	0.61665	0.7667	0.89426
GAATGGGAGCTGCTGGGGTGC	2643	4068.5/4817.8	0.74918	0.25412	0.38076	0.61924	0.76152	0.89185
GCAAAGCGTAAGGAGGGGGTT	2137.3	3891.7/3215.2	0.73319	0.25388	0.38417	0.61583	0.76835	0.89472
GCTAGTGAGAGTGGCACTGGG	2419.1	3840.9/4250.6	0.74168	0.25367	0.38197	0.61803	0.76393	0.89311
GAACTAGCCCGAGCAGCTTCG	1795.8	2797.9/3117.7	0.71956	0.25337	0.38682	0.61318	0.77364	0.89713
GTGCGAAGGCGCCACATCGTT	2422.4	4004.3/4088.6	0.74	0.2529	0.38148	0.61852	0.76296	0.8925
GAGGTGATGTCACTGCAGCCA	2854	4692.9/4908.9	0.75011	0.25209	0.37826	0.62174	0.75652	0.88967
GAAGAGGCTCCACAAGCTGGG	2222.6	4120.2/3238.2	0.72685	0.24986	0.38112	0.61888	0.76223	0.89216
GTGTGGGTCTCTGCTGGGCGC	2209.8	3726.7/3570.9	0.72326	0.24847	0.38039	0.61961	0.76078	0.89185
GGCAGCTGTTTCCTCGGTCA	2528.7	4630.4/3772.4	0.73226	0.24818	0.37794	0.62206	0.75589	0.88967
GTTTGCGGTCCCACGTGAGGC	2235.5	4020.1/3359.4	0.72265	0.24784	0.37982	0.62018	0.75963	0.8912
GCAGTGTGCTGCAGGCTGCAC	2496.5	4331.1/3953.1	0.73025	0.24771	0.37788	0.62212	0.75575	0.88967
GTAGCCACAAGGACATGGACT	2796	4795.5/4522.4	0.73642	0.24685	0.37546	0.62454	0.75092	0.88851
GGGGTTGGGGTGATGGCTAA	3456.4	6238.6/5400.8	0.75152	0.2467	0.37184	0.62816	0.74368	0.88389
GAGCCTGCAGCACACTGGTTG	2926.5	5049.8/4718.2	0.73868	0.24641	0.37443	0.62557	0.74886	0.88739
GTTGGGGCTCTGGATACCGTG	2597.9	4340.3/4278.6	0.72992	0.24634	0.37638	0.62362	0.75277	0.88942
GTTGGACAGCCTTCAAGACC	2390.2	4348.6/3531.4	0.72087	0.245	0.37699	0.62301	0.75398	0.88942
GCTGAGGACCGACTTACCTTT	2615.6	4582.9/4070.7	0.72591	0.24441	0.37511	0.62489	0.75022	0.88848
GTGCAGGCTGCACAGGCCCCC	2262.9	3809.2/3603.2	0.7115	0.24263	0.3765	0.6235	0.753	0.88942
GTTGTCTGGTCCCTGCACCA	2921.7	4517.9/5148.4	0.72597	0.24106	0.37124	0.62876	0.74249	0.88361
GACACCTCTTTCCATTTCCTA	3628.7	6172.8/5950	0.74003	0.24041	0.36723	0.63277	0.73447	0.88074
GCTGCGCTCTGCCCGGCGAGT	1857	3073.9/2925.5	0.69152	0.23994	0.37827	0.62173	0.75655	0.88967
GACGGGCGGCTATCGCTGACT	2791.2	4765.5/4422.7	0.7187	0.23936	0.37099	0.62901	0.74198	0.88361
GAGGTCGGCCGAACATACGGT	2438.5	4016.8/3934.4	0.70497	0.23758	0.3722	0.6278	0.74441	0.88421
GACGGTGGGGATGGACCTACT	2907.2	4776.3/4778.4	0.71641	0.23718	0.36899	0.63101	0.73798	0.88208
GTAGAGCATGAGTGGGGGGC	1919.9	2947.2/3229.6	0.68556	0.23636	0.37557	0.62443	0.75113	0.88851
GCATTTGTCACGTTGTTTTA	2821.8	4745.5/4492.3	0.71073	0.23568	0.36859	0.63141	0.73718	0.88208
GTGGCGGCCCACGTGCAGGGG	2192	3531.6/3537.9	0.68908	0.23395	0.37185	0.62815	0.7437	0.88389
GCTGGTTGTGGCAGCAGTCAC	2050.3	3377.3/3208.1	0.68316	0.23338	0.37266	0.62734	0.74532	0.88476
GTTGGGAATTCGACTCGCCT	3071.4	5214.8/4840.8	0.71083	0.23323	0.36568	0.63432	0.73136	0.87859
GGCAGCGCCCGGAGCACTGC	1138.7	1679.1/1875.8	0.64195	0.23253	0.38243	0.61757	0.76487	0.89318
GCCAGATGGATGTGAACCCCG	2233.9	3369.8/3806.8	0.68349	0.23102	0.36977	0.63023	0.73954	0.88208
GAGTGTATCTTCCACCTGTCT	3214.8	5144.8/5335.5	0.70472	0.22938	0.36258	0.63742	0.72516	0.8761
GGATCTTTAGTGTTTTGCAG	3129.4	4983.9/5184.2	0.69991	0.22817	0.36231	0.63769	0.72461	0.8761
GAATAACTTCTCTAGGGTGGC	2283.8	3414.9/3879.9	0.67516	0.22687	0.3669	0.6331	0.7338	0.88047
GAATCGACTCGAACTTCGTGT	2577	3726.7/4546.8	0.6826	0.22654	0.36463	0.63537	0.72926	0.87818
GTGTGGCGTTGGCGGCGAGGC	1853.8	3236.4/2612.9	0.6575	0.2253	0.36958	0.63042	0.73916	0.88208
GTTAGGCCTGGAATGAGGTGG	2535.1	4243.6/3841.9	0.67308	0.22305	0.36281	0.63719	0.72562	0.8761
GAGCTCGCCATGTCGGTTCTC	2333.8	3450.7/3961	0.6669	0.2228	0.36408	0.63592	0.72817	0.87739
GCAGTACCGATCCGGCCTGCT	2010	3393.2/2943.5	0.65623	0.22249	0.36649	0.63351	0.73298	0.88002
GTACCAGCTTCTCTCTAGGTG	2808.9	4171/4807.1	0.67621	0.22148	0.3601	0.6399	0.7202	0.87463
GATCAAGTCAGGTTATGCGGG	2899.1	4972.2/4303.7	0.6777	0.22121	0.3594	0.6406	0.7188	0.87379
GAACTAGAATAGGCGGGCTTG	2206.5	3249.8/3717.9	0.65865	0.22091	0.36392	0.63608	0.72784	0.87739
GGCATTGCTCCGCAATTTCT	2019.7	3024.7/3319.2	0.65096	0.22014	0.365	0.635	0.73	0.87825
GAGACCCCGTAGGCAGGACGT	2219.4	3754.2/3242.5	0.65624	0.21975	0.36312	0.63688	0.72624	0.87612
GCGGTACTTACTCCCCACTGA	1973	3116.4/3069	0.6482	0.21962	0.3651	0.6349	0.7302	0.87825
GCTAAAGTCCACATAAGGCTG	2378.9	3820.9/3685.6	0.65764	0.21842	0.36112	0.63888	0.72224	0.87498
GTTTCTTCTTTGCCCAGGAA	2419.1	3785.9/3826.2	0.65357	0.21628	0.35954	0.64046	0.71908	0.87379
GACGCTCTCCTGGCAACAAGT	1691.1	2716.2/2517.5	0.62955	0.21597	0.36563	0.63437	0.73125	0.87859
GTTCCACCTCGGGCACATTTT	2696.2	4544.5/3937.3	0.65327	0.21324	0.35583	0.64417	0.71165	0.86944
GCCTAAAGGAAGGGCCTGGT	1971.4	2947.2/3162.2	0.63154	0.21268	0.36095	0.63905	0.72191	0.87498
GCACGCTGCGGAGGCTGCTGC	2175.9	3832.5/2934.9	0.63673	0.2122	0.35893	0.64107	0.71786	0.87379
GCTTTCTGCCACCCCTGCACG	2319.3	3549.1/3679.9	0.63989	0.2118	0.35757	0.64243	0.71515	0.87218
GAGCCTACGTGATGGCCAGCG	2519	4093.5/3778.8	0.64373	0.21117	0.35576	0.64424	0.71152	0.86944
GAGAACCCAGACGCCAGCGGT	2146.9	3126.4/3532.2	0.63268	0.21089	0.35838	0.64162	0.71676	0.87308
GTGTTAACCAGTCAGGTTACA	2570.5	4326.1/3705.7	0.64345	0.21052	0.35501	0.64499	0.71003	0.86911
GCTCTCCACGTTGCACAGGGC	1834.5	2760.4/2885.4	0.62152	0.21042	0.36087	0.63913	0.72174	0.87498
GCGTCGGGCGCTCACACCGTG	739.27	1081.3/1106.4	0.56462	0.20986	0.37698	0.62302	0.75396	0.88942
GAAACTGTAGTGCAGGGTCAG	2462.6	3746.7/3892.8	0.63307	0.20744	0.3539	0.6461	0.7078	0.86692
GTTCCCGGACATAGTCCAGG	2129.2	3193.1/3357.9	0.62115	0.20637	0.35581	0.64419	0.71162	0.86944
GAAATTGGCTTTCGTTCGTGC	2367.6	3627.5/3676.3	0.625	0.20519	0.35323	0.64677	0.70646	0.86583
GTAGTGCTTGGAGAACCTTCA	2528.7	3602.4/4204	0.6261	0.20395	0.35133	0.64867	0.70265	0.86272
GAGGCTGCTGCAGGAGAGGG	2175.9	3504.1/3155.7	0.61361	0.20274	0.35324	0.64676	0.70648	0.86583
GGGCATGGCTGTTGGGATGG	3124.6	4704.6/4982	0.63216	0.20098	0.34584	0.65416	0.69167	0.85658
GAGCTTCAAAAGAAGGGGCC	1911.8	2720.4/3058.9	0.59571	0.19873	0.35313	0.64687	0.70625	0.86583
GCGACCTCTCCGCGCTGAGA	2080.9	2970.5/3322.8	0.59636	0.19689	0.35051	0.64949	0.70102	0.86229
GTTCGTGACTACTTATCTCCC	2514.2	3953.4/3688.5	0.60366	0.19515	0.3461	0.6539	0.6922	0.85671
GAGTCATAACTGAGTGAATCG	2103.5	3386.5/2954.2	0.59166	0.19473	0.34902	0.65098	0.69803	0.8602
GAGCTGCGCGCTACTGGATCA	2383.7	3514.1/3704.3	0.59825	0.19431	0.34654	0.65346	0.69307	0.85673
GATAAGCCACACTACCCGCCT	3435.4	5287.4/5276	0.62036	0.19404	0.33996	0.66004	0.67992	0.84927
GTCTGGTCCCTGCACCAAGG	2074.5	2796.2/3444	0.58862	0.19385	0.34873	0.65127	0.69747	0.86004
GCCCGTCCATCGCCACTGGGA	1902.1	3208.1/2489.6	0.5825	0.1935	0.35007	0.64993	0.70015	0.86228
GATGTCCTCGACCTCTGGAA	3232.5	4822.2/5070.9	0.61362	0.19292	0.34034	0.65966	0.68067	0.84927
GATCACGCAGCTCATGCCCTT	2762.2	3674.1/4706	0.60097	0.19181	0.34242	0.65758	0.68483	0.85179
GGTCCCAACCAGAAAGACTG	2272.6	3332.3/3501.3	0.58812	0.19144	0.34565	0.65435	0.69131	0.85658
GCAGCGAGATCTCCTCCATCC	2501.3	3630/3900	0.58978	0.18981	0.34296	0.65704	0.68591	0.85261
GAAAATCCTTAGACCCCCCCT	1873.1	2520.3/3047.4	0.57138	0.18939	0.34788	0.65212	0.69576	0.85899
GAGGGCGAGCAGCAGAGTACG	2111.5	3016.3/3287.7	0.57776	0.18909	0.34555	0.65445	0.6911	0.85658
GTTTTGGGCTGGCCAAACTGC	2201.7	3054.7/3514.2	0.57682	0.18773	0.34398	0.65602	0.68795	0.85408
GGGGAGTCCGTGACGTGGAG	2966.7	4443.7/4507.3	0.593	0.18702	0.33825	0.66175	0.67649	0.84826
GTCTGGCCTAAAGGAAGGGCC	1665.4	2648.7/2255.1	0.55777	0.18669	0.34839	0.65161	0.69678	0.85971
GAAGGCGCGCGAATGTGGCAG	2312.8	3728.3/3158.6	0.57399	0.18546	0.34172	0.65828	0.68344	0.85112
GTAGGCCAAGTGCAACTGGTC	2048.7	2959.7/3107.7	0.56612	0.18519	0.34373	0.65627	0.68747	0.85401
GACCTGGAAGGGAGGCCTCAC	2380.5	3279.8/3795.3	0.5713	0.18374	0.34017	0.65983	0.68033	0.84927
GAGGGGAGTCCGTGACGTGG	2617.2	3447.4/4356	0.57588	0.18334	0.33822	0.66178	0.67645	0.84826
GAGTTCTCCACAAACTCCCT	2345.1	3443.2/3511.4	0.56814	0.18286	0.3399	0.6601	0.6798	0.84927
GTGGCCTGAGGCAGGCACTCT	2214.6	3211.4/3335.7	0.56361	0.1824	0.34065	0.65935	0.6813	0.84951
GGTTGAAACCCTTATTTCTA	2340.2	3508.2/3417.4	0.56511	0.18173	0.33925	0.66075	0.6785	0.84927
GAGCACAGAGCAGGGAGGTT	2341.8	3249/3670.6	0.56283	0.18083	0.33869	0.66131	0.67738	0.84885
GTGCTCCCCCGAGGGCTGCTG	2403	3286.5/3796	0.55921	0.17884	0.33702	0.66298	0.67405	0.84776
GAAGGGCCTTGCCGCAAAGGT	2593.1	4046.8/3604.6	0.56087	0.17778	0.33501	0.66499	0.67002	0.84398
GCGAGTACCTCATCCCACAGC	1926.3	2594.5/3017.3	0.54241	0.17725	0.34006	0.65994	0.68012	0.84927
GTGAAAGAGCCCCCGAGATTT	2150.2	3138.1/3150	0.54795	0.17697	0.3379	0.6621	0.67579	0.84826
GCGGAGAGGTCGCCTGCCGGA	2330.6	3390.7/3418.9	0.54669	0.1747	0.33507	0.66493	0.67013	0.84398
GAGCCACGGTGGAATTGTTGC	2124.4	2227.7/3955.2	0.54101	0.17455	0.33665	0.66335	0.6733	0.84743
GGTGTATAAGGTAAGGTCCC	3113.3	4642.9/4555.4	0.56276	0.17446	0.32972	0.67028	0.65944	0.83871
GCTGTGGGATGAGGTACTCGT	2842.7	4384.5/3976	0.55614	0.17396	0.33104	0.66896	0.66208	0.83963
GATAGGTCATCCACTGGGCGG	2341.8	3736.7/3096.9	0.54481	0.17388	0.33448	0.66552	0.66895	0.84356
GACGGATCTGGCGACTGTGAT	2736.4	4086/3940.2	0.55225	0.17332	0.33133	0.66867	0.66266	0.83984
GAGAGGCTCCACAAGCTGGGG	2588.3	3723.3/3845.5	0.54792	0.17289	0.33207	0.66793	0.66414	0.84012
GGCCTTTTCAGAGCACCCCC	2190.4	3182.3/3168.6	0.53553	0.17177	0.33441	0.66559	0.66882	0.84356
GAGTTTTATCTGCTAGGTGAT	2346.7	3792.5/3020.2	0.53743	0.17101	0.3327	0.6673	0.6654	0.84055
GGACAGACTTGCAGCCTCAG	2712.3	3872.6/4032.7	0.54314	0.17007	0.32951	0.67049	0.65903	0.83871
GCCACTGCGTCAAGACCTGCC	2127.6	2782.1/3341.4	0.52491	0.16832	0.33285	0.66715	0.6657	0.84055
GAGCTAGCGATGGCTCTAAGT	2433.6	3721.7/3315.6	0.53172	0.16807	0.33025	0.66975	0.66051	0.83871
GCAACGTGGAGAGCATCCAG	2087.4	2868.8/3128.5	0.52242	0.16777	0.33286	0.66714	0.66573	0.84055
GCCCCACGTGTGCCGCCTGCT	2319.3	3178.1/3497.7	0.52508	0.16657	0.33022	0.66978	0.66043	0.83871
GAAGGTAGCGCTGGGGGTCTC	2568.9	3805.9/3607.5	0.52878	0.16583	0.32791	0.67209	0.65582	0.8386
GGGTTGAAACCCTTATTTCT	2396.6	3405.7/3490.6	0.52465	0.16572	0.3291	0.6709	0.65821	0.83871
GAGTGCTACTGAAACTTGCCT	2852.4	3815/4442.1	0.53331	0.16535	0.32572	0.67428	0.65144	0.83513
GTGCGCTCTGCCCGGCGAGTC	1000.2	1474.8/1310	0.47693	0.16523	0.34506	0.65494	0.69012	0.85624
GAGTGGGGAGTAAGTACCGTG	2541.5	4429.5/2879.7	0.52382	0.1642	0.32711	0.67289	0.65422	0.83708
GAGCGCGGAGAGGTCGCCTGC	2272.6	3281.5/3220.2	0.5163	0.16368	0.32883	0.67117	0.65766	0.83871
GACTCCCCTCCTGAGCTCTC	2188.8	2796.2/3451.1	0.5129	0.16316	0.3292	0.6708	0.65841	0.83871
GAGGGCCCCCACCATCCCAG	2171.1	3199.8/2989.4	0.51111	0.16265	0.32904	0.67096	0.65809	0.83871
GCTCCCTCCAGCATCTCCAG	2609.2	4118.5/3357.2	0.51844	0.16166	0.32508	0.67492	0.65017	0.83502
GAGAGAATGCAGAGGGTCCCA	2799.2	3884.2/4151.7	0.52127	0.16128	0.32358	0.67642	0.64715	0.83449
GAGGGTTGTTGCTGAACCGCA	2767	3795/4140.9	0.51991	0.16101	0.32362	0.67638	0.64724	0.83449
GACATCCTGCCGGTGGCATTT	2019.7	2937.1/2787.2	0.50274	0.16095	0.32934	0.67066	0.65869	0.83871
GTTTCTCCCATGACTCCTGCC	2533.5	3514.1/3715	0.51251	0.16005	0.32464	0.67536	0.64928	0.83449
GCAGGTGATGTCACTGCAGCC	2525.4	3218.1/3973.9	0.50968	0.15907	0.3241	0.6759	0.64819	0.83449
GTAATCGGTCTGAGGTGTAGC	2691.3	3921.8/3752.3	0.51151	0.15847	0.32258	0.67742	0.64515	0.83449
GCCTGAGGAGACCTGGAAGGG	2090.6	2378.6/3524.3	0.49731	0.15821	0.32704	0.67296	0.65409	0.83708
GAAGTGACAGATGGGCAGGCG	2427.2	3265.6/3623.9	0.50495	0.1581	0.32423	0.67577	0.64847	0.83449
GAAGGCTACTTGGTTGCTTTA	2530.3	3698.3/3481.3	0.50444	0.15709	0.32286	0.67714	0.64571	0.83449
GAAGGCACTGGTTCTCAAGGG	2594.7	3645/3723.6	0.50565	0.15704	0.32237	0.67763	0.64474	0.83449
GACTTCCCACTTCTTAGGTTG	2614	3747.5/3671.3	0.50475	0.15656	0.32194	0.67806	0.64388	0.83449
GTGACCAGGTCTCAGTCAGCG	2462.6	3277.3/3693.5	0.50095	0.15634	0.32289	0.67711	0.64579	0.83449
GCTGCGTCTATCATCCAGCCT	2100.2	2865.4/3038.8	0.49101	0.15576	0.32547	0.67453	0.65094	0.83502
GCGTCTGCGTACTTCCAGACC	1067.8	1339.8/1591.8	0.45663	0.15574	0.33817	0.66183	0.67635	0.84826
GAAGTTGGAGTCTGTAGGACT	2971.6	4621.2/3826.2	0.50713	0.15493	0.31861	0.68139	0.63721	0.83227
GGATGGGGTGGATATTGACT	3388.7	4796.3/4882.4	0.51394	0.15483	0.31617	0.68383	0.63234	0.83227
GCCCGAGGGCAAATACAGCTT	2253.2	2856.3/3476.2	0.49059	0.15423	0.32325	0.67675	0.64649	0.83449
GGTGCTCTGAAAAGGCCCTA	2652.7	4089.3/3406	0.49837	0.15394	0.32007	0.67993	0.64014	0.83227
GTGGCCCTTTCGGCAATGTTT	2662.3	3855.9/3649	0.49498	0.15263	0.31921	0.68079	0.63841	0.83227
GGTCTTCCAGGAACTGACTG	2567.3	3652.5/3540.1	0.48607	0.15008	0.31831	0.68169	0.63663	0.83227
GAAACTTTGCGGTCCCACGTG	2509.3	3390.7/3630.4	0.48422	0.14984	0.31859	0.68141	0.63717	0.83227
GACGTGGAGAGCATCCAGTGG	2264.5	2776.2/3534.3	0.47838	0.14963	0.32035	0.67965	0.64071	0.83227
GATTGTTCTCTCCACTGCACA	3553	4546.2/5514.1	0.50144	0.14948	0.31202	0.68798	0.62405	0.83227
GAGAGGGATTGGGAGCTTGAC	2374	3485.7/3136.4	0.47977	0.14925	0.31925	0.68075	0.6385	0.83227
GGATGAAGCTGGTGGGTGAT	3218	5016.4/4057	0.49535	0.14918	0.31363	0.68637	0.62727	0.83227
GAGCTGGACTCTGTAGAAATC	2428.8	3279/3499.2	0.48048	0.14908	0.31873	0.68127	0.63745	0.83227
GCTTGGACTGGCAGTCTTTAA	2391.8	3432.4/3238.2	0.47956	0.14904	0.31898	0.68102	0.63796	0.83227
GTAGTTAAATATACGTTTCAC	2454.6	3878.4/2973.6	0.48088	0.14903	0.3185	0.6815	0.637	0.83227
GAGAGCACAGAGCAGGGAGGT	2662.3	3419/4034.1	0.48499	0.14901	0.31699	0.68301	0.63398	0.83227
GTGCGTCTATCATCCAGCCTG	2560.9	3704.2/3453.3	0.48265	0.14888	0.31763	0.68237	0.63526	0.83227
GAAGCCACAGTCTTTCTGGTT	2805.7	3984.3/3877.8	0.48641	0.14854	0.31574	0.68426	0.63148	0.83227
GTTGTGGCCAAATCAGGTCAT	2668.8	3762.5/3682.7	0.47998	0.14715	0.31581	0.68419	0.63163	0.83227
GGATCGGCCTCTTCATGCGA	2649.5	4020.1/3362.2	0.47823	0.14666	0.31564	0.68436	0.63128	0.83227
GTGGCGATGGACGGGATCTT	2846	4041/3906.5	0.48143	0.14649	0.31423	0.68577	0.62845	0.83227
GACGTTCGAGTACGACCAGCT	2040.6	2661.2/2967.1	0.46348	0.14608	0.32013	0.67987	0.64026	0.83227
GCTGCTGGCTGCGCTCTGCC	2053.5	2914.6/2743.4	0.462	0.14542	0.31961	0.68039	0.63923	0.83227
GATAAAGGGCAGCATTTGGCG	2042.3	2868.8/2744.8	0.45858	0.14426	0.31901	0.68099	0.63802	0.83227
GTTGTGGCGTTGGCGGCGAGG	2222.6	3067.2/3052.5	0.461	0.14361	0.31704	0.68296	0.63408	0.83227
GATAACTTCTCTAGGGTGGCT	2464.2	3220.6/3575.9	0.46349	0.14266	0.31454	0.68546	0.62908	0.83227
GCTGGCGGGAGAGACCTACAG	2151.8	3234.8/2667.4	0.45554	0.14221	0.31679	0.68321	0.63358	0.83227
GACTGTGGCTTGATTTTCTC	2742.9	3568.3/4001.8	0.46448	0.14111	0.31161	0.68839	0.62322	0.83227
GCTCTTCCGCACCCAGCAGTT	2485.2	3527.4/3303.4	0.45856	0.14074	0.31321	0.68679	0.62642	0.83227
GAGGGATTCCGTCATATGGCT	2699.4	3823.4/3616.1	0.46241	0.14066	0.31163	0.68837	0.62325	0.83227
GCGGGCCCCAGCAGCCCTCGG	1359.4	1903.4/1754.6	0.42784	0.14008	0.32419	0.67581	0.64838	0.83449
GTACTCCTCCTCTGGATCCAC	2498.1	3466.5/3388	0.4561	0.13977	0.31252	0.68748	0.62504	0.83227
GTGAACATCACCTGCACAGGA	2641.4	3658.3/3603.2	0.4588	0.13976	0.31148	0.68852	0.62295	0.83227
GCAACCTGCTCCCTCTAAGCC	2320.9	2951.3/3398.8	0.45193	0.13957	0.31377	0.68623	0.62753	0.83227
GATCCTGCCGGTGGCATTTAG	2562.5	3492.4/3537.9	0.45589	0.13925	0.31173	0.68827	0.62346	0.83227
GAGGAAAGGCACTGGTTCTCA	3123	4707.9/3890	0.46094	0.13759	0.30706	0.69294	0.61412	0.82805
GTACGGAGAAGGCTGGCAGCA	2143.7	3283.1/2539.1	0.44126	0.1371	0.31375	0.68625	0.6275	0.83227
GCGGCGGGAAACAAGTGTTAC	2066.4	2826.3/2769.9	0.43714	0.13624	0.31392	0.68608	0.62784	0.83227
GGCCTAGTGAGAGTGGCACT	2137.3	2861.3/2927.7	0.43735	0.13575	0.31298	0.68702	0.62596	0.83227
GCATTTAGGGGGTGAGTCAC	2443.3	3426.5/3211.6	0.4418	0.13506	0.31005	0.68995	0.62011	0.83227
GGGAGTGGAAGGAAGGAAAT	2254.9	2977.2/3127	0.4366	0.13457	0.31126	0.68874	0.62251	0.83227
GACGCTCAGCACCCGCTATGC	1910.2	2602/2537.6	0.42775	0.13418	0.31415	0.68585	0.6283	0.83227
GTGGAAGGGAGGCCTCACAGG	2180.8	2802.9/3076.8	0.43075	0.13304	0.31095	0.68905	0.6219	0.83227
GAGGGGAGTCCGTGACGTGGA	2554.4	3796.7/3102.7	0.43331	0.13132	0.30694	0.69306	0.61387	0.82805
GGAAAGTGCAGGTGCATCAG	2533.5	3671.6/3168.6	0.43278	0.13127	0.30706	0.69294	0.61412	0.82805
GGCGCCATGCAGGATTTCTG	2620.5	3525.7/3529.3	0.42869	0.12929	0.30521	0.69479	0.61043	0.82696
GCTTCTCCACTGGGTGTAAG	2291.9	2945.5/3169.3	0.41561	0.12686	0.30625	0.69375	0.6125	0.82805
GAGTTTCAGCTGGGTTGGGG	2757.4	4006/3375.8	0.42055	0.12565	0.30203	0.69797	0.60406	0.82335
GTCCCACCAGGCCCTTCCTTT	1467.3	2092.6/1758.9	0.39206	0.12549	0.31394	0.68606	0.62788	0.83227
GCATCGCCACTGGGATGGTGG	1863.5	2036.7/2889	0.40215	0.12537	0.30927	0.69073	0.61854	0.83227
GAAGTTGCGAATGCCTCACCC	2688.1	3688.3/3496.3	0.41818	0.12524	0.30225	0.69775	0.60451	0.82339
GTGACTGACCTCAGCCTTATG	2269.4	2969.7/3032.4	0.40302	0.12261	0.30384	0.69616	0.60768	0.82435
GAAAAAGCTTCCGCCTGATGG	2357.9	3322.3/2920.5	0.40453	0.12255	0.30307	0.69693	0.60615	0.82364
GCAAACCCACAAGCGACTGCC	2459.4	3272.3/3239.6	0.40463	0.12194	0.3019	0.6981	0.6038	0.82335
GCAAGGTGCCTATCAAGTGGA	521.84	642.79/678.32	0.3395	0.12148	0.33203	0.66797	0.66406	0.84012
GAAGTCTTTCATCTGCCTTAC	2253.2	3046.4/2896.1	0.39891	0.12129	0.30317	0.69683	0.60633	0.82364
GAGGCTTTCTGTAGGGTATTA	1823.2	2453.6/2318.2	0.38786	0.12062	0.30681	0.69319	0.61361	0.82805
GACTTTCTTAACAATGCTGTA	2647.8	3623.3/3362.9	0.39956	0.11908	0.29876	0.70124	0.59752	0.81915
GGCCCACAGAGGAGGACTCA	2535.1	3474.1/3203	0.39704	0.11887	0.29945	0.70055	0.5989	0.81965
GACCTGGCGGCCCACGTGCAG	2353.1	3314/2862.4	0.39206	0.11827	0.30049	0.69951	0.60099	0.82139
GTGGCCATCACGTAGGCTTCC	2514.2	2904.6/3698.5	0.39294	0.11759	0.29882	0.70118	0.59764	0.81915
GAATTAGTCAGTCCCTCTTT	3235.7	3811.7/4749	0.40353	0.11745	0.29399	0.70601	0.58798	0.81584
GTAGCTACTAGTTGGGGTGAG	2699.4	3274/3821.8	0.39421	0.11697	0.2971	0.7029	0.5942	0.81825
GACCTATTGTCCCTTCAAGCT	2380.5	3290.6/2934.9	0.38679	0.11628	0.29906	0.70094	0.59812	0.81915
GCAAGGTAGCGCTGGGGGTCT	2436.9	3152.2/3218.8	0.38637	0.1158	0.29832	0.70168	0.59664	0.81915
GAAAGGCTACTTGGTTGCTTT	2343.4	2647/3470.5	0.38417	0.11562	0.29895	0.70105	0.5979	0.81915
GCTATAAGCGGGCATACAACA	2337	3097.2/2975	0.37743	0.11335	0.29761	0.70239	0.59523	0.8191
GTTGATCCCTGTTCTCTCTGC	3862.3	5690.9/4474.4	0.39604	0.11243	0.28759	0.71241	0.57517	0.81304
GACTTTAGCAGTGGAGGCCTC	2498.1	3255.6/3232.4	0.37685	0.11221	0.29565	0.70435	0.59129	0.81825
GACGGAAAGACCTCGCTATTC	2353.1	2826.3/3272.6	0.37383	0.11203	0.29667	0.70333	0.59335	0.81825
GGGACTATGGATTGCTTAGC	3164.9	4011/4262.1	0.38618	0.112	0.29104	0.70896	0.58209	0.81374
GTCTGTCTCCGCAGAGGCCAC	2359.5	3142.2/2969.3	0.37288	0.11166	0.2964	0.7036	0.5928	0.81825
GTAGACCATCCAGGAGGTGGC	2283.8	3093.9/2814.4	0.37113	0.11152	0.29694	0.70306	0.59388	0.81825
GGAAGTACTTCCTGGCTAGT	2333.8	3396.5/2643.7	0.3718	0.11145	0.29648	0.70352	0.59296	0.81825
GACGGTACATGCGCATGAGTC	1890.9	2342.7/2514.7	0.36097	0.11067	0.30005	0.69995	0.6001	0.82073
GTGCTCCCCCGAGGGCTGCT	2163.1	2727.9/2840.2	0.36397	0.10984	0.29695	0.70305	0.5939	0.81825
GTGTCTGCAGTTGTGAGGCAG	2567.3	3286.5/3352.2	0.3705	0.10969	0.29358	0.70642	0.58716	0.81539
GGATCTACTTGGCACTCGCT	3390.3	4087.7/4723.9	0.37787	0.10832	0.28748	0.71252	0.57495	0.81304
GGTCGCGGTGCACCAAGCGA	1894.1	2615.3/2222.8	0.3528	0.10782	0.29828	0.70172	0.59656	0.81915
GTAGAGAATGCAGAGGGTCCC	2493.2	3235.6/3155.7	0.35797	0.10589	0.29181	0.70819	0.58361	0.81374
GTCAGGTGCAGCCCAGCCGTA	2517.4	3470.7/2980	0.35741	0.10557	0.29143	0.70857	0.58286	0.81374
GCCTACAGAAAGCCTGTCCAT	2718.7	3198.9/3782.4	0.36046	0.10557	0.28996	0.71004	0.57991	0.81304
GAGGATGGATTGAGCAGCGGT	2319.3	3033/2894.7	0.35367	0.1054	0.2929	0.7071	0.58579	0.81507
GCTGTTAACCAGTCAGGTTAC	2132.5	2512.8/2924.8	0.35032	0.10539	0.2945	0.7055	0.58901	0.81671
GTGAAGAGGCTAAGGGCTTTG	2072.9	2837.1/2443.7	0.34898	0.10531	0.295	0.705	0.59001	0.81753
GAACGGGCAGACCATTAGGC	2428.8	3202.3/2990.1	0.35011	0.10361	0.29091	0.70909	0.58182	0.81374
GCCCCACAGGCGCCTTGACTG	1613.8	1934.2/2136.1	0.33445	0.1036	0.29884	0.70116	0.59768	0.81915
GCATGAGGCTCAGTGGCAGG	2364.4	2983/3038.8	0.34861	0.10346	0.29133	0.70867	0.58267	0.81374
GCTAGTTGGGGTGAGAGGCAC	2098.6	3039.7/2288.1	0.34394	0.10344	0.29362	0.70638	0.58725	0.81539
GTAGCCATGGGCCACAATTGT	2564.1	3790/2754.2	0.35164	0.10342	0.28975	0.71025	0.5795	0.81304
GCTGGTAGTGTGGGTCTCTGC	2338.6	2910.5/3041.7	0.34763	0.10327	0.29143	0.70857	0.58286	0.81374
GTAGGGGCTCTGACTGATCT	3232.5	4172.7/4096.5	0.355	0.10153	0.28418	0.71582	0.56836	0.81304
GCCAGCGGGCCTTTTGGGAA	2101.9	2762.9/2551.2	0.33803	0.10143	0.29236	0.70764	0.58473	0.81472
GAGGGCCTGGTGGGATCTACT	2652.7	3438.2/3306.3	0.34614	0.10116	0.28772	0.71228	0.57543	0.81304
GATGAAAGAGCCCCCGAGATT	2404.6	3090.5/3007.3	0.34235	0.10116	0.2896	0.7104	0.57919	0.81304
GAGGACTAGTGTCGCACTCAG	2456.2	3279/2949.2	0.34227	0.10086	0.28901	0.71099	0.57802	0.81304
GAGACTGGCTGCTGCTGAGT	2903.9	3554.9/3835.5	0.34754	0.10047	0.28556	0.71444	0.57112	0.81304
GAGCGGGGAGGTGGAAAGTGC	2401.4	3115.6/2959.2	0.33882	0.1	0.28892	0.71108	0.57783	0.81304
GGCTTCCTACCTTTGCGGCA	2593.1	3298.1/3273.3	0.34142	0.099899	0.28738	0.71262	0.57475	0.81304
GTACCAGGCAGTCGCTCTCCC	2224.3	2643.7/2957.8	0.33235	0.098813	0.28967	0.71033	0.57934	0.81304
GCACGTGCAGGGGTGGCAGAA	2271	3007.2/2706.8	0.33107	0.09813	0.28885	0.71115	0.57769	0.81304
GCAGGTGATGTTCATGGCCTG	2649.5	3524.9/3160.7	0.33526	0.097613	0.28556	0.71444	0.57111	0.81304
GTGTAGGGGCTCTGACTGATC	2309.6	2867.1/2937.7	0.32948	0.097394	0.28807	0.71193	0.57614	0.81304
GCCCGCGCGAGCTAGACGTC	1465.7	1942.5/1699.4	0.31296	0.097372	0.29696	0.70304	0.59393	0.81825
GCAGAGGGGCAGAAGGAACCA	2175.9	2832.9/2625.1	0.32661	0.097172	0.28909	0.71091	0.57818	0.81304
GGGTGAGAGGCACTGGCAAA	2404.6	2948/3099.1	0.33028	0.097169	0.28715	0.71285	0.5743	0.81304
GAGGTTCTCCAAGCACTAGAA	2504.5	3126.4/3174.4	0.33088	0.09687	0.28618	0.71382	0.57236	0.81304
GCGAGTCGAATTCCCAACTG	2275.8	2837.9/2871.8	0.32691	0.096727	0.28795	0.71205	0.57589	0.81304
GATAGAAGTGTGACCGCTGGG	2377.3	2848.8/3122	0.32849	0.096719	0.2871	0.7129	0.57419	0.81304
GGCTCTAAAGTGGGCGACTC	2048.7	2782.9/2333.3	0.32022	0.095773	0.28941	0.71059	0.57882	0.81304
GGGGTGAGAGGCACTGGCAA	2499.7	3464/2809.4	0.3274	0.095753	0.28553	0.71447	0.57107	0.81304
GAGTTCCTGTGGATCCAGAGG	2424	3083/2990.8	0.32511	0.095374	0.2859	0.7141	0.57179	0.81304
GGGGTGGCAGAAAGGAAAAG	2728.4	3345.7/3492.7	0.32551	0.094095	0.28283	0.71717	0.56565	0.81304
GACAGTACCGATCCGGCCTGC	2209.8	3281.5/2223.6	0.31673	0.093717	0.28667	0.71333	0.57335	0.81304
GCGGAGGCTGCTGCAGGAGA	2436.9	3321.5/2754.2	0.3179	0.092955	0.28431	0.71569	0.56861	0.81304
GGGTCTAACACACAAACCAC	2386.9	3184.8/2761.3	0.31667	0.092794	0.28461	0.71539	0.56922	0.81304
GAACTTCCCAAAATGTGCCCG	2349.9	2932.1/2913.4	0.31462	0.092306	0.28461	0.71539	0.56923	0.81304
GGTGCACACTCTCCTCCTAT	3018.3	3944.3/3606	0.3227	0.092018	0.27961	0.72039	0.55921	0.81212
GCTGCCTTTCTGGGCCCAGT	2039	2396.9/2651.6	0.30784	0.091718	0.28702	0.71298	0.57404	0.81304
GTCTGATCCCTCATGGGGTGA	2053.5	2538.6/2546.2	0.30797	0.091678	0.28686	0.71314	0.57372	0.81304
GACTATCATGGCACCCAATTG	2475.5	3375.7/2780.7	0.31424	0.091582	0.28316	0.71684	0.56632	0.81304
GAACCTGCTCCCTCTAAGCCA	2548	3324/3015.2	0.31482	0.091439	0.28251	0.71749	0.56502	0.81304
GACTCACCAAGGGCCGCGCCG	1499.5	1697.4/1983.3	0.29537	0.091058	0.29269	0.70731	0.58537	0.81505
GCTAACTGGGCGCCGGAACAC	1708.9	1840/2364.8	0.29885	0.090742	0.2899	0.7101	0.57981	0.81304
GAGTACCGATCCGGCCTGCTG	2990.9	3409/4032.7	0.31495	0.08966	0.27832	0.72168	0.55665	0.81169
GAGCACTAAGTTAAGCTTGCC	2301.6	2716.2/2963.5	0.3031	0.08879	0.28286	0.71714	0.56572	0.81304
GCTCTAAAACAGTTCTCCAC	2420.8	3409.9/2560.6	0.30227	0.087961	0.28137	0.71863	0.56274	0.81304
GATAGCTCAAAATCCCCCTG	2622.1	3279/3197.3	0.30435	0.087749	0.27969	0.72031	0.55937	0.81212
GATAGCCGCCGCTCATTACTT	2527.1	3065.5/3159.3	0.30047	0.086914	0.27989	0.72011	0.55978	0.81212
GAGTCTTGGCCAATGTCACGG	2683.3	3341.5/3276.2	0.30222	0.086819	0.27867	0.72133	0.55733	0.81179
GGAGGCGTTCTCCTTTCTCC	835.91	1039.6/968.01	0.2638	0.086552	0.30178	0.69822	0.60357	0.82335
GCAGGGCTGAATAACTTCTCT	2296.7	2851.3/2772.8	0.29192	0.085197	0.2807	0.7193	0.5614	0.81304
GTGCGGAGGCTGCTGCAGGAG	2179.2	2857.1/2472.4	0.2901	0.085171	0.28171	0.71829	0.56343	0.81304
GGCTGCAGTGACATCACCTG	2689.7	3285.6/3321.4	0.29643	0.084954	0.27747	0.72253	0.55494	0.81039
GTGCACTGGGCCAGGTCTTGA	2369.2	2978.8/2819.4	0.2911	0.084602	0.27973	0.72027	0.55945	0.81212
GTGAACCGCACGGCGCCATGC	1435.1	1651.6/1819.1	0.27395	0.084274	0.28946	0.71054	0.57891	0.81304
GAGGTAAGCCCCTTAGAACTG	2812.1	3163.1/3734.4	0.2943	0.08381	0.2759	0.7241	0.5518	0.81027
GCGACTGTGATGGGCAGGTC	1956.9	2566.1/2187.7	0.2804	0.083153	0.2826	0.7174	0.56519	0.81304
GCACGTAGGCTTCCTGGAGGG	2372.4	2546.1/3241	0.28638	0.083077	0.27876	0.72124	0.55753	0.81179
GCCAACAGTCTTACCAAGCCT	2525.4	2996.3/3161.5	0.28577	0.082234	0.27702	0.72298	0.55405	0.81039
GACCAGCAGTTCAGCTGGAAA	2324.1	2950.5/2692.5	0.27967	0.081143	0.27798	0.72202	0.55596	0.81128
GAGAGGCACTGGCAAAGGGAG	2369.2	2993.8/2756.3	0.27909	0.080763	0.27737	0.72263	0.55474	0.81039
GTATTCCACATTCTCAGCTGT	2920	3386.5/3730.1	0.28511	0.080542	0.27315	0.72685	0.54631	0.80907
GTAATAAGGCATTGGGTTGGC	3102	3554.9/4013.3	0.28665	0.080412	0.2719	0.7281	0.54381	0.80862
GTTCGGAAGCGCACGCTGCGG	2340.2	2574.5/3091.9	0.27568	0.079801	0.27702	0.72298	0.55404	0.81039
GCGCTGTGAGTCCAGGTTGTA	2248.4	2758.7/2673.1	0.27243	0.079167	0.27742	0.72258	0.55484	0.81039
GCAAAGTAAGGAGGTGGCTTT	2016.5	2579.5/2273	0.26677	0.07843	0.27912	0.72088	0.55823	0.81212
GTGTCCCGAAGAATGTGCAGC	3113.3	3661.6/3898.6	0.27989	0.07829	0.27052	0.72948	0.54104	0.80862
GCAGACAGAACTGTGCCTCCC	2551.2	3116.4/3046.7	0.27238	0.077906	0.27416	0.72584	0.54832	0.80977
GAGTTGAATGGACCTCGACTA	2762.2	3583.3/3097.6	0.27413	0.077679	0.27247	0.72753	0.54494	0.80862
GACGTCGTTTAGCACCCGGCT	1837.7	2060.1/2344.7	0.26105	0.077489	0.28039	0.71961	0.56077	0.81298
GAGGATGAAGCTGGTGGGTGA	2712.3	2888.8/3660.5	0.27175	0.077113	0.27248	0.72752	0.54495	0.80862
GGGTGGCAGAAAGGAAAAGC	2267.7	2696.2/2758.5	0.26613	0.077079	0.27597	0.72403	0.55194	0.81027
GGTTGCCCACTGCAGTGCTG	2905.5	3399.9/3620.4	0.27262	0.076719	0.27089	0.72911	0.54178	0.80862
GACGGAGGCTAAGCGTCGCAA	2074.5	2757.9/2208.5	0.25934	0.075774	0.27693	0.72307	0.55386	0.81039
GTGGTCTGAGGCAGGTTCTGT	2681.7	3381.5/3072.5	0.26698	0.075739	0.27185	0.72815	0.5437	0.80862
GTTGCCCACTGCAGTGCTGTG	2797.6	3321.5/3415.3	0.26776	0.075579	0.27092	0.72908	0.54185	0.80862
GCCACTGCTAAAGTCCACATA	2730	3359.8/3207.3	0.26629	0.075355	0.27126	0.72874	0.54253	0.80862
GGTCTGAGGCAGGTTCTGTT	2646.2	3544.9/2811.5	0.26419	0.074997	0.27165	0.72835	0.54331	0.80862
GACCCAATGTGGCGGAGCCGA	2544.8	2968/3134.2	0.2617	0.07459	0.27217	0.72783	0.54434	0.80862
GTGCTGGAGGGGCATCTTACC	2385.3	3196.4/2514.7	0.25949	0.074504	0.27339	0.72661	0.54678	0.80907
GTGCTCACATTTCCTTGCCTG	3121.4	4163.5/3337.1	0.26476	0.073634	0.26759	0.73241	0.53518	0.80703
GTGGGATAAAAACTATGTAGC	2689.7	3240.6/3193	0.25808	0.072955	0.27007	0.72993	0.54015	0.80862
GACCTGCCCGGCAGGAGTCA	2055.1	2326/2561.3	0.24969	0.07279	0.27529	0.72471	0.55058	0.81027
GCCTAAGCATCTATACTAGCC	2224.3	2711.2/2584.9	0.25152	0.072645	0.27363	0.72637	0.54726	0.80918
GGTCTCAGTCAGCGGGGAGG	1998.8	2671.2/2066.5	0.24497	0.071541	0.27508	0.72492	0.55016	0.81027
GCCAGTCCATGCTTCTAGCCT	2530.3	3089.7/2909.8	0.24546	0.069606	0.26921	0.73079	0.53842	0.80862
GATAAGCTACTCTGAGTTCCT	3224.4	3689.1/3981.8	0.25027	0.068964	0.26406	0.73594	0.52812	0.80697
GCTGCTGGGCACAGATGATTT	1979.4	2371.9/2285.9	0.23445	0.068299	0.27329	0.72671	0.54658	0.80907
GTGGAGCCTCTTACACCCAG	2316.1	2782.1/2681	0.23795	0.068049	0.27001	0.72999	0.54001	0.80862
GGCTGGTTGTGCATTTGCTG	2768.6	2859.6/3692.8	0.24276	0.068003	0.26645	0.73355	0.5329	0.80703
GCAGAAGGCCAGGCATGGAGG	2055.1	2535.3/2300.3	0.23435	0.067943	0.27232	0.72768	0.54464	0.80862
GTTTGAAATGAGCCAAGTCTC	2213	2705.4/2484.6	0.22963	0.06585	0.26956	0.73044	0.53912	0.80862
GGACCCCCACAGCACTGCAG	2646.2	3165.6/3047.4	0.23127	0.064887	0.26542	0.73458	0.53084	0.80703
GACTCCCCACTGATGGACCAG	2813.7	3404.9/3201.6	0.23131	0.064401	0.26391	0.73609	0.52782	0.80697
GCAGTGGGGAGTAAGTACCGT	2654.3	3282.3/2942	0.22951	0.064329	0.26502	0.73498	0.53003	0.80703
GCACGAGAGAGTCGACCTGCT	2401.4	2925.5/2695.4	0.22681	0.064313	0.26699	0.73301	0.53398	0.80703
GATCCCAAGGATGTTATGTTC	2330.6	2519.5/2929.1	0.22512	0.064035	0.26741	0.73259	0.53483	0.80703
GCAAGGCTAGAAGCATGGACT	2515.8	2615.3/3263.3	0.22439	0.063201	0.26538	0.73462	0.53076	0.80703
GTTCTGTTGGGGCAGTGTTAA	2399.8	2977.2/2625.1	0.223	0.063153	0.26629	0.73371	0.53258	0.80703
GTTGCAGCCACTCCTGCAATA	2665.6	3164.7/3063.2	0.22424	0.0627	0.26393	0.73607	0.52785	0.80697
GAGGGCACCCGGTTCATACGC	2156.6	2388.6/2627.3	0.21763	0.062343	0.26792	0.73208	0.53585	0.80703
GAGTTCTGTTCGATAGATGCC	2430.4	2724.6/2939.9	0.22064	0.062334	0.26553	0.73447	0.53107	0.80703
GAAGCTTCAACGCGGGCTGTC	2364.4	3150.6/2349.8	0.21797	0.061733	0.26571	0.73429	0.53142	0.80703
GAGCATCCTCTGGAAGACTTG	2113.1	2643.7/2261.6	0.21485	0.061645	0.2679	0.7321	0.53581	0.80703
GATCTGGCGACTGTGATGGGC	2543.2	3061.4/2861	0.21948	0.061626	0.2642	0.7358	0.52839	0.80697
GAAGAGTAGTAGACGCCCGGG	2056.8	2492.8/2275.2	0.21291	0.061253	0.26821	0.73179	0.53641	0.80703
GATCCTAGGTACAAAAGGACG	2071.2	2338.5/2460.9	0.21227	0.061002	0.26791	0.73209	0.53582	0.80703
GAACGTTGCAAAACCAGTCTG	2369.2	2951.3/2546.2	0.2143	0.060598	0.26497	0.73503	0.52995	0.80703
GGTTGTAAGGGGGAGCACTG	2509.3	3100.6/2714.7	0.21247	0.05961	0.26322	0.73678	0.52644	0.80697
GCCATGCCCGTCACCCCATGA	2607.6	3123.9/2920.5	0.21281	0.059428	0.26234	0.73766	0.52469	0.80697
GAAACTAATTTTGGGGGGTTG	1936	2368.6/2095.9	0.20535	0.059369	0.26827	0.73173	0.53654	0.80703
GTAACTGGGCGCCGGAACACC	1797.4	1887.5/2252.2	0.20349	0.059344	0.26976	0.73024	0.53951	0.80862
GACGTCAACTGCTGGAGTGGG	2425.6	2734.6/2878.2	0.2103	0.059209	0.26365	0.73635	0.5273	0.80697
GCATCTATACTAGCCTGGTA	2905.5	3774.2/2964.3	0.21354	0.058841	0.25984	0.74016	0.51968	0.80697
GAATTTACAGGGTGAGAGGCT	2018.1	2242.7/2404.3	0.20318	0.058393	0.26684	0.73316	0.53367	0.80703
GAGAAGTCCTGCTGGTAGTCA	2733.2	3332.3/2992.9	0.21046	0.058375	0.26076	0.73924	0.52152	0.80697
GTGAGGCTCAGTGGCAGGAGG	2242	2367.7/2798.6	0.20429	0.057964	0.26446	0.73554	0.52892	0.80703
GTGTGGCTGGTGAAAGAGGCA	3132.6	3729.2/3522.1	0.21079	0.057484	0.25751	0.74249	0.51502	0.80697
GTAAAAGTTACCGGTACGAT	2414.3	2962.2/2594.3	0.20247	0.056878	0.26231	0.73769	0.52462	0.80697
GTAAAGTGGGCGACTCAGGCA	2462.6	2788.7/2875.4	0.20157	0.056468	0.26166	0.73834	0.52332	0.80697
GCATGCCTTGTGCTCCCCCGA	2357.9	2812.9/2600.7	0.199	0.056	0.26224	0.73776	0.52448	0.80697
GCACGGATCTGGCGACTGTGA	2203.3	2285.2/2765.6	0.19676	0.055799	0.26348	0.73652	0.52696	0.80697
GTCGCTTGGTGCACCGCGACC	1390	1647.4/1513.7	0.18525	0.05544	0.27263	0.72737	0.54526	0.80862
GCAGCCGAGGCAGGGAATGCG	1588.1	1906.7/1708.7	0.18678	0.054998	0.26963	0.73037	0.53926	0.80862
GCATAAACGTGTGTGATCTC	2370.8	2622.8/2802.2	0.19417	0.054512	0.26122	0.73878	0.52243	0.80697
GCTCCATCACTTATCTCCTTG	2825	3393.2/3085.4	0.19736	0.054264	0.25756	0.74244	0.51513	0.80697
GATGCAGAAGGCCAGGCATGG	2138.9	2604.5/2278.1	0.19069	0.054162	0.26307	0.73693	0.52614	0.80697
GAATGAGACACCGCGTGCGGA	2174.3	2185.1/2778.5	0.19076	0.054074	0.26269	0.73731	0.52537	0.80697
GTCGGGCGCTCACACCGTGC	2127.6	2798.8/2055.1	0.18979	0.053927	0.26303	0.73697	0.52607	0.80697
GACCATGCCCGTCACCCCATG	2480.3	2735.4/2929.8	0.19152	0.053414	0.25963	0.74037	0.51927	0.80697
GAACCTGGCGGCCCACGTGC	2105.1	2510.3/2277.3	0.18536	0.052655	0.26247	0.73753	0.52494	0.80697
GCATCCTGCCGGTGGCATTTA	2523.8	3007.2/2744.1	0.1882	0.052313	0.25861	0.74139	0.51722	0.80697
GAAAGCTAGCTGTCCCTGATC	3045.7	3437.4/3522.1	0.19216	0.052242	0.25482	0.74518	0.50964	0.80545
GAACGTGCTGACGATGCGGGC	2039	2080.9/2538.3	0.17969	0.051148	0.26219	0.73781	0.52438	0.80697
GACCAACAGTCTTACCAAGCC	2367.6	2811.3/2563.4	0.18268	0.051087	0.25913	0.74087	0.51827	0.80697
GATGATTCTTTTCTGCCTGAG	2831.5	3124.7/3311.3	0.18457	0.050502	0.25519	0.74481	0.51038	0.80545
GCATCTCGCCACACGGAGCT	2074.5	2247.7/2432.2	0.17365	0.049216	0.26065	0.73935	0.52131	0.80697
GTCCTACAGATGCACTGGGCC	2018.1	2360.2/2189.9	0.17281	0.049134	0.26116	0.73884	0.52233	0.80697
GAAGCCATTGTATAACTCCAG	2412.7	2651.2/2801.5	0.17625	0.049059	0.25751	0.74249	0.51501	0.80697
GCTCTCACAGTGCCTGGCTGA	1475.3	1947.5/1359.5	0.16441	0.048477	0.26718	0.73282	0.53435	0.80703
GGTGAAAATCATGGGACTTT	2615.6	2988.8/2920.5	0.17578	0.048426	0.25549	0.74451	0.51099	0.80545
GTGTGGCGCCTTCGCATGAAG	2407.9	2559.5/2871.8	0.17346	0.048247	0.25705	0.74295	0.51409	0.80697
GACCTGTAAAATGCCCTGTTG	2688.1	3246.5/2822.3	0.17474	0.047959	0.25466	0.74534	0.50932	0.80545
GAGGCCAGTAGTTCTCAACTT	2396.6	2569.5/2828.7	0.17143	0.047677	0.25679	0.74321	0.51358	0.80697
GTGTAAGGTTTTACAGCCCCC	2093.8	2144.3/2557.7	0.16707	0.047187	0.25922	0.74078	0.51844	0.80697
GCCTGAGGTCATTCCAATGTG	1009.9	1254.7/990.96	0.15286	0.047082	0.27423	0.72577	0.54846	0.80977
GCTGATGAATCCAATGTGGGC	285.08	335.15/288.97	0.13003	0.04664	0.30123	0.69877	0.60245	0.82283
GGCCGACAGCTATGAGATGG	2522.2	3105.6/2562	0.16797	0.046359	0.25495	0.74505	0.5099	0.80545
GCTGCTGAAGAAGCCCTGCTG	2473.9	2820.4/2729.8	0.16569	0.045805	0.255	0.745	0.51	0.80545
GAGGTGAGGCAGATGCCCAGC	2414.3	2702/2709.7	0.16442	0.045572	0.25535	0.74465	0.51069	0.80545
GCACGCTGTTGTTGGCTCATG	2525.4	2850.4/2804.4	0.16288	0.044866	0.254	0.746	0.50801	0.80545
GCCAGCGCTACCTTGTCATTC	2514.2	2755.4/2871.8	0.16227	0.044713	0.254	0.746	0.508	0.80545
GCATGAAGAGGCCGATCCCC	2482	2677.9/2861.7	0.15824	0.043612	0.25358	0.74642	0.50716	0.80545
GCTTCCTTCTCTCTCTGTCAT	2536.7	2957.2/2704.7	0.15825	0.043496	0.25307	0.74693	0.50614	0.80545
GAGCCTTCTCCGTAATTAGCA	1855.4	2232.7/1889.4	0.15154	0.043218	0.25926	0.74074	0.51851	0.80697
GTGATGGTTAGCTACTAGTT	2968.4	3263.1/3369.4	0.15984	0.043099	0.24967	0.75033	0.49934	0.80478
GCCTTACCTGGGCACTCCTGG	2010	2179.3/2287.4	0.1519	0.042892	0.25742	0.74258	0.51484	0.80697
GAAGGCAATTTACTGGATCCT	2834.7	3135.6/3190.9	0.15815	0.042865	0.25045	0.74955	0.50089	0.80478
GCCAGCCACACCTGCCATACC	2253.2	2659.5/2351.2	0.15295	0.042587	0.25491	0.74509	0.50981	0.80545
GTGGGGGCCGTCAATGTAGT	2717.1	2819.6/3236	0.15615	0.042518	0.25108	0.74892	0.50216	0.80483
GCGGCACCTGAGTCACACATC	1803.9	1944.2/2050	0.14673	0.041923	0.25904	0.74096	0.51809	0.80697
GTGTGATCCAAGCTGTCCCAA	2828.2	2805.4/3487	0.15366	0.041594	0.2497	0.7503	0.49941	0.80478
GAGGCTTAAATGGCGAGATTG	2684.9	3198.9/2764.9	0.15133	0.041197	0.25051	0.74949	0.50101	0.80478
GAGGGAAACCTCTATGGGTAA	2519	3103.9/2486	0.14991	0.041119	0.25174	0.74826	0.50349	0.80545
GTGTCCCAATGGGAGCTGCTG	2623.7	3008.8/2815.8	0.15053	0.041086	0.2509	0.7491	0.5018	0.80483
GATTGGAAGATTCAGCTAGTT	2982.9	3392.3/3232.4	0.15113	0.040601	0.24802	0.75198	0.49605	0.80478
GAGTGCCAAGTAGATCCCACC	3005.4	2838.8/3835.5	0.151	0.040525	0.24782	0.75218	0.49565	0.80478
GTGATGGTTAGCTACTAGTTG	2799.2	3248.1/2961.4	0.14939	0.04043	0.24919	0.75081	0.49838	0.80478
GACATCCATCTGGTACGTGGT	2688.1	2982.2/2969.3	0.1466	0.039836	0.24964	0.75036	0.49928	0.80478
GCCCCCAGTGCCACTCTCACT	2124.4	2164.3/2508.2	0.13709	0.03824	0.25344	0.74656	0.50687	0.80545
GAGTGGGGGCCGTCAATGTAG	1354.5	1437.3/1526.6	0.12962	0.03816	0.26269	0.73731	0.52538	0.80697
GAGGCAGAAAAGAATCATCTG	2449.7	2602/2790.7	0.13833	0.037921	0.25034	0.74966	0.50067	0.80478
GCAGTGTGCCCACTACATTGA	2161.4	2592/2149.7	0.13335	0.037068	0.25236	0.74764	0.50472	0.80545
GTGTGCTCCCCCGAGGGCTGC	2643	3113.9/2690.4	0.13487	0.036578	0.24797	0.75203	0.49594	0.80478
GTTCTACTCTGACGGGGGCTC	2138.9	1890/2795	0.13114	0.036475	0.25221	0.74779	0.50442	0.80545
GATCCACTTGATAGGCACCTT	2459.4	2614.5/2780.7	0.13331	0.036463	0.24936	0.75064	0.49872	0.80478
GGAAACCACTGGTCCATCAG	2470.7	2702.9/2698.2	0.1283	0.035009	0.24837	0.75163	0.49674	0.80478
GTGCCATCCAAACTGCACCTA	2285.5	2751.2/2237.9	0.12625	0.034763	0.24981	0.75019	0.49961	0.80478
GACGTAGGCTTCCTGGAGGGA	2338.6	2145.1/2957.1	0.12542	0.034426	0.24913	0.75087	0.49826	0.80478
GAGGCGCCAACATTGACCGTA	2235.5	2316/2555.5	0.12372	0.034131	0.24987	0.75013	0.49974	0.80478
GTTTAATGGGGATGGCCTAC	2683.3	2734.6/3114.1	0.12407	0.033456	0.24573	0.75427	0.49147	0.80478
GAGAAGACCGAGGCGCTTCAA	782.76	879.56/805.96	0.10642	0.0333	0.27139	0.72861	0.54278	0.80862
GAAGATCCAAGAAGGCCTTCA	2200.1	2271.8/2508.2	0.11941	0.032959	0.24947	0.75053	0.49895	0.80478
GCTGTCCCAATGGGAGCTGC	1381.9	1647.4/1340.2	0.11223	0.032757	0.25899	0.74101	0.51799	0.80697
GATAGCGGATGTCCTTGGAAA	2849.2	2991.3/3210.9	0.12221	0.032686	0.24404	0.75596	0.48809	0.80478
GTAGGGACTCTGGATCCCAGA	2261.3	2466.1/2433.7	0.11551	0.031728	0.24816	0.75184	0.49631	0.80478
GTGGCAAAGGGAGTGGAAGGA	2704.2	2481.1/3374.4	0.11454	0.030755	0.24391	0.75609	0.48781	0.80478
GTGGCCTCTGCGGAGACAGAG	2018.1	2181.8/2174.1	0.10992	0.030567	0.24978	0.75022	0.49956	0.80478
GTAACTGGGCCTTTTATGGCT	2432	2876.3/2372	0.10964	0.029781	0.24547	0.75453	0.49093	0.80478
GACGCCATATTTCTGGCTCTA	1995.5	2238.5/2057.2	0.10606	0.029495	0.24936	0.75064	0.49871	0.80478
GTCACTTCCTACAGATGCACT	3036	3390.7/3155	0.10833	0.028605	0.24023	0.75977	0.48046	0.80478
GTGCTGCTGAGTGGGTCGAGG	2245.2	1988.4/2833.8	0.10279	0.028135	0.24609	0.75391	0.49218	0.80478
GTGGCAGAAAGGAAAAGCGGG	2016.5	2318.5/2004.9	0.10027	0.027793	0.2481	0.7519	0.49619	0.80478
GCTGGTGTGTGCAGATCGCAA	2261.3	2324.4/2524.7	0.10052	0.027465	0.24553	0.75447	0.49107	0.80478
GGCTGCCCTTGGGAATCTTC	2533.5	2818.8/2615.8	0.10099	0.027208	0.24305	0.75695	0.48609	0.80478
GTTGCTACCCTGAGTTCATCC	2863.7	2908/3221.7	0.097906	0.025947	0.23977	0.76023	0.47954	0.80478
GAATTGGTCTGCAGAGACTCC	2626.9	2770.4/2848.1	0.096784	0.025919	0.24151	0.75849	0.48302	0.80478
GCCTTAGCCTCTTCACGGATC	2662.3	3160.6/2529	0.095595	0.025547	0.24101	0.75899	0.48201	0.80478
GTTACTCGTGCCTTGGCAAAC	2179.2	2173.5/2475.2	0.093017	0.025467	0.24507	0.75493	0.49013	0.80478
GCTTTTGTAAAAATGTCCCCA	2631.7	2580.3/3030.9	0.092275	0.024666	0.2407	0.7593	0.4814	0.80478
GGCCTCACAGGAGGATGACC	1911.8	2172.6/1888	0.086725	0.024085	0.24693	0.75307	0.49386	0.80478
GCTGCCGTCAGAGTTTCAGCT	1444.7	1544.9/1517.3	0.083686	0.024048	0.25277	0.74723	0.50554	0.80545
GACATGGGTGCGCAACGAGGC	1937.6	2033.4/2079.4	0.085845	0.023793	0.24647	0.75353	0.49294	0.80478
GATAACTAAGGCGTCTTCACG	2240.4	2220.2/2534	0.085432	0.023247	0.24313	0.75687	0.48626	0.80478
GTTGCCCACTGCAGTGCTGT	2899.1	2932.1/3229.6	0.087695	0.023122	0.23777	0.76223	0.47554	0.80478
GAGTGAGTGACAACCAGATCG	2448.1	2725.4/2470.2	0.085576	0.02303	0.24117	0.75883	0.48234	0.80478
GCAGTGAGCCAAGGGAGTTTG	2204.9	2342.7/2331.8	0.084056	0.022908	0.24325	0.75675	0.4865	0.80478
GACAAAGCTGTACCCCTGGTA	2477.1	2521.1/2733.4	0.084855	0.022797	0.24078	0.75922	0.48157	0.80478
GCATCTATACTAGCCTGGTAT	2536.7	2841.3/2539.8	0.084891	0.022739	0.24026	0.75974	0.48052	0.80478
GAGAGCATGATGACCCGTGAC	2459.4	2312.7/2896.9	0.082819	0.022254	0.2406	0.7594	0.48119	0.80478
GAGGAGGAAGAGGTCAGTCC	3324.3	3564.1/3487	0.084767	0.021947	0.23426	0.76574	0.46853	0.80305
GCCCGCCTCCCCTAGTTGGA	2163.1	2509.5/2063.7	0.08007	0.021844	0.24299	0.75701	0.48599	0.80478
GCCCTCCAGCATCTCCAGAGG	1878	2045.9/1919.5	0.078264	0.02172	0.24585	0.75415	0.4917	0.80478
GAGTTGGGCCTGGATGAACTC	2483.6	2560.3/2689.6	0.079858	0.02141	0.23988	0.76012	0.47975	0.80478
GCGATCTCCACATCCTGCCGG	1093.6	1175.5/1123.6	0.071933	0.02132	0.25703	0.74297	0.51406	0.80697
GTCGGGCGCTCACACCGTGCG	1961.7	2432.8/1691.5	0.071976	0.019822	0.24378	0.75622	0.48756	0.80478
GTCCCATGACTCCTGCCGGGC	1898.9	1940.9/2043.6	0.069169	0.019108	0.24402	0.75598	0.48804	0.80478
GAAATGGGTAGGATACTCTT	3119.8	3036.4/3515.7	0.070485	0.018304	0.23329	0.76671	0.46658	0.80305
GTCCGTTCCCAAAAGGCCCGC	1473.7	1542.4/1538.8	0.063965	0.018209	0.2488	0.7512	0.4976	0.80478
GGAAAGGCACTGGTTCTCAA	2916.8	3280.6/2838.8	0.068974	0.018054	0.23451	0.76549	0.46901	0.80305
GAGCTGAGAGCTCACATTCAT	2306.4	2592.8/2237.2	0.066355	0.017871	0.23922	0.76078	0.47844	0.80478
GGGCTGTTAGGTGAAAATCA	2617.2	2923.8/2557	0.066309	0.017577	0.23643	0.76357	0.47286	0.80478
GATCTGTGCCCAGCAGTGCTC	2628.5	2553.6/2945.6	0.064963	0.017203	0.23611	0.76389	0.47222	0.80478
GTCTGAGGCAGGTTCTGTTG	2934.5	2669.5/3471.2	0.065258	0.017046	0.23376	0.76624	0.46751	0.80305
GACCGCGTGCGGAAGGCTCTG	1887.6	2080.9/1857.9	0.061139	0.016855	0.24277	0.75723	0.48553	0.80478
GGCCATGCTAATTACGGAGA	2873.3	3232.3/2763.5	0.061198	0.016005	0.23354	0.76646	0.46709	0.80305
GAGGATTCTGCACAGAGCCAG	2269.4	2485.3/2241.5	0.058544	0.015757	0.23825	0.76175	0.47651	0.80478
GCTCCGCAGAGGCCACAGGCC	1729.8	2072.6/1523.7	0.055883	0.015547	0.2438	0.7562	0.4876	0.80478
GGTGGCAGAAAGGAAAAGCG	2196.9	2396.9/2174.8	0.057252	0.015465	0.23875	0.76125	0.4775	0.80478
GTTGTGTAGGATGAAGCTGGT	3153.6	3089.7/3463.3	0.055156	0.014228	0.23054	0.76946	0.46108	0.80292
GAGTAGCTAACCATCACCCCC	2660.7	2295.2/3227.4	0.053507	0.014091	0.23394	0.76606	0.46788	0.80305
GCTGCTCAGGAGTCATGCTT	2306.4	2391.9/2392.1	0.052543	0.014083	0.23689	0.76311	0.47378	0.80478
GCAGTCGCCAGATCCGTGAAG	1600.9	1695.8/1616.2	0.048735	0.013657	0.24428	0.75572	0.48856	0.80478
GCAGCCTGAACATAACATCCT	3114.9	3206.4/3255.4	0.052725	0.01361	0.23041	0.76959	0.46081	0.80292
GAGGCCTAGTGAGAGTGGCAC	2378.9	2635.3/2280.9	0.047263	0.012596	0.23533	0.76467	0.47066	0.80477
GTGAGCTGCACGGTGGAGGTG	2130.8	2228.5/2171.2	0.045963	0.012414	0.23751	0.76249	0.47502	0.80478
GACTGTTGCCGCGCCAACTGC	2300	2595.3/2153.3	0.04588	0.012273	0.23583	0.76417	0.47166	0.80478
GTAAACTGGAAAAAACTGTTT	1924.7	2080.1/1888	0.043796	0.011972	0.23937	0.76063	0.47874	0.80478
GTGTCTGGATGTTGGATTGG	4614.4	4291.9/5253.1	0.048588	0.011922	0.22141	0.77859	0.44281	0.80292
GAATGGGTTGCCGGGAGTAAA	2523.8	2384.4/2820.9	0.044336	0.011716	0.23356	0.76644	0.46712	0.80305
GCTTACCTGGCAGGGTCCCGC	1890.9	2115.9/1777.6	0.042003	0.0115	0.23945	0.76055	0.4789	0.80478
GTCCACGCTGGCCATCACGT	2243.6	2296/2326.1	0.04273	0.011454	0.23584	0.76416	0.47169	0.80478
GTCTATCAATGCAAGCCACGG	1905.4	2236/1685.1	0.04116	0.011255	0.23914	0.76086	0.47828	0.80478
GCGGTAGAAGTTGGAGTCTGT	2425.6	2302.7/2683.9	0.039707	0.010528	0.23365	0.76635	0.4673	0.80305
GCGTGCGCTTCCGAACGATG	1731.4	1618.2/1930.3	0.035246	0.0097344	0.24023	0.75977	0.48046	0.80478
GAACGCCACAACCACCGCGCA	2051.9	2298.5/1903.8	0.034181	0.0092377	0.23635	0.76365	0.4727	0.80478
GCTAAAAGTTGCAGCCCCCAG	1789.4	2215.2/1444.8	0.032358	0.0088909	0.23902	0.76098	0.47803	0.80478
GTCTGCGTCTATCATCCAGCC	2217.8	2360.2/2178.4	0.033095	0.008854	0.23449	0.76551	0.46897	0.80305
GTAAGCTTTGGTGTCATCAGC	2831.5	2868.8/2901.2	0.027003	0.0069913	0.22826	0.77174	0.45653	0.80292
GTTTTAACTTTCTCACCTTCT	2586.6	2813.8/2453	0.025826	0.0067601	0.22999	0.77001	0.45998	0.80292
GACAAACTAATTTTGGGGGGT	1781.3	1940.9/1682.2	0.024232	0.0066431	0.23774	0.76226	0.47547	0.80478
GCCTCATTGGGGAGCTAAGCT	2161.4	2001.7/2394.9	0.024401	0.0065295	0.2336	0.7664	0.46719	0.80305
GACTGAGGAAGAAACAGCCAA	2504.5	2700.4/2387.8	0.022603	0.0059337	0.23015	0.76985	0.46031	0.80292
GCTCCCAGTACCTGCTCAAC	2285.5	2241.8/2399.2	0.021962	0.0058309	0.232	0.768	0.464	0.80305
GAAGGAGGCAAAGTAAGGAGG	2448.1	2201.8/2764.2	0.020402	0.0053672	0.23028	0.76972	0.46055	0.80292
GTATAAGCGGGCATACAACAG	2528.7	2928/2201.3	0.02038	0.0053397	0.22959	0.77041	0.45917	0.80292
GAAATCAAGCCACAGTCTTTC	2617.2	3043.9/2261.6	0.01941	0.0050618	0.2287	0.7713	0.4574	0.80292
GTACTTGGTTTTGTACGCTAG	2549.6	2712/2455.9	0.019306	0.0050511	0.22924	0.77076	0.45847	0.80292
GTCTTGCCGGAATGTCAGCCG	2201.7	2270.2/2187.7	0.017728	0.0047219	0.2321	0.7679	0.46419	0.80305
GGGCCACCACCAGCAGCAAG	2320.9	2111.8/2584.9	0.016967	0.0044882	0.23085	0.76915	0.4617	0.80292
GAGTGTTTGAAAAAAGGGCGG	2219.4	2341.9/2146.1	0.015878	0.0042222	0.23162	0.76838	0.46324	0.80305
GAAAAAGGCACAACCTCATTG	2343.4	2437.8/2296	0.014343	0.0037861	0.23021	0.76979	0.46043	0.80292
GACTGCGGAGCGCCCAATATC	2251.6	2035.1/2510.4	0.013443	0.0035651	0.23092	0.76908	0.46183	0.80292
GAGCTTGGACTCCATCCCTGA	2846	2688.7/3056	0.013327	0.0034318	0.22595	0.77405	0.45191	0.80292
[truncated: 6 more rows]

## Sheet: Drug_resistanc_fitness_BE3.9Max
sgrna	control_count	treatment_count	LFC	score	p.low	p.high	p.twosided	FDR
GCGTAGCTCCAGACATCACTC	4950.5	77.2/81.401	-5.9463	4.0614	2.4389e-05	0.99998	4.8779e-05	0.0044135
GCTCCAGACATCACTCTGGT	5552.2	216.5/207.53	-4.7043	3.8398	6.1566e-05	0.99994	0.00012313	0.0044135
GCACTCACTGGAGAAGACCA	5947.9	233.28/282.67	-4.5218	3.7999	7.2373e-05	0.99993	0.00014475	0.0044135
GCGTACCACTCGCTCAATAGT	3678.6	254.54/318	-3.6791	3.7136	0.00010216	0.9999	0.00020432	0.0044135
GCCTTACCTGCCACAGCCGC	3246.5	245.03/329.63	-3.4936	3.6968	0.00010916	0.99989	0.00021831	0.0044135
GCTCACCTTTGGAAAACACAG	4962.7	374.25/360.49	-3.7522	3.6884	0.00011285	0.99989	0.0002257	0.0044135
GTCTGGGCGGCGGCGGCCGCC	565.32	124.75/129.71	-2.1429	3.6815	0.00011591	0.99988	0.00023182	0.0044135
GAGCTCCAGACATCACTCTGG	5536.1	402.78/421.32	-3.7447	3.6731	0.00011983	0.99988	0.00023966	0.0044135
GTCCCTATGACAGAGAGAGA	6319.4	384.88/510.77	-3.8158	3.6687	0.00012188	0.99988	0.00024376	0.0044135
GGTCACCTGTCTTGATCCTG	6170	501.24/560.42	-3.5365	3.6219	0.00014621	0.99985	0.00029242	0.0044135
GCCTACCTCGTCAGAGTACAT	5463.4	508.51/640.92	-3.2466	3.5855	0.00016824	0.99983	0.00033649	0.0044135
GCTTACCTGCTGGAACTGAGC	5314	743.47/545.66	-3.0414	3.5518	0.00019133	0.99981	0.00038266	0.0044135
GACATACCCTCGGAAGTGAGG	4999	586.83/710.7	-2.9439	3.542	0.00019856	0.9998	0.00039712	0.0044135
GAAAAAAAAAAAGTATATGTG	597.62	242.23/216.92	-1.3764	3.5356	0.00020342	0.9998	0.00040684	0.0044135
GACTTACCCTGTAACATTCAA	6048.9	743.47/792.55	-2.9758	3.5226	0.00021365	0.99979	0.0004273	0.0044135
GACCAACCTCTCTTCATCTAA	8968.3	1025.4/1082.8	-3.0876	3.4909	0.00024074	0.99976	0.00048148	0.0044135
GGCCTCTGCGGAGACAGAGT	5818.7	694.8/1064	-2.7247	3.4814	0.00024944	0.99975	0.00049889	0.0044135
GCCTCACCCTGCATGATGTCC	5548.2	937.03/791.2	-2.6813	3.4797	0.00025102	0.99975	0.00050204	0.0044135
GTCCTACCATAAGCTCGCTCT	6787.8	946.54/1029.1	-2.7793	3.4709	0.00025939	0.99974	0.00051879	0.0044135
GACATACCCCATGGCTGTAGA	7090.7	1104.9/919.57	-2.8072	3.4702	0.00026004	0.99974	0.00052009	0.0044135
GTTACTTATCTTTAAAAAAAA	7983.1	1178.7/988	-2.8803	3.4679	0.00026227	0.99974	0.00052455	0.0044135
GCCTTTACCTGTGTGACATCC	6186.2	992.97/968.77	-2.6557	3.4603	0.00026982	0.99973	0.00053964	0.0044135
GCTCTCACCTGCAGCAGGGGC	4671.9	824.59/900.34	-2.4361	3.4571	0.00027306	0.99973	0.00054612	0.0044135
GGAGGCGTTCTCCTTTCTCC	2107.8	579/613.19	-1.8204	3.4492	0.00028111	0.99972	0.00056222	0.0044135
GAGTCACTGAAACAAACAACA	5875.2	1076.9/962.51	-2.5253	3.4428	0.00028784	0.99971	0.00057567	0.0044135
GATACGAGGCGCTTTTCTTTG	1768.6	639.42/516.59	-1.6118	3.4338	0.0002976	0.9997	0.00059519	0.0044135
GACTTTACCGTGGTGCTCGAA	5964.1	968.92/1383.8	-2.341	3.406	0.00032958	0.99967	0.00065915	0.0044135
GCTTACCCAGACTTCTCAGG	5257.4	1111.6/1296.6	-2.1255	3.3824	0.00035934	0.99964	0.00071867	0.0044135
GAACTCACTGAGCACGAGCAC	5762.2	1424.3/1158.4	-2.1569	3.3757	0.00036808	0.99963	0.00073616	0.0044135
GCATACCACTGCACCAGACAC	6040.8	1193.2/1454.9	-2.1889	3.3754	0.0003686	0.99963	0.00073719	0.0044135
GACTCACCATCCACCATAGAA	7236	1445.5/1524.3	-2.2841	3.3687	0.00037762	0.99962	0.00075524	0.0044135
GCTCACCGGCCATCCAGGAA	5346.3	1344.9/1215.7	-2.0612	3.3678	0.00037887	0.99962	0.00075774	0.0044135
GCCACTCACCATGGCGGAGAG	5685.5	1283.9/1357.4	-2.1052	3.3677	0.00037897	0.99962	0.00075794	0.0044135
GGCTCTTACCCGTCCTGTGC	5168.6	1208.4/1455.4	-1.9555	3.3522	0.00040087	0.9996	0.00080175	0.0044135
GCTCACCAAAGTATTTGGAGG	4566.9	1235.2/1293	-1.8523	3.3495	0.00040481	0.9996	0.00080962	0.0044135
GACTCACCAAGGGCCGCGCCG	4187.4	1122.2/1322.6	-1.7755	3.3468	0.00040882	0.99959	0.00081764	0.0044135
GCTCACCTGGCAGAAGCTGC	4680	1386.2/1268.4	-1.8172	3.3393	0.00041988	0.99958	0.00083976	0.0044135
GATATTTTATGACATAAAAAT	10188	1777.3/2159.8	-2.371	3.3381	0.00042176	0.99958	0.00084352	0.0044135
GTTAGGCCTGGAATGAGGTGG	5778.3	1517.2/1476	-1.9483	3.3353	0.00042598	0.99957	0.00085195	0.0044135
GTACTAACCAGTAAATCGTGT	6036.8	1545.1/1568.5	-1.9545	3.3304	0.00043353	0.99957	0.00086706	0.0044135
GCTCACCTGTTCTGGTCGAAG	5100	1463.4/1398.6	-1.8327	3.3304	0.00043361	0.99957	0.00086722	0.0044135
GACTCACGTCAGCTACAGCAA	5919.7	1604.4/1499.2	-1.9309	3.3286	0.00043639	0.99956	0.00087279	0.0044135
GCGTTCTCCTTTCTCCAGGA	4558.9	1346.5/1398.6	-1.7311	3.3264	0.00043992	0.99956	0.00087985	0.0044135
GCTTACCTAAATATCACTGCA	6032.7	1757.1/1427.7	-1.9209	3.3241	0.00044358	0.99956	0.00088717	0.0044135
GATTACCTTGGCAATCAGACG	7179.5	1861.8/1671.9	-2.0221	3.3194	0.00045108	0.99955	0.00090216	0.0044135
GCACACCAGTTGAGCAGGTAC	5483.6	1594.9/1569.4	-1.7926	3.3125	0.00046231	0.99954	0.00092463	0.0044135
GCAGTTCCATATAACACGCGC	4324.7	1311.3/1509.1	-1.616	3.3114	0.00046407	0.99954	0.00092815	0.0044135
GCCGTACCGGCGTCCACCAGG	4272.2	1394.6/1413.3	-1.6047	3.311	0.00046487	0.99954	0.00092975	0.0044135
GCTCACCCGCTAGTCGGGCGC	3912.8	1304.6/1396.3	-1.534	3.3095	0.00046726	0.99953	0.00093452	0.0044135
GTGCTCACCTGGGTTTACCCC	4869.8	1606.7/1440.6	-1.6757	3.3064	0.00047248	0.99953	0.00094496	0.0044135
GAAAATTACTTTAAAAGCAAA	5031.3	1489.2/1661.1	-1.6748	3.3017	0.00048053	0.99952	0.00096107	0.0044135
GCACTTACATCGAAGAGGAG	6044.8	1786.8/1699.6	-1.7934	3.299	0.0004851	0.99951	0.0009702	0.0044135
GTAAAATAATTTCTCTACAAT	9634.6	2359.6/2105.7	-2.109	3.2951	0.00049192	0.99951	0.00098384	0.0044135
GCTTACAGAGGGATTAAGGAT	5956	1757.1/1756.8	-1.7607	3.2947	0.00049258	0.99951	0.00098516	0.0044135
GCACCCCAGCAGCTCCCATT	4950.5	1453.9/1750.6	-1.6269	3.2946	0.00049278	0.99951	0.00098556	0.0044135
GTACTCCTCCTCTGGATCCAC	5475.5	1599.9/1776.5	-1.6969	3.2941	0.00049367	0.99951	0.00098734	0.0044135
GCTATGCAAATACAATAAAC	4910.2	1685/1550.2	-1.6013	3.2908	0.00049954	0.9995	0.00099908	0.0044135
GCGTCTAGCTCGCGCGGGCCG	565.32	433.55/667.31	-0.038422	3.2897	0.00050147	0.9995	0.0010029	0.0044135
GATAACCAGCCACCTCCTGGA	6085.2	1950.1/1673.2	-1.7474	3.2891	0.00050248	0.9995	0.001005	0.0044135
GGCTCACCTGAACACACTGC	7074.5	1853.4/2059.2	-1.854	3.2888	0.00050315	0.9995	0.0010063	0.0044135
GCTTACCTGGCTCTTCTTGGT	6093.3	1927.8/1720.6	-1.7394	3.2874	0.00050561	0.99949	0.0010112	0.0044135
GCTTACAAATGATGTCTAACA	5701.6	1913.2/1632.5	-1.6847	3.2861	0.00050801	0.99949	0.001016	0.0044135
GATTATCACATGAATATAAAT	8237.5	2022.9/2259.6	-1.9433	3.2848	0.00051029	0.99949	0.0010206	0.0044135
GACTCACCCCCTAAATGCCAC	6376	1928.3/1923.2	-1.7267	3.2785	0.00052178	0.99948	0.0010436	0.0044135
GATCAATACTGGACGGAGTC	2980	1376.7/1257.7	-1.1772	3.2782	0.00052233	0.99948	0.0010447	0.0044135
GAAAACACTAAAGATCCAAGA	4490.2	1769.5/1479.5	-1.4662	3.277	0.00052464	0.99948	0.0010493	0.0044135
GAAAACATCTCAATAACAAAC	5100	1823.7/1644.1	-1.5559	3.2766	0.00052539	0.99947	0.0010508	0.0044135
GTTAGTACCTTCACTTCCAGC	6925.1	2093.4/1964.4	-1.7707	3.2755	0.00052743	0.99947	0.0010549	0.0044135
GGCTCACTGAGAGGAGGAAG	5624.9	1869.6/1796.6	-1.617	3.2747	0.00052886	0.99947	0.0010577	0.0044135
GACTTACCACTTCTCCAGCAG	6396.1	1925.5/2041.3	-1.6887	3.2706	0.00053655	0.99946	0.0010731	0.0044135
GATACTTACTGGAACCTCTCG	6820.1	1920.5/2185.3	-1.7316	3.27	0.00053778	0.99946	0.0010756	0.0044135
GCTGATGAATCCAATGTGGGC	880.28	757.46/721.43	-0.2512	3.2689	0.00053979	0.99946	0.0010796	0.0044135
GCGTTCCTGGCTGCCAGGTCG	3880.5	1432.1/1680.8	-1.3174	3.2684	0.00054078	0.99946	0.0010816	0.0044135
GTCCCACCTGTGCCATCACTC	5616.8	1898.1/1848.5	-1.5836	3.2684	0.00054084	0.99946	0.0010817	0.0044135
GTTACCTTTGCTAAGCTCGG	7203.7	2013.9/2239.9	-1.7595	3.2677	0.0005421	0.99946	0.0010842	0.0044135
GCGCACCTCAATGTCAGAGA	5871.2	1855/2017.6	-1.5998	3.2653	0.00054677	0.99945	0.0010935	0.0044135
GTAGCTACCTGACTCCAGTAT	8003.3	2464.8/2219.8	-1.7722	3.2553	0.00056634	0.99943	0.0011327	0.0044135
GTCCAATGCCATCCACTTGAT	6303.3	2078.3/2086.9	-1.5973	3.2547	0.00056752	0.99943	0.001135	0.0044135
GCTCACCATTGAGGCCCACGG	5225.1	1871.3/1938.4	-1.4553	3.2534	0.00057022	0.99943	0.0011404	0.0044135
GATACTTACTGCAAAAAGAGC	5007.1	1706.8/2023.9	-1.4241	3.2533	0.00057044	0.99943	0.0011409	0.0044135
GAGCCTCACCTGGAGCTCCTG	5742	1966.4/2037.3	-1.5198	3.2527	0.0005716	0.99943	0.0011432	0.0044135
GTCTTACCAACCCATCCAAGG	6089.3	2092.2/2046.2	-1.5567	3.2516	0.00057372	0.99943	0.0011474	0.0044135
GCCTCACAACTGCAGACATAA	4853.6	1807.5/1889.7	-1.3922	3.2514	0.0005742	0.99943	0.0011484	0.0044135
GCTCACCCTCCGGTATGGTCA	5847	2151.5/1909.4	-1.5254	3.2512	0.00057453	0.99943	0.0011491	0.0044135
GCCTACCTCATCGTTACTGAT	6521.3	2068.2/2222	-1.6037	3.2512	0.00057468	0.99943	0.0011494	0.0044135
GACTGAAATCTTTGTTTAAAA	5269.5	2039.7/1824.4	-1.4471	3.2506	0.0005759	0.99942	0.0011518	0.0044135
GAAAACCGTAAAGGAAATCAC	4894	1698.4/2040	-1.3881	3.2494	0.00057819	0.99942	0.0011564	0.0044135
GTGACACATCAAATAATAACT	4268.1	1442.2/2049.8	-1.2891	3.2493	0.00057839	0.99942	0.0011568	0.0044135
GAGCACCTGTCAGCCTCGTCC	6004.5	1951.3/2199.2	-1.5323	3.2488	0.00057944	0.99942	0.0011589	0.0044135
GCCTTACCTGGGCACTCCTGG	4930.4	2031.3/1736.3	-1.3876	3.2483	0.00058055	0.99942	0.0011611	0.0044135
GAGTCACTGAAACAAACAAC	6246.7	2233.2/2053.8	-1.5427	3.2452	0.00058677	0.99941	0.0011735	0.0044135
GTATACCCAGGCTATAGTCCC	5556.2	1975.3/2072.6	-1.4565	3.2449	0.00058752	0.99941	0.001175	0.0044135
GTATACCTTAGAGAAGACCTG	6739.4	2229.9/2248.8	-1.5891	3.2436	0.00059013	0.99941	0.0011803	0.0044135
GACACCAGTTGAGCAGGTACT	6836.3	2075.5/2437.6	-1.5987	3.2435	0.00059042	0.99941	0.0011808	0.0044135
GATTATTATTATAAGGTACTC	8261.7	2428.5/2558.3	-1.7279	3.2421	0.00059335	0.99941	0.0011867	0.0044135
GAGAAATATTTCAGTCAGAAC	4881.9	1864.6/2014.9	-1.3311	3.2385	0.00060076	0.9994	0.0012015	0.0044135
GCTCACCTCACCCAGTCAGCT	4752.7	1857.8/1989	-1.3046	3.2371	0.00060376	0.9994	0.0012075	0.0044135
GAACTCCCTTGGCTCACTGAG	5346.3	1882.5/2254.2	-1.3696	3.2332	0.00061209	0.99939	0.0012242	0.0044135
GTTTAAAAAGGCAGAATAACA	5653.2	2100.1/2159.4	-1.408	3.2328	0.00061289	0.99939	0.0012258	0.0044135
GAGAAGACCGAGGCGCTTCAA	1942.3	1417/1094.9	-0.62855	3.2309	0.00061704	0.99938	0.0012341	0.0044135
GCATCCACTTGATAGGCACCT	6412.3	2248.3/2322.2	-1.4881	3.2307	0.00061742	0.99938	0.0012348	0.0044135
GAACTATGATGCAAATAAAAC	4861.7	1831.5/2154	-1.2863	3.2302	0.00061847	0.99938	0.0012369	0.0044135
GAATTATCACATGAATATAAA	7300.6	2108.5/2781.1	-1.5779	3.23	0.00061896	0.99938	0.0012379	0.0044135
GATACTCTCACAGGTACATAA	5200.9	2233.8/1898.6	-1.3314	3.2295	0.00061996	0.99938	0.0012399	0.0044135
GACTCACCATGAGGTTGGCAT	5984.3	2214.2/2223.8	-1.4309	3.2292	0.00062063	0.99938	0.0012413	0.0044135
GTTATGATCTTTCCTTCTTAA	9872.8	2775.3/2955.1	-1.7845	3.2279	0.0006236	0.99938	0.0012472	0.0044135
GTCCTCACTGAGTATCGAGCA	4898.1	2109.6/2033.7	-1.241	3.2202	0.00064055	0.99936	0.0012811	0.0044135
GAGCAGGGTCTTCTCTGTTTC	1845.4	1378.4/1167.4	-0.53544	3.2197	0.00064159	0.99936	0.0012832	0.0044135
GAGAAATTCACAATTTAGCAA	5330.1	2410.5/1939.3	-1.2928	3.2184	0.00064462	0.99936	0.0012892	0.0044135
GCCGCTTTTCATTGAAGGAAC	2390.5	1448.3/1485.4	-0.7042	3.2162	0.00064952	0.99935	0.001299	0.0044135
GCGCTCACCTGGCTTTGGCAA	4373.1	1804.1/2210.8	-1.1229	3.2129	0.00065696	0.99934	0.0013139	0.0044135
GTCTTACCAGATAAAGCAGAA	5491.6	2196.8/2309.2	-1.285	3.2125	0.00065785	0.99934	0.0013157	0.0044135
GCTCTAGAATTTCAAACAGA	5459.3	2338.9/2184.9	-1.2708	3.2106	0.0006624	0.99934	0.0013248	0.0044135
GCTCACCTTGGCTGGACTCAG	5455.3	2330/2200.5	-1.2676	3.21	0.00066363	0.99934	0.0013273	0.0044135
GCCAATTTATCAAGGAAGAAA	4962.7	2165.5/2206.8	-1.1824	3.2066	0.00067154	0.99933	0.0013431	0.0044135
GTATTTCCTCTGATGATCTGC	7070.5	2619.2/2606.6	-1.4358	3.2063	0.00067223	0.99933	0.0013445	0.0044135
GAATTTATCGTCAACATTAAT	5992.3	2273.5/2547.6	-1.3134	3.2057	0.00067375	0.99933	0.0013475	0.0044135
GCCTTTCTCTCTCTTATAAAA	4183.3	2018.4/2071.7	-1.0322	3.2012	0.0006843	0.99932	0.0013686	0.0044135
GTACTATTGAAGACACAGAC	6618.2	2625.9/2534.2	-1.3587	3.2004	0.00068612	0.99931	0.0013722	0.0044135
GCTTACCTGGCAGGGTCCCGC	3900.7	2170/1792.6	-0.97691	3.2002	0.0006866	0.99931	0.0013732	0.0044135
GACTTACGCACATCCCTTTGG	6359.8	2627.6/2444.7	-1.326	3.1996	0.00068804	0.99931	0.0013761	0.0044135
GACAAACCTTGGATATGAAGA	6307.3	2605.8/2492.6	-1.3067	3.1969	0.00069445	0.99931	0.0013889	0.0044135
GTGAAAATGCAGAATACCTAA	6319.4	2740.6/2383	-1.3023	3.1958	0.00069722	0.9993	0.0013944	0.0044135
GAACGTTTACACCGACTAGCC	5552.2	2392.1/2424.2	-1.2048	3.1949	0.00069929	0.9993	0.0013986	0.0044135
GCTCACCCTGTAAATTTCTCA	5233.2	2420.6/2317.7	-1.143	3.1911	0.00070866	0.99929	0.0014173	0.0044135
GCCTTACAGTTGGATCCCGGG	6448.6	2780.3/2501.1	-1.2877	3.19	0.00071144	0.99929	0.0014229	0.0044135
GACCTTACAATAAGTTATATT	5766.2	2351.8/2680.4	-1.1961	3.1877	0.00071694	0.99928	0.0014339	0.0044135
GTTTAAAACACTGTTTACAA	5834.9	2451.9/2614.2	-1.2035	3.1875	0.00071751	0.99928	0.001435	0.0044135
GAAAGTCACCAACCTTTAAGA	4558.9	2396.6/2081.6	-1.0255	3.1875	0.00071765	0.99928	0.0014353	0.0044135
GCATTCCTCACAAATTATACC	5637	3030.4/1967.1	-1.1734	3.1865	0.00072011	0.99928	0.0014402	0.0044135
GTAATTACTTGGCTTTGAGA	7736.7	3119.3/2745.7	-1.3993	3.186	0.00072118	0.99928	0.0014424	0.0044135
GCTGTACCTTGGTGAAGGTGG	4930.4	2556.6/2125.4	-1.0743	3.1859	0.00072145	0.99928	0.0014429	0.0044135
GTCTATCATCCAGCCTGGGGA	6630.3	2944.2/2590.1	-1.2604	3.1805	0.00073521	0.99926	0.0014704	0.0044135
GCAATTTGTACCTGAATGACA	5519.9	2545.9/2506.9	-1.1272	3.1802	0.00073578	0.99926	0.0014716	0.0044135
GCCTATCAGTTACATTACAAA	5665.3	2340.1/2806.6	-1.1382	3.1787	0.00073975	0.99926	0.0014795	0.0044135
GTAACACAAACTAATTTTGGG	4647.7	2338.9/2336.9	-0.99097	3.1777	0.00074213	0.99926	0.0014843	0.0044135
GTCTTTACCTGGTTATTTGGA	6404.2	2877.1/2648.7	-1.2125	3.1759	0.00074694	0.99925	0.0014939	0.0044135
GCAATTCAACCCAAATCTCGG	5681.4	2454.2/2764.5	-1.1223	3.1751	0.00074904	0.99925	0.0014981	0.0044135
GAAAATAGCAGTAAACTCAAC	4449.8	2224.8/2393.3	-0.94615	3.175	0.00074911	0.99925	0.0014982	0.0044135
GCACTGGACTTCAGAACAAGA	6501.1	2692.5/2905	-1.2156	3.1743	0.00075096	0.99925	0.0015019	0.0044135
GAACTAACCTGTTCTTAAGAG	5746	2665.6/2597.7	-1.1263	3.1742	0.00075118	0.99925	0.0015024	0.0044135
GCCTCACCTGTGCGCTTGAGG	5245.3	2400.5/2640.2	-1.0571	3.1735	0.00075301	0.99925	0.001506	0.0044135
GCCGATTAAACGCAAATCTCT	5184.7	2188.5/2828.9	-1.047	3.1732	0.0007539	0.99925	0.0015078	0.0044135
GATTGCTTTTCTTACATGTAC	6872.6	2991.8/2828.5	-1.2395	3.1711	0.00075942	0.99924	0.0015188	0.0044135
GGTCGCGGTGCACCAAGCGA	4724.4	2360.8/2468.4	-0.96806	3.1708	0.00076021	0.99924	0.0015204	0.0044135
GACACTTACAGCTGCCCAGG	7260.3	2760.2/3240	-1.2747	3.1702	0.00076166	0.99924	0.0015233	0.0044135
GTACAAAAGGCAGATTTCAAG	5576.4	2599.6/2680	-1.0786	3.169	0.00076489	0.99924	0.0015298	0.0044135
GCCTTTTATTCTACTCTGAC	4849.6	2255/2722.9	-0.96203	3.1657	0.00077343	0.99923	0.0015469	0.0044135
GCCCACAGTGAAAGAAAACGC	4639.6	2292/2605.7	-0.92163	3.164	0.00077802	0.99922	0.001556	0.0044135
GCTGCGTCTATCATCCAGCCT	5580.5	2774.7/2600.8	-1.0537	3.1638	0.00077851	0.99922	0.001557	0.0044135
GAGATACCTCATGAAATGCAT	6186.2	2944.8/2729.2	-1.1244	3.1631	0.0007804	0.99922	0.0015608	0.0044135
GACTTACTTAGAGAATGCAGA	6731.3	3210.5/2730.5	-1.1799	3.1621	0.00078329	0.99922	0.0015666	0.0044135
GCAGAAATTTATCTTTCAAAG	4308.5	2586.2/2169.7	-0.85721	3.1618	0.00078402	0.99922	0.001568	0.0044135
GTCCGGCCGCCTCGGCCGCGT	1712.1	1623.4/1381.1	-0.18848	3.161	0.00078616	0.99921	0.0015723	0.0044135
GCAGCTGCAGGAGGAAATGA	5774.3	2895/2639.3	-1.061	3.1603	0.00078791	0.99921	0.0015758	0.0044135
GCTCTAGAATTTCAAACAGAG	5249.4	2551.5/2726.9	-0.99175	3.1602	0.00078823	0.99921	0.0015765	0.0044135
GCATACTGAGTTTCAAAACAA	5366.5	2526.3/2822.2	-1.0045	3.1596	0.00078992	0.99921	0.0015798	0.0044135
GCCAATTCAACCCAAATCTCG	5580.5	2715.4/2743.9	-1.0314	3.1593	0.00079065	0.99921	0.0015813	0.0044135
GCTTACTGAATTCATCGCTGT	5075.7	2773.6/2459.9	-0.95556	3.1578	0.0007948	0.99921	0.0015896	0.0044135
GCGCTCATGACTGGAAACCAC	4417.5	2502.3/2401.8	-0.849	3.1565	0.0007984	0.9992	0.0015968	0.0044135
GTTTACCAATTCAGTGACAAG	6089.3	3001.9/2763.2	-1.0787	3.1562	0.00079922	0.9992	0.0015984	0.0044135
GACCCATTGAGAGTCGCCTGA	2426.8	1907.1/1738.1	-0.4129	3.1556	0.00080096	0.9992	0.0016019	0.0044135
GCCTACCTGTGGCTAGCAGAG	5742	2858.6/2752.4	-1.033	3.1555	0.00080109	0.9992	0.0016022	0.0044135
GACTTACATCTCTATCAGCAC	5366.5	2564.4/2868.7	-0.98193	3.155	0.00080241	0.9992	0.0016048	0.0044135
GAATTTAGCAACTAAACTTTA	5952	2768.6/2964	-1.0539	3.1545	0.00080385	0.9992	0.0016077	0.0044135
GAGTCAGAACTGGGAAACAGA	6036.8	3160.2/2616	-1.0634	3.1544	0.00080425	0.9992	0.0016085	0.0044135
GTCACAATTTAGCAAAGGAAA	5091.9	2406.1/2909.4	-0.93773	3.1537	0.00080596	0.99919	0.0016119	0.0044135
GGCAGCGCTCCTGGCGCTGC	1397.1	1398.6/1389.6	-0.0031401	3.1531	0.00080767	0.99919	0.0016153	0.0044135
GAGTAATGACTCACACTCGA	5128.2	2916.3/2430.4	-0.93956	3.1531	0.00080781	0.99919	0.0016156	0.0044135
GCGATTAAACGCAAATCTCTG	5039.4	2654.5/2672.8	-0.91959	3.1516	0.00081195	0.99919	0.0016239	0.0044135
GAGAATTTGTCAGAAACCTGC	5588.5	3090.2/2526.1	-0.99258	3.1513	0.0008128	0.99919	0.0016256	0.0044135
GTTTAAAAACTACGAATGCTT	6545.5	2907.9/3182.7	-1.1037	3.1507	0.00081434	0.99919	0.0016287	0.0044135
GTCCACCTCTTTCAAATCGGA	5750.1	2689.7/3050.3	-1.0023	3.1491	0.00081892	0.99918	0.0016378	0.0044135
GCACTCACTGTTGCACTCTGC	5645.1	3025.9/2671	-0.98655	3.1486	0.00082032	0.99918	0.0016406	0.0044135
GCTAGCTTATGAAGCAAATCA	3844.1	2496.7/2216.6	-0.70568	3.1477	0.00082267	0.99918	0.0016453	0.0044135
GGCTCTTTCATGATTCTAAT	5661.2	2850.3/2873.2	-0.98398	3.1476	0.00082295	0.99918	0.0016459	0.0044135
GCCTAAGCATCTATACTAGCC	4995	3018.6/2421.9	-0.87648	3.1441	0.0008329	0.99917	0.0016658	0.0044135
GGATATTCTGAAAACCGTAA	6775.7	3072.9/3297.7	-1.0887	3.1426	0.00083715	0.99916	0.0016743	0.0044135
GCAGACATGTCTAGTTTATAC	4877.9	2526.3/2882.1	-0.85078	3.1424	0.00083789	0.99916	0.0016758	0.0044135
GTCCATCACTTATCTCCTTGA	5927.7	3005.2/2966.2	-0.98916	3.142	0.00083906	0.99916	0.0016781	0.0044135
GCTGCCCATGAGAAATTTAC	5519.9	2918.5/2845.5	-0.93734	3.1419	0.00083934	0.99916	0.0016787	0.0044135
GACCAAAATTATAAGCAACAG	4397.3	2589.6/2559.7	-0.77204	3.1416	0.00084024	0.99916	0.0016805	0.0044135
GTCCTGGGTATCGAAAGAGTC	2899.3	2098.4/2085.6	-0.47062	3.1413	0.00084104	0.99916	0.0016821	0.0044135
GTGCGCTCTGCCCGGCGAGTC	2342	2077.7/1683	-0.31659	3.1412	0.00084121	0.99916	0.0016824	0.0044135
GTGCTACTAAGATGTTACTAC	5677.4	3152.3/2748.9	-0.94398	3.1391	0.0008473	0.99915	0.0016946	0.0044135
GATCATCGAATTCTCCAAAA	7595.4	3450/3393.4	-1.1502	3.1384	0.00084928	0.99915	0.0016986	0.0044135
GATCTATTACTTTTACATTTC	11710	4280.7/4239.6	-1.4586	3.1378	0.00085121	0.99915	0.0017024	0.0044135
GCTATACCTTTGTTACTTCCA	6694.9	2825.1/3642	-1.0497	3.1365	0.00085496	0.99915	0.0017099	0.0044135
GCCTGAGCTTTGAAAACGCCC	5003	2810/2786.4	-0.83808	3.1361	0.00085607	0.99914	0.0017121	0.0044135
GCTACTGTTAATAACATTACG	4881.9	2741.7/2788.7	-0.81983	3.136	0.00085642	0.99914	0.0017128	0.0044135
GACCGCTCATATAGGTAAAAA	4643.7	2510.7/2903.6	-0.77827	3.1349	0.00085971	0.99914	0.0017194	0.0044135
GCTTACTTTACTGTATGCAGA	5293.8	2844.7/2989.9	-0.85944	3.1322	0.00086761	0.99913	0.0017352	0.0044135
GAATTCTATTACAATCGGTC	5455.3	3120.5/2813.7	-0.87839	3.1316	0.00086923	0.99913	0.0017385	0.0044135
GCAACCCAGCTGAAACTCTGA	5225.1	2991.8/2816.8	-0.84705	3.1316	0.00086941	0.99913	0.0017388	0.0044135
GTCTGGGCGGCGGCGGCCGC	1954.4	1888/1667.8	-0.13643	3.1311	0.00087078	0.99913	0.0017416	0.0044135
GAGGACTTTATTTGAAGCAAA	5390.7	2985.6/2929.6	-0.86582	3.1308	0.00087164	0.99913	0.0017433	0.0044135
GCTTACCTCGGGCCCAGGTG	5358.4	3041.6/2905	-0.84953	3.1284	0.0008789	0.99912	0.0017578	0.0044135
GAAGGTTCTCCAAGCACTAGA	6626.3	3371.1/3248.5	-1.0013	3.1281	0.00087964	0.99912	0.0017593	0.0044135
GACACAGATTAGGAAAAAAGG	5265.5	3253.6/2652.3	-0.83421	3.1278	0.00088056	0.99912	0.0017611	0.0044135
GTTTCTCTCTTTATTAAGGG	6739.4	3596/3088.3	-1.0116	3.1277	0.00088075	0.99912	0.0017615	0.0044135
GACTCACTGTACTGGATGTAG	5742	2775.9/3396.9	-0.89541	3.1276	0.00088129	0.99912	0.0017626	0.0044135
GCCTGGCAGCCAGGAACGTAC	4579.1	2714.9/2802.1	-0.73097	3.1273	0.00088218	0.99912	0.0017644	0.0044135
GCCTCACCTGTTGTCCAGGAT	6230.6	3138.9/3298.1	-0.95276	3.1273	0.00088218	0.99912	0.0017644	0.0044135
GACATTTGCAGATGTTTTAGA	5988.3	3164.6/3147.4	-0.92383	3.1272	0.00088241	0.99912	0.0017648	0.0044135
GTGGTACATATGGGTGGCTGA	7244.1	3674.3/3271.7	-1.0604	3.1271	0.00088272	0.99912	0.0017654	0.0044135
GATTTTAACTTTCTCACCTTC	5027.3	3024.8/2773.5	-0.79394	3.1264	0.0008848	0.99912	0.0017696	0.0044135
GTTACTTTGCCTCCTTCTGCA	6921.1	3293.9/3515.9	-1.0232	3.1262	0.00088541	0.99911	0.0017708	0.0044135
GGGCTCTTTCATGATTCTAA	7603.5	3758.8/3379.9	-1.0908	3.1262	0.00088547	0.99911	0.0017709	0.0044135
GTGGCCTCTGCGGAGACAGAG	6234.6	2912.9/3559.3	-0.94583	3.1258	0.00088672	0.99911	0.0017734	0.0044135
GTTCACTTCCTACAGATGCAC	6937.2	3357.6/3480.6	-1.0205	3.1253	0.00088807	0.99911	0.0017761	0.0044135
GAGGTGGCCTGTCGTCCGGTC	3290.9	2371.4/2341	-0.48188	3.125	0.00088903	0.99911	0.0017781	0.0044135
GTTCTCCTTTCTCCAGGATGG	6844.4	3371.1/3470.7	-1.0003	3.1232	0.00089455	0.99911	0.0017891	0.0044135
GCTCACCCAGGGTGTCCAGGA	5124.2	3034.9/2903.2	-0.78713	3.1222	0.00089751	0.9991	0.001795	0.0044135
GATTCCTCACAAATTATACCT	6844.4	3375.6/3492.7	-0.99477	3.122	0.00089801	0.9991	0.001796	0.0044135
GAAACAATGGTTGAAAAGCAA	5693.5	3341.4/2922	-0.86218	3.122	0.00089802	0.9991	0.001796	0.0044135
GACTTACAGCATCTTCCTCCG	6949.3	3108.7/3832.1	-1.0016	3.1212	0.00090061	0.9991	0.0018012	0.0044135
GCTTAATTCCTTGATAGCGAC	4239.9	2618.1/2809.2	-0.64358	3.1208	0.00090194	0.9991	0.0018039	0.0044135
GCCATCCAAACTGCACCTAC	5984.3	3305.6/3149.6	-0.8905	3.1205	0.00090273	0.9991	0.0018055	0.0044135
GCCTCAAAATCTCTGCACCA	6618.2	3135/3658.6	-0.96206	3.1203	0.00090332	0.9991	0.0018066	0.0044135
GTCTGCGGGAGAATGGAACTG	6872.6	3527.7/3418.9	-0.98435	3.1193	0.00090638	0.99909	0.0018128	0.0044135
GAGGTAATTTCCAAATTCCCA	6000.4	3145.1/3349.5	-0.88562	3.1191	0.00090701	0.99909	0.001814	0.0044135
GATTCAAAAAGATCAAAGTGC	6311.3	3466.2/3199.3	-0.92104	3.1189	0.00090761	0.99909	0.0018152	0.0044135
GCTCCATCACTTATCTCCTTG	6048.9	2800.5/3726.1	-0.89013	3.1188	0.00090782	0.99909	0.0018156	0.0044135
GAACTTACTTAGAGAATGCAG	7050.3	3851.1/3201	-0.99942	3.1186	0.00090846	0.99909	0.0018169	0.0044135
GTTTCATTATTCATTCACCTC	4873.8	3138.9/2756.5	-0.72528	3.1169	0.00091369	0.99909	0.0018274	0.0044135
GCTCACCAGGCACATAGACGG	4853.6	2975/2918.4	-0.71978	3.1164	0.00091528	0.99908	0.0018306	0.0044135
GCACTGTGAGAGCACAGAGC	2410.7	1892/2264	-0.21414	3.1161	0.00091627	0.99908	0.0018325	0.0044135
GTGGTCACTGAAAAAGAGCAA	4885.9	3119.3/2802.1	-0.7225	3.116	0.00091659	0.99908	0.0018332	0.0044135
GCGCCGCCCAGACCGGACGAC	2075.5	1853.9/2010	-0.10335	3.1155	0.00091815	0.99908	0.0018363	0.0044135
GACTATTTAATATTGGTAAGT	6836.3	3792.3/3252	-0.95655	3.1144	0.00092158	0.99908	0.0018432	0.0044135
GATACACCGTGCCGAACGCAC	5847	3608.3/2907.2	-0.84363	3.1143	0.00092181	0.99908	0.0018436	0.0044135
GCTCACCAGGCACTGGGAGGA	4562.9	2824.5/2979.2	-0.65279	3.1118	0.00092967	0.99907	0.0018593	0.0044135
GCAACCCCACCACGTACCAGA	7611.6	3824.2/3681.4	-1.02	3.1116	0.00093048	0.99907	0.001861	0.0044135
GTCTTAATTCCTTGATAGCGA	6860.5	3613.9/3542.3	-0.93893	3.1103	0.00093455	0.99907	0.0018691	0.0044135
GCCCACCTTCTGTCCTCTCCA	6727.3	3808.5/3295	-0.92129	3.1096	0.00093683	0.99906	0.0018737	0.0044135
GAAAGATAAATTTCTGCTCAA	5507.8	3171.9/3255.6	-0.77702	3.1095	0.000937	0.99906	0.001874	0.0044135
GACTGAAGACCCTAGAAATAA	4890	3113.7/2944.8	-0.69068	3.1094	0.00093742	0.99906	0.0018748	0.0044135
GTTTCTCTTCTTAGACCATCC	4934.4	3181.4/2905.9	-0.69689	3.1093	0.00093762	0.99906	0.0018752	0.0044135
GCATTACCTGTAGGAGAGCTC	5851	3060/3583.9	-0.81646	3.1087	0.00093966	0.99906	0.0018793	0.0044135
GTTTTCTTCTCTCCAATGTAG	5750.1	3075.1/3515.9	-0.80288	3.1085	0.00094034	0.99906	0.0018807	0.0044135
GAAATACAAGCTATAGCGATA	5939.8	3462.3/3240	-0.8256	3.1083	0.00094077	0.99906	0.0018815	0.0044135
GCACCTACCTGCCCTTCCAGC	5790.4	3172.5/3444.8	-0.80725	3.1083	0.00094078	0.99906	0.0018816	0.0044135
GACAAACGGTCAGAAGCTTAC	5071.7	3033.7/3160.3	-0.71139	3.1082	0.00094105	0.99906	0.0018821	0.0044135
GCCAACAGTCTTACCAAGCCT	6505.2	3397.9/3622.4	-0.88987	3.1081	0.00094156	0.99906	0.0018831	0.0044135
GTGCACCCCAGCAGCTCCCAT	6791.9	3592.6/3590.6	-0.91899	3.1077	0.00094282	0.99906	0.0018856	0.0044135
GCTCTCCCGATCAATACTGGA	5746	3507/3101.3	-0.7981	3.1076	0.00094314	0.99906	0.0018863	0.0044135
GATAAACTGGAAAAAACTGTT	5394.7	2986.2/3427.8	-0.75014	3.1071	0.00094479	0.99906	0.0018896	0.0044135
GCTCGGGACTCCGGCCGCCT	2834.7	2310.4/2341.4	-0.28526	3.1068	0.0009457	0.99905	0.0018914	0.0044135
GACCCACCAGTTATATACTTG	6121.6	3289.4/3561.1	-0.83751	3.1063	0.00094718	0.99905	0.0018944	0.0044135
GCTTCCTGGGCAAAGAAGAAA	4740.6	3066.8/2964.9	-0.65234	3.1061	0.00094788	0.99905	0.0018958	0.0044135
GAAATAATATGCATCTCTCGA	6602.1	3362.7/3759.2	-0.89047	3.106	0.00094814	0.99905	0.0018963	0.0044135
GATACCAGTCATCAAATCCAT	7022	3726.9/3641.1	-0.93042	3.1051	0.00095107	0.99905	0.0019021	0.0044135
GGCTTGGCCTGAAAACAGGA	5233.2	3289.4/3072.7	-0.71802	3.105	0.00095151	0.99905	0.001903	0.0044135
GCTCACCAGGGACCAGCATGC	5398.8	3149/3346.9	-0.73294	3.1034	0.00095648	0.99904	0.001913	0.0044135
GTAGAGAAATTATTTTAGGA	7651.9	3909.2/3844.2	-0.98081	3.1027	0.00095866	0.99904	0.0019173	0.0044135
GCTGTCACCACATAATTACCT	5528	3395.1/3193.4	-0.74661	3.1027	0.00095871	0.99904	0.0019174	0.0044135
GTAAGTAACACAAACTAATTT	5071.7	3008.6/3308.8	-0.68296	3.1024	0.00095978	0.99904	0.0019196	0.0044135
GCTCAAAATCTCTGCACCAGG	4752.7	3202.1/2920.6	-0.6344	3.102	0.00096097	0.99904	0.0019219	0.0044135
GAAAAACAAGAATTCAAGAAG	6093.3	3739.2/3206.4	-0.81095	3.1015	0.00096256	0.99904	0.0019251	0.0044135
GCCTCATTGCCCTCAACACAG	6909	4175.5/3234.6	-0.89879	3.101	0.00096431	0.99904	0.0019286	0.0044135
GTACATACCCAGCTTGGGGA	7417.7	3705.6/3978.8	-0.94886	3.1008	0.00096504	0.99903	0.0019301	0.0044135
GTGAGTTTCAAAACAATGGAA	5552.2	3347.6/3311.5	-0.73756	3.1002	0.00096686	0.99903	0.0019337	0.0044135
GAAGGTTTCTCTCTTTATTAA	5867.2	3264.2/3586.1	-0.77631	3.1	0.00096752	0.99903	0.001935	0.0044135
GGGCGTTTTCAAAGCTCAGG	3933	2900/2707.3	-0.48817	3.1	0.00096757	0.99903	0.0019351	0.0044135
GTGCTCAACGTATTTTACTAA	5693.5	3339.7/3438.5	-0.74823	3.0987	0.00097185	0.99903	0.0019437	0.0044135
GCACACCTTTAGGATTGTAGG	5729.9	3597.1/3237.3	-0.74553	3.0972	0.00097677	0.99902	0.0019535	0.0044135
GTCGTACCGGTAACTTTTACA	3137.5	2578.4/2478.7	-0.3112	3.0971	0.00097715	0.99902	0.0019543	0.0044135
GCGACCCTCCGGGACGGCCG	2418.7	2180.6/2260	-0.12344	3.097	0.00097739	0.99902	0.0019548	0.0044135
GACCGATTAAACGCAAATCTC	6299.2	3623.9/3579	-0.80642	3.0957	0.00098174	0.99902	0.0019635	0.0044135
GACCAATTCAACCCAAATCTC	5245.3	2863.1/3766.4	-0.66197	3.0931	0.00099036	0.99901	0.0019807	0.0044135
GCAGCCACACCTGCCATACCA	6125.6	3648/3547.7	-0.76756	3.0918	0.00099458	0.99901	0.0019892	0.0044135
GTCTGCGTCTATCATCCAGCC	5083.8	3137.2/3456.4	-0.62467	3.0901	0.0010006	0.999	0.0020011	0.0044135
GTCATCATTGCAAAACTTTCA	6182.1	3748.1/3541.4	-0.76211	3.0894	0.0010029	0.999	0.0020059	0.0044135
GCTCACTGTTGTTCTCTAGGT	4357	2958.8/3159.4	-0.51007	3.0893	0.001003	0.999	0.002006	0.0044135
GCTGAAAATGCAGAATACCTA	5592.6	3365.5/3567.8	-0.68982	3.0893	0.001003	0.999	0.002006	0.0044135
GCCCGGACGTCTAGCTCGCG	2269.3	2356.8/2060.1	-0.039211	3.0891	0.0010037	0.999	0.0020074	0.0044135
GAACTACAAGTAAAAGTATCG	5132.3	2995.1/3667.1	-0.62343	3.0884	0.0010062	0.99899	0.0020123	0.0044135
GCCACTCACCAGGCACTGGG	5939.8	3490.2/3696.2	-0.725	3.0876	0.0010087	0.99899	0.0020175	0.0044135
GAAAGACTTGCTCCAAAACAC	5851	3388.4/3769.1	-0.70908	3.0866	0.0010123	0.99899	0.0020246	0.0044135
GACCTATAATCGACCACATTT	5633	3871.8/3164.8	-0.67887	3.086	0.0010143	0.99899	0.0020286	0.0044135
GCAGGATTTCTGCGGGAGAA	6460.7	3844.9/3704.7	-0.77515	3.0855	0.001016	0.99898	0.0020321	0.0044135
GGGATCTACTTGGCACTCGC	6464.8	3862.8/3689.9	-0.77545	3.0855	0.0010161	0.99898	0.0020323	0.0044135
GTCCTGTAATCAAAGTAATGA	5180.7	3349.8/3431.8	-0.61137	3.0845	0.0010194	0.99898	0.0020388	0.0044135
GTGCGTCAAGACCTGCCCGGC	2443	2121.3/2535.5	-0.069253	3.0844	0.0010199	0.99898	0.0020398	0.0044135
GTCACCTAGCAGATAAAACTA	6311.3	3641.8/3866.6	-0.74928	3.0836	0.0010224	0.99898	0.0020448	0.0044135
GCGTGGACAAGTGCAACCTTC	3860.3	3008/2868.7	-0.39358	3.0833	0.0010236	0.99898	0.0020472	0.0044135
GTAACACAAACTAATTTTGG	6856.5	4299.7/3538.7	-0.80674	3.0832	0.001024	0.99898	0.0020479	0.0044135
GCAACTTTTAGGGAACTTGT	6101.4	3729.1/3672	-0.72124	3.0829	0.001025	0.99897	0.00205	0.0044135
GTAATAATGTTCAGCACACTT	6642.5	3672.6/4074.5	-0.7779	3.082	0.0010282	0.99897	0.0020565	0.0044135
GCAACCTGCTCCCTCTAAGCC	5217.1	3569.7/3336.6	-0.59519	3.0801	0.0010345	0.99897	0.002069	0.0044135
GCTCTAAAACAGTTCTCCAC	5039.4	3540/3251.1	-0.56945	3.08	0.0010351	0.99896	0.0020701	0.0044135
GCACACACAGATTAGGAAAAA	6594	3830.4/3949.8	-0.76121	3.0796	0.0010364	0.99896	0.0020728	0.0044135
GGAACACCTCCTCTCTTAAC	6262.9	3834.3/3749.4	-0.72378	3.0795	0.0010366	0.99896	0.0020733	0.0044135
GCTTACTACTTCCAGAGGTGA	5192.8	3519.9/3385.3	-0.5887	3.0795	0.0010368	0.99896	0.0020735	0.0044135
GCTCACAACTGCAGACATAAG	5362.4	3665.9/3391.6	-0.60359	3.0778	0.0010427	0.99896	0.0020854	0.0044135
GCACATCCATCTGGTACGTGG	4340.8	3091.4/3271.7	-0.44812	3.0771	0.0010451	0.99895	0.0020901	0.0044135
GCAGGGTCTTCTCTGTTTCA	3286.9	2748.4/2790	-0.24717	3.077	0.0010455	0.99895	0.0020911	0.0044135
GCACAGTTATTGAACATCCTC	5980.2	3535/3943.9	-0.67722	3.0768	0.0010462	0.99895	0.0020925	0.0044135
GTCACCCTGTAAATTTCTCAT	5875.2	3588.7/3854.5	-0.65859	3.0756	0.0010505	0.99895	0.002101	0.0044135
GTTCTTCCTTGATAAATTGGA	6097.3	3917.1/3665.7	-0.6853	3.0756	0.0010505	0.99895	0.002101	0.0044135
GTATAATTTTGGTTTTCTGAC	5152.4	3321.3/3660.8	-0.56146	3.075	0.0010524	0.99895	0.0021048	0.0044135
GATGGACTTCCAGAACCACC	5423	3406.9/3765	-0.59659	3.0747	0.0010537	0.99895	0.0021073	0.0044135
GCTTCACAGTTTGAAGACAA	5382.6	3470.1/3697.1	-0.58677	3.0738	0.0010569	0.99894	0.0021138	0.0044135
GAAAGATATAGCAAATTATGG	5887.4	3833.2/3668.9	-0.6502	3.0735	0.0010577	0.99894	0.0021155	0.0044135
GAATAGCAGCTCACTCACAA	6840.3	4133.6/3958.3	-0.75745	3.0734	0.0010583	0.99894	0.0021166	0.0044135
GCGTCTGCGTACTTCCAGACC	2463.2	2479.9/2377.2	-0.020404	3.0731	0.0010594	0.99894	0.0021187	0.0044135
GTTTTCTCCCATGACTCCTGC	6266.9	3783.4/3969.9	-0.69281	3.073	0.0010595	0.99894	0.002119	0.0044135
GGCGCCATGCAGGATTTCTG	5798.5	4016.1/3442.1	-0.63672	3.073	0.0010596	0.99894	0.0021192	0.0044135
GTACAGGATGATAGTTTAAAA	6194.2	4388.1/3321.8	-0.68407	3.073	0.0010597	0.99894	0.0021195	0.0044135
GTGCTAACTTGCAAGATCTAA	5225.1	3452.8/3628.6	-0.56131	3.0729	0.0010599	0.99894	0.0021198	0.0044135
GACTGACCAGTAGCTCCCAGT	6388.1	4115.1/3738.7	-0.70185	3.0721	0.001063	0.99894	0.0021259	0.0044135
GCTGCCGTCAGAGTTTCAGCT	3012.3	2725.5/2667.5	-0.15974	3.0719	0.0010635	0.99894	0.002127	0.0044135
[truncated: 1,693 more rows]

## Sheet: Gefitinib_resistance_ABE8e
sgrna	control_count	treatment_count	LFC	score	p.low	p.high	p.twosided	FDR
[truncated: 2,005 more rows]

## Sheet: Gefitinib_resistance_BE3.9Max
sgrna	control_count	treatment_count	LFC	score	p.low	p.high	p.twosided	FDR
[truncated: 2,005 more rows]

[truncated: 2 more sheets: Osimertinib_resistance_ABE8e, Osimertinib_resistance_BE3.9Max]
