# Supplementary material for: Multimodal scanning of genetic variants with base and prime editing
Source: Nat Biotechnol. 2024 Nov 12;43(9):1458–70. doi: 10.1038/s41587-024-02439-1 (PMC12440817; doi:10.1038/s41587-024-02439-1)
Supplement: Supplementary file 6 — Raw sgRNA counts, MAGeCK outputs and CRISPResso2 parameters for drug resistance screens in PC-9 cells. [file 41587_2024_2439_MOESM6_ESM.xlsx]

## Sheet: Summary
Source data - Figure 3: Raw sgRNA counts, MAGeCK outputs and CRISPResso2 parameters for drug resistance screens in PC-9 cells. sgRNA sequences are reverse complements and correspond to the strand of the Illumina read.
Tab	Experiment	Base editor	Control samples	Treatment samples
Raw sgRNA counts	All	All	All	All
Gefitinib_fitness_ABE8e	Gefitinib resistance	ABE8e	Plasmid	Day 19, non-treated
Gefitinib_fitness_BE3.9Max	Gefitinib resistance	BE3.9Max	Plasmid	Day 19, non-treated
Gefitinib_resistance_ABE8e	Gefitinib resistance	ABE8e	Day 19, non-treated	Day 19, Gefitinib
Gefitinib_resistance_BE3.9Max	Gefitinib resistance	BE3.9Max	Day 19, non-treated	Day 19, Gefitinib
Osimertinib_fitness_ABE8e	Osimertinib resistance	ABE8e	Plasmid	Day 19, non-treated
Osimertinib_fitness_BE3.9Max	Osimertinib resistance	BE3.9Max	Plasmid	Day 19, non-treated
Osimertinib_resistance_ABE8e	Osimertinib resistance	ABE8e	Day 19, non-treated	Day 19, Osimertinib
Osimertinib_resistance_BE3.9Max	Osimertinib resistance	BE3.9Max	Day 19, non-treated	Day 19, Osimertinib
CRISPResso2_parameters	CRISPResso2 parameters and sgRNA sequences for validation experiments

## Sheet: Raw sgRNA counts
Screen	All	All	Gefitinib	Gefitinib	Gefitinib	Gefitinib	Gefitinib	Gefitinib	Gefitinib	Gefitinib	Osimertinib	Osimertinib	Osimertinib	Osimertinib	Osimertinib	Osimertinib	Osimertinib	Osimertinib
Base editor	ABE8e	BE3.9Max	ABE8e	ABE8e	ABE8e	ABE8e	BE3.9Max	BE3.9Max	BE3.9Max	BE3.9Max	ABE8e	ABE8e	ABE8e	ABE8e	BE3.9Max	BE3.9Max	BE3.9Max	BE3.9Max
Day	Plasmid	Plasmid	D19	D19	D19	D19	D19	D19	D19	D19	D19	D19	D19	D19	D19	D19	D19	D19
Treatment	Non-treated	Non-treated	Non-treated	Non-treated	Gefitinib	Gefitinib	Non-treated	Non-treated	Gefitinib	Gefitinib	Non-treated	Non-treated	Osimertinib	Osimertinib	Non-treated	Non-treated	Osimertinib	Osimertinib
Replicate	Plasmid	Plasmid	R1	R2	R1	R2	R1	R2	R1	R2	R1	R2	R1	R2	R1	R2	R1	R2
GTCGTTCGGAAGCGCACGCTG	1257	1142	262	244	397	460	252	213	465	704	866	1004	1128	942	2789	1203	1905	2750
GCGTGCGCTTCCGAACGATG	1075	1156	384	296	531	571	832	766	1001	1056	995	1041	1338	1384	5767	2670	3246	4795
GAGATCCCGTCCATCGCCACT	2155	1907	2292	2092	2939	2884	2077	1855	2186	2466	5605	6336	7840	7816	14344	6396	8264	13171
GACCTAGAAATCATACGCGGC	1062	1148	331	290	402	409	650	618	721	984	867	1056	1059	1147	5986	2532	2829	4782
GAGCGATGCGACCCTCCGGGA	1566	1372	60	65	236	219	847	704	999	1278	199	220	436	524	6485	3078	3861	5542
GCACGGTGTGAGCGCCCGACG	616	635	901	944	1151	1399	592	541	700	737	2199	2258	3333	2898	4036	1584	2176	3495
GAAGGTAAGGGCGTGTCTCGC	1389	1266	586	600	1240	1210	1140	970	1097	1613	1925	1916	3873	3348	8167	3587	4473	6125
GCCCGCGCGAGCTAGACGTCC	1074	937	582	548	956	969	752	738	804	892	1798	1790	3219	2943	5337	2601	3253	4574
GTCAGTCTAACGCTCATGAC	1149	1098	159	184	224	262	732	591	722	1180	510	617	643	834	5561	2455	2969	4573
GCCCGGACGTCTAGCTCGCG	591	562	560	540	740	770	552	490	647	784	1840	2278	2842	2617	5389	2660	2587	4304
GAAGATCCCGTCCATCGCCAC	1485	1337	1550	1400	1962	2265	1256	1130	1429	1628	4027	4509	5561	4905	9392	4305	5469	8195
GCGACGAGGTGGCCTGTCGTC	835	700	1040	1027	1367	1321	569	520	531	914	4250	5030	5908	5314	6582	2987	3317	5238
GCCCGCGCGAGCTAGACGTC	910	917	215	206	397	463	690	629	848	1142	810	804	1319	1109	5209	2421	2880	4344
GCAGTACCGATCCGGCCTGCT	1248	1103	789	831	1059	1223	981	873	1033	1447	2241	2516	3158	2896	7416	3325	3771	5880
GCGTCTAGCTCGCGCGGGCCG	145	140	169	132	221	215	164	106	188	160	471	412	675	405	932	431	437	659
GTAAAATTCCCGTCGCTATCA	1395	1306	466	442	604	621	762	773	811	1027	1432	1697	2045	2140	7021	3113	3411	5280
GACAGTACCGATCCGGCCTGC	1372	1371	650	606	814	882	1026	924	1220	1194	1697	2196	2409	2597	8125	3485	4255	6662
GGATCTACTTGGCACTCGCT	2105	1819	1180	1031	1603	1578	1495	1358	1718	2004	3176	3711	4541	4370	11119	5139	5620	8474
GTGCGTTCGGCACGGTGTATA	636	621	804	703	988	1129	496	428	521	591	1806	2035	2744	2528	3296	1739	1937	2845
GCGCTGTGAGTCCAGGTTGTA	1396	1341	748	678	972	898	1108	977	1191	1878	1778	2144	2249	3033	8130	3870	4609	6717
GTCCTGCCGCGTATGATTTCT	926	934	184	174	281	308	234	191	468	500	934	1163	1493	1512	3459	1547	2247	3183
GATACACCGTGCCGAACGCAC	1605	1448	36	37	157	186	105	120	173	241	93	86	235	192	1287	633	738	1261
GAGGCTAGTATAGATGCTTAG	1611	1544	524	471	820	684	1204	981	1046	1467	1439	1606	1933	1905	8642	3524	4423	6852
GAATTTGCGGCAGACCTATGG	1351	1498	265	221	484	577	1193	1111	1282	1555	825	976	1432	1346	8614	3768	4369	6544
GCAGTCGCCAGATCCGTGAAG	994	970	399	409	543	573	767	646	761	1155	1639	1888	2090	2093	7392	3300	3417	5568
GAGTACCGATCCGGCCTGCTG	1857	1794	875	771	1104	1117	1346	1204	1563	1721	2670	2820	3413	3365	11225	4951	5273	8938
GCTCCCCGAAGAGCTCGCTC	1049	1048	346	359	453	471	651	584	702	925	997	980	1468	1306	4702	1939	2555	3663
GACTTGATACAGTACCGATC	1957	1757	397	405	560	696	898	868	1036	1139	1217	1255	1645	1541	7652	3631	3785	6451
GACTCGGGCGGACGCCGACG	928	853	964	1005	1344	1373	759	687	801	945	2427	2888	3361	4086	5257	2508	2745	4429
GCGGACGACAGGCCACCTCGT	1016	977	782	791	1074	1187	708	743	929	1017	2278	2666	3140	3326	5468	2465	2849	4489
GCCAGTATTGATCGGGAGAGC	1108	1201	470	357	642	596	827	701	862	1235	1164	1116	1662	1690	6176	2753	3148	4941
GCTACTTGGAGGACCGTCGCT	1177	1114	356	367	600	596	878	798	1038	1156	1231	1387	2333	2460	7397	3406	4020	6467
GTGCGACACTTACAGCTGCCC	1461	1420	313	307	603	596	913	754	1129	1259	974	1040	1454	1479	6975	3225	3600	5947
GGGCTCCGGTGCGTTCGGCA	1579	1385	1704	1564	2639	2596	1092	986	3031	2923	4178	4394	6271	6045	7921	3718	10153	15129
GATCAATACTGGACGGAGTCA	1937	1809	774	641	954	1024	1329	1107	1452	1795	1932	2029	2715	2138	9225	4084	4815	7264
GTCTAAGAGCTAATGCGGGCA	1029	1035	263	258	349	462	758	656	825	1250	812	839	1117	916	5746	2779	3010	4710
GTGGGGGCCGTCAATGTAGT	1687	1469	575	504	862	878	1209	1169	1190	1905	1905	2069	3224	2831	10769	4902	5832	8735
GACGGGCATGGTGTAATTAG	1661	1602	645	659	1007	979	1194	1015	1214	1812	1716	1965	2310	2527	9182	4206	4619	7654
GACACTCTCCCTTCTAGTGCT	1679	1482	695	641	1008	1034	1179	998	1036	1492	2004	2233	2724	3100	8310	3938	4426	7524
GTGAACCGCACGGCGCCATGC	891	871	418	371	606	663	693	625	804	946	917	1251	1216	1289	5089	2399	2544	3982
GATAACTGTGAGGTGGTCCTT	1902	2011	3230	3091	4246	4581	1924	1796	2230	2979	7290	8484	9995	9397	13431	5919	6827	10753
GCGTCTGCGTACTTCCAGACC	663	610	345	284	407	507	375	257	462	557	1020	1000	1063	943	3132	1442	1465	2326
GCGGAATTTGCGGCAGACCTA	1357	1196	346	362	584	600	1039	990	945	1571	1066	1193	1890	1745	7965	3528	4032	6298
GGGACTATGGATTGCTTAGC	1965	1904	969	1029	1471	1405	1246	971	1071	1640	2920	3200	3710	3546	8906	3982	4527	7277
GTCCGCGCTGAGAAGGTTATC	1487	1178	187	166	251	241	1022	1037	1139	1492	507	522	857	715	7694	3389	4105	6324
GCTTAATTCCTTGATAGCGAC	1162	1050	217	211	317	463	408	377	496	736	532	566	828	974	3485	1645	1861	2792
GCTGGCAGGGATTCCGTCATA	1597	1351	2312	2226	3163	3077	985	876	1321	1586	5884	6551	7681	7865	8514	3867	4278	7024
GTGCGAAGGCGCCACATCGTT	1504	1418	982	922	1333	1222	1308	1098	1449	1633	2751	3110	3124	3130	9971	4229	5132	7347
GCGTGGACAAGTGCAACCTTC	996	956	287	268	522	507	668	525	568	846	812	1053	1301	1429	4363	2100	2320	3408
GCTGCCCGGCGAGTCGGGCTC	669	692	934	901	1279	1377	789	550	712	979	2983	3392	3926	4172	5557	2546	2861	4788
GATGCGACCCTCCGGGACGGC	1218	969	975	803	1321	1141	730	637	664	1056	2276	2446	3016	2873	5048	2250	2220	4194
GCCAGCGCTACCTTGTCATTC	1561	1526	631	542	961	925	1323	1090	1405	1790	2040	2151	3112	3011	9326	4126	4678	7791
GTCAATACTGGACGGAGTCAG	1618	1701	452	424	643	518	1298	1196	1465	1648	1264	1574	1585	1676	9762	4332	5034	7543
GTCTTGCCGGAATGTCAGCCG	1367	1422	567	541	864	708	1007	809	960	1597	1546	1717	2240	2085	6979	3269	3531	6112
GTTAAGGCCAGGCTATCAATC	1417	1400	427	421	604	744	1087	930	1222	1629	1168	1268	1666	1393	7656	3623	3974	6359
GTCAGTGGGGAGTAAGTACCG	1362	1276	458	456	708	649	653	633	805	938	1432	1553	1888	1969	6126	2664	3126	4852
GTCCGGATAACCTTCTCAGCG	1444	1470	285	253	431	392	1247	996	1213	1512	756	892	981	890	8581	3829	4519	6902
GAGAATTCGATGATCAACTCA	1406	1617	190	158	438	379	833	877	1068	1077	678	541	1042	957	6867	3044	3955	5625
GACATCGATGGTACATATGGG	1768	1585	695	677	929	962	825	726	1397	1515	2087	2292	3191	3328	7549	3433	5054	7946
GCAATACTGGACGGAGTCAGG	1311	1158	371	354	566	529	793	725	1029	1478	1110	1282	1323	1537	6240	2800	3331	5314
GACAATCATCTGGCAGCGAGG	1776	1642	435	455	699	723	976	876	1266	1466	1268	1551	1879	1755	7842	3384	3935	6024
GTTCACATCCATCTGGTACG	1615	1712	506	486	646	893	1133	1016	1378	1714	1700	1823	2244	1885	9405	4423	4527	7210
GCGGTAGAAGTTGGAGTCTGT	1506	1343	732	771	1129	1093	1045	990	1431	1267	2155	2181	4206	3767	7887	3635	5027	7739
GATCGGTACTGTATCAAGTCA	1586	1608	549	468	663	801	1199	1077	1285	1846	1558	1559	1866	1848	8744	4008	4242	7426
GTCTGGAAGTACGCAGACGC	1335	1368	416	391	574	685	1032	967	1133	1406	1154	1338	1360	1434	8010	3336	4037	6214
GCTTGGGATTACGCTCCCTCA	1379	1355	1453	1316	1905	1849	1069	1028	1180	1540	3475	4131	4883	4857	8844	4017	4345	6858
GTCATATGGCTTGGATCCAA	1562	1582	218	208	416	413	1042	919	1216	1444	721	754	2206	2374	7883	3746	4308	6670
GTCGGCACGGTGTATAAGGTA	1311	1187	89	75	245	208	913	729	1242	1826	227	240	533	349	6653	3095	5005	7336
GGATCGGCCTCTTCATGCGA	1645	1632	938	728	1365	1196	1098	1061	1207	1322	2492	2845	3407	3748	9680	4178	4928	7135
GAGGGATTCCGTCATATGGCT	1676	1720	1046	871	1385	1382	1116	964	1023	1558	2684	2852	3692	3892	8484	3962	4356	6681
GTGTGTAACGGAATAGGTAT	1796	1739	528	448	794	810	1164	998	1387	1624	1472	1576	1453	1598	8371	3911	5001	6816
GTCGCTTGGTGCACCGCGACC	863	907	383	347	578	540	599	504	611	781	1570	1773	2135	2249	6385	2899	3205	5226
GAACGTTTACACCGACTAGCC	1548	1375	628	595	936	798	492	380	507	755	1466	1829	2422	2225	3850	1689	2052	2971
GAACGCCACAACCACCGCGCA	1274	1418	509	494	762	883	958	876	1095	1553	1556	1764	2028	2150	7887	3658	4102	6994
GATCCACTTGATAGGCACCTT	1527	1483	167	155	281	405	545	472	732	1009	472	479	900	835	5154	2243	3233	5133
GCGGGCAGGTCTTGACGCAGT	1287	1176	556	555	659	714	702	606	962	1343	1450	1621	1483	1475	5923	2745	3064	4785
GTGGCGATGGACGGGATCTT	1767	1704	1073	975	1488	1651	1169	1004	1583	1603	2794	3414	3881	3724	9161	4269	4980	7543
GTAGACATCGATGGTACATA	1765	1648	234	283	495	549	800	791	1274	1618	1010	1001	1480	1486	7457	3305	4370	6910
GATGGACGGGATCTTAGGCC	1518	1559	1286	1271	1801	1905	1036	865	1071	1510	3547	4474	5007	4891	8333	3715	4681	6695
GGCTTCCTACCTTTGCGGCA	1610	1702	636	664	1087	981	1267	1109	1583	1786	2485	2628	3196	3229	10388	4691	5092	8312
GTTACTCGTGCCTTGGCAAAC	1353	1171	584	577	783	891	977	745	838	1448	1831	2058	2387	2685	6348	2903	3538	5394
GTCGGGCGCTCACACCGTGC	1321	1194	553	486	729	871	873	729	1079	1198	1442	1765	2342	2157	6709	3170	3483	5997
GATCAATACTGGACGGAGTC	686	738	177	163	199	247	263	279	292	456	1337	1425	1776	2061	5566	2710	2958	4486
GGCCGACAGCTATGAGATGG	1566	1705	861	836	1045	1197	1348	1214	1468	1789	2311	2469	3369	3064	10728	4754	5543	8383
GGTCGCGGTGCACCAAGCGA	1176	1170	209	199	393	407	106	79	126	181	702	888	1755	1340	1159	540	696	1266
GTCGGGCGCTCACACCGTGCG	1218	1269	565	447	691	688	1224	1081	1551	1803	1677	1873	2249	2231	9181	4113	4648	7308
GCCAGATGGATGTGAACCCCG	1387	1243	885	912	1318	1271	1008	909	1181	1471	2440	2919	3308	3106	8106	3538	4089	6824
GACGGGGACACTTCTTCACGC	1473	1294	262	243	495	530	727	614	959	1095	950	1006	1528	1287	5613	2843	2999	4745
GTCTGCGTACTTCCAGACCA	1716	1837	596	482	884	839	604	609	968	1259	1606	1991	1923	2022	5820	2507	2857	4605
GTCCTACACAAGTGCAATCAG	920	981	185	169	270	284	870	701	951	1019	559	617	711	868	5435	2534	2834	4951
GCAGATCCGTGAAGAGGCTAA	1574	1570	426	438	672	632	1222	1050	1566	1733	1194	1656	1674	1901	8899	3701	4465	6978
GTGGAGATCGCCACTGATGG	1827	1802	40	43	209	190	1080	1010	1355	1896	77	103	194	243	8692	4124	4976	7217
GTCTATCAATGCAAGCCACGG	1183	1334	431	418	654	716	1057	965	1128	1257	1505	1605	1862	2000	7056	3426	3634	6032
GCGATCTCCACATCCTGCCGG	679	704	173	217	315	327	349	337	449	470	798	899	1138	1134	3584	1561	1708	2137
GTGTGGCGCCTTCGCATGAAG	1495	1551	561	581	919	792	1155	1123	1296	1605	1663	1801	2341	2528	9174	4096	4665	6688
GATAGTTAGATAAGACTGCTA	2094	1845	348	303	540	501	755	714	981	1296	996	1146	1702	1392	6064	2721	3065	5316
GTTCAACAGGTGTTGCCTACG	1697	1650	1448	1331	1844	1919	1462	1219	1568	1915	3543	4051	4549	4828	10221	4810	5079	8326
GTTGTGTGACAAAGCGTAAGG	1706	1612	478	466	619	702	1094	1124	1623	1604	1400	1581	1814	2076	8552	4172	4447	6643
GATAGTACAAAGCTGTACCCC	1645	1322	621	517	838	931	1122	965	1280	1586	1599	1893	2341	2042	7790	3866	4166	6408
GTCCAGACTCTTTCGATACCC	1266	1160	150	154	239	268	852	761	935	1016	426	514	542	540	5933	2715	2912	4747
GCTTGAAGGCTGTCCAACGAA	1399	1398	546	491	663	736	1073	1009	1036	1513	1201	1559	1456	1956	8567	3811	4434	6590
GTAGCTCTTAGACCCACAGAC	1539	1324	449	409	590	743	774	753	891	893	1521	1645	2066	1941	6509	3001	3379	5024
GCGCAAGTGTAAGAAGTGCGA	1041	1058	230	259	425	353	716	649	675	1079	723	749	1040	773	5885	2650	2822	4434
GATGTGGAGATCGCCACTGA	1618	1764	107	81	300	279	1082	845	1161	1560	252	268	512	553	7965	3816	4526	7143
GTCTTAATTCCTTGATAGCGA	1711	1699	177	146	274	337	694	706	845	748	459	514	834	651	4694	2296	2532	4177
GTGAGCTTGTTACTCGTGCCT	1710	1579	1122	1035	1668	1676	916	759	1003	1294	2916	3315	3781	3950	7293	3190	3786	5742
GCCTAAGCATCTATACTAGCC	1381	1237	626	607	847	907	487	418	433	591	1638	1767	2179	2289	3601	1560	1810	2855
GTTCGGAAGCGCACGCTGCGG	1453	1460	564	562	724	682	987	1005	1147	1865	1650	1693	2024	1930	8152	3603	4422	6744
GTCTGAAAAGGCCCTACGGCT	1256	1207	373	390	550	577	921	820	912	1181	1021	1215	1401	1354	6515	2989	3675	5203
GACCATCCCAGTGGCGATGGA	1284	1383	1215	1158	1561	1764	1011	812	1018	1215	3572	3972	4929	5130	8352	3738	3942	6256
GATCTACTTGGCACTCGCTG	1990	1865	613	667	950	1010	1063	1052	1298	1619	2042	2103	2582	2724	8674	4227	4583	7487
GTCTATATTCGCTGTGAGTCC	1900	1657	718	686	810	975	1354	1222	1355	1653	1848	2348	2436	2413	10106	4645	5509	9286
GCCCGAGGGCAAATACAGCTT	1399	1385	746	734	1040	1179	1166	1065	1285	1461	2130	2257	2847	2402	8758	3680	4376	6565
GAGCCCTTAAAGATGCCATT	1608	1393	479	443	628	717	1025	866	1120	1312	1419	1444	1966	1973	8228	3578	4100	6211
GACTCCGTCCAGTATTGATC	1523	1586	437	356	604	577	954	905	1023	1185	1173	1318	1564	1700	7812	3276	3992	5901
GACAAAAGCGGTGCTATCCTT	1340	1284	1400	1254	1875	1771	884	715	1077	1431	3382	3973	4981	4714	5626	2726	2893	4729
GTCCTCAGTCAAGGCGCCTG	1180	1148	376	350	515	515	924	774	1034	1422	930	1045	1206	1328	6724	3144	3585	5573
GTTTCAGGGCATGAACTACT	1651	1693	125	116	235	228	927	807	1220	1442	392	321	522	657	6414	2887	3587	4948
GTGCTTTGTGGCGCGACCCTT	1303	1296	2156	2025	2683	2764	1430	1222	1673	1813	5353	6072	7179	7277	10206	4323	4810	7575
GGAGCAGCGATGCGACCCTC	1693	1687	1205	998	1665	1613	1461	1296	1634	1805	3135	3683	4740	5011	10313	4963	5586	9024
GCGCCGCCCAGACCGGACGAC	490	514	272	242	371	331	352	323	364	552	758	957	1036	1196	2879	1370	1482	2476
GCTAATGCGGGCATGGCTGT	1532	1556	2033	1918	2601	2581	1470	1357	1637	1997	4386	4944	5992	5781	9475	4440	5251	7925
GGCTCTTACCCGTCCTGTGC	1429	1280	91	73	290	296	69	70	161	232	269	262	576	559	1090	450	853	1480
GCTGTCGTCCGGTCTGGGCGG	610	692	949	940	1148	1473	759	690	707	1144	2663	2896	3682	3769	6045	2659	3079	4766
GCACATCGAGGATTTCCTTGT	1555	1266	421	395	796	676	793	630	1085	1131	1349	1532	1909	2063	6032	2694	3670	6137
GCCCCGTCAGAGTAGAATAAA	1250	1187	274	197	357	405	795	742	1047	1144	720	975	879	938	6852	2933	3485	5139
GCGCTCACACCGTGCGGGGGG	969	1038	1237	1116	1511	1607	862	767	851	1018	3203	3594	4497	4630	6472	2856	3555	5351
GCTTCCACCTCGGGCACATTT	1289	1235	492	514	750	861	889	805	1019	1407	1575	1653	2072	2402	7210	3066	3543	5584
GCATCCTGCCGGTGGCATTTA	1567	1558	613	679	1023	855	1092	1003	1395	1782	1878	2157	2357	2476	9017	4253	5182	7365
GAACCAGCAACAATTCCACCG	1436	1348	1150	1179	1632	1558	1049	911	1406	1436	3122	3373	4309	3685	7579	3400	4054	5739
GCAAGTGTAAGAAGTGCGAA	1481	1517	266	229	423	470	1028	971	1122	1317	737	831	912	990	7752	3332	3818	6669
GAAACTGCACCTACGGGTGAG	1588	1814	2078	1965	2609	2769	1616	1471	1538	2412	4714	5031	6593	6395	11793	5349	6154	9378
GACCCGTAGGTGCAGTTTGGA	1695	1536	412	449	593	719	1093	993	1195	1607	1450	1527	1955	1894	8893	4091	4831	7142
GTAGACATCGATGGTACATAT	1420	1520	196	165	329	288	417	357	713	867	600	750	991	1138	4463	1883	3521	4528
GGCCATGCTAATTACGGAGA	1784	1716	645	667	919	877	1313	1007	1282	1837	1787	1964	2639	2279	9263	4310	5070	7224
GTTGAAGGCTGTCCAACGAAT	1553	1533	488	414	758	718	1106	948	1127	1452	1226	1549	1837	1697	7671	3688	4326	6253
GTCCTGGGTATCGAAAGAGTC	799	718	95	84	166	74	335	287	363	636	499	605	875	792	5893	2654	3007	4525
GCTCGTGCGTCCGAGCCTGT	782	739	769	726	1076	1224	621	611	776	936	1927	2190	2611	2620	4552	2023	2437	3863
GAGCGCCCGACGCGGCCGAGG	958	1044	697	637	875	999	800	741	1012	1085	1681	1802	2247	2242	6131	2551	3060	4516
GGACAGTGTTGAGATACTCG	1939	1903	830	686	1003	1156	1359	1208	1770	1509	2046	2324	2857	2779	10759	4857	5628	8079
GTGAACAATCATCTGGCAGCG	1398	1252	494	489	664	714	1037	845	1064	1565	1498	1616	1848	2114	7212	3497	4120	5278
GTTATTGGAGCATGACCACGG	1555	1464	550	498	761	804	1173	1074	1357	1567	1764	1746	2009	2073	8768	3657	4289	6414
GATAGCTCAAAATCCCCCTGG	1611	1444	606	560	859	841	1335	1095	1252	1831	1625	1799	2169	2397	9329	4052	4677	7074
GTCCACGCTGGCCATCACGT	1393	1385	117	85	441	406	1356	1246	2564	2904	403	453	709	673	8571	4178	4516	6789
GAATGACAAGGTAGCGCTGG	1815	1903	626	629	939	918	1386	1359	1749	2075	2093	2137	3087	2712	11243	5295	5891	8496
GCTAAGCTAGGTCATTGTCA	1843	1973	699	645	1026	888	1177	999	1275	1872	1995	2211	2570	2788	8596	3926	4394	7051
GAGCCTACGTGATGGCCAGCG	1564	1508	831	784	1108	1271	1232	1169	1576	1402	2318	2558	3241	3415	10146	4300	5213	7741
GGATATTCTGAAAACCGTAA	1661	1678	208	195	368	435	524	458	638	840	601	679	765	704	4071	1837	1939	3144
GACCATGCCCGTCACCCCATG	1540	1495	768	769	1074	1060	1343	1114	1353	1971	2407	2825	3129	3330	10164	4541	5075	8194
GTGGGTCTAAGAGCTAATGC	1847	1614	436	453	611	817	1022	856	1211	1370	1232	1495	1601	1816	7099	3458	3777	6298
GAGCCGGAGCGAGCTCTTCG	1400	1411	868	813	1116	1158	1204	1034	1279	1629	2432	2595	3207	3228	8285	3805	4392	6748
GTCGAATGTGCTGTTGACAC	1816	1430	310	268	392	366	1185	976	1104	1352	917	943	1168	1060	8326	3956	4435	6682
GACTCGGATTCCAGCCCACAT	1322	1110	1716	1780	2254	2328	1184	1031	1413	1673	4692	5126	6210	6090	8451	3957	4555	6874
GAGGGTTGTTGCTGAACCGCA	1718	1821	720	662	1079	1094	1089	997	1550	1621	2190	2653	3297	3671	9817	4490	4983	7357
GCATCCATCTGGTACGTGGTG	1583	1564	2199	2071	2761	2881	1791	1404	1632	2006	5396	6160	6778	7213	11325	5062	5609	8644
GCGCTCATGACTGGAAACCAC	1194	1094	230	263	360	311	393	394	430	514	603	750	716	851	3468	1561	1914	2678
GAGTAACAAGCTCACGCAGT	1859	1892	432	494	669	794	1653	1315	1606	2510	1266	1470	1491	1498	11034	5066	5708	8523
GCAACTTCTACCGTGCCCTGA	1240	1419	362	365	559	578	975	898	929	1600	1102	1192	1682	1546	7521	3490	3842	6310
GTCAGGTGCAGCCCAGCCGTA	1563	1531	819	758	1128	1185	1357	1169	1504	1891	2238	2475	3176	2800	9794	4237	4735	6984
GACCCCCTAAATGCCACCGGC	1273	1162	274	231	482	418	461	416	568	672	1026	1082	1581	1373	5453	2274	2753	4623
GAGCGCGGAGAGGTCGCCTGC	1411	1319	788	685	1087	1128	914	844	985	1303	2133	2176	2961	3028	7228	3206	3612	5822
GTCGGGCGGACGCCGACGAGG	876	832	1039	909	1371	1207	584	504	625	847	2700	2835	3608	3755	4700	2206	2737	3907
GAGTAACAAGCTCACGCAGTT	1585	1431	265	275	530	492	1272	972	1173	2019	891	867	1054	833	8953	3858	4529	6549
GCACGTGGGGGTTGTCCACGC	1471	1218	1302	1249	2222	1957	1072	939	1211	1698	3412	3786	5682	5468	8292	3882	4491	7122
GAATTCGCTCCACTGTGTTGA	1625	1629	495	551	721	867	1047	978	1444	1601	1558	1816	2184	1838	8897	4002	4654	6599
GACGGATCTGGCGACTGTGAT	1699	1681	1090	990	1332	1443	1426	1258	1588	1971	2700	3068	3673	3484	10698	4860	5539	8163
GTGACTCCGTCCAGTATTGAT	1644	1635	500	410	643	693	1187	1014	1446	1666	1404	1617	2113	1812	8048	3829	4381	6712
GTAGGGGCTCTGACTGATCT	2007	1949	1018	945	1450	1500	1451	1374	1624	1907	2850	3120	3718	4116	11413	5283	5783	9124
GTCTGCAGTGTGTAACGGAAT	1731	1518	49	54	188	182	1148	1083	1269	1738	162	112	282	336	8030	3935	4436	7240
GCACGGATCTGGCGACTGTGA	1368	1481	613	554	791	866	1123	1139	1152	1561	1687	2065	2469	2002	8894	3904	4822	6900
GTGCGAAGGGCCTTGCCGCAA	1363	1326	1263	1297	1931	1855	1427	1230	1472	1925	3480	3844	4833	4276	10225	4543	5714	7985
GCTCATAGCTGTCGGCCCCAC	1158	992	1601	1469	2200	2407	551	462	666	979	4007	4524	5098	5323	5298	2343	2387	4078
GTTCTACTCTGACGGGGGCTC	1328	1308	587	631	818	850	1163	1113	1138	1306	1640	2045	2043	2228	8542	3841	4594	6552
GGTGGCCTGTCGTCCGGTCT	1278	1281	2196	2085	2925	3065	1300	1171	1519	1867	6013	6925	8680	7906	10936	5071	5901	9136
GTTAGCAGGTTATGAGTATC	1810	1745	688	691	1016	1018	1563	1316	1830	1855	1862	2267	2680	2594	10710	5042	5432	8929
GCTGTTAACCAGTCAGGTTAC	1324	1285	756	619	1214	895	1080	1057	1156	1513	1812	1977	2569	2543	7890	3758	4166	6572
GGTGATGGTTAGCTACTAGT	1895	1754	578	504	823	1032	1151	1156	1474	1613	1877	2062	2676	2476	9034	4174	4769	7163
GTGCGCTCTGCCCGGCGAGTC	621	580	325	352	405	430	259	288	428	353	1842	2096	2695	2449	5017	2338	2522	3836
GATGAAAGAGCCCCCGAGATT	1493	1495	804	702	948	1006	1414	1190	1591	1863	2130	2407	2633	3043	10602	4820	5343	8308
GAGGTGGCCTGTCGTCCGGTC	854	815	889	802	1187	1159	508	503	540	708	4436	4584	6592	6015	8201	3627	4581	6252
GGGATCTACTTGGCACTCGC	1945	1601	471	440	689	785	741	639	852	1119	1274	1646	1823	1724	5134	2458	2650	4073
GCTTTTATTCTACTCTGACGG	1258	1373	370	358	503	482	917	856	1080	1267	1041	1070	1365	1357	6562	3202	3619	5225
GTCCGTTCCCAAAAGGCCCGC	915	825	399	414	490	591	632	542	798	823	1047	1297	1410	1376	4512	2135	2379	4145
GTCCTCAGTCAAGGCGCCTGT	1274	1247	170	167	319	305	987	820	1030	1372	524	585	547	593	6930	3433	3578	5579
GCCATGCCCGTCACCCCATGA	1619	1566	799	668	929	1014	1190	1154	1260	1835	2420	2678	3031	3204	9164	4590	4873	7949
GTTTCTGCCACCCCTGCACGT	1547	1315	436	452	647	638	933	788	1214	1104	1497	1551	1559	1798	6856	3194	3562	5807
GCGTCAATGTAGTGGGCACAC	725	664	170	194	260	352	545	523	528	675	453	592	770	845	3923	1815	2367	2853
GCATGATCATGTAGACATCGA	1668	1752	153	134	307	295	458	418	969	955	551	552	797	834	4212	1964	3057	4590
GTCTACTTGGCACTCGCTGGG	1685	1740	402	406	569	518	1172	1164	1421	1583	1277	1348	1571	1629	9634	4492	4957	7762
GAGGGCTCATACTATCCTCCG	1508	1450	1390	1398	1771	1883	1428	1198	1424	1677	3581	4642	4898	5333	9271	4496	4994	7596
GTACTGTATCAAGTCATGGC	1706	1581	402	319	532	570	716	647	781	1066	1016	1320	1293	1481	5892	2741	2879	4807
GAGTAGCTAACCATCACCCCC	1652	1319	634	540	846	843	951	900	885	1197	2062	2418	2451	2547	7297	3698	4078	6153
GCATGCCTTGTGCTCCCCCGA	1464	1463	682	518	880	818	1116	1019	1372	1732	1821	2024	2178	2385	8818	4075	4526	7161
GCGATACAGCTCAGACCCCAC	1523	1210	809	764	1134	1128	876	804	1036	1191	2307	2542	3350	2919	7053	3344	3599	5529
GCTCCCAACCAAGCTCTCTTG	1398	1377	317	262	618	538	351	272	552	746	868	964	1427	1326	3366	1470	2175	3639
GATCGCAAAGGTAATCAGGGA	1501	1551	248	199	418	398	692	522	674	940	741	801	1091	1158	5604	2491	3112	5080
GCGGGGGGAACAGACACGTGA	1346	1358	453	417	625	670	982	852	946	1316	1434	1566	1801	1893	7620	3591	4103	6581
GACAGATAATTGTCCCACAGC	1679	1611	511	422	767	926	859	778	926	1335	1291	1420	1603	1513	6851	2953	3230	5139
GGTGTATAAGGTAAGGTCCC	1933	1783	924	812	1600	1590	1507	1293	1674	2011	2269	2439	3818	3461	10731	4977	6049	8995
GTAGGAAGCCCGCCGGTGTG	1475	1512	2299	2085	3146	3139	1492	1366	1899	1931	5973	6330	7673	7827	11351	5067	5811	8930
GATGCTAATTACGGAGAAGGC	1546	1488	461	453	676	601	950	825	1165	1421	1464	1508	1866	1689	7750	3282	4008	5815
GCACATCCATCTGGTACGTGG	1203	1075	308	296	450	359	731	701	848	873	911	952	1296	1241	5627	2674	2612	4237
GCGTGATGAGCTGCACGGTGG	1102	1045	127	77	366	333	938	817	911	1341	286	333	832	823	6589	3147	3605	5321
GTCTGTCACCACATAATTACC	1757	1567	262	206	359	331	625	578	764	1118	966	1061	1105	1101	5613	2451	2353	3880
GTGCAAATAAAACCGGACTGA	1595	1520	504	522	718	785	1040	784	1027	1366	1409	1600	1779	1925	7039	3257	3514	5679
GCTGAATGACAAGGTAGCGCT	1291	1329	486	443	758	789	963	776	1070	1177	1425	1527	2601	2487	7682	3413	3987	6202
GCGTCGGGCGCTCACACCGTG	459	480	335	303	411	463	447	361	552	650	905	917	1023	1046	2938	1370	1507	2493
GAGGCAGCCACCAAATTAGCC	1152	1124	975	988	1214	1312	600	548	752	811	2584	2787	3600	3119	4880	2064	2593	3896
GCCCTAAAAGTTGCAGCCCCC	1053	1003	322	273	583	420	923	830	949	1279	1194	1206	1292	1281	6803	2993	3536	5136
GCGGCGGGCTTCCTACCTTTG	922	1036	1421	1420	1921	2182	694	637	993	1237	4484	4669	6130	6142	7859	3414	3568	5960
GCGGGCGCTCACACCGTGCGG	976	950	1009	990	1549	1590	766	634	707	1014	2762	3035	3838	3537	5091	2518	2934	4250
GGGCGTTTTCAAAGCTCAGG	935	974	301	286	447	425	646	545	617	995	1420	1760	2128	1770	7897	3398	4159	6461
GTGGTCAACTTACTGTTGCT	1910	1704	421	415	842	914	1195	988	1403	2135	1507	1365	2312	2235	9423	4041	4892	7609
GCGACCTCTCCGCGCTGAGA	1292	1232	744	648	1034	1042	1175	962	1343	1484	2165	2305	2787	2986	7607	3646	3909	5980
GAGCCACGGTGGAATTGTTGC	1319	1293	653	610	893	994	1039	1000	1324	1530	1981	2339	2607	2288	8062	3703	4122	6640
GCATGAAGAGGCCGATCCCC	1541	1366	635	595	900	888	782	727	905	1262	1962	2184	2734	2569	6777	3103	3654	4996
GACTCACCCGTAGGTGCAGTT	1678	1425	86	81	313	264	274	249	488	565	272	292	623	504	2718	1349	2319	3542
GCCTTAGCCTCTTCACGGATC	1653	1631	737	729	994	987	1254	1103	1352	1997	2095	2523	2816	2907	9662	4563	4856	7859
GGTCTTCCTGATTGATAGCC	1692	1556	1325	1312	1751	1783	838	656	813	940	3711	4139	5186	5227	6450	2926	3346	4597
GTGGCTTGCATTGATAGAAAT	1488	1344	416	471	684	703	1038	850	991	1243	1446	1507	1709	1821	7782	3472	3906	6354
GTGCGACCCTCCGGGACGGCC	1155	1063	920	867	1140	1351	717	560	688	1050	2677	2870	4145	3550	5971	2565	3098	4655
GTGTTCACTGACTTACGTTTC	1385	1364	1452	1307	2121	2088	1323	1093	1473	1780	3789	4422	5131	5022	8972	4164	4809	7540
GTTCCACCTCGGGCACATTTT	1674	1639	1123	1028	1379	1464	1786	1530	2062	2305	3363	3909	4177	4734	12362	5410	6419	9140
GACATCCTGCCGGTGGCATTT	1254	1080	569	644	875	917	911	791	1107	1389	1919	2097	2121	2195	6719	3163	3637	5578
GTGGCCTAGGGATTAGCCACA	1311	1327	1552	1467	1905	1958	1088	1026	1407	1679	3807	4365	5198	5152	8426	3952	4242	6894
GCAGGAGGGGAGTCCGTGACG	1267	1178	1216	1158	1837	1880	1299	950	1160	1895	3043	3495	4179	4351	8498	3630	4739	6734
GAATTCGCTCCACTGTGTTG	1788	1792	1634	1564	2313	2376	1305	1233	1506	2036	4182	4840	6028	5525	10818	5004	5150	8531
GCTCGTGCGTCCGAGCCTGTG	874	879	1156	1004	1512	1398	1013	953	1056	1610	2821	3067	3988	3960	6926	3108	5758	8311
GCTAATGCGGGCATGGCTGTT	1078	901	1795	1586	2229	2349	941	805	993	1110	3989	4362	5119	5849	5723	2798	2910	5019
GCATCTATACTAGCCTGGTAT	1575	1636	847	798	1080	1181	1075	974	1354	1478	2275	2532	3067	3298	8764	4084	4610	7075
GTAAGAGGCTCCACAAGCTG	1617	1537	869	797	1348	1328	505	405	621	872	2638	2913	3468	3256	4441	2078	2235	4030
GTGATGGTTAGCTACTAGTT	1843	1552	837	817	1240	1230	1258	1144	1409	1875	2380	2617	3087	3031	8962	4176	4712	6876
GCCATCATTACTTTGATTAC	1348	1270	339	298	426	611	859	763	977	1135	957	993	1311	1265	7126	3165	3440	5654
GCTGCGTGATGAGCTGCACGG	1159	1202	75	40	191	197	1077	868	1031	1259	172	265	574	668	7042	3354	3831	5977
GTGACCAGGTCTCAGTCAGCG	1529	1508	738	694	1030	1055	1228	1049	1289	1583	2211	2658	3229	3027	9441	4037	4651	7182
GTGTGACTGAACATAACTGT	1705	1913	499	487	758	802	1265	1195	1560	1976	1496	1691	1993	2007	9507	4381	5250	7966
GTGATGCAAGAAGATGCACGA	1614	1584	348	309	483	471	799	661	790	962	969	1019	1264	1267	5948	2787	3261	4732
GTGAATGACAAGGTAGCGCTG	1467	1436	597	549	860	854	1276	956	1312	1716	1708	1836	3124	2696	9181	4163	4487	7211
GTGTGACAAAGCGTAAGGAG	1553	1606	422	453	700	673	1219	1039	1241	1677	1427	1606	2062	2069	8477	4045	4538	7248
GCTCTCCCGATCAATACTGGA	1390	1423	206	209	300	356	525	461	590	784	752	615	967	1090	3830	1673	2075	3307
GCATGAAGAGGCCGATCCCCA	1770	1889	1514	1438	1983	1998	1663	1299	1560	2758	4753	5029	5878	5755	11480	5138	6309	10213
GAAATCCTGCATGGCGCCGTG	1394	1383	538	531	733	842	1043	879	1009	1517	1789	2148	2148	2461	9416	4364	4998	7887
GGGACACTTCTTCACGCAGG	1686	1593	89	101	363	407	275	224	589	527	374	368	587	540	2882	1372	1884	2969
GGCTTGCATTGATAGAAATG	1793	1664	697	743	988	1046	1480	1383	1724	1848	1916	2151	2592	2996	10839	4868	5352	8743
GACGTGGAGAGCATCCAGTGG	1406	1301	764	681	1132	1059	1136	1026	1238	1591	2034	2653	2815	2813	8570	3770	4399	6281
GTGGTACATATGGGTGGCTGA	1838	1794	103	76	234	255	177	206	343	400	252	284	663	667	2325	998	1806	2960
GACTTGATAGGCACCTTGGGA	1552	1542	58	49	196	181	851	772	996	1319	202	230	331	286	7144	3210	3893	6508
GCAGTAGCATTATGAGTAGTG	1501	1572	480	522	690	665	1277	1277	1472	1614	1443	1675	1679	2138	10725	4540	5228	7721
GATCCTGCCGGTGGCATTTAG	1591	1505	697	699	1043	980	877	775	1065	1235	2253	2456	3480	3074	6974	3208	3702	5808
GCAGATCGCAAAGGTAATCA	1384	1403	38	31	114	106	922	744	987	1151	52	47	130	169	6584	2800	3398	5055
GCCCGGCGAGTCGGGCTCTGG	1211	1176	1419	1412	1994	2117	949	869	1126	1277	3738	4415	5193	5411	6760	3070	3799	5892
GTAAACCAGTCCGTTCCCAAA	1743	1601	929	804	1360	1193	847	835	1322	1241	2511	2945	3628	3160	7454	3349	2680	4203
GATCACGCAGCTCATGCCCTT	1715	1453	375	335	1331	1423	1348	1201	30969	43386	1284	1245	6064	6222	7565	3400	3564	5029
GACCAGGCAGTCGCTCTCCCG	1434	1441	175	199	464	546	394	361	717	934	407	526	992	1032	4079	1893	2956	4042
GAAGGGCCTTGCCGCAAAGGT	1610	1602	910	894	1299	1301	1691	1683	1847	2159	2401	2589	2956	3244	12014	5349	5798	9580
GACATCCATCTGGTACGTGGT	1669	1538	874	773	1137	1126	1754	1577	2005	2147	2351	2471	2867	2777	11628	5436	5596	8692
GCCTATCAAGTGGATGGCAT	1241	1132	80	70	170	161	810	641	854	937	272	228	373	394	5811	2438	2809	4811
GAGGGGAGTCCGTGACGTGGA	1586	1651	823	773	1079	1182	1358	1174	1413	1811	2178	2499	3120	3165	10378	4296	5733	7778
GATGGAGGAGATCTCGCTGGC	1430	1499	1741	1689	2318	2545	1074	971	1299	1815	4623	5275	6308	6725	9118	4336	4995	7506
GGCCTAGTGAGAGTGGCACT	1327	1383	605	588	805	958	1224	1070	1189	1996	1765	1853	2371	2144	9378	4422	4899	7199
GCGACCCTCCGGGACGGCCG	613	599	624	561	746	847	395	369	437	666	1392	1822	2062	2042	3041	1384	1797	2453
GCACACCAGTTGAGCAGGTAC	1285	1358	11	16	99	97	49	58	138	130	47	36	91	88	749	276	549	1075
GTCGTCCGGTCTGGGCGGCGG	734	708	1109	1046	1418	1429	525	607	802	886	3331	3779	4375	4880	5965	2759	2802	4745
GTCCTCCAGAGCCCGACTCGC	1235	1060	178	205	340	359	766	659	833	1037	718	841	823	1076	5398	2490	3164	5112
GTTACCAGGCAGTCGCTCTCC	1012	937	376	361	664	796	128	133	257	428	1621	1620	2515	2547	2221	914	1744	2919
GTCCCATGACTCCTGCCGGGC	1179	1066	431	411	578	602	776	595	669	928	1253	1355	1595	1421	5537	2632	3005	4410
GCACAGTGGAGCGAATTCCTT	1228	1466	1529	1484	2057	2141	1111	1008	1311	1501	4285	4825	5704	5585	9141	4201	4520	7077
GTAATCGGTCTGAGGTGTAGC	1671	1582	947	827	1061	1268	879	859	1063	1157	2483	2772	3076	3039	7335	3211	4141	5758
GCATCTATACTAGCCTGGTA	1804	1752	920	917	1280	1356	1193	1125	1374	1589	2426	3153	3566	3611	9935	4575	4807	7768
GAGGCTTTCTGTAGGGTATTA	1132	1252	692	635	910	885	1156	937	1124	1466	1828	1966	2480	2452	7907	3607	4140	6395
GAGAGCCGGAGCGAGCTCTTC	1184	1221	1368	1256	1811	1798	1335	1071	1486	1938	3464	3909	4587	4462	9039	4027	4756	7379
GACAGAGCCAGCGGGCCTTTT	1194	1236	1004	963	1320	1401	1120	1054	1267	1834	2795	3247	4315	3667	9169	4170	4348	6892
GTGGAGGTCCGTCCTGTTTTC	1568	1549	1325	1272	2074	2392	1357	1132	1567	2138	3295	3415	5169	5285	10214	4488	4734	7942
GCAACGTGGAGAGCATCCAG	1296	1343	636	585	857	952	1011	998	1394	1514	1632	1836	2274	1916	7823	3489	3702	6181
GACTCCCCACTGATGGACCAG	1747	1627	925	840	1121	1072	1139	1119	1444	1495	2493	2595	2626	3360	9241	4350	4921	7905
GTTCCCAAAATGTGCCCGAGG	1369	1439	479	400	756	650	1221	1006	1124	1721	1349	1460	1590	1753	8277	3606	4366	6749
GTGAACACTTACCCATTCGT	1656	1649	467	423	690	704	860	748	1038	1189	1377	1408	2168	2018	6181	3194	3575	5245
GGGCGCTCACACCGTGCGGG	1246	1280	945	874	1277	1256	1035	900	1064	1506	2805	2955	3866	3878	8575	3835	4471	6808
GTGATGGTTAGCTACTAGTTG	1738	1782	771	716	991	1047	1485	1406	1933	2051	2073	2403	2656	2471	11651	5000	5731	8506
GCGGAGAGGTCGCCTGCCGG	1273	1246	1053	961	1411	1443	1037	831	1216	1585	2925	3125	4005	3481	7807	3454	4255	6158
GTGGAGGAGATCTCGCTGGCA	1979	1685	1186	1154	1833	1921	1423	1284	1460	1930	3381	3941	6267	5985	11307	5095	6202	9167
GTGGGGCCGACAGCTATGAGA	1422	1285	557	512	766	722	730	671	898	1039	1328	1557	1944	1705	6119	2626	3240	4338
GATGAGAGTATGGCATGCAAC	995	936	347	316	428	453	704	643	841	809	979	1037	1258	1197	5504	2378	2668	4389
GTTCCCGGACATAGTCCAGG	1322	1369	458	463	801	797	409	397	850	812	1277	1351	2186	2183	3455	1533	2149	3074
GAGTGAGCTGCTATTCCACGT	1503	1349	1836	1761	2491	2670	1125	1088	1574	1444	4693	5420	6537	6272	8562	4070	4563	6599
GATAACCTTCTCAGCGCGGAG	1615	1641	506	531	815	805	1107	1117	1268	1686	1397	1791	2003	2139	8116	3827	4072	6247
GAGAAGACATGGACGACGTGG	1471	1574	591	532	940	1023	1154	998	1403	1779	1456	1653	3778	3908	9635	4213	4807	7656
GACCCACTCTGTCTCCGCAG	1757	1785	1208	1207	1473	1654	1215	1019	1367	1433	3380	3658	4453	4622	8697	3777	4607	7275
GCCAACAGTCTTACCAAGCCT	1568	1611	798	735	954	1238	586	599	862	956	1999	2269	2889	2619	5123	2155	2482	3883
GGCTCTAGAATTTCAAACAG	1535	1382	414	306	590	504	758	761	1053	1047	902	1055	1222	1109	5810	2874	2853	4916
GCGCAAAGGTAGGAAGCCCGC	959	848	105	75	241	171	503	491	542	723	268	366	317	410	4462	1941	2248	3474
GCTTGAGGGAGCGTAATCCCA	1291	1379	161	151	429	372	547	481	595	923	431	451	806	921	5500	2214	2896	4203
GTTCACTTTCCACTCACCCGT	1541	1636	601	641	837	841	1484	1105	1318	2036	1897	2090	2797	2527	10285	4785	5117	8257
GTATGATTTCTAGGTTCTCAA	1447	1453	294	272	413	473	721	565	766	1275	726	795	1305	1038	5197	2252	2207	3318
GCAGTGGGGAGTAAGTACCGT	1648	1503	737	685	1090	1114	1172	1062	1250	1500	2127	2415	2902	2804	8861	4057	4631	7632
GAGTCCCGAGCTAGCCCCGG	1288	1344	1267	1240	1935	1914	1300	1132	1288	1813	3922	3956	5623	5052	10160	4300	5285	7592
GTGATCCAAGCTGTCCCAAT	1833	1688	679	575	919	861	1189	1050	1465	1448	1962	2248	2172	2531	8735	4189	4412	7867
GTGTGTGACAAAGCGTAAGGA	1706	1539	540	421	724	620	1107	970	1402	1486	1425	1742	1911	1836	8454	3750	4435	6540
GAGCAGCGATGCGACCCTCC	1359	1261	305	359	553	637	894	938	1324	1415	1091	1284	2119	2340	7668	3384	4203	6010
GCTAAAGTCCACATAAGGCTG	1477	1508	1039	1100	1462	1431	1308	1382	1301	1545	2654	3227	3397	3634	10154	4525	5253	8241
GGTTTTACAGCCCCCAGGCA	1601	1505	597	607	789	888	1084	1011	1168	1696	1740	2090	2494	2414	8221	4027	4330	7048
GCAACTTTTAGGGAACTTGT	1629	1511	291	239	390	375	696	613	744	1021	752	823	967	1055	4683	2496	2622	4261
GCAGTGCTCCCCCTTACAACC	1689	1472	408	397	613	623	974	827	1196	1506	1344	1587	1610	1719	7043	3442	3769	6340
GCCACTGCTAAAGTCCACATA	1695	1782	933	861	1241	1182	1429	1353	1672	1991	2348	2687	3032	3380	10662	4791	5702	7996
GATGATAGCTCAAAATCCCCC	1842	1641	522	474	777	828	967	1019	1254	1538	1607	1746	2051	2091	7865	3442	4088	5941
GTATCTTTCATACCCATACC	2016	1850	491	391	569	585	990	884	1088	1386	1180	1439	1695	1758	7933	3502	4302	5955
GCACACTGGATACAGTTGTC	1239	1300	288	294	350	465	675	635	808	1264	765	957	672	729	6457	2968	3663	5560
GCCAGCGGGCCTTTTGGGAA	1305	1272	621	611	849	985	1066	915	1171	1410	1604	2105	2409	2351	7458	3556	4063	6408
GTGTGTTCCCGGACATAGTCC	1593	1623	1341	1144	1681	1737	957	827	1493	2004	3532	3836	5084	5196	7427	3109	4797	7274
GTTCTTAGACCATCCAGGAGG	1662	1732	112	117	283	303	1300	1112	1245	1924	335	416	648	758	9484	4382	4961	7486
GAGTGGGGGCCGTCAATGTAG	841	889	433	366	618	507	728	604	761	937	1417	1611	2202	1823	6349	2941	3362	5198
GCAGTGTGCCCACTACATTGA	1342	1314	533	503	726	858	1095	895	1533	1608	1423	1604	2225	2072	7757	3752	3987	6504
GCAGGCTAGTATAGATGCTTA	1398	1330	364	379	625	637	1082	956	1208	1323	1003	1127	1408	1426	7973	3501	3835	6593
GCTAGAGAAGTTATTCAGCCC	1254	1122	433	310	519	460	632	658	754	848	1023	1145	1314	1146	5820	2827	3086	4792
GTTTGGATCCAAGCCATATGA	1591	1545	346	310	514	551	814	679	929	1389	1081	1263	1549	1312	5890	2691	2886	4784
GATCTACTTGGCACTCGCTGG	1904	1823	688	679	969	997	1336	1100	1308	1758	2018	2416	2530	2832	9606	4610	4968	7632
GAGCTGTACCCCTGGTATGGC	1456	1407	1100	1044	1595	1518	999	846	1065	1250	2961	3493	3929	3683	7409	3364	3837	5623
GCATTTAGCTTGGTCTGAGGC	1488	1361	533	544	821	689	914	856	1197	1097	1521	1802	1903	2342	7217	3480	3932	6223
GTGCGTCAAGACCTGCCCGGC	574	605	400	369	552	548	417	354	675	708	1076	1099	1507	1306	2808	1384	1452	2774
GCTGATCCCTCATGGGGTGAC	1379	1297	1106	998	1444	1412	1116	986	1470	1673	2827	3518	3834	3979	8591	3708	4363	6897
GCTTTGAGTACTGACTGATC	1671	1574	539	551	781	812	1328	1093	1209	1497	1563	1836	2104	2108	8862	4094	4495	7418
GGGTTGTAGAGCATGAGTGG	1743	1719	630	523	966	890	1415	1153	1299	2112	2050	1959	2303	2275	10564	4854	5651	8558
GCGGGCCTTTTGGGAACGGAC	983	993	516	585	782	893	679	559	758	709	1572	1885	2485	2170	5074	2173	2517	3983
GAGCCTGAACATAACATCCTT	1860	1813	1514	1360	1833	2053	996	856	1151	1468	3861	3949	5290	4971	7726	3509	4506	6106
GTGCCACAACCAGTGTGCTGC	1399	1156	338	349	596	609	1045	829	1116	1431	990	1134	1508	1301	6923	3283	3828	5881
GTAGTGCTTGGAGAACCTTCA	1570	1617	906	854	1289	1223	1177	1063	1386	1651	2472	2780	3646	3593	8478	3762	4487	6228
GTGTGCTCCTTGCTCACAGTT	1706	1513	1580	1601	2339	2333	1361	1187	1434	1905	4014	4423	5676	5558	10143	4835	4878	8398
GTCCATCGCCACTGGGATGG	1411	1333	1691	1551	2286	2065	1128	1049	1334	2178	4043	4648	5425	5580	8100	4013	4495	7115
GTGAGCGCCCGACGCGGCCG	910	869	1047	1071	1371	1470	769	732	803	1213	2965	3096	3765	3926	6138	2879	3420	5412
GAACTTCCCAAAATGTGCCCG	1459	1442	796	728	918	1074	1200	1172	1389	1410	2127	2639	2781	3186	9600	4163	5010	7478
GAGCCTTCTCCGTAATTAGCA	1152	1123	429	377	673	725	757	661	792	1181	1292	1705	1949	2122	6663	3223	3643	5078
GACACCAGTTGAGCAGGTACT	1915	1693	44	41	175	195	85	90	188	361	126	106	278	224	1070	430	817	1241
GATCCTCAAGAGAGCTTGGTT	1593	1652	18	30	127	180	514	419	948	1237	47	81	95	125	4646	2221	3082	4757
GATCAGTCAGTACTCAAAGCT	1633	1550	551	517	835	798	1155	1040	1221	1636	1567	1813	2336	2036	8532	3953	4686	7074
GCTGCGTCTATCATCCAGCCT	1304	1382	841	758	1055	1029	504	479	646	594	2039	2520	2485	3175	4397	1997	2252	3315
GATTTGATGACTGGTATTAG	1976	2087	615	566	956	980	1635	1433	1742	2646	1814	1906	2402	2253	11293	5189	5982	9528
GCTAGACGTCCGGGCAGCCCC	917	853	430	453	786	804	694	566	683	1160	1641	1634	2377	2228	5153	2432	2629	3925
GCACCTAGCAGATAAAACTAT	1542	1424	258	204	364	350	718	607	720	1006	619	725	825	875	5171	2325	2561	4048
GAGCTTCTTAGTGCTTCTGC	1591	1532	551	556	723	746	929	766	900	1018	1521	1782	2084	2014	7096	3329	3532	5760
GACCAACAGTCTTACCAAGCC	1470	1235	570	644	828	939	436	464	513	569	1537	1939	2100	2097	4360	1992	2103	3447
GCTGCGCTCTGCCCGGCGAGT	1153	1036	806	723	1078	1128	848	712	860	1103	2001	2249	2804	2830	5860	2782	3032	5084
GTGTAGGGGCTCTGACTGATC	1434	1434	740	709	1085	975	1168	1029	1340	1555	2276	2133	2838	2690	9152	3777	4300	6963
GTTATCTGCTAGGTGATAGGG	1705	1709	496	455	697	733	1311	1144	1171	1445	1497	1832	2059	1914	9072	4106	4937	6919
GCCCACAGTGAAAGAAAACGC	1420	1149	121	104	265	222	451	392	581	713	358	429	410	498	3478	1409	1679	2618
GACGTTGCAAAACCAGTCTGT	1475	1684	580	480	645	686	1319	1246	1528	1845	1598	1688	2039	2211	10027	4561	4782	7650
GTCAAGTGTGAGTGACTGGT	1437	1522	131	155	291	351	1133	1144	1345	1455	511	489	935	1129	8714	4299	4857	7902
GTAACCTCCTACCCCTCCAGA	1432	1399	131	116	306	270	584	393	530	822	379	504	761	835	4043	1946	2268	4089
GCGGAGAGGTCGCCTGCCGGA	1447	1417	921	899	1179	1258	1046	880	1337	1411	2322	2508	2907	2928	7107	3370	3665	5707
GAACTCCCTTGGCTCACTGAG	1366	1324	317	288	484	488	242	211	528	669	865	1025	1186	1409	2364	946	1251	1822
GGACAAGTGCAACCTTCTGG	1603	1661	419	386	653	744	1142	1083	1355	1410	1480	1346	2045	1942	8752	3954	4414	6522
GTCGCAAAGGTAATCAGGGAA	1531	1401	58	57	211	242	945	778	1144	1195	264	262	452	461	7386	3365	4285	6562
GTATCCCAGGTATAATTTGTG	1483	1436	537	513	707	748	1183	1037	1292	1951	1501	1708	2186	2170	8202	3853	4306	6339
GCCAGGAAGTACTTCCACCT	1337	1294	1563	1633	2038	2394	1171	955	1129	1435	4407	4611	6190	5514	8554	3794	4283	6740
GTCTTCTGATCTATGCCCCAA	1829	1551	377	380	540	574	1273	1109	1366	1995	1290	1237	1583	1543	9390	4363	5291	7958
GTGATAGCTCAAAATCCCCCT	1521	1319	668	707	937	929	1243	1043	1341	1754	2002	2224	2368	2364	9257	4187	4761	7863
GATCCCAAGGTGCCTATCAAG	1672	1663	50	63	200	186	1142	991	1374	1483	178	182	306	339	8226	3920	4464	7091
GTGAAGATTTATTAGGACCT	1642	1638	708	795	1087	1231	1254	1125	1413	1772	2114	2310	3022	2620	9330	4172	5267	6964
GCGGTACTTACTCCCCACTGA	1225	1256	676	659	1068	946	750	718	1203	1002	2127	2377	3141	3046	6118	2932	3363	5157
GCCGGAATGTCAGCCGAGGCA	1339	1329	451	381	616	634	719	714	905	1210	1180	1412	1831	2040	6413	2864	3223	4989
GCATCGATGTCTACATGATCA	1465	1451	419	409	653	705	1056	1007	1211	1782	1511	1632	2257	2593	7403	3366	4000	5844
GTGTAAGGTTTTACAGCCCCC	1300	1229	573	598	823	968	1097	1006	1285	1387	1682	2101	2466	2889	7761	3648	4191	6210
GTGTGGGTCTAAGAGCTAATG	1643	1619	612	529	709	785	1427	1263	1518	1968	1569	1694	1956	1901	9737	4280	5380	8392
GCGTGGAGAGCATCCAGTGGC	721	609	422	357	644	599	353	313	426	415	1799	1848	2276	2118	4099	1794	2335	4002
GCCTACAGAAAGCCTGTCCAT	1688	1424	666	756	904	1002	1191	989	1572	1558	2141	2376	2794	2617	7861	3655	4172	6600
GATCCTATGGATTTGATGAC	1857	1797	608	591	830	807	1300	1238	1526	1704	1819	1996	2391	2194	9882	4066	5114	7324
GCTTCGCACTTCTTACACTTG	1490	1409	654	587	1019	821	1313	1054	1272	1586	1759	1974	1996	1840	8755	4410	4833	7781
GATTCGACAGCCCTGCCCACT	1546	1392	2081	1915	2791	2798	1417	1125	1735	1589	5283	6404	7176	7688	10208	4804	5208	7973
GTAAATGCCACCGGCAGGATG	1410	1529	456	504	673	837	1001	930	1276	1422	1375	1549	1834	1840	7445	3549	3967	6164
GTAGTTAAATATACGTTTCAC	1524	1452	823	759	1081	1108	862	794	877	1125	2022	2395	2807	2588	6093	2592	3379	4713
GTGGTAGTGTGGGTCTCTGCT	2103	1689	1796	1630	2388	2279	1802	1446	1854	2397	4958	5512	6774	6253	12745	5451	6519	9639
GCTCACAACTGCAGACATAAG	1393	1328	233	186	398	325	735	524	581	826	650	753	805	907	5196	2255	2715	4267
GCTTTCTTAACAATGCTGTAG	1599	1483	418	373	565	602	1109	936	1168	1525	990	1215	1508	1373	7219	3564	3711	6026
GAAGGTTCTCCAAGCACTAGA	1631	1641	351	345	448	488	575	537	677	853	996	1062	1232	1149	4510	1968	2310	3742
GTAAGGTAAGGTCCCTGGCAC	1414	1266	1023	973	1627	1767	1313	1127	1314	1740	2895	3158	4831	4938	8636	3707	4556	7001
GACAAAGCTGTACCCCTGGTA	1538	1558	741	697	1047	995	1285	1172	1413	1996	1952	2273	2822	2778	9206	4302	4848	7779
GAGCCTCAAAATCTCTGCACC	1387	1108	488	505	769	743	961	814	957	1104	1331	1553	1884	1832	6320	3081	3344	5388
GTAGGATACTCTTGGGAACC	1757	1694	603	604	841	925	1373	1060	1519	1530	1688	1979	2515	2057	9788	4497	5132	7697
GTAGCCACAAGGACATGGACT	1736	1665	1252	1216	1657	1788	1496	1154	1316	1847	2854	3134	3605	4169	10470	4730	5361	8371
GCGACTGTGATGGGCAGGTC	1215	1163	579	554	796	842	943	940	915	1381	1879	2026	2355	2285	7486	3245	4226	5886
GTTCAGCAAACACCTAAGCTT	1587	1697	308	261	477	434	999	830	1008	1480	893	897	1167	1196	7505	3149	3555	5593
GTGCGCGGTGGTTGTGGCGT	1438	1295	1276	1182	1694	1771	1218	988	1179	1415	4136	4834	6039	5687	10552	4731	5507	8139
GGTTGAAACCCTTATTTCTA	1453	1459	844	888	1197	1462	1224	1100	1362	1555	2308	2704	3105	3411	8633	3820	4594	6612
GTACCAGGCAGTCGCTCTCCC	1381	1307	597	600	1107	1389	196	142	289	543	1937	2035	3171	3068	2088	875	1535	2435
GTGTAAGAGGCTCCACAAGC	1439	1432	425	391	621	549	615	592	772	892	1288	1240	1749	1582	5720	2342	3168	4456
GCTTACAGCTCTGGCCACAAC	1435	1267	362	346	600	591	726	544	999	839	1113	1208	1680	1385	5697	2515	2902	4270
GAACCTGGCGGCCCACGTGC	1307	1374	473	459	756	779	941	827	1076	1330	1573	1660	2257	2019	6737	3118	3638	5469
GACCGATTAAACGCAAATCTC	1567	1560	268	301	528	499	708	572	881	904	787	1041	1596	1028	5043	2362	2551	4240
GATTGGAAGATTCAGCTAGTT	1852	1664	918	892	1340	1477	1436	1183	1416	1865	2346	2512	3234	3037	9610	4411	4863	7696
GTGAAAGAGCCCCCGAGATTT	1335	1206	780	782	1212	1113	1242	1062	1562	1456	2230	2489	3066	2737	9041	4091	5009	7667
GAAGAAGTCCTGCTGGTAGTC	1895	1641	1787	1610	2347	2514	1704	1474	1818	2197	4580	5434	5628	5910	11250	5330	5677	8987
GAAGTCTTTCATCTGCCTTAC	1399	1206	788	712	1068	972	1052	869	1037	1336	2218	2416	3226	2901	7507	3429	3789	5757
GAAACCACTGGTCCATCAGTG	1033	1029	1113	1168	1526	1858	1078	912	1096	1881	2899	3322	4244	3865	6791	3355	3685	5687
GACTCACCCCCTAAATGCCAC	1950	1579	36	22	178	153	61	41	102	143	59	47	220	135	554	246	470	803
GCTAAAAGTTGCAGCCCCCAG	1111	1052	543	504	670	628	871	827	1095	1197	1420	1692	1910	2208	6713	3214	3800	5624
GGCGCCATGCAGGATTTCTG	1627	1436	859	795	1252	1324	200	182	390	512	2469	2547	3636	3379	2334	1083	1854	2859
GAGTGCCAAGTAGATCCCACC	1866	1558	838	856	1123	1087	1258	1200	1430	1763	2179	2362	2993	3127	9755	4611	4820	7832
GCAGAGGATGCTTGATTCCAG	1717	1529	1671	1613	2183	2183	1340	1200	1432	1457	4106	4583	5622	5125	9756	4270	5102	7773
GTCATCAGCTGGAGTGCAAT	1653	1593	251	286	433	534	1300	1256	1284	1430	797	956	981	1196	9970	4414	4901	7813
GCTGCCCATGAGAAATTTAC	1615	1367	161	152	316	275	469	438	502	694	582	702	661	821	4271	1911	1907	2845
GTGGCCATCACGTAGGCTTCC	1561	1487	77	82	527	555	863	707	1091	1681	242	268	529	396	6878	3146	3664	5830
GACTGGGGCCATGCTAATTA	1673	1645	584	524	767	890	1440	1119	1328	2198	1586	1858	2112	2091	10052	4809	5262	8632
GTGCAGATCGCAAAGGTAATC	1334	1197	43	63	182	211	905	872	1066	933	149	162	293	333	6926	3033	3614	5386
GAAAGGCTACTTGGTTGCTTT	1455	1457	744	617	922	863	1180	1146	1243	1804	1755	2258	2420	2609	9050	3997	4766	6914
GAGTGGGGAGTAAGTACCGTG	1578	1470	746	815	1068	1058	949	908	1134	1357	2341	2720	2797	3368	7813	3738	4373	7051
GAATTTGTCAGAAACCTGCA	1567	1613	390	340	497	530	826	664	1025	1472	1000	1132	1309	1319	6038	2833	3157	4695
GCCAGGTCTCAGTCAGCGGGG	1146	1234	1155	1066	1491	1461	1129	913	1245	1921	3019	3373	4050	4055	7780	3587	4008	6240
GAAATGCTGATGAATCCAATG	1567	1659	422	387	595	644	1196	1095	1300	1697	1106	1301	1571	1684	8888	3890	4324	6913
GTAAAAGTTGCAGCCCCCAGG	1565	1349	637	515	775	806	1151	1218	1529	1490	1750	1785	2228	2007	9211	4117	4491	7167
GAAATGCATCAGGTCCTTTG	1557	1692	1801	1750	2446	2616	1271	1105	1308	1969	4708	5288	6371	5764	8969	4235	4353	7095
GGCAGCGTGTCCCACCAGAG	1517	1505	2287	2089	2987	3312	1668	1446	1608	2231	5197	5983	7959	7225	11398	5449	5884	9378
GCAGATGGATGTGAACCCCGA	1518	1448	428	357	500	687	1047	882	1022	1196	1281	1276	1644	1665	7952	3555	4217	5846
GATTTCTATCAATGCAAGCCA	1467	1529	439	402	628	667	647	567	784	966	1307	1454	1600	1806	5452	2370	2726	3879
GAACAGACACGTGAAGGCATG	1304	1173	447	451	592	700	936	986	1370	1423	1206	1484	1653	1789	7312	3452	3982	6292
GTAGCAGCTCACTCACAAAGG	1689	1577	529	506	613	740	1238	1047	1132	1642	1401	1694	1934	2031	8707	3743	4553	7620
GAAGCAGATGATCGATGAGGC	1644	1538	532	469	727	836	1082	926	1249	1567	1363	1559	1898	1828	8536	3792	4590	6782
GCAACCCCACCACGTACCAGA	2230	1885	218	198	396	438	377	306	490	614	568	768	817	839	3858	1722	2085	3479
GTCAGGGCATGAACTACTTGG	1631	1475	30	37	122	119	658	650	1054	791	91	92	249	240	5895	2671	3175	4899
GCTTTGAGTACTGACTGATCA	1532	1479	439	426	597	622	1016	1014	1223	1413	1316	1327	1923	1800	7589	3581	4201	6506
GTCTTCAGTTGTACAAGACTG	1150	1267	1197	1020	1554	1623	1177	1028	1442	1490	2833	3324	3847	3526	7690	3551	4121	6585
GCAACGTGACAAATGCCAGAC	1334	1330	435	356	636	578	894	815	1017	1282	1064	1217	1553	1428	6896	3362	3535	5512
GACCTGGCGGCCCACGTGCAG	1461	1261	664	570	865	910	1025	897	1188	1518	1829	2148	2850	2626	7167	3449	3901	6205
GAGATAAGACTGCTAAGGCAT	1670	1631	55	60	186	182	1097	948	1150	1519	167	196	327	355	8098	3882	4589	6887
GCAGCAGAGACCCACACTACC	1580	1393	597	573	776	789	950	863	1135	1349	1730	1953	2016	2045	7417	3508	3932	5936
GATAACTTCTCTAGGGTGGCT	1530	1527	920	880	1241	1350	1199	1064	1457	1705	2429	3049	3665	3501	8792	4075	4773	7311
GGCGTTTTCAAAGCTCAGGT	872	886	288	284	342	379	587	529	654	768	1154	1363	1625	1594	6068	2933	3448	5706
GTGCAACTTTTAGGGAACTTG	1489	1537	452	377	574	644	1211	1048	1284	1589	1298	1338	1625	1817	8710	4007	4389	6887
GGCTGTTAGGTGAAAATCAT	1604	1598	535	540	622	766	1256	997	1382	1447	1571	1653	2031	1931	8909	3900	4758	7351
GTGATTTCATGACAGCAAGAC	1470	1127	334	280	489	457	710	612	739	831	880	1051	1108	1186	5058	2231	2442	3711
GGATGCTCTCCACGTTGCAC	2021	1883	1442	1314	1989	2223	1289	1304	1818	2127	4056	4180	5372	5384	10648	4825	5224	8199
GTATTCAAGCACTTACAGCTC	1468	1506	533	472	741	757	1086	1053	1252	1400	1397	1617	1852	1903	8086	3775	4168	6918
GGGGAGTCCGTGACGTGGAG	1842	1943	991	960	1272	1503	1584	1451	1632	2361	2779	3083	4289	3837	11727	5217	6268	9207
GATCCCAAGGATGTTATGTTC	1447	1439	641	720	1072	1091	1216	1043	1093	1422	1660	1777	2502	2496	8736	3753	3966	5942
GATCATCGAATTCTCCAAAA	1808	1881	208	202	417	333	632	467	637	733	653	824	780	843	4593	2130	2250	3767
GAGAGGCTGATTGTGATAGAC	1592	1536	602	622	911	967	998	1012	1269	1433	1856	1957	2369	2353	8454	3801	4439	6115
GCTTTCTGCCACCCCTGCACG	1440	1475	792	828	1150	1255	1309	1257	1512	1682	2206	2838	3080	3015	9991	4515	5205	8586
GACATTGAGGGCAATTTCAAC	1294	1198	278	319	446	485	725	522	722	849	947	964	1165	1204	4916	2153	2513	3788
GGCTCGTGCGTCCGAGCCTG	303	264	505	473	762	657	235	221	220	405	1133	1362	1460	1673	2120	946	1042	1564
GCTGCCCCGGCCGTCCCGGA	949	984	889	920	1231	1252	609	526	975	964	2895	3006	3747	3995	5471	2390	2687	4770
GCATTTAGGGGGTGAGTCAC	1517	1466	793	780	1105	1096	1259	1096	1567	1463	2200	2390	2587	2363	9638	4233	4557	7361
GTGCTGTACAATACAATCTCT	1951	1756	532	488	808	842	1030	898	1075	1252	1486	1447	1999	1873	7310	3318	3636	5374
GACACTATTCATTTGACATA	1516	1598	413	334	680	481	971	812	1150	1247	1026	1164	1571	1386	6395	3046	3560	5124
GCCACAACAGGGCATTTTAC	1356	1326	425	355	519	460	990	827	951	1333	1074	1260	1365	1418	6843	3203	3506	5233
GAGGAATCCTATGACCTGATT	1694	1757	586	566	834	926	1484	1204	1554	1925	1647	1640	2470	2024	10507	4843	5144	8021
GCAATAACATAGCACTTTGT	1580	1461	376	321	589	414	804	757	1059	1125	909	961	1320	1152	6014	2652	2955	4434
GATAGCTCAAAATCCCCCTG	1628	1611	891	914	1137	1234	1579	1464	1627	2230	2202	3008	2954	3131	11194	4975	5620	8841
GCTGTGGGATGAGGTACTCGT	1765	1527	1122	1011	1656	1654	967	816	994	1491	3048	3227	3995	4374	7971	3575	4343	6748
GCCAGCGTTTTCTTTCACTG	1057	1052	793	858	1162	1203	809	724	983	1166	2545	3207	3532	3718	7105	3208	3802	5900
GCCACTGCGTCAAGACCTGCC	1321	1145	824	728	1033	1124	706	584	878	859	2571	2707	3230	3691	5916	2884	3102	4788
GCCATCCAAACTGCACCTAC	1562	1482	159	140	284	272	562	367	558	646	542	529	602	488	3937	1764	1794	2886
GCCATGAACATCACCTGCAC	1826	1722	468	403	616	736	865	748	823	1244	1241	1609	1706	1884	6380	2788	3341	4971
GCAAGGTGCCTATCAAGTGGA	324	290	130	140	209	213	232	175	216	251	425	460	489	541	1603	780	959	1339
GTGTCCACGCATTCCCTGCCT	1568	1581	1437	1364	1879	1901	1036	971	1171	1344	3489	4085	5147	4574	7873	3721	4155	7030
GCAAAGCTGTATTTGCCCTCG	1436	1429	1242	1214	1700	1604	1321	1232	1423	1782	3232	3728	4257	4732	9741	4736	5125	8131
GCATCAGGGCACGGTAGAAGT	1132	1079	531	554	776	802	854	832	1036	1379	1525	1756	2961	3312	6788	2921	5554	8569
GCAAGTCATGGCAGGTACAGT	1535	1594	326	373	514	508	1356	1176	1224	1636	921	1005	1156	1331	9327	4529	4861	7694
GCAATGGACAGGCTTTCTGTA	1690	1570	1474	1411	1804	2211	1430	1339	1724	1819	3757	4347	4988	5377	9914	4562	5444	7791
GAGGACTGCTGTTAACCAGTC	994	988	684	579	886	861	551	432	669	689	3217	3764	4288	4252	7266	3482	3757	5911
GTTGTGGCCAAATCAGGTCAT	1657	1478	958	916	1466	1336	1445	1263	1324	1727	2659	2937	3827	3508	9840	4672	4883	8037
GTTGTGGCGTTGGCGGCGAGG	1380	1430	743	617	877	900	1386	1095	1285	1624	2135	2305	3071	2787	9941	4433	5035	8295
GTGGTTGGGAGCTTCTCCACT	1474	1506	2144	2052	2815	2897	818	696	1057	1516	5410	6104	7521	7436	7231	3380	3862	6058
GCACAGTTATTGAACATCCTC	1721	1481	64	57	172	181	403	390	494	668	161	157	388	316	3712	1727	1927	2768
GGACTTGCCACGGCAGCGCC	856	819	809	742	1001	1111	501	432	586	872	2296	2398	2930	3123	4018	1784	1911	2993
GAACCTGGCGGCCCACGTGCA	1653	1639	1256	1115	1721	1730	1415	1278	1641	1897	3527	4030	4937	5217	10474	4890	5538	8746
GCCGATTAAACGCAAATCTCT	1254	1284	162	147	260	255	440	406	427	668	439	462	702	775	3386	1560	1930	2542
GTCCATCGCCACTGGGATGGT	1531	1376	1164	1206	1543	1623	1212	1016	1345	1693	2895	3556	3523	4153	8836	3691	4967	7649
GACCTGCCCGGCAGGAGTCA	1276	1359	543	513	815	814	1346	1107	1297	1382	1623	1967	2080	2360	8589	3604	4451	6044
GCCGGAGTCCCGAGCTAGCCC	1214	1086	1190	1025	1751	1716	851	810	1065	1026	3374	3777	4444	4589	7010	3054	3691	5131
GCAAAGGGACAATATTCTTGC	1340	1297	284	249	456	405	736	589	889	993	865	986	990	957	4861	2196	2795	3999
GTTGTGTAGGATGAAGCTGGT	1958	1800	812	822	1105	1031	1375	1214	1588	1543	2408	2658	2992	3189	10705	4933	5337	8833
GCTAGGTTCTCAAAGGCATGG	1750	1712	139	107	346	310	770	672	1183	1440	428	390	857	704	6292	2804	2939	4609
GTGAAGAAGACATGGACGACG	1734	1713	528	459	807	809	1172	1169	1440	1738	1437	1747	3994	4062	9055	4104	4832	7182
GACAAGTGCAACCTTCTGGAG	1333	1371	347	257	549	448	1125	900	1268	1573	980	1150	1250	1303	7736	3612	3892	5727
GAGTTATTGAACATCCTCTGG	1644	1716	496	373	667	797	1213	1069	1335	1881	1381	1518	1839	2122	9114	4390	4418	7943
GTAGCTACTAGTTGGGGTGAG	1676	1615	870	817	1101	1297	1497	1329	1623	2601	2515	2824	3264	3096	10502	5038	5665	8536
GGATTGAGTAAGTAGTTGGA	2189	2057	612	750	892	1077	1514	1324	1750	2062	2133	2260	2824	2652	11286	5014	5595	9462
GACAAGTGCAACCTTCTGGA	1756	1784	443	330	579	559	917	785	933	1077	1094	1232	1297	1320	6895	3111	3749	5435
GTCCTGCCGGTGGCATTTAGG	1161	1218	153	113	259	250	372	310	748	832	466	566	593	721	3139	1467	1796	2620
GTGCTTGAATAGATGACTCA	2010	1895	404	483	674	714	1174	987	1264	1610	1242	1494	1613	1794	8254	3991	4341	6648
GACCGAGGAAACAGCTGCCAG	1533	1573	488	473	743	716	1201	1019	1295	1794	1570	1732	2099	1966	9236	4075	4968	7549
GGCAGGTCTTGACGCAGTGG	1662	1671	584	571	668	688	1497	1282	1422	1877	1394	1681	1371	1269	10532	4714	5536	8358
GACCTAGCAGATAAAACTATG	1485	1368	347	298	473	523	938	795	852	1254	892	1027	1132	1381	6567	2960	3370	4916
GCTTCAGTTGTACAAGACTGT	1433	1269	414	388	626	727	1080	899	1040	1446	1241	1315	1704	1461	7578	3477	3731	5925
GCTACTTGGTTGCTTTAGGGA	1539	1506	416	362	640	670	1050	928	1219	1384	1068	1457	1794	1691	7813	3515	4499	6595
GCTTTCTCAGCAACATGTCGA	1414	1441	350	353	604	550	817	725	960	1034	1328	1320	1389	1442	6012	2896	3302	5339
GAACGTTGCAAAACCAGTCTG	1471	1481	720	696	976	1095	1360	1259	1447	1701	1915	2174	2579	2724	9555	4350	4840	7723
GCGTTTTCAAAGCTCAGGTG	1061	1094	390	417	642	614	908	840	1151	1048	1293	1431	1715	1697	6640	3284	3292	5812
GCCAGGAAGTACTTCCACCTC	1523	1457	1497	1464	1934	2075	1325	1261	1568	1770	3520	4004	4951	4987	9645	4438	4764	8418
GCTTCTCCACTGGGTGTAAG	1423	1550	736	723	966	974	290	207	471	614	2154	2369	2949	3281	2458	1189	1339	2321
GCCCGTCCATCGCCACTGGGA	1181	1187	723	622	917	921	893	754	979	1512	1982	2431	2587	2777	6759	3170	4107	5925
GAGCTCTCTTGAGGATCTTGA	1643	1575	364	363	610	658	1343	1142	1409	1904	1166	1209	1646	1369	9469	4560	4837	7454
GAAATGGGTAGGATACTCTT	1937	1859	736	636	1003	1140	1326	1205	1567	1762	2116	2039	3191	2454	9336	4143	4913	7801
GTCTATGCTGTCCTCAGTCA	1782	1746	344	374	579	567	1390	1098	1517	1726	1087	1203	1268	1588	9141	4635	5308	7943
GTACCCCTGGTATGGCAGGTG	1529	1572	1030	969	1341	1921	1392	1245	1637	1875	2701	2907	4112	3937	10058	4500	5317	8152
GATGGCCCCAGCAGGCCGGAT	1612	1531	2109	2117	2690	2658	1689	1497	1962	2266	5425	6293	7243	7079	10852	5198	5944	9385
GGGGTTGTAGAGCATGAGTG	1618	1609	687	684	1104	1098	1240	1123	1237	2119	1998	2397	2792	2557	9399	4440	5170	8393
GAAGCGTAAGGAGGGGGTTTG	1361	1361	1450	1282	1889	2071	1390	1217	1575	1791	3660	4110	4905	4514	10988	4796	5744	8582
GTGGACAGTGTTGAGATACTC	1718	1569	478	472	774	815	1170	1033	1203	1405	1144	1711	1746	1811	8490	3794	4640	7150
GCGGGAACACAAAGACAATAT	1062	1091	130	126	353	376	361	347	583	512	355	410	1206	1201	3014	1378	1743	3070
GCTTATCTCTGCAGTGTGTAA	1496	1475	649	544	870	871	1109	887	1195	1765	1661	1934	2223	2271	7701	3365	4154	6186
GCAGGGCTGAATAACTTCTCT	1426	1399	622	761	1089	908	1104	1034	1475	1649	1797	2063	2430	2380	8019	3646	4143	6378
GCCGGAATGTCAGCCGAGGC	997	961	275	299	402	506	711	654	873	982	919	1128	1482	1424	6251	2701	3186	4758
GTTCACTTCCTACAGATGCAC	1655	1718	384	278	539	466	624	566	601	754	976	1159	1361	1504	5101	2186	2534	3773
GTGCTGGGCTCCGGTGCGTT	1375	1369	1345	1211	1825	1752	1276	1131	1916	2234	3313	3545	4674	4283	9751	4479	7095	11226
GTATCAATCAGGAAGACCTTC	1445	1603	379	324	474	512	754	763	1089	1113	942	1084	1406	1393	6039	2728	3401	5325
GAAAGCGTAAGGAGGGGGTTT	1269	1428	1709	1678	2275	2545	1731	1541	1919	2296	4282	5162	6158	5804	12034	5306	6021	9857
GGTCCCAACCAGAAAGACTG	1411	1435	741	793	1068	935	1056	1019	1219	1611	2202	2627	3014	2716	7830	3606	3954	6177
GTCTTTGGAAACAGAGGTCGA	1574	1461	386	335	537	661	1142	1072	1222	1759	1005	1256	1406	1287	8642	3986	4223	6655
GCGTAGCTCCAGACATCACTC	1346	1226	18	12	90	82	18	8	42	59	11	32	58	51	75	39	68	133
GCATTTGCTGTGGGTTCCCTC	1472	1511	962	799	1380	1390	1029	1011	1164	1379	2394	2846	3180	3539	8365	3896	4483	6460
GTGGCGATCTCCACATCCTGC	1895	1721	391	333	708	729	582	624	756	1060	1185	1256	1800	1439	6373	2988	3096	4339
GCAACCTTCTGGAGGGGTAGG	1345	1173	397	436	641	663	749	633	951	1183	1230	1239	1523	1520	5886	2740	3454	5550
GTCCCCGTGAGTCCTCCTCTG	1206	1150	944	814	1172	1186	265	231	562	657	2635	2866	3493	3203	2936	1277	1383	2311
GTGTGACAAAGCGTAAGGAGG	1534	1535	534	552	782	746	1249	970	1326	1395	1587	1711	2257	2104	8734	4040	4380	7365
GCAAGGCTAGAAGCATGGACT	1562	1561	732	738	936	1036	1257	939	1214	1615	1743	1957	2705	2433	7682	3816	4363	6801
GATCCTCACCAGCAGTTCAGC	1518	1465	414	318	528	553	707	562	818	981	1221	1304	1658	1378	5748	2685	2929	4772
GTATTCCACATTCTCAGCTG	1900	1812	627	693	918	964	1285	1156	1647	1763	2075	2228	2338	2581	9543	4255	4997	7474
GCAGCCTGAACATAACATCCT	1934	1762	749	711	1084	1034	1145	1097	1314	1678	2114	2186	2873	2726	9322	4099	4883	7443
GACTTTCTTAACAATGCTGTA	1644	1630	646	709	1001	1142	1007	875	1051	1402	2117	2519	2965	3143	7064	3196	3828	5852
GTGCTGGAGGGGCATCTTACC	1481	1314	709	660	879	950	567	521	786	922	2211	2272	2844	2818	5502	2428	3570	5474
GTAGAGGGAGCAGGTTGTTTA	1725	1695	1372	1297	1794	1895	1595	1473	1805	2012	3737	3904	5115	4895	11545	5440	6101	9733
GCAAAGCGTAAGGAGGGGGTT	1327	1352	999	952	1427	1351	1350	1190	1309	1659	2392	3013	3405	3389	9331	4516	4745	7762
GTGAATGTTGCAATAACCAGG	1260	1275	283	297	428	455	867	764	981	1203	739	789	1012	1023	5943	2606	3053	4627
GCAAAGCAGAAACTCACATCG	1328	1407	265	277	413	416	828	684	837	1104	782	877	1036	1057	5730	2669	3034	5173
GTGTCACCACATAATTACCTG	1339	1352	222	218	441	351	662	599	766	1057	682	781	891	798	5369	2408	2572	4115
GAGTACCTCATCCCACAGCA	2082	1858	624	637	1086	1034	923	906	979	1591	1731	2101	3764	4164	7511	3575	4520	6958
GCCTCAAAATCTCTGCACCA	1645	1639	265	266	528	464	659	661	873	812	887	1071	1416	1347	5037	2328	2580	3953
GCCTGAACAGAGTTTCCATGA	1405	1474	1014	1045	1346	1494	1206	1038	1251	1545	2707	3042	3656	3568	8581	3732	4618	6530
GACCTGTAAAATGCCCTGTTG	1669	1517	766	636	1149	976	1302	1095	1532	1757	2171	2474	2786	2891	9004	4400	5056	7970
GACTCTCAGCGACAGATGTGG	470	428	150	150	207	201	386	325	352	567	439	463	525	605	2490	1241	1252	1995
GGGCAGGTCTTGACGCAGTG	1464	1490	534	508	645	588	1163	1058	1503	1896	1396	1612	1379	1562	9273	4398	5077	7451
GACCTGGCCCAGTGCATCTGT	1702	1616	671	562	900	870	852	782	1092	1291	1753	1987	2527	2419	7085	3326	3319	5362
GCTACTTGGTTGCTTTAGGG	1306	1435	449	393	718	697	1142	902	1067	1689	1300	1454	1732	1555	8413	3816	4424	6523
GAGTTCTCCACAAACTCCCT	1456	1376	665	676	1054	861	677	629	1076	1405	2225	2316	2835	3004	5499	2394	3377	5603
GATGATTCTTTTCTGCCTGAG	1758	1768	790	750	1134	1141	1397	1165	1667	1922	2405	2526	2927	3115	10441	4414	5141	8040
GTTGCTACCCTGAGTTCATCC	1778	1711	814	756	1112	1071	953	900	960	1518	2091	2437	2918	3094	7072	3547	3667	6233
GCCTCATTGGGGAGCTAAGCT	1342	1215	489	433	761	703	935	756	998	1573	1483	1662	2040	2109	6883	3032	3451	5887
GCGCCATGCAGGATTTCTGC	1213	1240	475	465	668	628	282	193	347	410	1314	1458	1731	1851	2893	1452	1712	3068
GATACCAGTCATCAAATCCAT	1759	1739	330	345	524	603	662	662	741	977	999	1011	1314	1169	5255	2348	2921	4510
GGGCTGTTAGGTGAAAATCA	1625	1816	589	666	863	834	1159	1141	1119	1935	1860	2029	2517	2512	9437	4323	4876	7101
GTAAGAGGCTCCACAAGCTGG	1543	1402	1113	1166	1642	1672	580	464	754	982	3393	3491	4227	4070	5690	2414	2797	4763
GCCATGCCTTGTGCTCCCCCG	1440	1343	1040	824	1232	1401	1282	1124	1499	1552	2799	2949	3887	3473	9896	4095	5020	7813
GGACATAACCAGCCACCTCC	1842	1583	77	76	288	269	306	330	493	683	289	268	583	601	3617	1527	1870	3024
GTGTCCTTGTGGCTAATCCCT	1856	1770	1100	1030	1710	1672	1511	1316	1509	2197	3322	3712	4960	4926	10871	4777	6171	8592
GAGCGTAAGGAGGGGGTTTGG	1385	1404	1453	1361	1910	1918	1329	1174	1631	1927	3669	4167	5137	5006	9261	4378	4996	8107
GAGTTGGGCCTGGATGAACTC	1542	1518	575	596	944	839	1120	909	1098	1582	1801	1935	2645	2631	7846	4065	4347	6852
GCTCGGGACTCCGGCCGCCT	761	702	708	678	943	1062	429	379	473	535	3058	3509	4165	4274	5442	2323	2674	4119
GTGAAGAGGCTAAGGGCTTTG	1287	1400	705	757	1031	1045	1220	1076	1500	1589	1791	2222	2619	2667	8626	4008	4390	7062
GCCTGAGCTTTGAAAACGCCC	1128	1239	204	161	324	258	507	485	623	553	576	558	813	770	3849	1758	2028	2873
GTGCTGACTATGTCCCGCCAC	1363	1227	732	699	1195	1414	1014	966	1295	1842	2262	2499	3072	3195	8218	3831	4061	6409
GAGTGAAGATTTATTAGGACC	1671	1668	464	526	800	789	1182	999	1232	1656	1468	1822	2034	2239	8677	3873	4446	6423
GTTACAGGGCACACACAGATT	1670	1628	1581	1692	2183	2273	1747	1424	1802	1958	4344	5030	6006	6212	11853	5253	6199	9844
GAAGGCCTTCATGGCCCCAGC	1550	1320	1726	1562	2351	2271	990	842	1120	1416	3934	4805	5543	5380	7776	3217	4095	6297
GAGAATTTGTCAGAAACCTGC	1612	1384	198	157	299	266	460	408	503	613	508	622	615	743	3531	1693	1981	2794
GACTGACTGATCAGGGCTGTT	1499	1420	1083	1036	1508	1814	1234	1144	1332	1483	3228	3392	4232	4288	9506	4128	4798	7263
GCGACATATTTCCTGTTCCCT	1802	1602	2029	1902	2610	2593	1684	1404	1824	2069	5024	5927	6621	7154	11131	4677	5718	8401
GCAGCGCCCGGAGCACTGCT	493	424	410	366	570	692	334	233	276	474	1002	1264	1564	1623	2349	1040	1241	1567
GACCTGCCCGGCAGGAGTCAT	1258	1109	1124	1095	1358	1525	1186	924	1278	1518	2568	3069	3716	4004	7742	3379	3804	6472
GTGTAAGAGGCTCCACAAGCT	1662	1601	853	773	1247	1158	565	563	871	1105	2536	2734	3141	2987	5312	2357	3016	4387
GCCCCACGTGTGCCGCCTGCT	1440	1471	296	288	891	829	1606	1387	1486	1905	1101	993	2773	2416	10095	4535	5638	8534
GCTCCCAGTACCTGCTCAAC	1419	1245	516	482	759	783	157	152	202	366	1362	1681	2079	2032	1765	880	1515	2415
GTGCTCCCCCGAGGGCTGCT	1343	1275	661	612	921	943	483	415	679	957	1724	2081	2421	2532	4429	2113	1994	3326
GGTGAAAATCATGGGACTTT	1624	1646	848	707	976	1267	1268	1268	1588	1754	2075	2315	2911	2885	10201	4523	4849	7786
GGCTCTTTCATGATTCTAAT	1511	1402	264	182	390	381	518	435	537	684	584	713	895	827	3764	1679	2071	2995
GCTCTGAAAAGGCCCTACGGC	1198	1038	363	343	507	543	632	447	539	856	934	1124	1306	1242	4361	2139	2406	3625
GGGCTCTTTCATGATTCTAA	1793	1883	322	314	497	479	595	616	674	822	902	1065	1200	1211	5208	2395	2580	4186
GCAAGGTAGCGCTGGGGGTCT	1513	1408	673	646	1196	1174	1353	1233	1313	1774	1965	2348	3552	3781	9897	4449	5057	7987
GCCTCTCAGGGGTGACTGTTT	1248	1307	619	550	1022	1041	911	766	902	1308	1973	1993	3474	3220	6676	2806	3636	4963
GCTGGGGGTCTCGGGCCATTT	1173	1284	2017	2024	2679	2834	1505	1297	1984	1871	5452	5989	7240	7155	11098	4958	5671	8942
GTTCTGAAATTTTACCGTTAA	1473	1468	313	246	459	437	1139	951	1113	1417	780	858	893	899	7983	3686	4340	5958
GATGCTCTCCACGTTGCACA	2101	1912	581	444	796	743	1190	993	1283	1534	1386	1494	1848	1898	9135	4045	4639	7135
GAACATCTCCGAAAGCCAACA	1658	1544	489	507	710	748	317	287	599	839	1328	1531	1719	1677	3303	1443	4923	7070
GCGTTTTCAAAGCTCAGGTGG	1016	910	693	631	788	864	794	709	1010	1080	1893	2094	2299	2437	5641	2572	2882	4337
GTCACTGATAAGCCTGAGACT	1473	1317	318	333	560	494	1035	866	1050	1457	844	1005	1221	1211	7586	3480	4091	5932
GTTCAATGGGCTCTTCCAACA	1669	1447	1420	1309	1951	1861	1289	1164	1431	1979	3744	4100	4907	4600	9712	4464	5180	7550
GTACTATTGAAGACACAGAC	1577	1639	232	165	413	260	608	459	456	805	505	688	792	614	4038	1721	2168	2873
GTACTCCTCCTCTGGATCCAC	1551	1356	729	612	1297	1190	69	56	213	402	1797	2097	2942	2651	791	293	583	707
GCTAGCTTATGAAGCAAATCA	994	952	172	141	269	231	412	392	522	696	441	469	591	688	3350	1492	1786	2547
GTACTTGTCCATCTTTCTCC	2447	2114	758	611	1046	987	1172	1068	1232	1732	2140	2167	2559	2483	9009	4081	4642	6888
GCAGCTCCCATTGGGACAGCT	1270	1174	313	275	570	604	647	627	1017	1080	836	965	1444	1217	5697	2556	3006	4127
GAAGAGGATTGAGTAAGTAGT	2039	1879	777	798	1061	1170	1570	1316	1861	2065	2290	2468	2965	2996	11048	5004	5872	9148
GTTGGTTGGGAGCTTCTCCAC	1552	1449	2239	2021	2892	3434	805	667	1098	1140	5199	5515	6847	6972	6396	2734	3395	5220
GTTGTGCTCCTTGCTCACAGT	1617	1605	683	490	820	815	1297	1061	1230	1535	1888	1956	2583	2381	9359	4391	5109	7762
GTGAGGTGGTCCTTGGGAATT	1495	1498	2623	2473	3342	3430	1732	1572	1900	2721	5924	6805	7947	7475	12019	5255	6126	8949
GTCATCATTGCAAAACTTTCA	1582	1531	458	387	601	802	642	521	639	798	1129	1414	1554	1800	5057	2094	2492	3689
GACACTTACAGCTGCCCAGG	1822	1798	127	123	340	345	298	238	439	640	460	504	933	762	2660	1129	1994	2817
GTGTGAGTCCAGGTTGTAAGG	2011	1779	868	743	1151	1202	1415	1296	1834	1999	2181	2632	2879	3037	10562	4902	5538	8538
GCGATTAAACGCAAATCTCTG	1281	1248	218	236	356	260	620	530	570	854	593	725	736	969	4003	1731	2061	2773
GGTGCTCTGAAAAGGCCCTA	1647	1591	775	739	1034	1132	1254	1232	1343	1746	2042	2480	3397	3276	10540	4499	4986	7973
GAGCACATTTAGCTTGGTCTG	1466	1520	2566	2334	3150	3450	1476	1470	1591	1963	5844	6220	7752	7826	10910	4675	5303	8298
GAATTTACAGGGTGAGAGGCT	1253	1418	640	660	1026	885	360	340	500	660	1728	2089	2535	2638	3799	1740	2389	3840
GTTGACTCTCAGCGACAGATG	1687	1569	599	585	796	1024	1248	1121	1388	1389	1700	1998	2466	2145	9428	4176	4938	7077
GATCAATCAGGAAGACCTTCA	1517	1550	441	417	656	570	872	766	877	1168	1186	1424	1387	1606	6282	3082	3243	5047
GCAGGATGGAGGAGATCTCGC	1438	1211	104	80	302	260	365	293	461	547	311	366	901	680	3695	1759	3096	5278
GTGCAACCTTCTGGAGGGGT	1477	1580	425	373	689	750	990	843	1352	1570	1329	1321	1542	1335	8593	3919	5121	7482
GCAGCGAGATCTCCTCCATCC	1553	1344	974	1124	1285	1352	1077	1042	1347	1853	2989	3357	5030	5312	8910	4102	4985	6913
GCCCAGCAGGCGGCACACGT	1095	1132	58	66	179	200	692	661	862	1093	115	158	326	295	5182	2501	3127	4802
GTGTGTGCCCTGTAACCTGAC	730	716	286	276	351	410	486	462	624	659	793	990	1029	1356	4519	1917	2149	3158
GCTGTGAGTCCAGGTTGTAA	1491	1418	441	419	706	680	1149	1013	906	1497	1311	1443	1624	1673	7868	3860	4311	6657
GTCCATCACTTATCTCCTTGA	1583	1468	80	99	190	193	216	167	327	426	222	297	381	297	1734	829	1036	1635
GAGCTGTCGGCCCCACAGGCT	1246	1252	1086	1032	1525	1474	1417	1050	1259	1892	2892	3370	4169	4112	9078	3922	4669	7076
GTCCAATGCCATCCACTTGAT	1540	1561	911	799	1294	1134	94	86	186	269	2687	2586	4324	3870	1167	523	948	1700
GCCTATCAGTTACATTACAAA	1205	1403	108	116	214	257	345	333	321	544	279	344	424	402	3003	1420	1579	2381
GCAGACATGTCTAGTTTATAC	1322	1208	216	193	335	341	623	503	613	736	636	704	897	752	4063	1752	1988	3017
GCTCAGGAGTCATGCTTAGGA	1570	1511	417	394	603	600	916	935	1014	1365	1302	1409	1730	1715	7215	3475	4126	6140
GAAGCTCATCCCCTGGCTTAG	1344	1317	618	487	751	751	1115	1079	1259	1944	1476	1844	1909	2110	9163	3822	4601	6958
GCACTGGAATCAAGCATCCTC	1469	1359	302	303	479	564	781	657	723	1137	921	1067	1285	1074	5138	2301	2948	4304
GACCCCTGCACGTGGGCCGCC	683	739	728	675	942	1047	519	451	457	764	1946	2094	2465	2367	4110	1850	2135	3109
GTCCTCTGGATCCACAGGAAC	1077	1052	806	749	1198	1126	481	354	551	590	2233	2575	2929	2998	3767	1723	1842	3015
GTCCGGCCGCCTCGGCCGCGT	471	424	507	489	677	576	436	335	403	587	2210	2392	2999	3009	5088	2366	2533	4107
GAGAGCCGGAGCGAGCTCTT	1579	1444	2556	2450	3149	3435	1591	1435	1736	2451	6224	6807	8682	8207	11258	5236	5623	8727
GCTCTTCCGCACCCAGCAGTT	1543	1321	806	785	1122	1202	241	193	600	820	2467	2733	3074	3522	2612	1230	1681	2761
GCTGGTAGTGTGGGTCTCTGC	1452	1188	608	534	861	884	916	808	1124	1165	1743	2054	2300	2189	7282	3592	3622	5840
GAAATCAAGCCACAGTCTTTC	1625	1579	649	568	981	888	1104	786	1227	1422	1835	1958	2303	1938	6851	3203	3912	5338
GACCTGCTGTGGCTTGGTCC	1126	1104	1517	1557	2015	2346	1067	1015	1125	1382	3824	4398	5055	4907	8061	3516	3732	6375
GATAGCCCACAGCTGAGAATG	1530	1572	1201	1131	1664	1587	1420	1306	1780	1868	3175	3480	4287	4242	10511	4827	5880	7999
GGATCTTTAGTGTTTTGCAG	1943	1974	1141	1152	1537	1602	1655	1400	1755	2577	3716	3723	4346	4407	11617	5241	6069	9054
GTCTGCACACACCAGTTGAGC	1337	1284	142	129	267	243	495	522	1091	868	439	432	963	756	4651	2177	2790	4132
GTTCATACCAGAGAGCTCAGG	1530	1512	213	201	564	605	816	801	1942	2180	789	1010	2112	2103	7257	3293	9161	12948
GGACAACCCTGACTACCAGC	1434	1470	318	245	487	384	502	431	657	921	926	1107	919	845	4596	2053	2235	3209
GTCCTACAGATGCACTGGGCC	1253	1151	353	377	551	610	728	638	796	924	1028	1134	1443	1376	5446	2651	3161	4634
GTAATAATGTTCAGCACACTT	1536	1645	268	257	437	412	720	588	863	971	815	988	1067	1155	4965	2487	2670	3866
GATGGAAAGCACATTTAGCT	1410	1489	475	480	586	708	1028	956	1336	1195	1309	1716	1707	1828	7814	3337	3954	5941
GCATTCGACAGCCCTGCCCAC	1618	1324	1557	1397	1903	1972	872	852	1018	1112	4065	4357	5850	5569	7014	3368	3652	5912
GCGCTGCCCCGGCCGTCCCGG	636	601	807	808	1066	1196	563	469	522	831	2693	3232	4009	3945	5841	2542	3189	4752
GTAAGCCACTCTGTCCCTTCC	1611	1686	1745	1527	2215	2216	1199	954	1160	1879	4405	4929	6202	6274	9594	4212	4911	7027
GCCAGTCCATGCTTCTAGCCT	1571	1507	843	718	1164	1090	762	633	737	952	2138	2267	2797	2924	5233	2358	2525	4377
GACAGCTTGGATCACACTTT	1825	1800	168	160	426	420	1543	1532	2043	2130	547	596	1314	841	11936	5341	5838	9558
GCATTTGTCACGTTGTTTTA	1752	1728	1326	1215	1714	1784	1650	1413	1881	1903	3485	4029	4539	4547	11001	5192	5872	8796
GAATTTATTGGAGCATGACCA	1756	1669	500	453	802	751	1182	995	1517	1322	1295	1573	1768	2072	8704	4167	4494	6584
GTGCGTCTATCATCCAGCCTG	1590	1417	1117	936	1188	1028	946	904	1071	1506	2680	3010	3777	3696	8135	4138	5076	7815
GTAGAGATTCCCATGTGCAG	1611	1529	484	539	745	729	1173	1100	1453	1683	1388	1555	2344	1576	9185	4164	5022	7362
GGACAGACTTGCAGCCTCAG	1684	1767	964	887	1262	1326	1394	1197	1485	1577	2582	2927	3747	3588	10168	4406	5219	7710
GTTACATGTACAGGGTTACAC	1338	1195	266	244	329	342	668	606	776	917	849	822	1138	1043	5081	2304	2961	3893
GACCTGCTCCCTCTAAGCCAG	1369	1357	1287	1159	1513	1713	1230	1124	1355	1559	3096	3565	4448	4075	8937	3997	4703	7545
GCCTCAAAATCTCTGCACCAG	1400	1191	606	490	786	706	858	791	919	1167	1458	1468	2091	2245	6375	2790	3065	5307
GCCAATTCAACCCAAATCTCG	1359	1382	185	194	253	341	449	425	410	686	525	508	811	777	3759	1773	1833	3038
GCGTGAAGGCATGAGGCTCAG	1077	1101	447	477	612	757	806	771	1034	1180	1366	1326	1913	1655	6427	2940	3505	5480
GCTCACATTTCCTTGCCTGG	1693	1555	437	498	590	682	1100	868	1163	1348	1210	1329	1929	1869	7724	3579	3914	6646
GTTCCAGACAAGCCACTCACC	1535	1379	486	439	572	721	1069	895	1029	1589	1342	1626	1891	1549	7872	3764	4551	5975
GATAGTCCAGGAGGCAGCCGA	1749	1725	135	150	400	345	734	700	1240	1705	420	509	1462	1134	6894	3168	3183	5142
GCTCCATCACTTATCTCCTTG	1754	1498	790	760	1038	1070	299	243	662	645	2385	2467	3106	3084	2787	1234	1980	3166
GTTGGACAGCCTTCAAGACC	1484	1522	796	865	1369	1278	735	671	938	1300	2030	2438	2631	2675	5493	2514	2543	4341
GCATCCACTTGATAGGCACCT	1657	1588	54	48	175	197	146	141	215	470	174	159	346	285	1786	759	1276	2689
GTATGTCAAATGAATAGTGTC	1418	1437	330	301	488	429	845	698	839	1137	1161	1383	1491	1870	8105	3570	4114	6256
GTTGCTTAGCAGGAAAGGCAC	1135	1084	349	329	483	565	784	669	833	1184	1147	1191	1377	1364	5819	2707	2764	4485
GAGGTTCTCCAAGCACTAGAA	1555	1648	876	792	1119	1273	986	876	1176	1319	2544	2576	3232	2997	7092	3313	3659	6157
GCAAGCCACAGTCTTTCTGGT	1505	1364	561	509	699	667	1042	930	1219	1754	1421	1545	1981	1733	7821	3671	3814	6346
GCAGTATAAACTAGACATGTC	1328	1219	342	313	424	405	787	688	796	1260	907	939	1287	1236	6438	2871	3516	5340
GTTTCTCTTCTTAGACCATCC	1536	1222	364	379	529	581	583	515	740	831	920	1178	1211	1383	4404	2019	2093	3579
GCTGATGAATCCAATGTGGGC	177	218	62	73	103	82	178	120	137	182	179	181	232	263	1271	526	533	908
GCTTCACACATACTCCTCCTC	1421	1342	339	299	552	607	337	271	535	866	1174	1295	1333	1340	2738	1162	1415	2364
GGCAGCTGTTTCCTCGGTCA	1570	1594	990	968	1246	1392	1220	1189	1535	1682	2790	3191	4062	3833	9288	4468	5204	7616
GATCCTCAAGAGAGCTTGGT	1797	1804	80	84	289	253	726	733	1278	1429	265	259	619	605	6671	2994	4334	6512
GGAGGCGTTCTCCTTTCTCC	519	522	331	347	544	483	272	239	436	515	1787	2002	3939	3430	4666	1986	5606	8151
GTCACCTAGCAGATAAAACTA	1687	1563	138	123	257	286	688	542	658	923	343	517	444	554	4769	2258	2444	3741
GCTGCAGACATAAGGGGACTA	1550	1511	1694	1576	2192	2403	1320	1037	1347	1793	4128	4851	6053	5876	10020	4436	5243	7026
GTCCCCATAGTTTTATCTGCT	1481	1357	189	228	389	360	1171	1034	1174	1670	695	733	839	773	8255	3827	4383	6840
GAGTTTTATCTGCTAGGTGAT	1457	1461	839	848	1131	1218	1277	1112	1225	1682	2417	2580	3348	2966	9249	4325	4521	7091
GTTTGGGAGTTGATGACCTT	2127	1923	2597	2474	3491	3618	1984	1495	2000	2396	6698	7458	9467	9162	13216	6183	6939	10639
GCATTCTCAGCTGTGGGCTAT	1442	1350	529	514	635	670	1067	982	1199	1652	1322	1602	1788	1748	8423	3439	4084	6248
GACTGTGGCTTGATTTTCTC	1703	1678	837	719	1164	1298	1127	990	1227	1575	2481	3078	3472	3476	9963	4497	5219	7942
GATGAAATGCATCAGGTCCTT	1726	1579	2465	2352	3466	3553	1691	1347	1856	2222	6174	6917	8393	8157	10707	4718	5584	8700
GTGTGGCGTTGGCGGCGAGGC	1151	1033	909	763	1114	1160	938	760	1055	1098	2534	2862	3380	3247	7406	3516	3953	6244
GATCAAAACATCAGCCATTAA	1528	1560	267	224	440	347	630	633	657	842	691	789	710	956	5124	2174	2862	4319
GAGCGCTGCCCCGGCCGTCC	646	628	936	808	1241	1219	653	634	731	1039	3126	3627	4790	4965	7091	3093	3706	6279
GCTTTGAGACTCTCATTTCC	1584	1706	2009	1796	2419	2571	1332	1292	1572	1795	4520	5108	6621	5841	9281	4367	4982	7611
GAAATTCTAGAGCCAGCTGT	1751	1723	652	580	871	898	1205	1186	1706	2101	1684	1981	2128	2072	10112	4836	4809	8562
GATCTTAGGCCTGGAATGAGG	1579	1641	264	278	387	407	848	628	1022	1059	835	999	1139	955	5638	2502	3051	4658
GCCCCACAGGCGCCTTGACTG	1002	1028	727	734	958	1009	773	713	816	922	2152	2489	2941	3091	6957	3142	3536	5868
GAAACCACTGGTCCATCAGT	1477	1538	556	475	777	836	1016	973	1115	1344	1465	1741	2119	1724	7976	3491	4127	6404
GTGGGATAAAAACTATGTAGC	1670	1464	825	718	1212	1028	715	697	829	882	1872	2107	2503	3122	5657	2688	2972	4757
GTGACTGACCTCAGCCTTATG	1409	1423	672	734	888	971	1150	995	1083	1805	2006	2307	2969	2562	8460	4141	4269	6802
GGAAACCACTGGTCCATCAG	1534	1560	701	699	1009	955	1253	1182	1548	1633	2114	2360	2741	2681	9363	3997	4870	7025
GTCAAGATCCTCAAGAGAGCT	1387	1333	576	541	923	962	665	644	809	1258	1410	1726	2859	3510	5911	2601	3261	5159
GCACCAGCAGTTCAGCTGGAA	1329	1473	1663	1495	2097	1925	1417	1150	1420	1833	3747	4444	5318	5012	9514	4336	4991	7332
GGTTGTCCAGGCTAATTTGG	1728	1657	499	441	671	672	1233	1059	1168	1558	1546	1911	1861	1834	9412	4108	4643	7502
GCCTTTTATTCTACTCTGAC	1355	1201	162	166	272	309	485	437	527	376	534	727	789	936	3416	1580	1630	2635
GAAGGCTACTTGGTTGCTTTA	1571	1588	879	838	1129	1188	1446	1129	1368	2070	2496	2865	3512	3427	10286	4438	5359	8153
GAATAACTTCTCTAGGGTGGC	1418	1350	771	749	946	1138	856	785	862	955	2413	2815	3536	3615	8213	3739	4240	6734
GCAATTTGTACCTGAATGACA	1378	1367	111	88	213	234	476	433	502	640	287	351	508	593	3599	1843	1894	3427
GCAACCCTGCCCTGTGCAACG	1492	1387	517	485	669	618	1164	1047	1249	1437	1413	1468	1820	1759	9278	4104	4539	6669
GAATAGCAGCTCACTCACAA	1915	1694	328	292	497	441	842	690	887	964	962	1094	1503	1357	5436	2440	2953	4546
GAAAACCTGCAGATCATCAG	1429	1443	303	317	468	536	905	787	999	1101	880	1071	1386	1119	6473	2945	3396	5217
GATTTGCGTTTAATCGGTCTG	1589	1536	2714	2470	3686	3472	1733	1509	1686	2650	5882	6935	8700	8395	11570	5010	5864	8807
GCTGAATAACTTCTCTAGGG	1721	1742	733	660	916	1005	1058	940	1113	1457	1931	2195	2615	2784	8056	3822	3891	6098
GCTCCAGACATCACTCTGGT	1312	1375	24	27	98	144	9	11	28	93	27	14	85	69	87	55	112	228
GCTGCAAAGCTGTCCCATCA	1496	1548	1963	1705	2349	2296	345	325	654	717	4510	4897	6851	6122	3550	1778	2354	3738
GTTAGCAACTAAACTTTATGG	1281	1216	234	202	339	388	631	719	991	958	796	731	900	884	4943	2135	2554	4167
GACTTGGAGGCAAATTCTGC	1647	1481	584	626	865	838	871	742	916	1127	1613	1956	2273	2238	7232	3130	3919	5619
GCTGCCGTCAGAGTTTCAGCT	897	746	525	479	827	724	655	627	658	861	1771	2227	2813	2671	6056	2717	3235	5457
GACCCCATGAGGGATCAGAGA	1443	1383	339	303	614	514	710	603	747	1284	889	1122	1313	1337	5912	2584	3420	5015
GTATGGATTGCTTAGCAGGAA	1804	1592	441	393	596	726	1169	1027	1333	1230	1255	1378	1663	1697	7985	3646	4167	6053
GCCCCGTGAGTCCTCCTCTGT	1220	1200	1052	962	1379	1552	834	771	1057	1656	3887	4063	4819	4546	9098	4288	4708	7313
GTAAGCTTTGGTGTCATCAGC	1758	1630	686	673	866	849	976	803	1094	1236	1742	2108	2479	2531	7082	3521	3834	6220
GATCAAAGTTTCTAGAACCTC	1455	1471	335	323	518	452	1031	910	1060	1282	1049	1108	1552	1382	7281	3427	3713	5915
GGAAATGGGTAGGATACTCT	1826	1756	552	472	973	835	1310	1186	1464	1688	1629	1805	2195	2156	9981	4734	5341	8269
GTATGTGTCTGGATGTTGGAT	2732	2363	1075	1002	1563	1552	2257	1760	2323	2721	2728	3416	3814	4007	14509	6496	7600	11204
GAACTCTGACGGCAGAAGAGA	1424	1605	252	293	403	438	977	793	1100	1051	907	958	1246	1106	7056	2999	3684	5258
GTTGGAAATTAAGAGATCCTA	1662	1699	348	408	631	715	878	805	1056	1195	976	1227	1509	1365	6098	2805	3267	4735
GTTTTATCTGCTAGGTGATA	1652	1794	683	585	832	786	1410	1312	1595	1628	1662	1750	2257	1899	9402	4716	4928	7928
GAGGCCTAGTGAGAGTGGCAC	1477	1341	673	634	907	979	1111	883	1097	1351	1914	2146	2629	2508	7923	3482	4190	6029
GAGCTCGCGCGGGCCGAGGCG	1070	1081	959	950	1426	1409	869	793	1045	1212	2561	3007	3581	4086	7039	3042	3390	5892
GCAAACCTGTGATTTCCTTTA	1395	1453	408	408	718	814	494	435	722	846	1129	1290	2140	2382	4621	2063	2989	5028
GCAAGAAGCAGATGATCGATG	1577	1426	359	427	615	602	1175	1054	1348	1704	1170	1296	1474	1588	8601	3850	4281	6016
GAGCTGCGTGATGAGCTGCA	1335	1340	112	82	308	244	858	844	1133	1105	377	348	833	806	7536	3397	4120	6441
GTGGAGCCTCTTACACCCAG	1438	1488	515	459	815	773	764	588	1089	1363	1715	1731	2081	2101	6428	3025	3037	4963
GCCTGGGCAAAGAAGAAACGG	1353	1347	424	352	537	568	1013	866	1206	1499	1218	1256	1694	1528	7605	3728	3881	6465
GAGCCACACCTGCCATACCAG	1610	1562	589	588	970	854	1223	981	1338	1504	1684	2112	2363	2480	8295	3590	4144	6217
GCTGGTGTGTGCAGATCGCAA	1404	1251	515	451	788	808	915	856	1204	1337	1500	1778	2208	1943	6329	2865	3198	5256
GAATGCTGATGAATCCAATGT	1731	1595	571	647	726	904	1257	1211	1409	1538	1661	1818	2196	2086	9429	4146	4894	6983
GACTCTGACGGCAGAAGAGAA	1361	1512	346	378	630	528	1007	923	1060	1453	1232	1386	1467	1519	8376	3519	4337	6396
GCTAGTGAGAGTGGCACTGGG	1502	1513	939	881	1299	1358	1355	1165	1329	1907	2545	2767	3572	3123	9707	4369	5014	7770
GTCAGCAGCCCCTCCACGTCA	1542	1606	477	480	791	656	1025	872	1143	1675	1661	1788	2006	1966	7775	3498	3962	6546
GATGGACTTCCAGAACCACC	1528	1343	439	375	574	653	739	610	783	1111	1182	1433	1487	1403	5308	2581	2686	4638
GAAGGGTTAAGTTGAGGCAAG	1973	1788	775	687	1031	1036	1441	1259	1515	2266	2098	2383	2949	2776	10912	4864	5828	8366
GTATGTGGACTTTAGCAGTGG	1781	1735	679	645	1066	905	1425	1274	1723	1940	1731	2186	2345	2369	10456	4813	5301	7964
GATGGTACATATGGGTGGCTG	1651	1573	230	316	502	630	770	707	1004	1346	1008	1057	1856	1610	7469	3381	4507	6663
GCCTAAAGGAAGGGCCTGGT	1224	1180	685	627	779	939	1144	883	1299	1123	1871	2019	2486	2518	7857	3532	4038	5855
GAGAAAACAACACCCTGGTC	1391	1262	451	514	619	623	712	632	848	1017	1933	2239	2415	2569	8291	3834	4528	6660
GCAGGGAGGCACAGTTCTGTC	1527	1515	1537	1430	2232	2222	1118	1087	1305	1849	4002	4616	5428	5429	8689	3813	4406	6778
GCTCACCCTGTAAATTTCTCA	1283	1296	37	43	174	137	203	149	255	356	117	165	235	270	1790	830	1282	2004
GCGTTCTCCTTTCTCCAGGA	1203	1129	1131	1170	1511	1728	384	420	812	879	2809	3220	4663	4615	4070	2013	8776	13363
GCCCCCGGGAGAGCGACTGCC	1147	1172	1267	1163	1746	1591	908	752	871	1404	3209	3567	4545	4214	7184	3085	3532	5272
GTTGCCCACTGCAGTGCTGT	1800	1818	722	758	873	1226	1565	1266	1402	2030	1960	2114	2613	2624	10219	4778	5727	8806
GCTGGTTGTGGCAGCAGTCAC	1273	1265	811	822	1240	1202	1146	968	1302	1788	2352	2433	3121	3004	7765	3970	4008	6038
GAGCTCATCCCCTGGCTTAGA	1342	1352	403	349	510	475	854	834	1018	940	1032	1122	1310	1325	6937	3210	3658	5575
GTGTTTTCACCAGTACGTTCC	1722	1627	283	323	791	825	1239	1033	1279	1866	1146	938	3727	3919	9578	4510	5200	8834
GAGGATGTTCAATAACTGTG	2018	2034	673	619	888	1054	1550	1491	1589	2268	1711	2032	2270	2249	11656	5363	6282	9887
GATCATAATTCCTCTGCACAT	2197	1926	656	544	818	893	709	721	876	902	1589	2174	2247	2367	6344	3104	3086	5134
GCCTAGTGAGAGTGGCACTG	1629	1527	484	489	757	821	954	896	1196	1223	1576	1840	2400	1954	8224	3614	4164	6645
GCTTCACAGTTTGAAGACAA	1327	1333	287	236	360	404	695	601	672	951	878	922	1060	1094	4830	2279	2445	4075
GTCACCCTGTAAATTTCTCAT	1590	1455	30	34	140	137	291	204	465	662	100	84	221	156	2707	1205	1769	2836
GGAAAGTGCAGGTGCATCAG	1573	1575	917	931	1222	1409	1412	1266	1512	2011	2629	3065	3522	4078	9736	4412	5014	7798
GCTCTAAAACAGTTCTCCAC	1503	1248	697	641	988	893	622	506	925	842	1844	2123	2995	2712	4394	1944	2580	3383
GTGTTTAAAAGGGTTAAGTTG	1434	1548	554	481	645	616	1204	1108	1499	1552	1405	1420	1815	1886	9006	3847	4564	7587
GCTCTTCCCCAGGTAATTATG	1323	1403	360	325	582	612	870	786	1221	1170	1056	1189	1878	1927	6862	3056	3484	5662
GTGGCGGCCCACGTGCAGGGG	1361	1495	884	860	1268	1289	1325	1205	1549	2055	2342	2751	3456	3382	9335	4210	4953	7548
GCTGAGAATGTGGAATACCTA	1509	1494	450	438	567	584	1189	962	1329	1717	1210	1329	1627	1419	8328	3604	4493	6609
GAGAAGTCCTGCTGGTAGTCA	1697	1773	674	720	929	1063	1452	1369	1506	1978	2050	2248	2256	2170	11423	4923	5204	7750
GTGCCCAGCAGGCGGCACACG	1036	1049	564	534	1045	977	1070	896	1154	1399	1522	1681	2803	2753	7513	3444	3915	5764
GCATTCCTCACAAATTATACC	1562	1396	164	130	268	226	501	373	587	577	398	433	483	488	2913	1539	1554	2624
GTAGACCATCCAGGAGGTGGC	1418	1328	764	767	1017	1070	785	679	925	1067	2359	2434	3277	2710	6635	3048	3468	5155
GCATGGTCAAGTGTGAGTGAC	1508	1324	331	287	582	694	948	761	960	1326	1009	1158	1947	2039	7179	3311	3783	6066
GTGGGGTTGTAGAGCATGAGT	1623	1651	554	516	764	716	1129	1081	1473	1458	1557	1719	2201	2023	9613	4248	5239	7623
GCAAGAAGATGCACGAAGGC	1147	1002	271	211	377	336	646	604	724	1061	705	779	998	1023	5637	2360	2911	4341
GAGCTGAGAGCTCACATTCAT	1432	1382	629	603	839	918	1312	1049	1210	1643	1815	2275	2283	2400	8504	3985	4429	6700
GTCTGATCCCTCATGGGGTGA	1275	1370	661	696	1007	848	1474	1147	1361	1727	1862	2147	2637	2396	9150	4242	4950	7202
GTCCTTGCTCACAGTTGGGCC	1063	1045	967	887	1227	1260	898	780	953	1184	2373	2664	3173	3109	6366	2982	3527	5494
GTCATGGGGTAAGGTCTTCC	1680	1642	2026	1913	2822	2892	1548	1306	1630	2218	5255	5954	6971	7122	10707	4763	5670	8839
GAACCAGGGGGTGCTCTGAAA	1477	1474	536	542	781	902	1145	1118	1447	1438	1625	1707	2092	2589	8720	4037	4755	7133
GTCTGCCGTCAGAGTTTCAGC	1372	1239	264	208	317	412	652	638	791	900	651	681	890	795	5498	2461	2993	4670
GTGATCAACTCACGGAACTTT	1521	1487	162	164	444	382	1119	916	1358	1533	624	549	1724	1787	8417	3645	5064	7076
GTTTTGGGCTGGCCAAACTGC	1367	1287	864	778	1265	1121	861	741	928	1171	2325	2660	2910	3404	6404	2787	3252	5125
GATGGAGATGTGATAATTTC	1751	1714	525	395	683	800	1370	1162	1611	1831	1402	1655	2128	2278	9824	4659	5275	8182
GCAACCCAGCTGAAACTCTGA	1260	1294	148	136	292	248	532	426	509	692	312	434	460	594	3707	1616	2012	2656
GCTGCCCATGAGAAATTTACA	1302	1173	207	199	346	432	536	549	694	777	630	740	793	715	4537	2078	2102	3374
GTCCAGTTCCTGTGGATCCAG	1477	1514	69	44	288	212	563	437	963	1242	141	159	321	391	3901	1841	2399	3752
GTGACACATCAAATAATAACT	1086	1057	138	112	248	197	328	260	342	587	333	435	376	486	2576	1253	1509	2220
GCACAGGTGGCACACATGGC	1173	1232	1110	1128	1627	1689	735	786	916	963	2655	3396	3514	3902	5902	2542	3035	4824
GAGGGATTAGCCACAAGGACA	1624	1625	1563	1550	2183	2080	1257	1093	1304	1572	4397	4384	5501	5387	8881	4510	4629	7883
GTGGAAAGTGCAGGTGCATCA	1705	1628	1586	1398	1930	2028	1290	1131	1384	1597	3852	4452	5104	4872	9338	4082	4689	7721
GTCAGAGTAGAATAAAAGGC	1189	1043	257	239	349	395	582	572	615	834	730	846	1015	971	4662	2068	2414	3844
GATACCCACCAGAGTGATGTC	1371	1422	24	33	139	133	158	131	271	387	89	86	284	148	1804	743	1726	2869
GATGACCAGGTCTCAGTCAGC	1363	1450	602	580	711	718	854	838	964	1438	1683	1854	2124	1961	7217	3229	3530	6031
GTGATGTTCATGGCCTGAGGC	1635	1591	527	545	717	860	1007	888	1132	1376	1611	1852	2210	2246	7935	3733	4527	6317
GCCACCCCATCCAATTTATCA	2110	1919	292	245	442	505	655	701	816	1020	823	918	966	1206	5920	2752	3077	4748
GAGAAAACTGACCACTACAT	1639	1489	122	108	291	264	284	266	348	584	364	350	758	585	2919	1296	2037	2858
GCAGGATTTCTGCGGGAGAA	1455	1600	176	206	434	428	257	221	431	493	553	485	1027	812	2789	1246	1887	3264
GCAAAGCCCTTAGCCTCTTCA	1578	1626	603	607	776	866	1159	1034	1138	1436	1626	1721	2243	2075	8565	3709	4370	6734
GAGTTCTCACTTCATCTGTCC	1764	1627	593	573	840	874	951	909	1292	1273	1468	1839	2135	2107	7258	3325	3629	5889
GAGGGGAGTCCGTGACGTGG	1625	1734	889	1005	1237	1424	1521	1305	1706	2086	2707	2887	4077	3493	11003	5020	6072	9049
GAAGGTAGCGCTGGGGGTCTC	1595	1454	889	880	1417	1246	1346	1145	1296	1761	2950	3210	4539	4825	10733	4545	5385	8124
GTGTTTTAGAGCTCATTCAAA	1771	1896	354	376	617	613	985	794	1090	1363	1044	1195	1570	1312	6913	3215	3649	5783
GCTGCCTCCTGGACTATGTC	1600	1574	1121	1072	1440	1765	831	816	1014	1409	3245	3819	4790	4490	7497	3332	4389	6839
GGTCTGAGGCAGGTTCTGTT	1643	1469	873	769	1246	1083	1351	1228	1576	1665	2512	2530	3107	3104	9454	4339	4822	7611
GTTGTTCCTCCACCTCATTCC	1450	1263	934	881	1175	1108	1133	920	1234	1395	2754	2880	3480	3448	7995	3700	4194	6692
GTCTGCGGGAGAATGGAACTG	1751	1702	500	508	693	831	213	204	450	472	1471	1659	2115	1975	2058	977	1484	2709
GCAATTCAACCCAAATCTCGG	1476	1407	179	212	311	326	470	475	480	729	581	638	950	878	3861	1711	1980	2959
GTAGTCCAGGAGGCAGCCGAA	1641	1534	22	21	139	134	502	462	983	1455	39	66	152	151	4623	2045	2187	3519
GATTTCATGACAGCAAGACA	1856	1893	379	319	579	637	920	736	797	1191	953	1305	1372	1356	6219	2760	3220	4644
GACTTACTTAGAGAATGCAGA	1763	1667	237	197	332	309	600	544	623	996	612	681	841	794	4281	1926	2433	3152
GCTCAAAATCTCTGCACCAGG	1242	1177	222	196	398	350	646	519	600	946	686	825	1110	976	4929	2133	2331	3709
GAATGTGCTGTTGACACAGGT	1401	1455	540	538	874	826	1204	1162	1469	1831	1465	1757	2127	2231	9067	4241	4507	7806
GCATCACGTAGGCTTCCTGGA	1965	1708	176	166	576	519	1672	1427	1455	1793	604	671	806	741	11526	5384	4600	6258
GTTGGGCCTGGATGAACTCA	1561	1671	495	468	717	754	1263	1159	1349	1935	1353	1737	2149	2158	9657	4407	4942	7703
GCATAAGTGACAGCAGAATGT	1525	1376	445	421	629	687	1012	835	1199	1503	1171	1334	1599	1478	7392	3218	3883	5625
GCTGTCACCACATAATTACCT	1335	1369	192	174	319	469	620	533	751	810	555	744	840	788	4564	2075	2448	3432
GCTGTGAGTCCAGGTTGTAAG	1790	1700	526	499	735	763	1346	1109	1693	2150	1551	1770	1838	1959	9276	4346	4650	7630
GCCTCACAACTGCAGACATAA	1324	1202	168	145	276	291	373	369	389	405	399	491	486	470	2754	1231	1278	2358
GTGGCAGCATGGAGTCCCTGC	1514	1405	1306	1283	1945	1768	1470	1245	1577	1975	4028	4729	5077	5217	10573	5035	5166	8625
GCGCGGTGGTTGTGGCGTTGG	1158	1137	1300	1259	1760	1801	909	773	900	1254	4571	5209	6621	6660	9104	4260	4649	7517
GAGCTTCAAAAGAAGGGGCC	1187	1048	681	649	874	771	853	698	846	971	1784	1909	2451	2598	6556	2796	3595	4988
GCTGGTTGTGCATTTGCTGT	1691	1517	673	640	953	1017	1430	1206	1665	1877	1970	2087	2573	2392	9739	4329	5193	7809
GCTGGTAGTCAGGGTTGTCC	1467	1302	647	701	1098	1082	1101	954	1228	1337	2057	2216	2344	2408	8337	3765	5086	7500
GTGCCATCCAAACTGCACCTA	1419	1498	359	323	552	619	893	775	1190	1507	1229	1363	1576	1639	7428	3271	3540	5914
GTGCTGTGGGTTCCCTCCGGC	1414	1265	1438	1394	2019	2149	927	784	898	1329	4258	4876	6069	6021	8175	3906	4244	7056
GAGCTTTATAGCTTCAACATA	1621	1519	467	483	757	701	1287	1099	1300	1590	1275	1564	1884	1955	8522	3983	4307	7007
GCTCAGGTGCAGCCCAGCCGT	793	807	1109	1001	1644	1272	875	744	910	1079	3717	4241	5046	4858	8151	3815	3829	6519
GTGGCTTGCATTGATAGAAA	1433	1687	373	365	589	508	756	744	1142	1266	989	1165	1434	1317	6877	3094	3993	5716
GCTGTCCCAATGGGAGCTGC	858	701	359	293	400	429	581	448	518	798	977	1008	1303	979	4328	1905	2092	3146
GACCTCTGTTGCTTATAATTT	1502	1339	608	546	920	805	1409	1001	1287	1812	1812	2243	2641	2501	9183	4116	4733	7690
GAAAAACTGCACCTCCATCAG	1617	1601	638	587	765	879	1006	1075	1262	1456	1688	1883	2213	2076	8501	3994	4409	6234
GCTGAGCTTTGAAAACGCCCT	1327	1338	1568	1445	1894	1909	1175	1005	1422	1586	3536	4209	4905	5456	8587	3901	4461	6909
GCCTCTGATTGCACTTGTGT	1934	1818	655	658	1076	1010	1498	1271	1767	2163	1884	1980	2473	2703	10696	4603	5623	8211
GAACATCACCTGCACAGGAC	1717	1674	512	407	729	746	609	512	686	1031	1480	1392	1653	1618	4991	2215	2787	4170
GATAACCAGCCACCTCCTGGA	1756	1507	370	355	629	694	103	95	195	343	1210	1334	2033	1535	1232	573	710	1464
GTCCCTTGGCTCACTGAGAGG	1205	1328	465	414	661	694	719	676	1236	1191	1419	1525	1848	1753	6059	2850	3385	5787
GTGCTGCTGAGTGGGTCGAGG	1394	1402	519	569	872	891	1241	986	1119	1802	1737	1834	2602	2470	9147	3799	5030	7149
GTTCCAGCTGAACTGCTGGTG	1518	1470	2484	2204	2973	3093	1780	1488	1934	2352	5445	6613	7439	8030	11638	5028	6365	9172
GGCCTTTTCAGAGCACCCCC	1360	1294	711	676	1001	1032	1041	878	1072	1650	2372	2749	3299	3028	8422	3681	3826	6490
GTGGGTCTCTGCTGGGCGCG	1316	1269	1284	1184	1651	1729	1292	1038	1325	1538	3684	3649	4566	4124	8508	4155	4414	7117
GAATTGGTCTGCAGAGACTCC	1631	1475	727	726	950	1138	1349	1048	1415	1602	1867	2261	2328	2769	8833	3875	4720	7223
GCTGCTCAGGAGTCATGCTT	1432	1497	584	530	798	803	1068	1160	1524	1590	1672	2135	2453	2366	9413	4210	4886	7145
GAAAAAACTGTTTGGGACCTC	1370	1371	487	415	785	620	1017	917	1234	1488	1261	1400	1596	1816	7365	3514	3990	6124
GATCTTCTTGCATCATCTCTA	1772	1845	319	276	543	587	724	703	963	845	1008	1105	1210	1226	5847	2662	2913	4492
GTCTGGCCTAAAGGAAGGGCC	1034	1040	595	564	789	776	866	741	955	1095	1774	1941	2376	2153	6848	3079	3533	5393
GACATCTGAAGCTGGGGTCAT	1537	1403	659	654	935	872	1246	1131	1483	1866	1710	2255	2646	2630	9619	4220	5007	7463
GAAGAAGCTGTCTTCCTTGAT	1749	1639	1880	1798	2430	2595	1453	1315	1891	2032	4959	5221	6222	5919	10619	5162	5844	9368
GACTGGCAGATGATGAGAGTA	1644	1611	605	503	887	740	1285	1148	1406	1607	1709	1929	2266	2216	9991	4263	4877	7545
GACTGAAGACCCTAGAAATAA	1256	1211	175	205	302	335	512	475	522	645	470	574	716	652	3965	1869	2054	3310
GTACTTTCTTACTTGGTTATC	1690	1350	673	536	851	840	1137	867	1372	1590	1715	2043	2483	2171	7933	3859	4146	6419
GGCGGCCGCCGGGGCTAGCT	1280	1172	1116	1067	1421	1522	684	579	804	910	3520	3987	4893	4896	6323	2849	3142	5242
GTTGGGACCAGAAGATTCCCA	1429	1414	1424	1297	1711	1866	1018	924	1032	1239	3766	3738	5220	4519	7635	3240	3599	5960
GGCAGACCTATGGAGGAGAG	1530	1473	193	148	352	377	348	332	574	717	443	521	872	848	3641	1998	2310	4249
GAGGGCCCCCACCATCCCAG	1348	1342	674	661	1001	893	1096	996	993	1126	2143	2517	3173	2864	7666	3520	4480	6398
GCAGGTGATGTTCATGGCCTG	1645	1535	896	835	1476	1651	1430	1308	1435	1935	2243	2520	3586	3462	9585	4319	5009	8082
GTTCAGAATATCCAGTTCCTG	1649	1757	553	481	840	896	1275	1048	1282	1947	1706	1620	2511	2107	10027	4503	5270	7941
GATTTCATACCAGAGAGCTC	1456	1482	374	374	684	657	977	864	1334	1467	1111	1337	1571	1917	6964	3258	3638	5779
GCAAGATCACAGATTTTGGGC	1316	1267	246	185	2339	2254	893	684	938	1056	618	747	1032	1123	6324	2740	3520	4872
GCCAGACAGGACCCATCAGCC	1347	1312	911	1002	1250	1414	631	601	664	802	2680	2871	3480	3508	5651	2645	3024	4298
GTCTGTGGAGCTTCAAAAGAA	1429	1420	285	327	370	456	886	798	1050	1283	916	1070	1023	1339	7181	3149	3604	5746
GAGGGCTGAATAACTTCTCTA	1445	1403	496	405	604	678	866	850	995	1383	1268	1550	1821	1834	6523	3013	3637	5431
GGCCTCTGCGGAGACAGAGT	1551	1441	272	235	479	551	94	93	203	334	1014	914	1422	1196	939	360	687	1120
GGAAGTACTTCCTGGCTAGT	1449	1555	812	747	1103	1184	1121	953	1145	1426	2155	2313	2523	2772	7929	3629	4173	6154
GCTTTGTTAACAATGCCATGT	1564	1403	471	514	756	660	1118	963	1434	1510	1346	1652	1850	1659	8696	3571	4285	6477
GCAAGGATTTCTGTTCTGTA	1647	1551	478	452	720	759	1285	1177	1436	1619	1374	1352	1997	1710	8585	4120	4860	7097
GTTTGAAATGAGCCAAGTCTC	1374	1190	711	669	922	949	1223	988	1138	1471	1800	2134	2376	2487	8251	3606	4121	6173
GATCTGTGGAGCTTCAAAAGA	1417	1408	340	367	621	624	848	835	1016	1135	1037	1099	1215	1427	6969	3240	3698	5609
GACAAGCCACTCACCAGGCAC	1468	1373	492	527	588	707	976	765	999	1320	1596	1814	1171	1163	7539	3074	3574	5323
GTGCAGGTGTATGTGATTCTC	1718	1829	1906	1738	2494	2343	1810	1569	1925	2331	4860	5206	6150	5971	10811	5246	5862	9164
GCTATGCAAATACAATAAAC	1153	1216	152	106	167	213	361	288	286	513	349	385	467	692	2350	1117	1261	1929
GCCCCCACGTGTGCCGCCTGC	1078	1097	366	301	582	532	1021	919	995	1397	993	1133	1803	1605	6909	3239	3660	5537
GGCAGCGCCCGGAGCACTGC	707	674	276	315	563	491	499	398	458	911	821	1010	1731	1543	3738	1663	1639	3238
GTTCTCAAGGGCGGCTGCCCT	1460	1395	1837	1804	2348	2477	1365	1353	1613	1989	4469	4834	6181	5895	10334	4416	5508	7811
GCCACAAAGCAGTGAATTTAT	1371	1334	285	255	428	531	897	679	865	1627	826	800	1098	976	6170	2705	3098	4626
GTTAGAGGGAGCAGGTTGTTT	1894	1715	2988	2936	3699	3810	1745	1625	1886	2312	6986	8158	9585	9418	12087	5621	6359	9888
GACGGCCGGGGCAGCGCTCC	1253	1155	1206	1183	1870	1669	1065	927	1156	1245	2973	3545	4409	4146	7858	3584	4246	6747
GCAAGCCAAATGGCATCTTTA	1247	1312	221	237	328	412	973	850	949	1522	616	717	808	875	6592	3034	3340	5316
GCAGGGTTGTCCAGGCTAATT	1374	1016	604	488	767	764	958	814	975	1097	1376	1594	1885	1980	6817	2983	3250	5259
GGTTGTAAGGGGGAGCACTG	1558	1472	791	688	1128	892	1121	973	1177	1573	2153	2384	2688	2646	8612	3687	4509	6344
GATGTGGTCTTTGGAAACAG	1596	1599	513	399	599	722	1266	1098	1483	1838	1366	1458	1960	1485	9416	4125	5023	7271
GTACGGGTGAGTGGAAAGTGA	1348	1371	442	429	617	658	919	802	1064	1198	1257	1213	1946	1475	7033	3060	3518	5622
GTGTGATCCAAGCTGTCCCAA	1756	1739	726	689	1098	974	1196	1029	1059	1421	2186	2291	2420	2569	9311	4149	5160	7448
GAAGGGAGAGTGTCTAAACAA	1440	1470	445	403	651	669	959	862	1052	1378	1327	1527	1654	1936	7415	3316	3810	6270
GAATGTGCTGTTGACACAGG	1478	1534	498	487	670	767	1305	1107	1218	1725	1427	1579	1918	1787	8573	4241	4531	7013
GAGGTAGTAAATATGAAACTA	1465	1514	342	393	568	572	837	770	784	1080	1067	1080	1229	1494	6890	2888	3568	5431
GCGAGTACCTCATCCCACAGC	1196	1154	451	457	817	735	681	544	658	920	1329	1504	2790	2567	5344	2576	2870	4309
GCAGACACAGTGAAGGGCGTA	1412	1364	478	507	669	762	1277	1032	1250	1601	1403	1459	1883	1735	8564	4049	4582	7127
GTCCTCCTCTCAGTGAGCCAA	1139	1238	372	351	614	577	920	854	1048	1204	1130	1323	1803	1738	6301	2832	3143	5009
GCAACCTGCTCCCTCTAAGCC	1441	1292	888	735	1098	1202	577	451	718	776	2289	2195	2858	2721	4793	2122	2483	3722
GAGCCTTTTATTCTACTCTGA	1340	1221	281	324	481	539	678	551	707	967	864	1169	1265	1607	5182	2505	2923	4008
GCTGCTGGGCGCGGGGTTCAG	1247	1368	1905	1843	2560	2677	1357	1068	1300	2102	4555	5012	6414	6493	9326	4062	4665	7504
GGTCTCAGTCAGCGGGGAGG	1241	1278	710	707	931	1036	980	870	1109	1268	2248	2108	3130	2527	8114	3690	4085	6237
GACCTGCTGTGGCTTGGTCCT	1376	1324	2348	2268	3061	3059	1371	1127	1545	1989	6010	7187	8382	8146	10886	4890	5365	8180
GTGCCTGGTGAGTGGCTTGTC	1065	993	1308	1241	1582	1714	724	603	760	1131	4637	5127	6537	5913	7824	3531	3906	6352
GTATTGCTGTCTGTTGTTAAT	2086	1819	729	670	961	939	1528	1279	1599	2449	2037	1947	2313	2543	10902	4994	5516	8562
GAGAACCTAGAAATCATACG	1470	1307	264	220	452	408	764	695	881	978	761	817	851	959	5634	2518	2998	4041
GGATACTCTTGGGAACCTGG	1994	1973	517	452	776	768	1050	980	1260	1537	1370	1588	1965	1955	8044	3298	4094	6259
GCCTCATTGCCCTCAACACAG	1725	1711	329	319	475	547	735	572	643	819	864	1019	1079	1201	4977	2245	2562	3910
GCCTGAGGTCATTCCAATGTG	627	703	291	274	371	394	577	543	597	790	761	948	952	1094	4240	2022	2255	3389
GTTGTCTGGTCCCTGCACCA	1814	1772	891	913	1362	1341	1064	948	1610	1549	2712	3001	4069	3989	8095	3831	4310	6624
GAATTTTGGTTTTCTGACCGG	1350	1327	585	634	731	853	893	807	1023	1264	1691	1866	2109	2109	7281	3151	3775	5182
GGTTGTAGAGCATGAGTGGG	1838	1841	809	810	1264	1214	1541	1449	1938	2027	2259	2679	2870	2925	11812	5319	6129	9877
GCAAAGACCACATCTGAAGCT	1432	1298	362	296	441	432	1015	880	1169	1627	846	915	1367	1050	6978	3117	3741	5564
GTATTCCACATTCTCAGCTGT	1813	1662	799	819	1118	1267	1330	1170	1413	1534	2436	2521	3290	3151	8949	4608	4771	7772
GCTGTGGAGCTTCAAAAGAAG	1367	1273	356	339	587	521	920	760	890	1316	993	1166	1218	1492	6680	3062	3544	5432
GAGCAGCTCACTCACAAAGGA	1551	1696	396	382	637	674	799	844	1004	1019	1179	1175	1415	1502	6740	2835	3527	5012
GCCCCATGAGGGATCAGAGAA	1094	1260	389	344	421	447	899	787	1152	1399	1159	1197	1721	1492	6787	3053	3392	5221
GTTTCTCTCTTTATTAAGGG	1664	1669	236	235	405	394	553	519	833	812	686	869	900	1198	4479	1982	2329	3283
GGGGCAGGTGTCCTTGCACG	1614	1575	294	301	751	745	534	520	1132	1389	869	856	1784	1625	6033	2926	3995	5847
GCAGCGTGTCCCACCAGAGC	1273	1050	916	779	1117	1207	661	561	785	954	2214	2760	3267	3182	5200	2408	2793	4041
GAGCTTCTTAGTGCTTCTGCT	1957	1773	1826	1574	2196	2307	1435	1329	1580	1688	4343	4616	5726	5500	10336	4891	5429	8160
GCTGTCCCAATGGGAGCTGCT	1401	1116	549	465	770	702	837	948	981	1112	1457	1605	2009	1801	6458	3038	3383	4966
GTCTGTCTCCGCAGAGGCCAC	1465	1353	756	777	988	1156	1193	1058	1252	1597	2209	2482	3173	3398	8784	4012	4541	6927
GACCAGCAGTTCAGCTGGAAA	1443	1408	615	639	889	832	1232	1115	1246	1491	1846	2089	2799	2057	8626	3886	4246	7190
GAATAACTGTGAGGTGGTCCT	1865	1817	3132	2842	3876	3806	1754	1741	2132	2220	6936	7725	9587	9699	12677	5718	6616	9468
GTTCAGGCTTGGCCTGAAAAC	1371	1292	1773	1532	2515	2238	971	832	1067	1528	4412	4718	5718	5739	7647	3444	4534	6338
GTTCAGAACAAGAGGGAGCTC	1697	1596	512	461	734	711	1300	1190	1490	1560	1151	1491	1938	1624	9540	4440	5045	7937
GCTGCGGCCGCGCTGCGCCGG	861	804	998	1021	1454	1567	753	681	836	1109	3437	3750	5308	4570	6407	3061	3588	5567
GTCCTCTCAGGGGTGACTGTT	1168	1081	812	870	1282	1376	1117	848	1028	1537	2237	2259	3557	3489	7518	3344	4032	6291
GTTTAATATTCGTAGCATTTA	1915	1832	273	255	339	549	1143	1011	1237	1525	777	916	1262	1179	7722	3757	3991	6695
GTAATTTGGTGGCTGCCTTTC	1819	1643	2618	2294	3438	3502	1588	1378	1710	1792	5877	6405	8206	8016	11294	4999	5908	8524
GTTACAGCTCTGGCCACAACA	1700	1727	535	470	701	918	1008	912	1121	1273	1519	1637	1998	2188	7611	3644	4057	6496
GAAAACCGTAAAGGAAATCAC	1256	1212	168	126	233	251	142	138	257	383	383	524	342	515	1406	602	840	1188
GCAGATTTGCAGACACAGTGA	1492	1460	464	360	604	559	1171	952	1205	1491	1037	1229	1491	1807	8366	3638	4259	6912
GAATCAGAGGCCTAGTGAGAG	1686	1596	643	611	966	826	1324	1145	1648	1958	1758	2105	2376	2340	9246	4321	4921	7422
GCAGCCACACCTGCCATACCA	1540	1517	360	378	620	506	654	630	895	890	895	1169	1086	1245	4487	2195	2552	4107
GTGGGGTTGTAGAGCATGAG	1969	2024	667	677	990	1299	1715	1442	1835	2631	1994	2490	2816	2644	11969	5499	6216	10043
GAAGTTGGAGTCTGTAGGACT	1845	1746	1008	1086	1314	1267	1464	1322	1563	2080	2570	2877	3543	3193	10099	4497	6382	9474
GAAAGAGTATATGTTCCCTCC	1347	1348	1389	1243	1680	1881	1196	1109	1375	1552	3550	3755	4679	4674	8635	3871	4364	6876
GTTCTTGTCCCCCCCAGCTTG	1313	1376	1261	1137	1709	1833	1335	1291	1661	1910	3470	4065	4860	5298	10670	4890	5625	8588
GAGGCCCTTCCTTTAGGCCAG	991	1008	871	874	1269	1145	1124	998	1243	1645	2679	3076	3310	3380	8544	3747	4760	6568
GCATCGCCACTGGGATGGTGG	1157	1131	627	642	872	893	798	759	1007	1139	1667	1908	2283	2109	6643	2873	3714	5133
GTCCTGTAATCAAAGTAATGA	1371	1283	112	83	167	632	703	584	785	860	247	261	337	401	4236	1952	2209	3753
GTTTGGGCTGGCCAAACTGCT	1548	1563	1144	1181	1675	1518	1332	1154	1273	1685	3046	3251	3601	3881	8965	3943	4814	7209
GTCCCCTGGCTTAGAGGGAGC	1095	1061	240	213	360	339	914	647	767	1209	682	736	960	1010	5776	2858	3054	4978
GACCAATTCAACCCAAATCT	1753	1695	345	348	472	581	846	711	964	1170	993	1142	1437	1361	6331	2853	3255	5610
GATCTTTCCTTCTTAAAGGT	1794	1787	533	569	951	872	334	339	532	701	1676	2000	2082	2111	3402	1529	2082	3279
GCTGGACAGTGTTGAGATACT	1471	1347	501	563	718	807	1155	981	1146	1518	1507	1760	2017	2344	7866	3800	4304	7181
GCACCCCAGCAGCTCCCATT	1340	1226	73	51	215	230	68	74	154	199	236	215	444	479	1053	504	880	1526
GCAAGAAGCTGTCTTCCTTGA	1387	1189	338	309	437	578	796	682	872	1109	810	1068	1128	1080	6478	2703	3300	5104
GAAGCCACAGTCTTTCTGGTT	1742	1708	1105	1008	1614	1520	1603	1569	1910	2208	2839	3232	4020	3958	11402	5462	5794	9388
GCGTCAGAGTTTCAGCTGGGT	693	646	281	295	320	470	660	490	592	966	810	840	794	977	4378	2142	2100	3636
GTGTGCTCCCCCGAGGGCTGC	1641	1395	799	786	1082	1202	789	728	1060	1205	2038	2260	2671	2771	7241	3138	3377	5170
GTGCTGCGGCCGCGCTGCGCC	963	949	517	479	702	702	518	504	605	1006	2208	2265	2852	2747	6607	3028	3195	5237
GAAGAGGCTCCACAAGCTGGG	1380	1620	757	677	1086	966	511	498	683	1209	1984	2377	2803	2819	5278	2157	2119	3938
GTACCTGCAGTGTGTCCTCTG	1769	1609	2922	2816	3734	3701	1559	1496	1884	2228	6840	7777	9185	9347	10824	5049	5904	8952
GACCAAGTAAGAAAGTACATG	1169	1047	292	257	432	470	792	681	1031	962	784	1013	1013	1063	5545	2436	2925	4283
GTCTGGTCCCTGCACCAAGG	1288	1372	677	626	891	1142	687	603	837	1340	1786	2000	2687	2961	5990	2861	2910	4995
GAGTTCCTGTGGATCCAGAGG	1505	1378	607	639	956	924	682	585	736	1029	1697	1962	2388	2746	5088	2392	2583	3868
GTCTGTGATCTTGACATGCTG	1899	1984	78	77	229	416	360	352	688	714	239	252	501	405	3941	2117	2683	4005
GAGTCACTGGGGGACTTGCCA	1692	1614	1391	1361	1933	1912	941	945	1599	1267	3881	3920	5279	4903	8000	3582	3759	5832
GTGGAAATTACCTATGTGCAG	1627	1709	406	383	569	616	1298	1255	1266	2096	1179	1259	1620	1686	10595	4636	4942	7963
GCCACAAGGACATGGACTTGG	1125	1278	366	358	524	608	950	726	1089	972	1144	1472	1537	1660	6740	3096	3443	5190
GAATCAGCAAAAACCCTGTA	1736	1791	27	23	136	133	1248	1066	1396	1595	54	65	176	133	9061	4122	4851	6457
GCCATCGCCACTGGGATGGTG	1078	1163	1814	1421	2359	2111	1087	1043	1011	1379	4080	4705	5186	5568	8111	3330	4086	5855
GTATTTCCTCTGATGATCTGC	1854	1751	341	397	583	637	138	125	208	298	1138	1270	1731	1478	1894	680	1179	1825
GCATGGGCAGCTCCTTCAGTC	1333	1409	74	82	250	231	448	406	831	1001	292	258	521	463	4971	2134	2644	4156
GTGCGGGCATGGCTGTTGGGA	1882	1874	2011	1940	2850	2704	1675	1464	1734	2532	5430	6151	7800	7439	12117	5614	6367	9308
GCAGTGCTCCGGGCGCTGCCG	1067	931	1460	1321	1905	1935	967	775	942	1331	4275	4587	5677	5697	7296	3478	3418	5741
GCTGTGCTTTGAACAATCATC	1494	1451	339	343	530	525	913	769	795	1162	1140	1175	1597	1385	6780	3205	3719	5400
GATGGAGGACCTGCTGTGGCT	2035	1862	1469	1482	2091	2147	1518	1327	1934	2284	4269	4450	6112	5801	11736	5625	6360	9376
GTATGTCTGCAGTTGTGAGGC	1506	1420	689	594	946	864	997	836	1023	1276	1808	2231	2581	2712	8385	3781	4200	6735
GTGAAATGCATCAGGTCCTTT	1643	1627	2199	2152	2807	3178	1411	1318	1885	1717	5347	6070	7664	7583	10185	4810	5552	8626
GGGGGCCCTCCTCTTGCTGC	1191	1180	1151	1057	1558	1428	1087	990	1135	1434	3330	3692	4440	4912	9304	4089	4869	7553
GAAGGCTAGAAGCATGGACTG	1660	1676	1768	1453	2051	2174	1267	1216	1530	2114	3896	4832	5655	4857	10016	4710	4902	8414
GCATACCAGAGAGCTCAGGAG	1632	1454	158	202	469	572	816	702	2206	2566	513	644	1962	1629	5984	2825	14261	21518
GTCCCTCAAGGAGATAAGTGA	1202	1277	71	67	132	137	738	705	766	1024	171	218	208	192	5484	2550	2749	4268
GTGAACATCACCTGCACAGGA	1640	1658	906	833	1201	1305	589	569	977	1047	2406	2674	3244	3138	5318	2198	2840	4416
GCTTCTTCATCCATCAGGGCA	1657	1583	1206	1193	1629	1648	1035	964	1623	1930	3215	3515	4376	4549	7927	3830	13314	21223
GCACGTGCAGGGGTGGCAGAA	1410	1335	583	521	913	903	1039	871	1065	1568	1771	1844	2159	2369	7726	3667	4124	6605
GAAGCCTTGAAGCAGAACCAC	1431	1326	478	516	624	843	1076	890	1222	1265	1354	1548	1931	2071	7419	3240	3716	5896
GCCTAAAAGTTGCAGCCCCCA	1211	1203	403	380	623	616	1076	918	1150	1500	1305	1346	1685	1528	8013	3507	4344	6195
GACTTTAGCAGTGGAGGCCTC	1551	1510	902	835	1197	1287	1264	1056	1134	1756	2534	2675	3377	3591	8865	4010	4541	6843
GGAACTCAGCACCTCCCCTC	1558	1461	1179	1112	1447	1575	1141	1066	1425	1688	3312	3732	4605	4008	9127	4067	4600	7265
GAAAGTCACCAACCTTTAAGA	1267	1129	181	138	294	255	357	345	460	628	511	497	813	632	3124	1532	1584	2488
GTGTGGGAAATAAAGGCTACT	1651	1265	591	637	923	916	1028	861	1177	1425	1479	1725	2107	2296	7926	3466	4012	5946
GTGTCTGGATGTTGGATTGG	2865	2758	1223	1132	1584	1668	2241	2154	2335	2948	3128	3666	4511	4285	15990	7328	8355	13192
GCAGGTAGTAAATATGAAACT	1158	1031	252	246	472	478	770	753	872	1314	724	807	1218	882	5972	2508	3031	4338
GTCCTGTGCAGGTGATGTTCA	1305	1308	80	63	170	239	798	704	930	1401	261	235	383	331	5690	2870	2962	4841
GCGTTTCTTCTTTGCCCAGGA	1483	1329	1741	1650	2360	2375	1207	856	1113	1604	4571	5180	6514	5851	8314	3758	4160	6289
GTTGATCCCTGTTCTCTCTGC	2398	1927	1249	1172	1780	1683	1384	1248	1433	2095	3456	3870	4729	4606	9793	4547	5087	7616
GTACAGGATGATAGTTTAAAA	1514	1534	256	270	343	343	838	633	726	990	775	817	1029	889	5059	2452	2702	4202
GCAAACTAATTTTGGGGGGTT	1124	1147	1626	1676	2232	2296	1124	1024	1170	1480	3964	4634	5763	5717	7495	3488	4252	6088
GCGGCCGCCGGGGCTAGCTC	858	979	733	720	1014	1200	809	642	837	1417	2006	2208	2645	2637	5220	2531	2837	4673
GGCTTGGCCTGAAAACAGGA	1375	1296	394	342	637	560	560	524	549	730	996	1189	1609	1591	4336	1952	2192	3435
GCATGGGAGAAAACAACACCC	1399	1229	375	409	577	631	651	557	694	945	905	1137	1280	1348	4968	2209	2553	3948
GTAGTGCAGAGAGACATGGA	1676	1674	465	406	653	696	770	716	982	1477	1339	1434	1788	1685	6975	3137	3923	6237
GAAAGACCACATCTGAAGCTG	1438	1488	489	488	707	739	1160	975	1203	1570	1613	1681	2064	2032	8312	3591	3989	6137
GTTCTCACTTCATCTGTCCA	1872	1855	1500	1434	1944	2092	1683	1300	1451	1972	3704	4757	5261	5555	11041	4989	5517	8772
GCTGGGCAAAGAAGAAACGGA	1348	1203	419	390	539	568	769	614	922	1025	1239	1337	1570	1794	6083	2651	3120	5040
GCATGACCCCAGCTTCAGATG	1365	1411	377	369	624	639	1162	915	1354	1605	1164	1215	1531	1482	8072	3533	4133	6395
GCATCAGGGGCACCCTGACCG	1126	1035	1735	1708	2291	2357	1015	921	1090	1338	4140	4345	5567	5502	6994	3204	3736	5593
GCCACTGGACTTCAGAACAAG	1591	1490	324	305	474	507	827	786	979	1055	930	961	1214	997	6261	2767	3115	4971
GCTTCCTTGATAAATTGGATG	1256	1318	388	353	495	509	894	902	874	1333	982	1104	1387	1567	7139	3358	4106	5504
GTGTCCCAATGGGAGCTGCTG	1629	1599	578	551	699	866	1410	1276	1479	1841	1766	2047	2243	2178	10205	4716	5191	8127
GACAGAGGTCGAAGGAAAGTA	1456	1350	619	563	759	827	1125	982	1307	1597	1701	1988	2260	2289	7520	3933	3848	6608
GGCTGGTTGTGCATTTGCTG	1719	1698	790	743	1257	1048	1334	1226	1462	1971	2411	2723	3388	3050	10097	4843	5406	8099
GATTGCTTTTCTTACATGTAC	1765	1702	260	226	388	429	621	568	731	757	632	736	845	926	4574	2185	2326	4053
GAAAACGTATCTCCTAATTTG	1266	1359	326	352	470	545	1015	887	1177	1239	942	1112	1341	1420	6790	3069	3680	5075
GGAGCACCTGGCTTGGACAC	1874	1626	1272	1162	1687	1649	1468	1274	1720	2003	3358	3859	5035	4654	10443	4941	5189	8200
GCACAGAGCCAGCGGGCCTTT	1479	1442	1570	1718	2226	2535	1512	1260	1404	1881	4593	5229	6192	5835	10736	4974	5540	8471
GTGAGAAATTTACAGGGTGAG	1007	1163	341	311	482	464	1012	864	1127	1267	972	1196	1178	1358	7157	3309	3561	5551
GATGACCAGGTCTCAGTCAG	1570	1623	1653	1450	2057	2044	1597	1292	1665	2172	3802	4425	5194	5419	10143	4514	5197	8324
GAACCTGCTCCCTCTAAGCCA	1582	1531	685	704	994	1037	914	805	885	1187	2082	2394	2644	2916	7174	2995	3436	5776
GCAGATTCATTCTTACAACAG	1361	1266	423	442	661	566	681	771	709	1116	1167	1306	1368	1537	5434	2613	2862	4498
GTCAGAACAAGAGGGAGCTCT	1633	1613	224	222	316	378	1435	1281	1518	1769	569	716	924	922	9384	4359	4958	7768
GTGAAATTCTAGAGCCAGCTG	1661	1541	594	570	768	834	1250	1130	1557	1441	1546	1731	1927	1987	9160	4358	4584	7689
GCGGAGTCAGGGGGCCGTGCG	676	730	807	881	1072	1091	668	629	773	825	2736	2958	3634	3738	6584	2831	3397	5374
GTGCACCGCGACCTGGCAGCC	1338	1080	1247	1133	1520	1606	639	530	771	867	3579	3864	4448	4080	5706	2666	2755	4792
GAGCCTGCAGCACACTGGTTG	1817	1797	1217	1130	1438	1639	1252	1112	1523	1893	3290	3873	4478	4884	10575	4880	4867	8482
GAGACTCTCATTTCCTGGCC	1500	1269	1416	1351	1871	1980	745	686	876	814	4048	4506	5481	5500	6336	2904	3271	4823
GTGGCAGCTGTTTCCTCGGTC	1219	1258	810	730	1021	1077	701	585	716	971	3060	3597	4305	4385	8171	3670	3962	6382
GTCAGAGTAGAATAAAAGGCT	1384	1329	228	207	398	329	857	762	1030	1411	674	809	952	724	7287	3148	3405	5688
GATTCCTCACAAATTATACCT	1823	1695	290	328	504	585	723	542	588	897	932	1001	1133	1169	4863	2164	2336	3856
GAATTATGTGGTGACAGATCA	1717	1697	377	336	588	579	1263	1027	1468	1657	1287	1453	1234	1479	9662	4458	5105	7398
GAGAGGCTCCACAAGCTGGGG	1607	1442	797	673	1066	1115	413	385	755	788	2156	2491	2856	2845	4464	1743	2403	3323
GTTGGGATGGAGGACCTGCTG	1603	1559	1090	1076	1486	1436	1194	1107	1306	1858	3053	3511	4109	4009	9158	4186	4990	7236
GTCTGAGGCAGGTTCTGTTG	1822	1619	759	757	1050	1085	1301	1173	1562	1723	2071	2272	2624	2543	10220	5017	5473	7666
GAGACTGGCTGCTGCTGAGT	1803	1802	748	690	1089	1034	1327	1180	1818	1664	2125	2558	3136	3452	11154	4821	5825	8755
GTACGGAGAAGGCTGGCAGCA	1331	1379	677	634	1010	960	1032	973	1303	1570	1986	2166	2455	2785	8333	3600	4127	6615
GAAGCCACTCTGTCCCTTCCT	1512	1543	2278	2212	3377	3168	1506	1251	1874	2273	5900	6971	8118	8435	10778	5155	5703	8727
GTTCTAGAACCTCTGGCCTAA	1505	1757	461	409	584	667	1178	1068	1250	1706	1212	1496	1639	1691	9250	4408	4887	7671
GCAGGGTCTTCTCTGTTTCA	767	814	1442	1354	1940	1976	896	796	928	1169	5121	5698	7001	7090	9500	4686	4586	7330
GTTATGAGTAGTGTGGAATTC	1383	1308	402	410	614	614	1069	968	998	1384	1435	1672	2010	2182	9573	4158	4721	7531
GATGGCCTGAGGCAGGCACTC	1457	1387	1292	1321	1595	1703	1247	1008	1307	1742	3267	3473	4799	3910	8409	3843	4549	6668
GATTTTAACTTTCTCACCTTC	1333	1245	277	264	501	439	550	552	493	576	762	930	1132	1105	4128	1828	2064	3468
GAGATGAAGTGAGAACTATTT	1795	1678	555	483	780	765	1449	1206	1323	2382	1209	1635	1771	1971	9568	4367	5060	7513
GAACTTACTTAGAGAATGCAG	1728	1746	209	233	381	366	565	471	689	678	571	581	766	723	4122	1883	2214	3343
GACCTGGTCATCCTCCTGTG	2022	1948	1676	1551	2133	2319	1761	1461	1979	2152	4461	5009	6121	6245	13284	5891	7002	10674
GTTGTGGCAGCAGTCACTGG	1683	1609	174	169	461	401	976	878	1169	1806	632	668	1257	1099	8198	3816	4022	6538
GAGCTCCAGACATCACTCTGG	1423	1371	23	32	126	130	28	15	55	78	82	95	199	226	244	100	233	362
GCCTGGCAGCCAGGAACGTAC	1250	1134	163	162	356	324	331	328	434	491	561	691	666	715	2906	1332	1692	2721
GAGCTGATGACACCAAAGCTT	1496	1390	586	461	855	782	1060	949	1182	1406	1595	1654	2249	1980	7686	3397	3937	6027
GAATGCATTCTTTCATCCCCC	1952	1552	890	881	1269	1345	1265	1018	1247	2037	2337	2748	3805	3825	8445	3790	5179	7681
GCGTTCCTGGCTGCCAGGTCG	849	961	694	729	1089	1017	139	145	134	222	2203	2552	3335	3120	1575	794	734	1094
GTGGTTGTGGCAGCAGTCACT	1506	1588	255	247	574	566	1154	1111	1167	1799	828	955	1633	1456	9492	4287	4902	7487
GTCACACCGTGCGGGGGGCGG	1241	1237	1115	1037	1448	1520	898	840	1273	1388	2752	3134	3814	3810	7514	3269	4131	6285
GTGCACCCCAGCAGCTCCCAT	1700	1682	596	601	869	1197	179	160	340	362	1899	2036	2805	2528	2502	1171	1861	3184
GGTCTTCCAGGAACTGACTG	1594	1554	895	866	1358	1391	1176	1020	1731	1380	2598	2908	3629	3301	8380	4094	4664	7148
GTGGTTGTGGCGTTGGCGGCG	1649	1640	1389	1218	1637	1829	1556	1471	1872	1915	4262	4480	5936	5610	12117	5604	6308	9760
GAGAGCGCAGCCAGCAGCGCC	1119	1126	820	733	1064	1183	806	736	777	1026	1982	2566	3005	3243	5995	2871	3364	5400
GTGGCGGCGAGGCGGGGACTC	1233	1173	1989	1948	2580	2561	1198	1001	1220	1642	5424	6003	7398	7720	9310	4043	4544	7365
GCACAAGCTCTTTGTTGTGTC	1323	1333	503	479	788	758	1123	1032	1144	1543	1266	1522	1906	1887	8494	3884	4530	6242
GTGGGACCAGAAGATTCCCAA	1454	1420	1045	1022	1355	1594	1021	898	1106	1289	2761	3148	3778	4003	7511	3410	3783	5967
GGAAAGGCACTGGTTCTCAA	1811	1813	791	753	1022	1212	1252	1177	1482	1645	2275	2628	2895	2848	9846	4264	5026	7371
GATTCTTTTCTGCCTGAGGGG	1275	1423	490	420	646	661	785	579	857	1092	1203	1419	1747	1588	5418	2503	3227	4613
GATCACTATGTGTCTGGATGT	1676	1660	710	644	1066	1074	1437	1146	2005	1880	1992	2112	2352	2624	9575	4347	4749	7267
GCCCCCAGTGCCACTCTCACT	1319	1144	582	551	752	694	1090	952	1206	1630	1568	1978	2111	2021	7833	3539	4199	5869
GTGATGAATGTTGCAATAACC	1808	1500	379	375	583	559	976	860	956	932	1143	1177	1404	1434	6873	3068	3390	5074
GAGGAAAGGCACTGGTTCTCA	1939	1859	1106	1043	1485	1552	1584	1453	1682	2220	2835	3445	4246	3854	12010	5263	6014	9709
GTTACTTTGCCTCCTTCTGCA	1668	1714	266	255	531	579	273	224	312	596	849	996	1726	1491	2789	1317	1975	3205
GTGGCCTGAGGCAGGCACTCT	1375	1393	837	908	1364	1347	1089	998	1438	1735	2286	2889	3349	3747	9063	3725	4581	6964
GAACTGAAGACCCTAGAAATA	1498	1385	335	372	488	495	903	779	1000	1405	1029	1136	1284	1307	6445	2928	3658	5581
GTTGGCGGCGAGGCGGGGACT	1132	1148	2084	2025	2647	2900	1197	1115	1450	1605	5272	6250	7178	7529	9258	4651	5073	7742
GAGCAGGGTCTTCTCTGTTTC	537	457	1295	1230	1468	1505	617	587	804	881	4866	5621	6871	7128	8285	3890	4172	6829
GAGGTAATTTCCAAATTCCCA	1426	1486	308	331	465	549	390	320	477	665	991	1097	1639	1436	3425	1719	1881	3237
GCCAGCAGGACTTCTTTCCCA	1697	1594	1254	1066	1532	1682	930	861	991	1017	3212	3450	3813	3816	7347	3157	3118	5214
GAGCTTGGACTCCATCCCTGA	1767	1721	829	836	933	1091	1298	1197	1269	1829	2099	2761	3108	3214	9687	4611	5513	7994
GTGTGGGGGTCCTGGTAGTGT	2134	1878	1365	1461	2002	1944	1932	1765	1960	2484	4123	4539	5486	5581	14489	6548	7328	11955
GCACATCTGAAGCTGGGGTCA	1619	1561	557	607	902	871	1480	1171	1476	1806	1715	2042	2028	2252	9794	4840	5071	8518
GATCTGGCGACTGTGATGGGC	1579	1387	736	675	868	1195	998	869	1391	1517	2205	2574	2951	2925	8286	3690	4378	6437
GAGGTGAAAATCATGGGACTT	1399	1473	1308	1295	1664	2029	1438	1166	1441	1573	3223	3896	4439	3966	9435	4084	5104	7281
GAGCTGGGCTCCCGCTCTGGT	1041	1087	771	731	1103	1177	1040	880	1045	1341	2027	2002	3238	2741	6914	3115	3329	5797
GTTCTGTAGGGTATTAAGGCC	1425	1402	456	408	611	566	820	869	907	1237	1012	1133	1327	1370	7714	3354	3899	5824
GCTAGTTGGGGTGAGAGGCAC	1303	1114	472	488	810	726	870	807	1056	1339	1503	1712	2206	1980	7093	3273	3660	5493
GCTCTCCACGTTGCACAGGGC	1139	1122	705	657	994	976	629	508	732	1104	2173	2375	2487	2575	5267	2244	2701	4123
GAGCAGCTGGGCTCCCGCTC	891	888	852	802	1137	1212	762	656	734	919	2031	2403	3333	3114	5482	2450	3195	4588
GCTGCTGGGCACAGATGATTT	1229	1267	593	548	763	868	1015	958	1248	1482	1498	1914	2426	2244	7507	3562	3890	6195
GCCATTTGGCTTGGCTTCCT	1480	1448	2173	1899	3013	2907	1286	1182	1439	1638	4701	5517	6537	6661	9024	4338	4874	7632
GAAAAAGGCACAACCTCATTG	1455	1194	583	493	747	760	865	811	851	1288	1372	1801	1852	1931	6515	3019	3521	5267
GCACTGGACTTCAGAACAAGA	1660	1610	220	148	319	337	551	346	516	887	528	663	638	716	3778	1732	1897	3482
GTAACACAAACTAATTTTGG	1572	1698	252	271	368	394	759	615	759	919	799	831	1115	1228	5060	2159	2610	3875
GTGGCCTCTGCGGAGACAGAG	1253	1544	442	512	742	860	235	179	451	733	1414	1489	2026	1800	2269	1037	1737	2947
GTGCTGAAGAAGCCCTGCTGT	1835	1836	962	936	1230	1252	1450	1395	1583	2035	2311	2784	2795	2802	11103	5281	6644	9499
GAGTAACACAAACTAATTTTG	1404	1344	369	294	510	487	703	712	747	885	902	973	1267	1459	5187	2273	2874	3886
GTAGAGAATGCAGAGGGTCCC	1548	1424	732	705	1004	984	1255	1057	1373	1518	2151	2328	3325	3018	9585	4305	5102	7832
GCTCTAGAATTTCAAACAGAG	1302	1300	200	161	301	285	469	398	666	570	456	588	745	656	3771	1460	1790	2703
GCTTGTGTAGGATGAAGCTGG	1508	1567	545	521	824	771	1148	995	1325	1533	1548	1862	2038	2279	9314	4303	4926	7548
GATGAATGTTGCAATAACCAG	1483	1405	378	322	487	578	983	755	860	1494	911	1203	1244	1347	6884	3348	3350	5644
GGAAGAAACAGCCAATGGAC	1503	1607	715	607	906	840	940	752	1136	1435	1669	1952	2214	2219	7834	3420	3933	5712
GAGGCTCAGATGAAATGCATC	1751	1480	496	499	560	862	1104	1014	1245	1972	1306	1725	2053	1892	7727	3687	4210	6513
GATGTCTGCAGTTGTGAGGCA	1699	1732	762	710	1058	971	1561	1332	1465	2161	2025	2305	2893	2811	10805	4755	5828	8857
GTTCCTCCTCTCAGTGAGCCA	1373	1467	956	967	1210	1413	980	873	1191	1222	2593	2825	3438	3652	7549	3415	4134	6025
GTCTTCCTTGATAAATTGGAT	1380	1388	190	187	257	272	830	699	1004	1250	400	560	611	711	6452	2957	3580	5026
GCGTGTCCTCTCTCCTCCAT	1278	1365	1553	1346	2088	1850	1384	1109	1577	1531	3955	4528	5736	5263	9130	4529	5021	7518
GTTTCCCCCTCTGGAGATGC	1202	1365	459	449	690	620	823	764	1216	1572	1130	1400	1519	1832	6338	3165	3362	5505
GATGATCTGCAGGTTTTCCAA	1905	1832	1139	1096	1754	1648	773	612	909	1034	3166	3408	4125	3790	6603	2917	3627	5485
GCGGGCTCTGGAGGAAAAGAA	1247	1130	301	332	428	527	742	593	761	1043	829	1039	1013	1225	5526	2403	2812	4594
GATCAGGAAGACCTTCAGGGA	1520	1455	469	474	667	660	976	802	1120	1080	1301	1554	1745	1805	7144	3520	3691	6521
GATCTCCTCCATCCTGGAGAA	1575	1482	1524	1496	1941	2212	706	666	1095	1599	3805	4542	5124	5524	5977	2666	4946	7343
GTGCTCACATTTCCTTGCCTG	1938	1827	782	844	1233	1076	1389	1263	1570	1607	2357	2784	3057	3031	10458	4802	5248	8050
GTGGCGTTGGCGGCGAGGCG	1069	1037	1010	948	1373	1399	933	876	1086	1116	3034	3378	4083	4188	7941	3606	4090	6256
GCCAGCCACACCTGCCATACC	1399	1229	594	651	939	954	968	892	1260	1277	1944	2279	2643	2496	7767	3610	3973	5969
GCCAACAAGGAAGAAGCTTGC	1483	1339	257	228	456	402	614	526	850	843	817	950	936	990	4755	2097	2389	3556
GAAAGTGTGCTGAACATTATT	1357	1341	455	342	578	658	1104	890	973	1316	1132	1269	1429	1473	7395	3254	3723	5982
GCTGCTGCGGCCGCGCTGCGC	730	704	582	570	715	788	526	462	579	769	2460	2743	3458	3428	5431	2370	2706	4362
GAATTTAGCAACTAAACTTTA	1535	1474	199	159	361	269	536	486	540	691	562	539	795	817	3530	1727	2050	2991
GAAGTAAGAAAGTACATGAGG	1241	1126	336	300	389	505	791	650	793	1052	1038	1125	1330	1390	5517	2584	2909	4719
GTGATGATCACAGATGCAGA	1784	1627	395	360	549	562	969	886	1071	1315	1077	1286	1405	1505	7655	3356	4339	6020
GCATCTGAAGCTGGGGTCATG	1405	1318	517	472	788	751	1004	1012	1206	1210	1511	1682	1875	1911	7909	3715	4178	6287
GATGCTCCAAGCTCATCCCC	1714	1457	394	402	613	753	649	559	709	916	1348	1420	1964	1609	5318	2568	2728	4412
GTGGGGCAGTGTTAATGGAAA	1523	1663	571	605	688	836	1430	1233	1346	1872	1682	1945	2271	2225	10261	4450	5042	8090
GCAGGACTTTATTTGAAGCAA	1337	1316	258	231	442	416	882	667	1019	1306	667	730	800	820	5908	2710	2883	4645
GAGGTGATGTCACTGCAGCCA	1772	1761	1006	1049	1419	1390	1172	1003	1092	1577	2884	3480	4014	4086	8808	4234	4724	6707
GGATGAAGCTGGTGGGTGAT	1998	1981	1329	1185	1770	1688	1890	1608	2028	2613	3458	4146	4500	4496	13676	6153	7422	10581
GATCACAGATGCAGAAGGCC	1745	1706	417	467	620	706	1134	1019	1218	1426	1277	1380	1644	1570	8632	3886	4462	6584
GCAGAGTGATGTCTGGAGCTA	1743	1748	80	81	251	232	1250	1051	1354	1689	311	295	649	560	10037	4303	4984	7728
GCCTTCATGGCCCCAGCAGGC	1207	1043	801	834	972	1141	685	610	644	961	2206	2808	2962	3072	5170	2395	2465	4582
GCCAGCTTCAGATGTGGTCTT	1350	1369	904	883	1319	1289	1370	1087	1592	1811	2425	2930	3657	3176	9057	4311	4886	7654
GCATGCCCTTCGGCTGCCTCC	1273	1249	401	408	631	722	180	119	400	414	1301	1276	1753	1442	2040	815	1557	2345
GCCAGCAGTTCAGCTGGAAAG	1045	1273	798	683	1264	1155	1257	1095	1209	1448	2262	2650	3159	3175	8645	3808	4482	6868
GGTCAAGTGTGAGTGACTGG	1522	1682	386	377	853	866	1461	1379	1985	2169	1125	1087	2777	2648	10520	4692	5371	8874
GTCCAGGCCCAACTGTGAGCA	1356	1379	260	243	416	352	1271	1094	1317	1632	829	991	996	1161	8752	3798	4207	6621
GTGGTTTATGTATTCTGAAAG	1284	1297	302	280	389	417	1059	837	1175	1468	1014	1032	1193	1209	7716	3661	4248	6004
GTCCCCCTCTGGAGATGCTGG	1249	1310	142	150	267	237	951	858	952	1360	537	638	726	596	6984	3139	3819	6093
GAGCACAAGGCATGGCAGACC	1384	1361	26	32	140	133	1010	925	1396	1310	97	72	231	176	7561	3307	3808	6137
GTCTTTGTGTCTTAGCTCTCT	2212	1905	734	598	832	966	2227	1753	2158	2565	1798	1904	2495	2160	13596	6236	7026	11164
GTTTCATCTGAGCCTCAAATT	1142	1178	418	375	634	517	945	741	779	1154	1100	1088	1497	1315	5897	2735	3101	5049
GTCTTTCACTGTGGGAAATAA	1285	1257	163	171	307	269	696	630	901	1037	440	480	606	705	5456	2631	2893	4329
GTAAAAAGGCACAACCTCATT	1560	1395	427	388	730	667	1033	884	985	1375	1227	1506	1686	1756	7311	3284	4138	5855
GCTGCCTGAGGAGACCTGGAA	1151	1290	377	390	510	543	826	791	953	1222	1205	1347	1639	1646	7155	3110	3961	5464
GCCTCCAGGAAGCCTACGTGA	1429	1385	44	27	185	146	961	906	1126	1378	168	202	277	424	7102	3527	4006	6119
GCTGGCCAAACTGCTGGGTG	1552	1452	536	530	1004	990	484	459	625	916	1393	1602	2100	2160	4385	1818	2238	3518
GCAGCCGAGGCAGGGAATGCG	986	1003	555	524	793	734	647	648	993	1158	1476	1461	1704	1756	5760	2440	3314	4789
GGCTGCTGCTGAGTGGGTCG	1411	1378	2128	1946	2710	2903	1426	1399	1914	2163	5172	6084	7989	7637	11182	5124	5503	9262
GCCTCACAACTGCAGACATA	1659	1656	424	407	610	620	875	861	1046	1096	1267	1290	1445	1628	6680	3083	3550	5705
GCTGTGGGGGTCCTGGTAGTG	1434	1424	1864	1698	2527	2500	1593	1424	1741	1957	4800	5154	6714	6410	11484	5310	5660	9306
GTATTGAGATGTTTTCACATC	1651	1633	554	543	773	910	1143	1023	1212	1459	1400	1727	2000	2290	8759	3923	4294	6689
GCTTTTGTAAAAATGTCCCCA	1634	1687	656	595	913	1040	1228	1151	1249	1706	1624	2035	2338	2346	8976	4464	4864	7389
GATGGACTTCCAGAACCACCT	1698	1604	575	516	835	863	868	789	1154	1151	1683	1898	2108	2016	6757	2966	3546	5696
GTGGGCAAAGAAGAAACGGAG	1206	1167	434	336	569	605	751	608	806	1134	1030	1050	1433	1342	5673	2499	3036	4051
GAAATATTTCAGTCAGAACT	1590	1544	388	372	553	643	1039	836	1054	1213	1141	1338	1262	1490	6679	3145	3455	5232
GTTCCTCCATCTCATAGCTGT	1563	1602	520	530	697	764	863	714	1031	1381	1484	1660	2045	1936	7096	3021	3381	5426
GCATGAGGCTCAGTGGCAGG	1468	1400	612	542	849	876	1324	1075	1205	1799	1787	1872	2376	2289	8638	4106	4409	7056
GGCCTCACAGGAGGATGACC	1187	1102	513	491	707	745	807	842	1494	1104	1568	1659	1779	1940	6463	2727	2935	4723
GATGATTCTTTTCTGCCTGA	2042	2219	480	472	713	864	1066	991	1243	1361	1356	1596	2276	1784	8110	3497	4165	6000
GAGTCTTTCATCTGCCTTACA	1629	1429	492	496	709	702	942	819	916	1144	1184	1453	1852	1678	6416	2817	3343	5041
GAAGATCCAAGAAGGCCTTCA	1366	1310	645	609	903	948	1101	886	1261	1405	1715	1918	2361	2256	8086	3548	4024	6062
GTTTCTCTACAATTGGAAGAT	1658	1540	454	389	654	690	1025	968	1031	1311	1328	1298	1759	1760	6740	3306	3800	5889
GTGGGACAGCTTTGCAGCTGC	1698	1427	1365	1333	1878	1873	1240	1148	1261	1873	3229	3654	4455	4149	8742	3813	4615	7054
GTGTGGGTCTCTGCTGGGCGC	1372	1345	850	776	1352	1195	1191	1030	1367	1824	2602	2997	3180	3153	9518	4146	5164	7574
GCTCACTTCATCTGTCCAGGG	1618	1549	616	573	964	799	995	948	1023	1227	1749	1901	2609	2488	8074	3573	4196	6524
GCTCTTCTTAGACCATCCAGG	1544	1522	315	272	471	652	863	798	834	1143	1062	1105	1697	1298	6422	2963	3283	5526
GAGGATTCTGCACAGAGCCAG	1409	1446	537	511	715	828	1083	908	1129	1547	1311	1850	1969	1981	8437	3888	4449	6357
GCAGCCCTCGGGGGAGCACA	1655	1551	81	98	250	221	699	642	1107	1222	287	254	582	450	5916	2726	2860	4788
GCCCAAGGAAGCCAAGCCAAA	1354	1340	311	309	528	445	863	713	863	1117	943	1035	1037	1237	6216	2838	3360	5400
GACCAAAATTATAAGCAACAG	1260	1089	159	189	275	270	525	450	577	724	495	482	655	593	3632	1611	1739	3019
GTCCCTATGACAGAGAGAGA	1546	1565	138	148	258	241	36	26	77	163	466	454	621	606	355	163	362	443
GACTCCCCTCCTGAGCTCTC	1359	1316	740	698	924	1043	1014	720	1119	1444	2000	2105	2757	3255	7531	3138	3982	5787
GCAAAGTAAGGAGGTGGCTTT	1252	1259	456	428	734	741	1153	955	1165	1946	1404	1415	1847	1770	8051	3791	4068	6499
GGGTCCTGCCTGAGGAGACC	1483	1406	928	1024	1345	1306	1318	1039	1370	1780	2887	3437	3792	4050	9078	4266	4646	7752
GTCCTCATGTACTTTCTTACT	1427	1067	175	178	300	259	973	804	994	1284	542	453	662	709	6259	2752	3259	5029
GATGAAGTGAGAACTATTTT	1906	1728	632	637	931	1151	1519	1312	1398	1975	1422	1682	2087	2222	10678	5009	5668	7947
GATGTTCAATAACTGTGAGG	2000	1851	492	465	742	748	1329	1105	1338	1634	1425	1440	1456	1610	9651	4436	4962	7748
GGCCTGTCGTCCGGTCTGGG	1146	1123	1166	1075	1567	1670	932	887	1201	1181	3088	3477	4504	4312	7199	3240	3918	5810
GTAGGGACTCTGGATCCCAGA	1404	1445	741	673	1050	1057	804	802	1134	1242	2115	2341	3029	2891	6701	3100	4151	6184
GATGGCACAGGTGGCACACA	1590	1827	584	547	794	803	1278	1021	1342	1386	1552	1727	1635	1992	8957	3907	4101	6890
GAGAAGATGCACGAAGGCTGG	1375	1551	546	573	692	869	1175	1115	1252	1500	1476	1658	2143	2290	9004	3998	4471	6763
GCAAGCCACTCACCAGGCACT	1374	1297	192	200	286	323	830	671	1038	1353	605	724	481	520	6236	2884	3204	5055
GAGAAATAAGGGTTTCAACCC	1204	1042	1518	1383	2015	2037	955	832	980	1238	3411	4104	4910	4647	6949	3228	3459	5412
GATAGAGCCAGCAGAGAGAAC	1590	1450	373	446	543	679	905	860	998	1289	1141	1308	1732	1456	7166	3360	3810	6391
GCTGAAAATGCAGAATACCTA	1469	1385	268	236	516	405	673	609	772	1332	609	798	878	990	5189	2354	2725	3795
GTACTTTCTTAACAATGCTGT	1569	1575	1230	1147	1750	1625	1147	1071	1396	1726	3264	3767	4371	4343	8340	3841	4283	6424
GTCCCTTCTCTGATCCCTCAT	1170	1210	226	227	309	352	1134	1027	1143	1709	711	794	1075	1003	7526	3347	3909	6129
GTGGGGCCATGAAGGCCTTCT	1338	1257	1878	1772	2335	2447	1413	1222	1454	2185	4210	4745	5880	5864	9232	4156	4657	7021
GAATTTGGTGGCTGCCTTTCT	1859	1632	2791	2723	3897	4192	1441	1421	2058	2012	7155	7894	9561	9138	11224	5138	5730	8958
GATTTCAAACAGAGGGGCAGA	1407	1285	375	301	623	557	1070	853	900	1177	1100	1489	1432	1315	6721	3336	3631	6208
GCAGGTAGTGCAGAGAGACA	1332	1390	478	456	632	812	746	616	975	1211	1263	1390	2043	1681	6154	2816	3329	5261
GGTTGTGGCAGCAGTCACTG	1582	1617	286	241	495	523	1033	968	1086	1695	830	884	1427	1268	8479	3894	3820	6250
GTTTCTAGGTTCTCAAAGGCA	1762	1691	131	138	339	360	929	693	1083	1508	392	412	804	833	6385	3051	3035	4671
GTACAAAAGGCAGATTTCAAG	1469	1381	215	164	262	240	520	451	639	1008	549	437	757	779	4031	1780	1962	3097
GACACCTCTTTCCATTTCCTA	2253	2228	1398	1346	2068	2043	1285	1238	2030	1903	3790	4338	5141	5415	9676	4500	5076	7320
GCTGCGGCCGCGCTGCGCCG	757	722	439	400	663	572	525	514	668	682	1438	1728	2521	2345	5255	2385	2752	4212
GATCCCTTCTCTGATCCCTCA	1908	1791	603	554	829	744	1293	995	1419	1676	1821	2080	2459	2344	8366	3947	4474	6933
GAAATTTACAGGGTGAGAGGC	769	800	251	242	364	403	551	456	490	783	838	887	1078	1112	4728	2134	2561	3526
GAAGCCAAATGGCATCTTTAA	1694	1621	383	350	546	630	1052	863	1171	1565	1141	1291	1441	1419	7016	3405	3584	5653
GAAAGAATACCATGCAGAAGG	1303	1347	112	83	167	167	930	694	914	1323	307	402	375	424	5720	2903	3299	4804
GTGGTCACTGAAAAAGAGCAA	1435	1210	186	164	378	376	234	181	453	529	697	646	830	663	1890	1013	1264	2279
GAGGTGCAGTTTGGATGGCAC	1284	1345	494	477	716	887	845	808	1002	1221	1266	1450	1555	1430	6659	3339	3403	5694
GACAGCTTTGCAGCTGCAGG	1140	1237	1217	1309	1484	1962	1008	868	1079	1252	2968	3560	4736	4140	7154	3144	3478	5680
GAAATGCAGAGTAGACATTGA	1309	1574	381	327	596	535	1025	926	1069	1270	973	1148	1308	1273	7969	3683	4163	6650
GTAGAGCATGAGTGGGGGGC	1192	1299	580	595	856	881	1032	907	1081	1484	2167	2225	2570	2719	9771	4383	4911	7191
GAGCTTTTGAAGTGAAGTAAA	1560	1401	327	422	566	544	973	850	869	1349	948	1207	1116	1391	7299	3183	3763	5147
GGGTTGAAACCCTTATTTCT	1488	1425	882	837	1197	1419	1261	1070	1263	1722	2449	2615	3159	3302	8979	4099	4290	7071
GCACAGATTAGGAAAAAAGGT	1072	1004	199	187	383	350	550	567	627	804	421	559	571	612	4213	1988	2432	3382
GGATGGGGTGGATATTGACT	2104	1875	884	950	1057	1298	1364	1122	1417	2209	2453	2820	3146	3234	10385	4596	5282	8583
GGATTCTGCACAGAGCCAGC	1374	1372	404	365	591	538	613	586	907	862	1138	1231	1648	1493	5559	2514	2921	4061
GCTGCCTCCTGGACTATGTCC	1556	1524	1137	1047	1525	1618	461	443	839	1155	3062	3583	4124	4314	4985	2258	2971	5183
GTTTTCTCCCATGACTCCTGC	1630	1552	333	348	538	595	706	724	779	1074	1131	1212	1435	1208	5289	2380	2885	4126
GAGATTTGCAGACACAGTGAA	1798	1747	548	561	761	844	1323	1338	1548	1834	1597	1678	2073	2009	10292	4563	5073	8037
GTCCCTCCAGCATCTCCAGAG	1312	1174	359	368	502	524	914	806	1004	1243	1100	1301	1473	1740	6050	2862	3436	4813
GTACATATGGGTGGCTGAGGG	1672	1589	186	183	372	373	1045	855	1000	1605	568	599	1268	1169	8155	3598	4500	7135
GCTCTAGAATTTCAAACAGA	1199	1352	175	109	216	273	438	381	471	473	407	370	501	479	3448	1694	1770	2883
GTTGGGGCAGTGTTAATGGAA	1668	1716	669	611	818	883	1383	1281	1498	2025	1959	2100	2315	2608	9959	4916	5370	8863
GGGCCACCACCAGCAGCAAG	1441	1441	521	478	783	762	911	848	902	1229	1528	1793	2050	2199	7927	3632	4249	6423
GATTGTTCTCTCCACTGCACA	2206	2129	1315	1084	1615	1715	1616	1551	1735	2438	3381	4073	4903	5343	11874	5782	6069	10107
GTGGCAGAAAGGAAAAGCGG	1266	1315	321	407	547	666	818	787	1070	1105	990	1191	1147	1490	6624	2845	3635	4804
GCTGCTGGGGCCCGGAGCCCA	540	522	886	803	1111	1196	563	507	738	899	1897	2208	2514	2611	4366	1924	2316	3147
GTCCCACCAGGCCCTTCCTTT	911	1010	464	392	615	694	991	837	983	1288	1588	1750	2236	2183	8812	3929	4524	7356
GCATACTGAGTTTCAAAACAA	1372	1329	182	134	249	235	399	444	507	659	378	541	651	467	3867	1507	1817	2955
GAGTCACTGAAACAAACAAC	1599	1547	226	216	388	417	127	98	308	265	626	765	894	836	1269	576	997	1411
GTCAGACAGTGAAGATTTATT	1381	1177	209	193	372	339	985	951	1072	1502	582	684	751	737	6657	3391	3468	5990
GAGCGGGAGCCCAGCTGCTC	929	940	1179	1093	1590	1488	1000	933	906	1346	2923	3175	3983	3881	6797	2956	3254	5603
GCAGCGCCAGGAGCGCTGCCC	977	908	1332	1195	1806	1914	907	758	841	1167	3206	3462	4515	4593	6107	2787	3217	5036
GTTGTTCTCTCCACTGCACAT	1850	1776	509	515	809	743	1340	1232	1377	1915	1735	1897	2350	2233	9019	4236	4915	7596
GTCACTTCCTACAGATGCACT	1885	1606	589	656	808	1046	1423	1037	1528	2012	1923	2063	2761	2427	9087	4322	4927	7530
GTGAGCTGCACGGTGGAGGTG	1323	1374	211	219	535	499	1435	1298	1281	2005	533	579	1243	1273	9379	4275	4620	7929
GTGTCATGAAATCAGCAAGAG	1681	1529	438	420	715	641	1151	971	1130	1282	1338	1620	1720	1806	8103	3394	4347	6145
GGCCCACAGAGGAGGACTCA	1574	1507	846	802	1179	1157	1319	1187	1335	1795	2414	2647	3669	3029	9479	4503	5132	8275
GTCACAATTTAGCAAAGGAAA	1281	1261	95	71	167	129	448	493	578	582	243	344	256	403	3582	1789	1651	2826
GGTGAGTGCCAGTCCTGGGT	1652	1417	3699	3428	4913	4634	1520	1369	1634	2285	8438	9161	11417	11182	11173	5401	6340	9087
GAGCAGCCTCCGCCCCCCGCA	1378	1422	855	808	1231	1277	1196	1028	1403	1470	2631	3129	3859	3945	9630	4268	4787	7161
GAGAAATATTTCAGTCAGAAC	1132	1209	124	116	249	235	334	275	314	393	305	374	336	428	2756	1209	1380	1856
GTTTTAACTTTCTCACCTTCT	1606	1600	629	525	812	794	883	902	1141	1212	1584	1750	2144	1927	6380	3057	3520	5457
GCCCGACGCGGCCGAGGCGGC	569	505	733	675	931	1015	342	326	403	548	1840	2038	2708	2530	2835	1308	1420	2304
GACAAGCCACAAGTCTTCCAG	1493	1483	1132	934	1445	1334	1101	913	1286	1336	2674	2864	3288	3144	7933	3839	4291	6244
GAGCATCCTCTGGAAGACTTG	1312	1224	554	549	789	854	1112	885	1141	1236	1627	2019	1971	2271	8152	3328	4247	6089
GTCAGAGTTTCAGCTGGGTTG	1381	1433	355	339	509	463	1263	985	1436	1615	1028	1186	1368	1326	8410	3679	4672	6695
GTGTCCATCTTTCTCCAGGCC	1279	1157	1162	1105	1469	1493	836	721	926	1305	3128	3317	4227	4534	6918	3257	3723	5198
GCCACCCAGAGTGCCTGCCTC	1400	1266	498	400	708	754	942	758	997	1432	1344	1534	1809	1699	6927	3101	3301	5650
GAGTCAGAACTGGGAAACAGA	1544	1495	246	190	348	316	599	558	490	694	659	638	751	782	4271	1806	2432	3131
GAAATGCAGAGTAGACATTG	1501	1386	545	527	690	799	1090	1107	1050	1459	1344	1609	2037	2233	8265	4129	4067	6668
GACCCAGGACCAAGCCACAGC	1776	1523	631	597	898	991	1085	833	814	1229	2153	2181	2970	2772	7706	3390	3956	6151
GTTAGGCCTGGAATGAGGTGG	1574	1431	1046	1026	1419	1381	149	136	282	396	2787	3103	3956	4113	1630	739	1122	1899
GACAAAGAGCTTGTGCAGGCT	1610	1533	705	611	899	913	1196	1066	1332	1635	1874	2224	2497	2441	8829	4362	5027	7568
GAGTAGAATAAAAGGCTGGGT	1409	1257	700	624	958	958	1071	1004	1262	1443	1752	1930	2552	2264	7887	3689	4097	6629
GTGCTCCCCCGAGGGCTGCTG	1492	1436	918	868	1241	1366	506	486	896	992	2433	2933	3566	3744	4852	2229	2706	3757
GATGTCAAGATCACAGATTTT	1585	1478	427	441	873	995	1446	1277	1271	1667	1312	1467	2279	2364	9389	4257	5025	7257
GTTCTGTTGGGGCAGTGTTAA	1490	1449	732	710	948	1090	1356	1182	1433	1927	1873	2080	2621	2732	10838	4552	5656	7994
GTAAGGTTTCTCTCTTTATTA	1629	1710	657	606	881	945	1016	926	1104	1184	1797	2107	2240	2338	7083	3211	3835	5889
GAGAGAATGCAGAGGGTCCCA	1738	1758	961	975	1256	1435	1583	1330	1534	1794	2849	3349	3620	4167	11302	5107	5814	9278
GAGGACTTTATTTGAAGCAAA	1305	1335	264	246	352	361	549	478	571	649	551	610	765	973	4055	1631	2219	3155
GAGATGATTCTTTTCTGCCTG	1572	1480	1189	1112	1482	1712	1359	1136	1267	1818	2805	3359	3847	3890	8818	4153	4888	7108
GTTTAAAACACTGTTTACAA	1384	1445	161	151	272	257	373	432	509	557	365	516	625	599	3247	1566	1692	2677
GCAGGTGATGTCACTGCAGCC	1568	1337	862	888	1180	1206	723	643	815	914	2281	2484	2944	2805	5586	2697	2934	4598
GCTGCCTTTCTGGGCCCAGT	1266	1192	582	545	906	927	959	939	1309	1460	1750	1829	2608	2517	7693	3580	4059	6235
GATAAAAAGGCACAACCTCAT	1532	1464	269	246	412	431	842	710	701	1156	703	891	1150	1052	5366	2393	2674	4295
GAAGCATGACTCCTGAGCAGC	1605	1412	449	423	745	675	891	696	935	932	1338	1492	2030	1848	6682	3010	3577	5021
GCATGTCAAGATCACAGATTT	1629	1610	238	181	608	539	1427	1243	1354	1815	650	758	1414	1381	10075	4804	5136	8665
GCACGCTGCGGAGGCTGCTGC	1351	1170	853	788	1195	1224	935	756	1011	1267	2164	2435	3110	2975	6684	3119	3381	5750
GAGCCTCAGAGGACACACTGC	1449	1332	682	654	862	1007	1019	830	1472	986	1808	2178	2636	2439	7844	3540	3867	5843
GGAGACTGGCTGCTGCTGAG	1696	1609	1192	1086	1514	1807	1435	1299	1437	1866	3282	3712	4405	4207	10538	4848	5899	8734
GTTCAAAAAGATCAAAGTGCT	1372	1366	332	263	415	435	900	805	1039	1455	829	928	957	1083	7046	3075	3710	5548
GCAGACAGAACTGTGCCTCCC	1584	1580	822	724	1177	1040	1494	1160	1478	2062	2002	2445	2871	2633	9539	4538	4782	7839
GTGAAAATGCAGAATACCTAA	1620	1565	216	166	312	356	531	487	488	766	524	600	827	844	4401	1932	2305	3126
GAGTTTCAGCTGGGTTGGGG	1712	1622	930	878	1247	1364	1412	1275	1405	1951	2677	3131	3781	3532	10949	5249	5734	8766
GTGTGGGTCTCTGCTGGGCG	1911	1877	1968	1915	2624	2608	2112	1636	2182	2984	5306	5973	6836	7459	13586	6172	6907	10944
GAAATTAGTTTGTGTTACTTA	1626	1860	394	341	539	553	1104	936	1193	1559	1124	1133	1260	1505	7963	3505	4395	6422
GAAAACACTAAAGATCCAAGA	1218	1112	134	164	231	252	321	278	377	549	413	434	582	603	2232	1302	1174	2148
GGCTGCAGTGACATCACCTG	1670	1775	999	791	1225	1335	1424	1236	1523	1931	2512	2898	3387	3461	11216	5038	5389	9043
GCACTGGCAAAGGGAGTGGA	1507	1388	541	481	647	733	957	835	1074	1281	1393	1574	2150	1797	7544	3243	4028	6161
GCAAGCTTTTAAAAGCTCCTC	1130	1209	275	219	383	359	971	752	1094	1129	697	775	981	872	6320	2962	3259	4889
GTAAGTAACACAAACTAATTT	1218	1256	190	178	359	266	608	521	639	656	488	555	648	780	4125	2072	2288	3265
GCCACTCACCAGGCACTGGG	1414	1471	83	90	165	211	376	401	530	782	345	356	276	213	4102	1839	1466	2463
GGCCTAAAGGAAGGGCCTGG	1059	1054	1513	1374	1837	1911	1093	901	990	1468	3640	3815	4723	4287	7635	3095	3630	5122
GTGGAAAGTGCAGGTGCATC	1704	1525	2300	2126	3183	3083	1656	1391	1915	2167	5606	6439	7387	7471	10713	4913	5811	8539
GTCTATCATCCAGCCTGGGGA	1529	1642	296	291	460	433	167	170	296	406	830	1045	1398	1360	1716	950	1309	2235
GCCCTCCAGCATCTCCAGAGG	1166	1082	446	475	669	780	728	648	703	1046	1329	1485	1836	1812	5802	2665	2881	4597
GTTTCCTGGCCTGGAGAAAGA	1747	1744	418	411	664	641	867	754	1104	1185	1271	1344	1809	1682	6742	3169	3275	5522
GACACCTTCCTCCCAGTGCC	1313	1183	1332	1280	1766	1867	885	772	890	1212	3612	4563	5611	4704	7659	3350	3732	5792
GACAAACTAATTTTGGGGGGT	1106	1154	420	555	562	767	1054	892	1056	1632	1371	1519	1691	1812	7402	3217	3831	5720
GTGCACTGGGCCAGGTCTTGA	1471	1329	720	637	991	903	1224	1126	1379	2058	1871	2218	2434	2469	9357	4399	4890	7241
GTATAATTTTGGTTTTCTGAC	1419	1276	294	289	467	448	591	621	669	826	924	1036	1232	1160	4922	2296	2601	3777
GCCTCTGGCAGCTGTTTCCT	1267	1258	900	810	1407	1209	659	607	886	960	2066	2287	3121	3067	5286	2368	2930	4129
GTTATGATCTTTCCTTCTTAA	2241	2445	78	69	185	236	295	206	386	484	255	249	419	323	2840	1166	1411	2271
GGCATGGCAGACCTGGCCTG	1260	1350	1453	1426	1960	2032	1300	1086	1393	2015	3617	3827	5046	4914	9676	4264	4906	7533
GCGGGCCCCAGCAGCCCTCGG	844	778	665	623	827	888	314	256	484	514	1626	1694	2328	2384	2686	1325	1761	2874
GTGGCAGAAAGGAAAAGCGGG	1252	1302	538	514	759	839	1063	854	1129	1370	1505	1785	2148	2348	7188	3358	3800	6412
GAATCGGTCTGAGGTGTAGCT	1731	1500	1539	1350	1915	1948	1272	1277	1574	1833	3744	4447	5738	5236	9486	4121	4978	7686
GGGCAGCCCCCGGCGCAGCG	806	880	1016	1126	1229	1430	817	672	680	1199	2443	2646	3489	3885	5634	2378	2997	4094
GATTATTATTATAAGGTACTC	2169	2046	197	146	304	253	386	387	407	528	490	544	668	739	3217	1397	1683	2530
GTGGAAGGGAGGCCTCACAGG	1354	1344	633	665	923	927	1024	950	1068	1503	1994	2349	2827	2730	7837	3559	4435	6227
GAAAGGAAATGCAGTTTTAG	1604	1545	504	467	636	790	1127	1061	1449	1360	1316	1634	1760	1846	8428	3616	4608	6527
GATTCAAAAAGATCAAAGTGC	1622	1563	192	183	463	259	623	494	776	960	532	635	764	739	4175	2034	2140	3577
GTTGTGAATTTCTTAGAATCA	1347	1221	414	346	410	590	847	745	847	965	1071	1184	1555	1456	7005	2948	3885	5342
GTAGAGAAATTATTTTAGGA	1850	1895	305	228	447	416	717	614	814	992	907	1064	1093	961	5610	2589	2760	4615
GACATTGGATTCATCAGCATT	1841	1972	668	721	1032	1225	1638	1506	1777	2089	1984	2256	2260	2662	12355	5624	5870	9283
GCGGCGAGGCGGGGACTCGGG	1108	1264	1071	1150	1598	1721	929	837	1199	1355	3163	3313	4456	4006	8080	3416	4306	6549
GATTTCATGACAGCAAGACAG	1976	1862	564	508	748	829	1074	1020	1159	1417	1467	1799	1906	2083	8179	3571	4298	6146
GAGGTGAGTGCCAGTCCTGGG	1727	1742	2478	2441	3384	3639	1775	1546	1810	2464	6464	7215	8847	8377	12677	5587	6729	9746
GAACCTCTGGCCTAAAGGAA	1454	1469	516	436	672	700	905	800	1065	1375	1457	1611	1859	1868	7608	3329	4009	5993
GCCTGCCTGAGGAGACCTGGA	1376	1349	335	283	501	482	826	757	824	1405	1040	1161	1195	1128	6288	2657	3158	4625
GCAGCTGGGCTCCCGCTCTGG	1336	1264	917	942	1259	1304	1231	1073	1334	1573	2449	3018	3430	3647	8403	3802	4441	6678
GCTGCTCACATTTCCTTGCCT	1625	1603	1089	1083	1354	1544	846	727	960	1089	2834	3320	3859	4096	7094	3090	3705	5388
GATTGTGAATTTCTTAGAATC	1514	1493	410	387	542	564	984	859	1096	1503	1064	1189	1350	1365	7246	3359	4040	5711
GTCAGAGTTTCAGCTGGGTT	1604	1658	524	505	733	894	1375	1189	1468	2219	1346	1647	2059	2118	9848	4567	5175	7505
GTACAGCTGCCCAGGTGGTTC	1564	1580	1088	1011	1871	1954	1454	1185	1439	2127	3256	3309	4160	3678	10567	4628	5307	9032
GTGTCTGCAGTTGTGAGGCAG	1594	1549	811	742	965	1107	1343	1274	1832	1853	2230	2545	2625	2670	9580	4685	4810	7802
GACGTAGGCTTCCTGGAGGGA	1452	1323	418	385	905	817	390	332	626	806	1309	1410	2395	2138	3490	1588	2169	3401
GAGAAATTCACAATTTAGCAA	1261	1320	161	158	239	277	473	382	550	529	423	460	536	524	3282	1413	1616	2692
GCCCACAGAGGAGGACTCAC	1403	1270	345	315	467	549	854	787	954	1078	1181	1266	1889	1561	6564	2951	3560	5132
GTTTCTCCCATGACTCCTGCC	1573	1301	964	832	1240	1176	892	810	960	1294	2711	3031	3495	3584	7180	3079	3752	5489
GGGAGGTGAGTGCCAGTCCT	1865	1857	1975	1740	2817	2997	1852	1612	1815	2419	4787	5528	8853	8539	13316	5871	7143	10666
GCAGTGAGCCAAGGGAGTTTG	1369	1275	537	438	907	942	1080	931	1374	1456	1567	1613	2359	2279	8332	3826	4488	6756
GCCTTTCATGCTCTCTTCCCC	1260	1160	1424	1295	1843	1748	1044	825	950	1298	3513	3715	4731	4611	6890	3063	3434	5401
GTTTGGGGGCAGCTGACCTGG	1365	1315	867	854	1163	1178	1043	937	1321	1262	2546	2806	3602	3413	9092	4178	4615	7240
GAAGTAACACAAACTAATTTT	1217	1124	284	278	383	420	680	636	601	887	578	807	1074	912	5261	2165	2455	3881
GATTCCAGTGGTTCTGCTTCA	2122	2011	1694	1603	2278	2171	1735	1492	1862	2342	4703	5109	6491	5920	12745	5659	6450	9791
GTCTGCTCACATTTCCTTGCC	1463	1578	1150	972	1552	1440	1177	1057	1245	1377	2900	3244	3775	3839	8353	3979	4470	7217
GAAACCTTAGGAAATGGAAAG	1212	1203	294	250	495	497	908	776	912	1774	812	1048	1069	1187	6334	3038	3375	5333
GTAACACAAACTAATTTTGGG	1171	1151	131	130	304	214	499	446	467	592	443	466	559	502	3610	1618	1842	2696
GACCAAAGCTGTATTTGCCCT	1633	1542	1177	1128	1727	1711	1458	1241	1729	2012	3433	3687	4575	4443	10018	4514	5342	8123
GAGGATGAAGCTGGTGGGTGA	1684	1795	778	666	922	945	1459	1428	1554	2146	2174	2539	2937	2535	10755	4857	5587	8990
GAGGATTTCCTTGTTGGCTTT	1872	1784	1089	1031	1526	1518	1139	927	1321	1784	2620	3341	4029	4087	8648	3922	4308	7328
GCAATATTGTCTTTGTGTTCC	1651	1366	661	630	809	924	1237	1125	1531	1604	1692	1803	2224	2093	8379	4242	4492	6954
GATCATTTTCTCAGCCTCCAG	1656	1606	363	324	620	726	579	530	671	954	1224	1272	1359	1282	5755	2458	3078	4951
GCACGTAGGCTTCCTGGAGGG	1473	1472	430	483	860	882	586	504	781	1103	1548	1512	2399	2229	5339	2544	3084	5298
GCTGCTGAAGAAGCCCTGCTG	1536	1529	852	896	1063	1166	1294	1223	1590	1840	2379	2726	2954	3230	9692	4639	4963	8262
GAAACTAATTTTGGGGGGTTG	1202	1215	673	627	855	785	975	974	1245	1729	1859	2211	2372	2307	7820	3585	3955	6136
GAAACAATGGTTGAAAAGCAA	1611	1410	172	147	274	283	542	507	580	790	381	422	524	569	3856	1867	2044	3026
GTGAGTGGGTCGAGGAGGTTG	1723	1765	1051	1168	1563	1629	1582	1536	1664	2284	3138	3616	4649	4228	10926	5112	5647	9629
GAGGAACCAAGGCTAGAAGCA	1361	1478	470	538	707	727	1024	930	1127	1281	1311	1460	1814	1785	7506	3194	3778	5837
GGCAGCGCTCCTGGCGCTGC	447	346	505	455	590	655	264	239	333	443	1338	1442	1780	1641	2159	990	942	1512
GTGAGTTTCAAAACAATGGAA	1455	1375	226	220	327	401	587	498	673	813	576	763	806	927	4698	2080	2461	3572
GCTTCTGCTGGGAATTCAGAT	1212	1194	284	289	387	438	894	674	878	1102	857	1007	1223	1184	5988	2924	3071	5047
GTTTCTTCTTTGCCCAGGAA	1502	1596	939	916	1294	1269	885	902	1063	1386	2965	3156	4180	4130	7293	3342	3637	5975
GTTGCCCACTGCAGTGCTGTG	1737	1831	753	755	1012	1065	1493	1299	1669	2459	2213	2494	2978	3037	10658	4861	5929	8835
GGCTGCCTTTCTGGGCCCAG	1196	1161	826	788	1104	1126	1000	994	1317	1498	2416	2698	3613	3535	7708	3590	4148	6491
GATGCAGAAGGAGGCAAAGTA	1407	1357	383	313	477	589	905	766	994	1549	1023	1135	1554	1729	7099	3465	3842	6229
GAACTATGATGCAAATAAAAC	1191	1204	131	131	173	266	297	282	355	468	354	415	449	447	2640	1169	1165	2096
GAAGCAGAATTCTCTTTTATA	1218	1282	263	252	328	411	830	687	967	975	769	878	951	960	5304	2356	2828	4050
GTTGCTTTTCTTACATGTACA	1680	1418	484	450	650	741	1049	858	1123	1542	1656	1817	2157	2375	8296	3733	4596	6875
GTTGGGGGCAGCTGACCTGGA	1675	1614	1086	1038	1817	1630	1102	1024	1213	1488	3400	3603	4361	4478	9263	4188	4958	6905
GTTAATAAAGAGAGAAACCTT	1550	1388	373	394	521	651	734	720	705	1019	885	1174	1403	1669	5782	2602	2836	4465
GGTGGCAGAAAGGAAAAGCG	1364	1478	476	459	595	726	980	776	951	1328	1280	1575	2026	2050	7414	3654	3852	6091
GATCTGGCAGCGAGGAGGAAG	1260	1315	420	404	835	707	914	878	1180	1182	1414	1555	1835	2228	7685	3612	4052	6641
GAAGCTGGGGTCATGGGGTA	2066	1899	1650	1616	2025	2134	1885	1690	2133	2495	4108	4905	5872	5756	14186	6269	6984	11172
GACTGAGGAAGAAACAGCCAA	1555	1495	586	542	852	827	895	850	1035	1572	1528	1786	2143	1944	7476	3305	3869	5723
GAAATATTTCTGCATGTCCTG	1693	1629	1874	1731	2538	2436	1337	1184	1409	1851	4283	4989	6093	6399	9326	4138	4759	8091
GCTGCAGTTGTGAGGCAGGGG	1305	1213	973	958	1463	1276	1110	982	1003	1491	2606	2858	3520	3776	8797	3618	4332	6668
GTCCTCCCAGTGCCTGGTGAG	623	620	201	161	303	268	500	431	550	666	554	676	635	723	3518	1555	1802	2588
GCAGTCTCCAGTGTCCAAGCC	1549	1339	886	1005	1272	1346	689	647	743	1080	2626	2764	3808	3289	5570	2853	2854	4588
GAAGAGAGAAACCTTAGGAAA	1532	1286	438	370	656	612	1030	818	935	1352	1208	1388	1427	1575	6909	3122	3631	5651
GTCCGGGCCCCAGCAGCCCTC	1236	1132	284	271	350	419	327	343	713	741	860	1032	1232	1561	3635	1807	2445	3907
GCCTGCCCACTGGGCCCAGAA	1351	1298	1067	971	1415	1483	1075	914	1071	1421	2806	3251	4021	3690	8106	3829	4279	6368
GCCTGATGGATGAAGAAGACA	1418	1441	300	309	405	491	881	759	1042	1122	988	1186	1291	1533	7161	3379	3890	6178
GACCTGGCCTGTGGCCTCTG	1326	1239	1041	1019	1479	1544	1128	926	1184	1519	3188	3391	4601	4386	7905	3580	4327	6491
GTTCTTCCTTGATAAATTGGA	1351	1510	236	234	354	316	665	573	688	703	806	796	1008	880	5213	2247	2497	3617
GATCTATTACTTTTACATTTC	2994	2900	378	321	624	474	802	695	797	1004	1016	1195	1488	1273	5964	2891	3216	4305
GAGTCACTGAAACAAACAACA	1362	1455	126	132	227	288	40	52	125	161	298	406	498	593	800	341	487	833
GACGTGCCTCTCCCTCCCTCC	1280	1192	1651	1479	2031	2257	934	799	883	982	4705	4989	5824	6051	8430	3988	4376	6814
GTTTTCTTCTCTCCAATGTAG	1449	1424	260	249	446	407	593	482	529	596	775	881	1442	1033	4412	2105	2290	3308
GAAGATAAATTTCTGCTCAAA	1341	1329	278	290	532	408	824	645	784	1070	718	950	1144	1119	5541	2357	2565	4369
GCACACACAGATTAGGAAAAA	1456	1633	194	156	322	306	718	640	717	1202	604	805	793	739	5773	2492	2953	4327
GTGAGAGTGGCACTGGGGGG	1519	1501	1337	1251	1608	1861	1381	1278	1639	2266	3280	3991	4561	4591	11113	5053	5730	8876
GAGGGAGGTGAGTGCCAGTCC	1817	1672	1791	1632	2894	2761	1897	1661	2157	2266	4849	5276	7748	8253	12663	5957	6596	10434
GCAGAAATTTATCTTTCAAAG	1034	1067	151	134	282	311	451	358	464	748	394	624	533	625	3390	1443	1561	2443
GAAGGTTTCTCTCTTTATTAA	1454	1453	238	233	389	372	639	607	798	1040	752	746	959	774	4511	2205	2459	3624
GCATGTCTTCTTCATCCATCA	1457	1475	352	374	599	573	796	640	1109	1416	963	1106	1605	1562	5072	2295	7513	11286
GACCCCCACAGCACTGCAGT	1593	1458	594	612	942	789	1278	886	1253	1573	1880	2064	2429	2664	8633	4023	4807	7773
GTGGTCTGAGGCAGGTTCTGT	1665	1380	844	814	1265	1152	1355	1227	1489	1863	2395	2781	3129	3609	10105	4503	5054	7639
GAGGTGAGGCAGATGCCCAGC	1499	1475	266	205	561	512	963	925	996	1127	763	796	1719	1442	7977	3708	4026	6426
GAGAAGCCCTGCTGTGGGATG	1685	1757	1773	1724	2015	2355	1945	1700	2069	2280	4510	4714	5685	5787	13361	6100	7141	10538
GCTGTGCAGCCTGCAGCACAC	1330	1197	106	113	238	239	580	474	496	723	252	241	450	532	4445	1859	2180	3637
GTTGCCCAGGAAGGGACAGAG	1388	1373	440	409	685	572	857	675	834	1136	1162	1303	1605	1467	5986	2789	3155	4512
GACACAGATTAGGAAAAAAGG	1425	1304	184	155	355	344	571	399	456	625	512	595	615	731	3837	1648	1862	2943
GCAGAGGAGGAGTATGTGTGA	1424	1412	541	477	775	711	375	337	495	601	1539	1618	2008	2044	4165	1676	2534	3537
GCTTCCTGGGCAAAGAAGAAA	1193	1174	260	202	328	450	495	446	644	711	733	891	983	979	3906	1843	2033	3144
GAGGTCAGTCCTGGGGGTGA	1611	1510	1379	1355	1707	2049	1588	1285	1489	1931	3780	4034	4951	5397	10729	4841	5667	8576
GAAAGGAAATGCAGTTTTAGT	1437	1398	343	352	494	474	1006	868	985	1127	861	1260	1083	1468	7150	3003	3762	5487
GCTTAAAGATGCCATTTGGCT	1751	1634	570	572	813	897	1431	1089	1366	1849	1523	1802	1908	2177	9739	4153	4630	7606
GTCTGCCACTGTTTCCCCCTC	1724	1540	1838	1672	2162	2344	1635	1386	1687	2394	4708	5299	6359	6656	12391	5489	6464	9711
GAGAAAGAATACCATGCAGA	1964	1834	175	161	272	364	1122	927	1065	1455	591	610	913	788	8139	3686	4228	6276
GGCTGCCCTTGGGAATCTTC	1573	1626	564	499	806	867	1014	949	1339	1724	1740	2026	2292	2521	8568	3692	4195	6956
GACACAACAAAGAGCTTGTGC	1462	1201	274	280	435	445	647	586	686	737	883	893	1027	969	4620	2094	2520	3662
GAGCTATGAGATGGAGGAAGA	1484	1459	301	304	529	532	1162	983	1307	1512	845	1131	1160	968	8202	3790	4388	6902
GTTCTTGCTTCATCCTCTCAG	1671	1678	1653	1456	2095	2074	1102	878	1200	1547	3905	4180	5600	5229	7439	3638	4127	5898
GTGCTGTTGACACAGGTGGGC	1411	1345	1010	882	1408	1500	1184	1060	1347	1334	2795	3288	3425	3709	8770	4002	4467	6596
GCCTGAGGAGACCTGGAAGGG	1298	1187	731	661	1108	1033	1039	929	1176	1450	1957	2278	2747	2774	7592	3617	4065	5894
GATGAATGTTGCAATAACCA	1501	1513	335	330	480	592	797	673	885	1233	838	1009	1067	1018	6582	2879	3309	5321
GACATTTGCAGATGTTTTAGA	1458	1483	237	214	293	360	606	451	720	838	545	630	773	693	4250	1933	2199	3597
GATCTGTGCCCAGCAGTGCTC	1632	1624	594	691	990	1081	1275	1047	1257	1579	2062	2327	2855	2623	9426	4286	5097	7800
GAGCATGACTCCTGAGCAGCT	1440	1359	506	496	807	788	1116	875	1099	1551	1583	1630	1965	1897	8148	3587	4224	6539
GCTCACCAGGCACTGGGAGGA	1095	1130	130	121	178	182	164	119	198	484	368	336	335	265	2009	857	587	953
GATAAACTGGAAAAAACTGTT	1211	1336	265	260	414	459	622	589	708	826	727	783	1093	1017	4536	1982	2275	3691
GAGGAGGAAGAGGTCAGTCCT	1626	1597	3106	2808	4181	4056	1966	1484	1990	2478	7214	7887	9818	9767	12313	5807	6398	8946
GTTGCTGCTGGTGGTGGCCCT	1722	1616	2994	2884	3860	4229	1923	1728	1826	2557	7441	8521	9955	10279	13125	6247	6624	10339
GAGAAATTGAAATTGTAGAA	1613	1554	431	408	575	689	1084	952	1244	1310	1222	1304	1734	1531	7908	3466	4304	6319
GGCCCTCCTCTTGCTGCTGG	1492	1462	1617	1577	2130	2207	1414	1424	1921	2733	4442	5152	6330	6378	11945	5560	6471	9958
GCTCCCTCCAGCATCTCCAGA	1480	1411	459	424	692	586	727	532	570	949	1315	1362	1610	1691	4741	2362	2382	3922
GATGATCAACTCACGGAACTT	1521	1592	149	152	312	373	1207	945	1321	1724	445	476	1151	1199	8414	4167	4997	7516
GCTGCAGTGCTGTGGGGGTCC	1339	1284	2188	1842	2822	2814	1322	1083	1301	1901	5273	6040	7811	6487	9411	4294	4813	7298
GCTCCGGGCCCCAGCAGCCCT	1375	1267	1510	1473	2108	2395	1184	1182	1229	1736	3970	4310	5816	5864	9018	3934	4712	7019
GCTGGAGGGAGCACCTGGCT	1346	1374	1613	1648	2374	2193	1185	1134	1365	1575	4405	4814	5660	5844	8588	3958	4447	6975
GCTCTCACAGTGCCTGGCTGA	916	990	482	469	606	733	851	749	954	1083	1304	1258	1509	1380	6130	2895	3152	5597
GCTTGCTGCTGGTGGTGGCCC	1287	1220	2143	2222	2896	3046	1194	1151	1347	1675	5381	6310	8026	7532	9035	3930	4497	6613
GTGTGATGGGCAGGTCAGGAG	1609	1408	536	574	753	755	1158	986	1211	1458	1660	1675	2183	2250	8377	3824	4418	7076
GTATTTGAGAGCATAATAGAG	1441	1497	331	286	458	435	894	705	829	1473	1015	1066	1238	1235	6744	2934	3529	5350
GAGATGCTGGAGGGAGCACC	1416	1317	523	434	828	777	871	832	1062	1279	1459	1598	2056	2212	7471	3522	4174	6154
GCTGCTGGGGCCCGGAGCCC	531	551	973	862	1199	1351	592	578	663	893	2266	2398	2939	2790	4246	1928	2271	3376
GCTCCGCAGAGGCCACAGGCC	1074	1086	478	500	697	707	962	752	817	1041	1133	1134	1597	1757	6360	2711	3487	4841
GCAGAAGGAGGCAAAGTAAGG	1560	1518	302	203	462	484	772	769	984	1175	825	925	1578	1272	6785	3248	3892	6117
GCTTTCTGGGCCCAGTGGGCA	1353	1343	1207	1054	1462	1363	1176	1040	1506	1599	2720	2979	3727	3395	8854	3752	4680	7426
GACCTGGAAGGGAGGCCTCAC	1478	1301	823	838	1181	1113	1112	980	1322	1438	2454	2522	3220	3186	7728	3653	3913	6278
GGGTTTGGGGGCAGCTGACC	1702	1502	1102	1114	1465	1637	1204	1031	1420	1747	3493	3599	5029	4892	9423	4112	5327	8086
GAGCGGGGAGGTGGAAAGTGC	1491	1253	852	670	990	962	1005	964	1020	1434	1988	2441	2697	2779	7822	3468	3876	6560
GCTTTAAAAACTACGAATGCT	1377	1298	369	325	549	524	875	695	882	1289	990	1112	1272	1344	6153	2758	3244	4615
GTTTCTTCCTCAGTCAGTTCC	1451	1295	1432	1287	2017	1953	1156	1109	1243	1498	4142	4441	5128	5323	8054	3956	4060	6563
GGAGGAAGAGGTCAGTCCTG	1589	1518	2475	2670	3452	3515	1443	1333	1735	2312	5859	6880	8095	8419	11180	4924	5787	7895
GCACCACCAGCAGCAAGAGGA	1334	1393	262	261	355	390	778	683	896	1046	656	798	880	904	6015	2928	3220	5102
GGGCATGGCTGTTGGGATGG	1940	1800	1171	1194	1778	1713	1324	1259	1612	1824	3287	3845	4651	4425	10377	4906	5536	8705
GTAAACTGGAAAAAACTGTTT	1195	1249	428	392	611	668	924	738	882	1085	1094	1390	1504	1785	5429	2524	3199	4469
GTGCAGTTTGGATGGCACAGG	1410	1653	400	410	552	567	1100	1059	1461	1760	1041	1286	1176	1546	8904	4280	4685	7247
GCTGCTGGCTGCGCTCTGCC	1275	1248	595	543	858	774	717	670	895	806	1729	1892	2682	2591	5665	2503	3051	4897
GAGGGCCTGGTGGGATCTACT	1647	1639	820	751	1143	1146	1262	1133	1417	1551	2358	2871	3353	3374	9600	4414	4818	7622
GAAGGCACTGGTTCTCAAGGG	1611	1516	875	843	1342	1357	1340	1178	1562	1768	2238	2671	3104	3093	9316	4247	5138	7514
GAGGCAGAAAAGAATCATCTG	1521	1467	572	516	859	779	1085	1085	1283	1515	1674	1855	2333	2215	8787	3949	4465	7167
GCCTCATCTCTCACCATCCCA	2005	1994	558	571	906	798	855	766	969	1632	2028	2171	2545	2725	6566	2847	3462	5693
GAGAACCTCTGGCCTAAAGGA	1506	1643	439	408	593	700	939	864	1027	1199	1160	1371	1559	1775	7209	3295	3610	5769
GCGCTGCGCCGGGGGCTGCC	1193	1016	865	906	1267	1322	600	626	808	905	2392	2943	4036	3940	5477	2426	2897	4105
GACCAATTCAACCCAAATCTC	1462	1299	317	291	561	456	645	472	565	874	902	1021	1205	1339	4199	2087	2405	3435
GAAAACATCTCAATAACAAAC	1354	1263	120	143	197	249	314	246	482	466	276	328	439	381	2478	1215	1309	2002
GTTCTCCTTTCTCCAGGATGG	1623	1695	1639	1491	1933	2296	989	851	1328	1921	4102	4785	6195	5622	8392	3745	12864	20053
GGGAGGTTGGGTCCTGCCTG	1682	1752	2959	2856	3888	4102	1931	1563	2093	2543	7230	8039	10244	9168	12888	5754	6775	9985
GCAGAGGGGCAGAAGGAACCA	1351	1423	610	579	989	938	1041	968	1023	1511	1797	2119	2605	2630	8176	3807	4474	7005
GGACCCCCACAGCACTGCAG	1643	1568	718	650	1029	1028	1167	907	1110	1437	2059	2448	3130	2837	8567	3822	5081	7282
GCTCTGTGCTCTCACAGTGCC	1078	1049	1192	1178	1511	1496	766	731	1060	1221	3116	3480	4505	4188	7177	3068	3572	5376
GTCTGGAGGAAAAGAAAGGTA	1413	1291	255	287	429	426	867	857	1455	1451	748	869	1115	1080	6963	3139	3703	5577
GTCTGGGCGGCGGCGGCCGCC	155	140	172	168	209	237	103	80	107	142	1367	1723	1999	2146	2321	1000	1171	1835
GTGAGGCAGATGCCCAGCAGG	1587	1439	88	100	220	258	337	290	462	637	238	208	541	583	3046	1387	2014	3159
GTGTTAACCAGTCAGGTTACA	1596	1514	1070	911	1376	1503	1243	1279	1654	1916	2722	3332	3620	3927	9513	4478	4800	7416
GTTTCATTATTCATTCACCTC	1236	1207	201	245	355	370	564	568	601	643	675	694	814	733	4375	2103	2192	3327
GTGCGGAGGCTGCTGCAGGAG	1353	1546	702	579	835	831	1362	1231	1373	1852	1935	2242	2195	2368	9993	4461	5046	8272
GTCTGGGCGGCGGCGGCCGC	525	484	730	716	914	935	440	359	407	578	3263	3899	4702	4574	5839	2476	2853	4769
GTGCAGGCTGCACAGGCCCCC	1405	1316	995	886	1261	1308	1278	1144	1280	1728	2916	2954	3658	3822	9179	4134	4861	7138
GATTATCACATGAATATAAAT	1939	2040	181	142	253	293	398	306	392	484	407	418	637	546	2800	1229	1384	2200
GAGGAGGAAGAGGTCAGTCC	2064	1872	819	812	1226	1239	1456	1254	1393	2007	2250	2626	3239	3313	11399	5179	5591	9219
GAGCACAGAGCAGGGAGGTT	1454	1427	1004	1008	1331	1377	1375	1149	1528	1902	2392	2768	3072	3311	9830	4681	5209	7938
GAGGAAGAGGTCAGTCCTGG	1816	1710	2316	2261	3134	3437	1557	1373	1791	2189	5939	6862	8269	8228	11849	5267	6168	9552
GGCTCACTGAGAGGAGGAAG	1478	1393	410	431	628	827	85	85	178	262	1249	1491	1927	2086	1020	431	808	1164
GGGGTGAGAGGCACTGGCAA	1552	1606	891	835	1387	1273	1244	1137	1391	1625	2454	2679	2970	3324	9688	4474	4830	7590
GCGGCCAAAGTTGAGAACTAC	1330	1122	399	344	482	615	702	593	828	1139	981	1162	1356	1368	5543	2556	2932	4564
GGGTGGCAGAAAGGAAAAGC	1408	1414	689	567	854	872	800	751	1018	1023	1654	1907	2280	2356	6511	2721	3352	5316
GCACTGTGAGAGCACAGAGCA	1343	1354	1585	1359	2198	2066	1166	1029	1077	1527	3524	4323	5234	4848	8335	3560	4116	6360
GATCTCCAGAGGGGGAAACAG	1237	1375	380	387	502	547	947	822	1002	1322	1091	1266	1392	1547	6600	3212	3368	5884
GTCTAAGCCAGGGGATGAGCT	1369	1394	417	419	549	585	1135	942	1230	1590	1207	1322	1784	1622	7705	3411	4232	5929
GCCAATTTATCAAGGAAGAAA	1441	1229	127	109	176	234	349	357	393	547	354	500	526	651	2940	1370	1452	2377
GTCATACCAGAGAGCTCAGGA	1653	1506	96	86	234	387	561	490	1607	1457	304	362	1064	1005	4891	2243	9132	13835
GAATGGGAGCTGCTGGGGTGC	1641	1542	1033	1097	1422	1455	1270	1086	1572	2216	3018	3273	3844	4131	9602	4441	4934	7264
GTGCCCACTGCAGTGCTGTGG	1604	1602	1533	1519	1997	2085	1528	1381	1594	1982	4001	4315	4957	5532	10118	4436	4918	8159
GGTGAGAGGCTGGGATGCCA	2062	1996	137	148	375	352	1488	1267	1529	2198	433	429	871	784	11617	5260	6383	9365
GAAAGATAAATTTCTGCTCAA	1525	1364	280	229	518	433	743	610	634	815	740	856	1245	939	5058	2275	2535	3903
GTAAATCTGTGCATACATTTC	1315	1506	438	392	602	669	1247	1058	1566	1783	1298	1501	1785	1669	8454	3703	4522	6407
GGTTGCCCACTGCAGTGCTG	1804	1752	866	746	1191	1163	1567	1470	1630	2060	2358	2654	3309	3010	11406	5262	6215	8731
GTGCTGCTGGTGGTGGCCCTG	1635	1606	2974	2683	3625	3854	1639	1504	1884	2333	6735	7787	9870	9454	12145	5338	6260	9601
GCATGATTCTAATGGGCAACC	1298	1141	329	253	435	447	770	695	832	1056	839	849	987	1147	5938	2586	2858	4272
GCTGGAGGAAAAGAAAGGTAA	1220	1169	386	426	593	696	742	730	998	1245	1156	1262	1765	1633	6361	2849	3532	5581
GTTTAAAAACTACGAATGCTT	1700	1621	212	223	372	313	607	483	534	748	506	738	893	978	4131	1909	2206	3472
GGGAGCTCTGGGCTGCTGGC	1299	1203	1025	940	1485	1456	725	571	775	947	3096	3371	3915	4574	6629	2828	3727	5503
GAAGGAGGCAAAGTAAGGAGG	1520	1540	397	383	591	570	1265	1050	1240	2049	1306	1419	1628	1729	9020	4064	4808	6956
GAAGAGGGAGCTCTGGGCTGC	1591	1577	1863	1733	2283	2493	1476	1226	1586	1893	4428	5286	6138	6290	9862	4463	4733	7916
GAAGATCAAAGTGCTGGGCTC	1545	1707	665	642	977	992	1144	1097	1317	1691	1897	2157	1770	1901	9170	4256	5099	8140
GTCTGCGTCTATCATCCAGCC	1377	1259	596	561	745	899	566	498	746	914	1876	2012	2651	2186	5146	2172	2720	4138
GTAAAATAATTTCTCTACAAT	2427	2386	131	92	273	267	402	367	366	595	353	440	463	472	3027	1366	1710	2589
GCCTCCTCTTGCTGCTGGTGG	1412	1496	1835	1720	2408	2575	1392	1171	1702	1791	4560	5031	6440	6431	10075	4561	5079	8355
GCTCCCTCCAGCATCTCCAG	1620	1606	936	856	1347	1296	1095	975	1164	1412	2798	3008	3568	3402	8173	3733	4129	6455
GCCTTTCTCTCTCTTATAAAA	975	1036	228	180	245	377	376	302	379	538	589	658	790	687	2538	1273	1524	2290
GAGAGGCACTGGCAAAGGGAG	1471	1386	838	801	1112	1163	1138	991	1252	1716	2219	2229	2975	2989	7448	3698	3894	6358
GTGGCAAAGGGAGTGGAAGGA	1679	1748	794	705	1099	1038	1349	1226	1724	1822	2293	2434	2977	2840	10645	4622	5552	8924
GCTTCCTTCTCTCTCTGTCAT	1575	1480	683	670	1006	1070	1031	1048	1391	1716	1873	1990	2590	2350	8307	3768	4393	6697
GCCCCGAGGGCTGCTGGGGCC	843	783	1027	1060	1498	1402	585	578	766	864	3148	3609	4501	4179	5156	2470	2478	4505
GAACTGAAATCTTTGTTTAAA	1373	1502	256	223	369	359	649	748	793	1037	679	831	1023	949	5134	2446	2642	4093
GTGGAAGGAAGGAAATGGGT	1432	1406	529	454	760	801	941	805	1068	1363	1482	1692	2048	2001	7349	3247	3808	5945
GGGGTTGGGGTGATGGCTAA	2146	1993	1326	1364	1626	1925	1719	1688	2123	2479	3804	4171	5416	4868	13596	5912	7465	11308
GCGGCCGCCGCCGCCCAGAC	938	811	1038	1054	1358	1469	670	589	658	913	2648	3244	3600	3635	4864	2227	2658	4244
GAATTATCACATGAATATAAA	1817	1808	141	167	194	290	362	341	333	607	408	433	539	471	2620	1200	1297	2102
GGGGTGGCAGAAAGGAAAAG	1694	1586	751	749	1060	1225	1220	1083	1425	1667	1927	2208	2698	3265	9776	4079	5204	7858
GTTTAAAAAGGCAGAATAACA	1270	1400	161	132	292	402	402	456	470	567	290	414	445	562	3265	1410	1545	2391
GTAGGAAATTTTAAAAGATGA	1207	1275	212	168	372	287	551	510	531	599	532	585	822	671	4058	1775	2091	3456
GCACTGTGAGAGCACAGAGC	659	597	204	176	247	283	341	319	405	628	509	524	647	626	2747	1366	1303	2236
GAAGTTGAGAACTACTGGCCT	1754	1705	1423	1303	1941	1912	878	798	1164	1109	3305	3961	4978	4508	6895	3274	3571	5016
GCAGCTGCAGGAGGAAATGA	1482	1430	307	360	465	610	104	83	145	373	1078	1100	1262	1270	1191	478	580	804
GAAGGCATGAGGCTCAGTGGC	1513	1440	1083	1117	1499	1534	1024	948	1228	1340	3320	4049	4617	4673	9106	4083	4919	7789
GCAAAGAAGAAACGGAGGGGA	1174	1133	397	345	567	570	891	779	953	1474	998	1155	1332	1654	6600	3098	3212	5196
GCTGCAGGCTGCACAGGCCCC	1460	1454	1373	1369	1922	1987	1304	1092	1647	1941	3737	4359	5346	4909	10646	4630	5389	7915
GTGAGGCTCAGTGGCAGGAGG	1392	1359	670	600	903	908	1095	977	1553	1405	1766	2080	2331	2950	8701	3796	4497	6710
GTAGAATAAAAGGCTGGGTA	1762	1768	529	548	746	849	1189	1069	1232	1508	1300	1655	1569	1869	9066	4356	4593	7530
GCTGGTGGTGGCCCTGGGGAT	1703	1520	2023	1719	2474	2686	1817	1486	1779	1961	4504	5169	6387	6262	12288	5487	6401	9305
GTGCAGCTGCAGGAGGAAATG	1467	1457	523	553	782	820	672	621	870	971	1513	1643	1929	1928	6239	2966	3188	4763
GTGTGAGAGCACAGAGCAGGG	1430	1364	482	492	658	781	879	727	1079	1091	1468	1690	1931	1967	7328	3037	3694	5575
GTCTGTGCCCAGCAGTGCTCC	1405	1278	293	290	387	385	917	823	1013	1395	775	898	1200	1041	6760	3213	3828	6065
GACTGAAATCTTTGTTTAAAA	1404	1305	145	130	342	326	323	385	505	422	406	432	595	557	3136	1438	1697	2327
GAATTGTAGAGAAATTATTTT	1987	1938	388	413	533	559	996	784	1135	1360	948	1087	1280	1333	6551	3167	3807	5777
GAGGGTGGCTGGGCCCAGGCT	1044	1024	1117	1097	1411	1709	786	726	763	1012	2655	2967	3894	3830	5505	2398	2701	4272
GGTCGAGGAGGTTGAGGAGC	1299	1065	776	673	1027	1115	743	583	870	913	2097	2596	3235	3418	6626	3128	3935	5742
GAGGTGAATGAATAATGAAAG	1612	1464	483	410	652	713	968	923	1205	1510	1060	1370	1496	1815	7734	3284	3535	6124
GTTCTCATTCCTTCCCCAGGC	1346	1239	979	922	1086	1204	830	753	885	1147	2726	3222	3657	3704	7297	3193	4110	5822
GAGAGCACAGAGCAGGGAGGT	1653	1715	1066	959	1443	1379	1636	1355	1653	2134	2523	2851	3828	3383	11617	5007	5843	8707
GCAGAAGGCCAGGCATGGAGG	1276	1336	620	552	777	978	904	789	1156	1367	1744	1947	2371	2393	7511	3450	4366	6086
GTGTGGCTGGTGAAAGAGGCA	1945	1773	814	753	1173	1242	1515	1230	1489	2021	2238	2535	3402	3333	11186	4907	5635	9071
GATGCAGCCACCTCCATGCC	1912	1693	2341	2126	2926	3145	1188	1097	1198	1646	5251	6125	7343	7294	9686	4104	5076	7445
GTAATCAGGGAAGGGAGATA	1551	1588	432	405	764	830	957	809	1057	1367	1314	1616	1758	1995	7968	3537	4036	6061
GTTCCTTCTCTCTCTGTCATA	1463	1464	456	461	646	607	978	820	1101	1706	1554	1619	1943	1751	7047	3245	3720	6018
GTAGAGCCAGCAGAGAGAACA	1588	1545	459	440	574	850	1161	977	1133	1589	1197	1380	1488	1758	8560	4108	4323	7159
GTTTTCTTGCTTCATCCTCTC	1706	1500	1464	1421	1890	1907	934	800	1021	1402	3736	4161	5126	5178	6308	3022	3020	5162
GCGGAGGCTGCTGCAGGAGA	1513	1654	687	723	837	903	1303	1135	1427	1797	1995	2247	2004	2010	9656	4253	4933	7740
GCTGCAGGAGGAAATGAGGGA	1278	1332	407	406	579	598	978	860	1129	1239	1196	1443	1765	1725	6957	3263	3783	5536
GAGTTGAGAACTACTGGCCTA	1801	1749	1549	1575	1938	2069	1611	1383	2006	2252	3862	4412	5209	5145	10813	5284	5557	8555
GAGCTGCTGGGGTGCAGGAG	1351	1504	584	566	752	1048	1086	930	1177	1407	1537	1764	2191	2107	8175	3801	4461	7057
GAAAAACAAGAATTCAAGAAG	1543	1509	217	168	415	378	624	566	588	849	726	734	936	1024	4730	2166	2500	3327
GGCTTCCTGGAGGGAGGGAG	1490	1377	1185	1039	1629	1499	331	284	529	607	3073	3487	4512	4136	3523	1643	2397	3856
GGGATCTTAGGCCTGGAATG	1579	1600	672	725	1034	958	1273	1110	1240	1462	1549	1897	2224	2308	10100	4400	5126	8230
GCAGATGCAGAAGGCCAGGCA	1168	1137	280	285	461	396	754	675	985	1112	686	835	991	847	6356	3079	3538	5225
GGGTGAGAGGCACTGGCAAA	1493	1758	873	808	1128	1037	1404	1332	1639	2094	2344	2648	3074	2937	10659	5020	5517	8669
GGGGCCGTGCGCGGTGGTTG	1278	1349	2183	1891	2755	2884	1381	1260	1383	1879	5661	6473	7880	8458	10845	5080	6026	9525
GGGAGTGGAAGGAAGGAAAT	1400	1445	723	722	962	1102	908	860	1008	1117	2022	2164	2720	2712	7260	3314	4339	6692
GAGGCTGCTGCAGGAGAGGG	1351	1380	808	736	1078	1199	1113	1055	1279	1551	2307	2166	3170	2896	8138	3598	4196	6528
GCGGGGGGCGGAGGCTGCTG	1357	1402	1293	1170	1732	1718	1171	1055	1439	1831	3401	3600	4880	4877	8665	3917	4735	7049
GTCCTGTGAGGCCTCCCTTCC	1162	1116	1685	1635	2221	2369	1092	957	1577	1375	3846	4382	5329	5183	7327	3326	3884	6049
GCACTTGTGTAGGATGAAGC	1461	1357	374	431	612	561	849	832	1049	1191	1100	1182	1383	1411	6874	3075	3140	5110
GATTTTGGGGGGTTGGGGTGA	1601	1495	1732	1661	2140	2264	1522	1321	1620	1977	4767	5307	6784	6424	11469	5253	5775	8568
GAGTCAGGGGGCCGTGCGCGG	1123	964	836	784	1082	1165	726	610	720	1003	2207	2747	3203	3001	6502	3094	3334	5449
GTTACTTATCTTTAAAAAAAA	1967	1977	84	57	152	128	201	187	236	270	200	188	265	194	1636	852	882	1173
GCAGTGTGCTGCAGGCTGCAC	1550	1298	1120	1163	1496	1597	1204	1048	1332	1698	3155	3431	3647	4086	7996	3614	4360	6597
GCAGGTGTGGCTGGTGAAAG	1791	1637	547	496	827	824	947	905	1168	1549	1290	1411	1858	1806	7444	3498	4296	6335
GTTTCTTGCTTCATCCTCTCA	1650	1583	1488	1388	1913	1897	941	917	1338	1372	3821	4444	5235	5297	7257	3215	3859	5287
GAGGCCAGTAGTTCTCAACTT	1488	1458	831	800	1073	1112	1469	1384	1611	2275	2139	2352	3099	2983	9945	4743	5150	8179
GTTGAGTTTCTACTCTGTGAC	1274	1120	461	370	636	689	839	712	894	880	1176	1274	1298	1526	6231	2738	3223	5113
GAAAATTACTTTAAAAGCAAA	1195	1246	73	124	112	165	316	262	324	290	238	312	267	316	2330	1115	1289	1646
GATGATTCTAATGGGCAACCA	1827	1849	554	535	879	807	1327	1087	1373	1500	1681	1713	2181	2111	9574	4184	4785	7503
GTATTCTGCATTTTCAGCTG	1909	1755	677	623	918	1071	1403	1135	1349	1998	2008	2360	2723	2774	9997	4146	4707	7515
GATGCAGAAGGCCAGGCATGG	1328	1332	586	563	804	778	1126	956	1195	1722	1527	1817	2011	2008	9300	4025	4505	6635
GAGGGAGTGGAAGGAAGGAAA	1598	1366	283	307	487	499	438	392	537	476	1042	1112	1666	1395	4412	2082	2641	3980
GAAAAAAAAAAAGTATATGTG	155	148	27	24	40	23	41	46	66	75	55	60	41	87	380	206	250	366
GTTCTGCATCTGTGATCATCA	1735	1694	297	257	408	441	945	776	1150	1192	744	901	1128	1336	6875	3185	3691	5673
GTCACTCTACGTATGTGCACG	1446	1333	287	276	411	499	1342	1046	1397	1562	924	868	1038	1148	8200	3794	4178	7110
GCGAGTCGAATTCCCAACTG	1413	1498	728	642	940	803	1282	1067	1259	1899	1979	2221	2746	2543	9584	4373	5101	7536
GCGAGTCGAATTCCCAACTGA	1362	1377	280	295	448	446	839	710	687	938	900	1012	1208	1279	6768	3070	3497	4518
GTACACAACTAACTGGGCGC	1127	1135	259	323	350	414	670	590	671	860	897	1077	1276	1259	6069	2657	3263	4539
GTAAAGGGGACTCACCACGC	1719	1453	1487	1368	1966	2020	1173	1090	1325	1493	4024	4277	5182	5441	8986	4163	4573	6834
GTCGTACCGGTAACTTTTACA	746	777	161	152	275	221	456	449	544	677	369	409	539	606	3363	1521	1677	2642
GAGCGCTCTAGACAGTACTAT	1517	1641	444	420	713	745	1333	1263	1642	1738	1246	1574	1579	1778	9685	4386	5012	7972
GTACTAGCGCGGCAGCACACA	1532	1594	595	501	871	836	1357	1099	1251	1875	1657	1797	2356	2024	9301	4317	4679	7418
GCATCTCGCCACACGGAGCT	1288	1347	548	583	793	882	987	984	1249	1518	1509	1745	2226	2065	7664	3627	4138	6227
GACAAACCGAGGGGGGGTCTA	1063	1065	711	740	982	1078	1005	901	1241	1322	2192	2435	3030	2569	7963	3643	3817	6273
GTAGGACACACGAGTTATGCG	1231	1327	392	399	641	501	827	754	899	1091	1022	1043	1476	1299	7149	3225	3711	5485
GAAAATCCTTAGACCCCCCCT	1163	1189	694	624	977	955	1190	1050	1341	1332	2025	2201	2762	2720	9491	4233	4809	6853
GCAAACATGGGTGCGCAACG	1383	1433	393	427	528	651	1144	914	1086	1457	1042	1171	1334	1328	8110	3862	4363	7173
GAGGACACACGAGTTATGCGG	1560	1638	529	597	886	987	1117	1065	1276	1454	1766	2014	2018	2369	8914	4080	4778	6989
GACCCAATGACGTCTTGAAGG	1527	1554	384	395	549	603	965	915	1163	1585	1120	1203	1500	1437	7750	3772	4089	6113
GATAACTAAGGCGTCTTCACG	1391	1485	625	525	805	845	1079	1060	1340	1705	1460	2122	2359	2314	8452	3927	4126	6514
GTAAAAGTTACCGGTACGATA	1466	1287	406	352	717	615	763	631	973	891	1061	1309	1310	1454	5675	2468	2846	4058
GCATCGTTATACTGGGAGCA	1289	1289	508	488	663	708	959	893	1183	1331	1257	1457	1592	1740	7724	3232	3995	5802
GACCGACTTACCTTTTGGAA	1842	1921	499	442	716	754	1113	1063	1309	1765	1357	1409	1732	1723	8897	4213	4668	6430
GCGGGCGCGCCAGGAAAAAG	1234	1169	369	348	575	605	789	694	1027	1182	1071	1101	1605	1571	5914	2760	3488	5301
GGACCGACTTACCTTTTGGA	1908	1743	518	484	769	752	955	1035	1078	1640	1557	1894	2135	2272	7875	3595	4126	6566
GCAGCGCTCTAGACAGTACTA	1244	1314	392	317	562	454	934	683	869	1230	1082	1016	1453	1314	6636	2803	3540	5233
GTAAAAGTTACCGGTACGAT	1499	1476	793	715	1184	966	1455	1164	1357	2014	2156	2454	2867	2949	9348	4233	4692	7246
GTGCTTCATGCCGAGTCCTTG	1431	1456	2650	2428	3413	3559	1756	1475	1721	2424	6411	7197	8871	8925	11479	5263	5962	9408
GAACGTAGCCTCTGACCCCTA	1823	1813	849	751	1079	1068	1438	1303	1553	1824	2358	2643	2817	3228	11149	5091	5872	8677
GACATAGGAATAACGACCAC	1429	1279	433	358	561	583	874	737	989	1077	1296	1236	1700	1639	6553	3013	3515	4949
GCCGATGAGAATTGGGTGCTA	1234	1345	1133	1037	1559	1472	1132	1072	1395	1438	2843	3228	4044	3841	8971	3927	4846	6969
GAGCACTAAGTTAAGCTTGCC	1429	1433	600	686	936	950	1041	847	1116	1406	1783	2188	2659	2614	7839	3674	4079	5874
GACAAGAACGGGCAGACCATT	1418	1216	798	840	1124	1250	1165	1004	1189	1674	2611	3035	3683	3719	7978	3807	4478	6691
GAGCACGGAACACCTGAAAC	1223	1217	405	345	594	505	807	770	769	955	1099	1484	1647	1640	6639	2701	3596	4722
GGTGCACACTCTCCTCCTAT	1874	1977	1091	914	1473	1347	1784	1418	1927	2050	3158	3263	4001	3750	12358	5377	6161	9252
GTTCTAGCATGGTGCCGACC	1526	1379	661	592	868	843	1217	887	1277	1538	1721	2142	2504	2222	8393	3973	4778	6821
GCTAACTGGGCGCCGGAACAC	1061	961	447	421	730	565	750	741	816	1037	1350	1605	1833	1868	6396	2692	3213	5141
GTGGTGATTGCGGGTATGGAT	2099	1934	782	641	1106	1095	1420	1158	1542	1782	2279	2647	2763	3048	11268	4915	5780	9017
GCAGCTTCTCGACGGAGGTAT	1585	1460	545	517	814	812	1153	1149	1440	1794	1663	1747	1960	1770	9067	4308	4807	7235
GTAAGGCCTGCGCGTGTTATA	1436	1301	1698	1625	2267	2152	1386	1119	1687	1847	4237	4717	5707	5561	9128	4334	4897	7644
GATCGTCATGAGCCGGCTCCC	1213	1218	1016	1007	1423	1525	1133	1060	1162	1645	2799	3018	3688	3465	8664	4146	4366	7124
GTATACTCACGGTGGGTTCTT	1661	1582	2543	2474	3356	3567	1579	1344	1586	2034	6489	6847	9180	8806	10797	4998	5840	8814
GCTGAGGACCGACTTACCTTT	1624	1709	1251	1125	1833	1684	1595	1453	1853	2223	3126	3663	4703	4405	11241	5201	5516	8806
GAATTAGTCAGTCCCTCTTT	2009	1973	1143	1008	1466	1327	1910	1700	1851	2567	2901	3356	3824	3909	13049	5990	6890	10374
GACGCTCACCTGTTTCAGATA	1182	1043	344	315	419	484	766	723	787	917	968	1112	1163	1094	6091	2681	2955	4501
GCGATTCTGAGAAAGGCTCAC	1006	985	308	344	495	479	710	675	755	1043	896	1052	1272	1386	5475	2328	2980	4066
GCGGGCCTTCACATACACAG	1684	1608	461	443	634	743	808	686	863	934	1392	1523	1830	1961	6081	2656	3326	4449
GTCAGGGAAACCCCCCATCG	1122	1049	1099	1014	1498	1513	965	908	1060	1468	2858	3314	4471	3765	7391	3494	4016	6423
GTAACATTACGTGGTACCTAG	1502	1684	314	304	440	425	830	693	909	1375	886	954	1330	1240	6092	2852	3243	4653
GAAGGTTCAATCAGACAGCA	2023	1941	611	482	751	961	1316	1032	1249	1788	1568	1884	2207	2420	8520	3907	4620	6963
GAGTAATGACTCACACTCGA	1336	1270	278	342	443	528	513	417	547	621	848	1165	1390	1195	3605	1765	1968	3098
GCCTGTCTGAAGCTTCAACG	1552	1402	437	439	654	674	1154	1016	1268	1537	1311	1372	1600	2070	8217	3879	4320	6222
GATAAAGGGCAGCATTTGGCG	1268	1234	731	612	965	914	1132	893	1282	1532	1888	2254	2372	2764	8150	3677	4073	6138
GCTCTAACTTGGCCATGCCG	1495	1459	553	529	868	833	868	720	950	1091	1626	1759	2122	1986	7190	3067	3472	5771
GATGCAGAGTAGTGACGTGCC	1421	1293	1321	1286	1818	1659	945	829	872	1679	3692	4091	5195	4682	8682	4033	4549	7043
GACCGCGTGCGGAAGGCTCTG	1172	1072	441	426	807	770	988	899	941	1368	1502	1567	2097	2265	6920	3142	3836	6075
GTAAAGTGGGCGACTCAGGCA	1529	1573	667	546	852	944	1136	1052	1402	1753	1735	1983	2544	2335	8760	4023	4845	7011
GAAACTTTGCGGTCCCACGTG	1558	1415	926	899	1390	1314	1241	1214	1434	1558	2680	3007	3392	3429	9983	4480	4742	8155
GAAGTTGCGAATGCCTCACCC	1669	1507	948	915	1393	1410	1362	1113	1414	1676	3077	3297	3762	4184	10283	4511	5024	8568
GTCCTCGACCTCTGGAAAGG	1332	1245	225	253	368	358	887	798	1184	1305	687	803	901	1008	6566	2812	3397	5344
GAAGGTCTGGACCCCTTGCG	1309	1328	2013	1836	2617	2556	1260	1131	1328	1677	4847	5194	7130	6071	9301	4162	5027	7587
GTACTTGGTTTTGTACGCTAG	1583	1574	622	583	845	917	1171	1111	1388	1367	1528	1807	2083	2012	8519	3917	4598	6638
GAGACCACGGGAAGGACGTCT	1509	1413	1821	1619	2331	2299	1265	1132	1256	1739	4313	4882	6491	6715	9472	4298	5076	7345
GTATCTTATGGACATCACTAG	1623	1459	396	359	536	594	713	639	723	949	966	1257	1473	1556	5836	2642	3126	5184
GTGTCCCGAAGAATGTGCAGC	1933	1787	962	812	1207	1353	1257	1139	1365	1613	2576	2715	3525	3223	9411	4406	4714	7986
GTCCACCTCTTTCAAATCGGA	1289	1424	106	88	183	185	532	497	572	873	288	288	479	399	4206	1840	2105	3346
GTTGGAATGGCCCTATCGTAC	1803	1713	1452	1361	1873	1978	1173	1128	1376	1966	3836	4263	5285	5249	9258	4117	4795	6884
GTACTATGGGTAGTATCTGT	1779	1668	598	563	912	738	1250	1192	1510	1778	1500	1808	2163	2223	9465	4474	4858	7620
GTTCCCAGTTTACGAACATGT	1686	1678	305	241	416	361	807	617	805	1132	677	666	1006	717	5431	2388	3109	4205
GCATCGAAATTGAGCCACACC	1411	1376	267	306	442	545	719	712	879	1071	748	953	1011	1124	6139	2691	3209	4544
GATGGTACGATGTGTATGGGC	1866	1854	715	596	881	1021	1181	1135	1421	1677	2141	2194	2811	2640	9970	4719	5168	7759
GCGCAGGCCTTATTACACACT	1271	1149	589	552	762	826	1153	888	1081	1666	1497	1845	2007	1941	7743	3372	4163	6036
GAGTTCCGTACTCTGGAGCC	1408	1262	1204	1197	1479	1435	715	595	597	1010	4131	4623	5184	5862	7372	3308	3884	6233
GCGTACCAGCCCCTGTGAGAA	1202	1099	367	287	468	562	801	759	859	1022	948	1141	1393	1543	6424	2997	3192	5314
GTTTAATGGGGATGGCCTAC	1666	1589	780	761	1004	1095	1171	1113	1291	1494	2289	2519	2744	2739	8613	3866	4706	6993
GTAGCCATGGGCCACAATTGT	1592	1560	869	898	1154	1114	1601	1326	1568	1871	2433	2857	3563	3323	10915	4744	5648	8687
GATTGCTCCGCAATTTCTTGG	1302	1290	465	414	678	637	971	863	952	1248	1287	1385	1836	1756	6651	3472	3462	5967
GATATGGGCGTTAAAGGTCC	1257	1217	1610	1548	2023	2148	997	880	1246	1704	4890	5303	6999	6791	9325	4312	4978	7138
GCGAGGCTTCTAGCCCTTGCC	974	965	1381	1340	2022	2082	866	776	1030	1276	3389	3957	4924	4718	6871	3049	3432	5600
GAGTCTTACAAATCTATGTA	1525	1617	453	403	568	602	1191	989	1197	1751	1317	1634	1314	1832	8540	3565	4440	6389
GACACACCGTCTGAGCTGCAC	1985	1621	851	700	1165	1008	1287	1131	1487	1842	2096	2440	2772	2724	9138	4373	5001	7137
GTGCCCTCAGGTTAATAGGCA	1373	1339	453	422	654	645	999	958	1149	1229	1052	1403	1409	1513	8038	3604	4072	5805
GTTGGGAATTCGACTCGCCT	1907	1786	1336	1243	1684	1886	764	797	747	990	3562	4275	4858	4968	7072	3225	3677	5351
GTCGTCATGAGCCGGCTCCCT	829	731	358	315	462	485	866	663	735	1237	1230	1447	1647	1472	8607	3595	4045	6186
GCAGACGTCCTTCCCGTGGTC	1188	1152	1115	900	1267	1323	999	885	996	1391	3279	4225	4466	4866	9525	4240	4997	7423
GTTGCTGCAAATACTCGGAAT	2029	1828	588	531	876	976	1350	1242	1603	1933	1547	1858	2182	1989	10095	4708	5267	8181
GATTGGGTTGGCGGGTCCATC	1456	1418	2247	2041	2999	2779	1526	1307	1650	1781	5512	6329	7598	7945	10176	4727	5582	7986
GACATGGGTGCGCAACGAGGC	1203	1310	432	433	580	608	748	670	738	1056	1367	1499	1932	1694	6353	2952	3231	5605
GTTTAGAGGACGAAGCATTAC	1790	1540	639	533	848	896	1154	1020	1243	1577	1619	1687	2163	1893	8182	3558	4777	6936
GCCTATAAGCGGGCATACAAC	1461	1224	333	327	486	481	761	682	822	1105	954	995	1276	1204	5580	2524	2975	4351
GCGGCGGGAAACAAGTGTTAC	1283	1040	782	804	1003	982	903	924	1200	1352	2065	2453	2771	2776	7553	3294	3834	5969
GTGGCCCTTTCGGCAATGTTT	1653	1632	915	837	1306	1402	1442	1266	1687	2371	2612	2894	3389	4024	9800	4592	5472	7576
GAATTCGTGTACTAGGTGTTC	1966	1628	3098	2572	3951	3866	1637	1563	2046	2069	6664	7501	9488	8650	10824	5433	6152	8822
GGCATTGCTCCGCAATTTCT	1254	1202	736	618	989	997	890	736	876	1015	2117	2352	2850	2959	5473	2618	2996	4519
GTCTGCAGTCGTAAGTGTTTT	1132	1041	791	778	1119	1161	999	953	963	1380	3261	3511	4064	4030	11804	4928	5611	9130
GTATAAGCGGGCATACAACAG	1570	1533	595	567	892	845	1122	882	1322	1427	1756	1975	2266	2221	8497	3544	4083	6372
GACGCATCTCCAGCCTCACGT	1159	1009	403	388	529	527	644	590	541	965	921	1089	1393	1340	4896	2338	2725	3995
GTTCAAATGAGACACCGCGTG	1765	1620	661	581	945	804	1519	1259	1605	2690	1896	2059	2222	2357	11037	5015	5997	8613
GGACACACGAGTTATGCGGG	1401	1349	384	359	577	450	1223	1114	1425	1695	1009	1048	1265	1319	9517	4243	5017	7674
GTTATTTAACGAGGTCCACAG	1640	1329	1262	1194	1653	1620	967	799	1126	1246	3199	3801	4188	4553	6445	2936	3373	5305
GTGACCCCTAACGCAACCTGT	2079	1976	609	549	778	863	1290	1163	1569	1671	1588	1934	2204	2083	9299	4295	4929	7724
GGTACCATCCGATTTGAAAG	1664	1780	364	318	504	529	856	770	979	1055	1032	1108	1406	1288	6309	2678	3381	4858
GTTGGGGCTCTGGATACCGTG	1613	1601	927	905	1212	1525	1493	1347	1458	2228	2785	2925	3778	3554	11152	5087	5886	8747
GATTGCGGGTATGGATTGGAA	1778	1778	657	613	1032	1021	1344	1124	1392	1640	1748	1953	2576	2011	9388	4119	4859	7511
GCTATAAGCGGGCATACAACA	1451	1352	701	670	916	1095	805	613	775	856	1689	2024	2317	2342	5461	2441	2603	3785
GAAACAAGCGAGCCTCTGGT	1678	1614	709	621	891	894	1215	1077	1340	1772	1628	2169	2426	2665	9106	4116	4648	6718
GCACTTACGACTGCAGATAGG	1474	1388	383	348	580	590	985	814	1201	1125	1088	1274	1563	1374	7491	3610	3701	5969
GTTCAAACCGGGACACATGCG	1317	1390	561	531	812	882	1138	1137	1525	1478	1505	1662	2087	1965	8413	3963	4437	7016
GTCGCCACACGGAGCTTGGAG	1291	1322	291	231	411	411	1088	980	1243	1592	933	1101	1280	1347	8681	3829	4557	7108
GTCTATCGTAAACACAGCGAA	1293	1462	165	154	259	308	813	673	822	938	426	501	561	537	5784	2655	2950	4959
GACACTTACGACTGCAGATAG	1741	1882	617	569	792	833	1515	1280	1403	1787	1660	1941	2142	2354	10741	4627	5340	8352
GACCCCTGCCTATTAACCTGA	1779	1629	404	426	702	700	942	808	1049	1101	1473	1765	2003	2223	7296	3272	3780	5484
GTCTAGCCGTGTCATGAAATG	1324	1334	739	758	1017	1253	1453	1196	1322	1751	2134	2483	2727	2784	9559	4527	5211	7542
GCAGTTCCATATAACACGCGC	1121	1071	110	97	178	200	322	204	225	490	191	355	298	277	2156	941	1213	1746
GACCCATGTCAGTTATTATG	1502	1441	362	375	490	659	1117	988	1181	1607	1110	1255	1644	1509	7832	3723	4298	6537
GTTTACTATGACGACTGTGAC	1781	1473	508	437	734	696	1034	842	1048	1136	1417	1725	1776	1860	7740	3310	3852	6102
GTTCGTGACTACTTATCTCCC	1561	1367	1093	1123	1431	1512	1219	991	1219	1890	2652	3030	3643	3775	8068	3774	4270	6494
GAGCCCTTCCAAAAGGTAAGT	1159	1175	715	797	1032	1036	1167	1028	1371	1744	2190	2456	2854	2940	8402	3665	4318	6599
GGGAACTGCATCGTTATACT	1839	1679	506	537	797	813	1239	1038	1398	2092	1488	1595	1879	2079	8417	3932	4302	6660
GCCCGCCTCCCCTAGTTGGA	1343	1401	579	485	776	807	983	885	1136	1215	1539	1830	2204	2351	8620	3935	4507	6903
GAATGAGACACCGCGTGCGGA	1350	1368	752	699	962	1134	1100	955	1185	1207	1767	2022	2403	2412	7489	3266	3642	5449
GTAACTGGGCGCCGGAACACC	1116	1003	394	407	658	622	852	634	893	1100	1433	1385	1917	1677	6396	2917	3331	4843
GCACGAGAGAGTCGACCTGCT	1491	1341	646	670	927	931	1029	1010	1226	1358	1993	2154	2242	2421	8124	3739	3913	6581
GTGACGTCATCTGCTGTGCAC	1652	1523	580	606	841	924	1147	1076	1272	1759	1922	2161	2475	2355	8526	3860	4250	6761
GTCTTCACCTAGTGTGTAATA	1423	1437	207	223	311	309	1208	931	1114	1390	500	645	786	666	7966	3383	3973	6265
GCACGTTTAGCCACAAATGGA	1638	1476	388	353	539	659	987	854	1108	1358	1011	1424	1376	1526	7227	3421	3737	5737
GAGAATTCCCCGCATGTGTCC	1676	1677	705	641	900	945	1364	1192	1522	1862	1778	1871	2587	2258	10556	4917	5754	8507
GTAAACTGAAATTCGTGTACT	1453	1457	455	446	706	674	1141	964	1346	1633	1208	1437	1583	1715	8380	3814	4506	6524
GTAATAAGGCATTGGGTTGGC	1926	1693	965	901	1291	1215	1309	1208	1436	1670	2434	2755	3405	3257	9706	4234	4599	7102
GCAAACCCACAAGCGACTGCC	1527	1356	824	710	978	1207	973	901	1150	1407	1995	2171	2937	2521	7995	3407	3869	6276
GACCCAATGAGAATGCCTTGC	1486	1489	492	464	676	691	1110	887	1251	1725	1450	1599	1865	1633	8881	4022	4308	7416
GTGTGCTGCCGCGCTAGTAA	1632	1560	412	419	583	645	1166	1086	1182	1715	1170	1320	1834	1600	8677	3893	4252	6558
GTGGTTCATCGCGAAGCAGAT	1587	1667	449	365	588	579	1098	916	1246	1167	1311	1392	1593	1370	8246	3575	4136	6218
GCACGCTGTTGTTGGCTCATG	1568	1600	647	656	938	1042	1475	1359	1761	1764	1874	2103	2676	2523	10541	4956	5321	8623
GTAGGCCAAGTGCAACTGGTC	1272	1321	682	646	1028	995	980	851	1117	1348	2278	2582	2787	3383	8534	3973	4722	7100
GTAACTGGGCCTTTTATGGCT	1510	1512	728	672	964	980	1096	1000	1158	1802	1809	2291	2459	2820	8222	3985	4207	6605
GACAAACGGTCAGAAGCTTAC	1365	1256	228	233	385	441	565	538	690	800	715	758	1102	909	4460	2103	2274	3439
GATTCGTGTACTAGGTGTTCT	1630	1589	1683	1506	2186	2138	1670	1285	1596	2057	3968	4744	5956	5779	10512	4872	6116	8343
GCGGAGCTTGGAGTGGTTCTA	1216	1156	981	1039	1408	1557	977	910	1183	1504	3587	4145	5043	5352	8895	3969	5116	7545
GCATAAACGTGTGTGATCTC	1472	1421	582	588	828	843	1226	1009	1210	1525	1706	1764	2303	2223	8820	3721	4385	6363
GATCCCAGCATGCGATGTGCC	1664	1551	1219	1111	1556	1397	1191	1189	1406	1473	3224	3650	4112	4339	9243	4207	4956	7324
GCGTCTAGTGATCCCCAAATC	660	511	179	219	275	227	463	339	384	522	664	655	922	794	3046	1300	1607	2478
GCGAGTTATGCGGGGGGCGGC	844	762	956	811	1097	1176	617	584	632	835	2916	3169	3746	4093	6168	2556	3202	4639
GTTGCTCAACGTATTTTACTA	1404	1376	292	263	399	459	692	586	585	810	722	932	873	1024	5673	2666	2975	4218
GCAGCAGATATGGGCGTTAA	1082	1094	305	301	401	420	780	699	821	912	1130	1205	1453	1347	7716	3422	4091	5881
GAATTCTATTACAATCGGTC	1356	1351	191	204	331	291	465	420	519	569	719	962	921	949	4457	1945	2058	3550
GAGGGAACTGCATCGTTATAC	1415	1270	486	458	761	644	1052	891	962	1281	1343	1602	1895	2015	7095	3270	3858	5579
GGAACACCTCCTCTCTTAAC	1511	1551	368	331	526	616	761	655	1250	994	1210	1225	1523	1503	5073	2424	2611	4275
GCCGCTTTTCATTGAAGGAAC	565	592	79	83	141	133	227	186	228	346	555	702	765	771	4333	2042	2163	3169
GAAAGCTAGCTGTCCCTGATC	1891	1945	935	865	1248	1172	1703	1504	1986	2212	2404	2742	3107	3605	12202	5410	6494	10013
GTGCCCATTATTATTTGATC	1510	1450	369	318	538	582	1032	980	1389	1335	1152	1320	1520	1469	7838	3303	3883	6045
GCGACCCATGTCAGTTATTAT	978	1026	318	280	380	411	731	717	818	1422	881	969	1231	1191	5749	2663	3113	4634
GCATTCAGGTGGATCCGTTTT	1494	1415	2606	2355	3329	3740	1487	1367	1537	1816	7321	7996	9492	10372	13065	5861	6380	10328
GCTTGGACTGGCAGTCTTTAA	1485	1489	850	745	959	1163	1234	1061	1335	1361	2131	2524	3002	2909	8871	3932	4428	6971
GGGTCTAACACACAAACCAC	1482	1587	656	625	900	1033	725	657	835	877	1678	1959	2351	2321	5573	2611	2962	4466
GAGTGCAGCACATCTATGACC	1790	1659	449	419	652	650	878	724	996	1247	1232	1434	1525	1372	6593	3094	3613	5107
GCAAACGGTCAGAAGCTTACA	1329	1283	347	327	470	504	913	795	1105	1179	842	1126	1133	1327	6769	2926	3700	5203
GTACAAAAGGTGAACATCCT	1485	1464	1572	1521	2093	2154	940	801	971	1182	3701	4295	5247	5063	7506	3191	3848	5953
GTGCTCAACGTATTTTACTAA	1424	1410	241	218	346	400	623	524	706	881	620	614	962	785	4906	2099	2579	3771
GGGGAGATGTCCTCGACCTC	2022	1862	3182	3232	4079	4545	1855	1711	2247	2534	8332	9029	10682	11068	13861	6191	6947	11082
GTGCTAACTTGCAAGATCTAA	1408	1294	360	336	517	489	701	623	663	847	1165	1214	1329	1427	4681	2143	2444	3892
GCCCCACAAATCTTTAGTTGT	1226	1297	405	363	543	513	1281	974	1138	1557	958	1145	1464	1494	8639	3755	4616	6502
GCACAGTTAATGCTACTCAAT	1483	1408	237	227	268	412	780	687	905	1015	601	707	688	925	5748	2475	2809	4383
GATCGAAATTGAGCCACACCA	1873	1842	382	366	606	623	811	825	1026	1146	1189	1272	1402	1363	6630	3086	3385	5842
GCTACTGTTAATAACATTACG	1142	1209	240	250	293	351	510	527	790	908	571	687	764	760	3909	1742	2001	3140
GCTGGCGGGAGAGACCTACAG	1336	1204	693	678	954	1023	1084	899	1240	1399	2098	2160	3023	2805	7247	3410	4036	6199
GCCTTGACTATCTACCTGCA	1751	1632	696	589	958	990	1274	1055	1252	1686	1889	2145	2637	2818	8744	4042	4291	7046
GAAAATTCAGCTTCTCGACGG	1374	1392	538	485	796	746	955	811	1121	1303	1226	1514	1784	1923	7192	3263	3805	5679
GAACGACAGATCAATTTCCA	1964	1770	1322	1319	1781	1972	1045	877	1136	1371	3244	3681	4448	4519	7308	3083	3663	5192
GTGATTCACAACTCAGCTCGT	1620	1467	471	384	600	604	828	802	953	1040	1064	1382	1610	1558	6123	2983	3264	5115
GGAGGGTGCATCTCGCCACA	1543	1635	2457	2241	3026	3156	1653	1467	1809	2407	5516	6465	8353	7887	11764	4980	5992	9265
GTACGCATCTCCAGCCTCACG	1534	1491	521	558	844	824	1279	993	1241	1481	1552	1844	1979	1989	8617	3977	4368	6542
GTTCTAGACTATACTCACGGT	1600	1450	738	618	893	979	1266	1037	1090	1573	1795	1968	2178	2253	8406	3956	4092	7059
GTGTTGGGTCACCTTCCATAG	1641	1447	2258	2019	2862	2876	1357	1150	1352	1753	5248	6096	6705	7579	9542	4399	4748	7448
GATGTCCTCGACCTCTGGAA	2007	1938	1017	913	1217	1347	1492	1284	1773	1877	2691	3131	3840	3946	11099	5236	5719	9075
GTACCAGCTTCTCTCTAGGTG	1744	1645	1243	1265	1487	1627	1493	1334	1666	1781	3445	4054	4302	4796	10625	5059	5589	9015
GTGCTGCAAATACTCGGAATG	1822	1738	732	763	891	1010	1469	1273	1828	2176	1897	1953	2613	2293	10548	5086	5676	8647
GTACTGTGCTGTACAACCTCT	1922	1834	596	542	974	808	1531	1399	1647	2234	1695	2044	2519	2339	11143	4940	5936	8879
GAGGGTAGATGGCATCGACCC	1486	1341	1519	1478	2038	2152	1216	1035	1475	1760	3822	4458	4968	4876	9509	4300	4973	7145
GCACACGAGTTATGCGGGGGG	1055	982	771	693	981	1012	860	754	935	1164	2127	2203	2909	2572	6906	2906	3622	5192
GCCCTTGCTTACAGATTGCAT	1836	1689	612	669	950	917	1245	1153	1264	1550	1983	2252	2617	2795	8852	4076	4541	7337
GTCTTATGTGTTAAGCTCGA	1932	1748	233	203	372	365	949	837	1068	1359	748	920	879	919	6516	3116	3417	5149
GAATACGGTGGTCCAGAGCAC	1437	1253	1828	1740	2496	2564	1156	1009	1251	1699	4236	5193	5945	5789	8311	3992	4210	6568
GCTATTACAATCGGTCTGGGA	1539	1473	332	292	418	494	841	669	833	1070	915	853	1090	1021	6033	2632	2929	5037
GAACGGGCAGACCATTAGGC	1508	1472	691	666	954	1004	845	808	919	1065	2050	2324	2566	2768	7607	3323	4155	5464
GTTGATAATGAGGGAGCGCT	1396	1288	523	602	769	893	1077	907	1062	1552	1589	1709	2028	2171	7377	3455	3719	6259
GACCTCGTTAAATAAGAGAGT	1262	1171	307	270	426	482	835	760	917	1401	730	961	996	937	5933	2689	3130	4948
GAAACACTTACGACTGCAGAT	1792	1595	359	364	590	588	879	728	818	1222	925	908	1297	1251	5776	2559	3114	4131
GACACGTGTACTTCTGACCTA	1652	1541	1548	1453	1965	2021	1429	1204	1476	1702	4148	4910	5613	5489	10096	4474	5187	7725
GAATGTGATGTGGTCTTAAGC	1745	1522	508	484	726	694	1030	799	1099	1409	1445	1524	1779	1869	7783	3425	3959	6154
GTCTTACAGAGTTACAAGCGC	1356	1315	139	142	219	249	672	595	939	1036	462	449	602	560	5037	2262	2778	3799
GCTTTAAGTGAATGTAGGCCC	297	266	136	111	148	197	266	174	234	375	351	382	542	488	1655	799	1521	1257
GTGCTACTAAGATGTTACTAC	1587	1406	234	207	364	417	526	392	579	700	550	634	701	885	3724	1656	1868	2949
GTCGTCATAGTAAAAGTCCTA	946	944	322	299	465	469	625	558	683	836	1055	1280	1511	1545	5881	2924	3078	5028
GCGGCACCTGAGTCACACATC	1120	1166	604	563	808	851	963	785	984	1258	1647	1966	2364	2422	6907	3236	3986	5935
GTTAGTATAAATTGACAGGC	1932	1791	435	353	670	571	923	710	870	1279	1092	1211	1394	1510	7168	3227	3682	5706
GAAGGATATTTGGCTACATGC	1609	1534	405	340	560	682	808	661	715	1160	1028	1172	1388	1323	6012	2770	3549	4875
GAAGCTTCAACGCGGGCTGTC	1468	1278	777	756	948	1014	966	875	1151	1111	2280	2422	3027	2754	8214	3562	4685	6348
GGCTCTAAAGTGGGCGACTC	1272	1142	600	558	788	759	951	813	1131	1268	1805	1930	2456	2463	7222	3187	3436	5396
GCACCGTATTCTACTGCCTCC	1520	1393	475	349	559	594	984	800	1077	1254	1125	1336	1518	1758	6867	3266	3722	5750
GCATGGGTGCGCAACGAGGCT	1284	1214	1016	940	1179	1563	1128	1003	1228	1316	2495	3151	3425	3478	7689	3613	3880	6566
GTTTGCGGTCCCACGTGAGGC	1388	1238	946	904	1372	1329	981	971	1248	1367	2595	3153	3478	3867	7576	3408	3983	5965
GTGATGGAGCCGATGAGAATT	1928	1674	756	645	929	1051	1390	1203	1518	2019	2140	2348	2678	2659	11108	5325	5598	8704
GCTGTTCTAACGTGCAGATC	1622	1483	515	466	689	637	1275	1021	1354	1709	1189	1503	1733	1700	8855	3997	4696	7139
GAAAAAGCTTCCGCCTGATGG	1464	1385	893	869	1270	1116	1222	1111	1268	1548	2413	2735	3310	2936	9201	4084	4465	7272
GAAAACAGGACGATGTGCGGC	1237	1108	396	441	547	678	918	796	909	1164	1194	1105	1599	1498	6977	3196	3731	5490
GAAAACATCGACCGAAAGCGT	1536	1447	333	329	426	513	951	772	916	1015	970	988	1282	1179	6570	2952	3401	5223
GAAAATAGCAGTAAACTCAAC	1333	1102	186	147	348	288	368	318	404	602	444	421	539	801	2872	1338	1573	2323
GAAAATCGATGGGCTGAATCT	1674	1783	629	556	868	871	1421	1296	1780	2047	1576	1957	2042	2266	10218	4692	5253	8354
GAAAATTATCGGAAACGGTAG	1427	1280	446	423	563	525	983	920	988	1273	1260	1437	2056	1695	7562	3445	3943	5992
GAAACCCTATGCCCAAATGAG	1637	1556	464	407	684	652	1206	1016	1303	1782	1223	1458	1705	1812	8660	3992	4398	6808
GAAACCTAGCCCCAATACTTA	1700	1653	431	430	646	583	956	811	1106	1644	1205	1410	1568	1562	7602	3349	3974	5884
GAAACGAGATCGAGAAAGGTA	1658	1669	432	394	615	708	1152	1040	1291	1697	1111	1267	1470	1519	8219	3795	4422	6964
GAAACGGTACGACAGCGTGTG	1452	1527	1361	1383	1693	1884	1605	1407	1609	2280	3328	4068	4658	5160	11042	4841	5903	8450
GAAACTGTAGTGCAGGGTCAG	1529	1597	1002	950	1372	1392	1531	1342	1811	2147	2722	3043	3140	3560	10666	4800	5650	8710
GAAAGAAAGAGGAATAGTAGC	1380	1254	490	479	616	704	612	523	711	842	1291	1409	1701	1812	5053	2402	2591	4175
GAAAGACTTGCTCCAAAACAC	1382	1449	256	254	430	357	650	610	773	1047	790	800	875	702	4726	2181	2474	3677
GAAAGATATAGCAAATTATGG	1451	1458	239	221	372	333	663	570	923	794	630	694	808	917	4547	2267	2399	3762
GAAAGCGACGTAGGCATACTT	1369	1233	508	511	767	901	1061	913	1194	1320	1761	1862	2397	2025	7872	3605	4258	6567
GAAATAATATGCATCTCTCGA	1650	1635	288	202	383	335	616	542	612	764	702	652	838	681	4430	2087	2330	3737
GAAATACAAGCTATAGCGATA	1513	1471	210	219	409	433	675	663	695	883	553	787	791	829	5431	2321	3045	4230
GAAATGCACAGATCGCTGATC	1917	1780	666	588	945	1102	1377	1100	1397	1792	1843	2303	2707	2980	10178	4383	4993	7493
GAAATTGGCTTTCGTTCGTGC	1470	1481	943	844	1120	1195	1033	887	1104	1367	2467	2840	3439	3337	8474	3676	4321	6377
GAACAGGAAACGTGACTAAAG	1350	1420	293	253	478	448	915	736	771	1132	846	1018	1193	1184	6191	2871	3185	5095
GAACATCTCGTTAGGGGTATC	1495	1369	497	546	828	862	1181	975	1223	1491	1612	1665	2150	2296	8791	3756	4180	6945
GAACCACGGCATTGAGAGGTG	1247	1353	912	922	1343	1301	1405	1160	1554	1920	2393	3017	3410	3406	10176	4876	5436	8277
GAACGCGAGTCCGGTGGCTAG	1204	1257	1260	1253	1619	1668	896	825	973	1368	2849	3468	4119	4233	6890	3164	3756	5623
GAACGCTGTCGTACGTGTATA	555	578	209	179	290	324	552	442	497	743	683	722	906	923	3577	1757	1920	3191
GAACGTGCTGACGATGCGGGC	1266	1122	472	465	566	647	665	573	789	1029	1832	1974	2362	2573	6770	3149	3360	5075
GAACTACAAGTAAAAGTATCG	1292	1271	287	291	404	431	672	584	732	864	734	897	1046	962	4587	2040	2489	3481
GAACTAGAATAGGCGGGCTTG	1370	1351	959	932	1260	1336	1256	1040	1328	1896	2738	2993	3466	3480	8637	3917	4691	7290
GAACTAGCCCGAGCAGCTTCG	1115	1149	777	690	1088	1226	1132	869	1041	1341	2181	2457	2881	3078	7155	3344	3834	5720
GAAGAAGAATTGGGGATGATG	1701	1703	617	507	771	760	1473	1178	1321	2082	1525	1791	1895	2289	10122	4609	5343	8098
GAAGAAGGGCCGTACCCGAAA	1480	1501	458	453	733	646	1094	965	1177	1816	1293	1522	1890	1842	7460	3679	4043	6240
GAAGAATTAGGCACGGTTACT	1608	1329	664	578	885	937	1134	1081	1143	1446	1773	2024	2400	2578	8419	3734	4453	6616
GAAGAGATCACATCTAGGCCA	1718	1689	576	588	705	818	1049	1004	1065	1313	1398	1505	2075	2069	8322	4107	4662	6789
GAAGAGCGAATCGATTTCGTG	1381	1361	1809	1665	2328	2523	1387	1259	1530	1526	4376	5369	6006	6131	9797	4693	5018	8115
GAAGAGTAGTAGACGCCCGGG	1277	1200	654	578	994	900	1131	1087	1288	1516	1707	2121	2106	2340	8443	3847	4638	6815
GAAGCACTAGTCCGTATGATG	1738	1653	505	564	731	771	1384	1155	1437	1936	1686	1812	2169	2026	9853	4719	5242	8509
GAAGCCATTGTATAACTCCAG	1498	1322	705	644	856	978	1216	1037	1171	1564	1722	1912	2532	2436	7663	3377	4070	6343
GAAGCGGGCACACATGACAAG	1448	1464	431	452	563	713	1200	1017	1179	1538	1336	1561	1678	1848	8799	4048	4656	7210
GAAGGACTGGAATATGGAGAG	1603	1668	629	567	907	820	1195	1010	1299	1586	1696	1939	1909	2490	9770	4335	4980	7625
GAAGGCAATTTACTGGATCCT	1760	1489	992	897	1362	1305	1400	1194	1461	1933	2675	2977	3505	3384	9207	4506	4700	7531
GAAGGCGCGCGAATGTGGCAG	1436	1478	733	711	1039	1154	1450	1202	1510	2024	2415	2635	3297	3191	10456	5146	5287	8171
GAAGGGCGTGCCCTGCGTTGT	1595	1447	2624	2542	3415	3759	1491	1297	1470	2452	6160	6618	8752	8165	9340	4576	4955	7728
GAAGTGACAGATGGGCAGGCG	1507	1411	894	830	1057	1340	1400	1131	1454	2144	2555	2895	3290	3389	9451	4289	4758	7590
GAAGTGACGGTGTCATGCGGG	1647	1558	1324	1328	1799	1967	1409	1278	1419	2030	3621	3946	5005	4693	9800	4610	5247	7757
GAAGTGTGTGCATAGCAGGGT	1724	1608	821	653	1030	1064	1447	1474	1612	2119	1939	2198	2728	2569	10579	4860	5483	8218
GAATATTTGGCTCGGCTGCGC	1296	998	506	406	589	731	937	703	963	1124	1372	1592	1693	1990	6199	2810	3190	4585
GAATCGACTCGAACTTCGTGT	1600	1629	964	904	1277	1406	1325	1180	1456	1716	2691	3093	3640	3801	9879	4275	5289	7963
GAATCGCAGGTATCCCAGAGC	1431	1334	448	418	610	612	797	593	776	947	1150	1252	1602	1628	5257	2779	2703	4800
GAATCTTACTCGTCCTCCTTG	1635	1718	1431	1379	1964	1917	1760	1434	1777	2240	3978	4519	5280	4923	12241	5416	6354	9297
GAATGCGAGTGTATCCGCAGT	1677	1648	2572	2469	3321	3435	1638	1363	1561	2405	6252	6982	8720	7874	11393	5131	5826	9415
GAATGGGTTGCCGGGAGTAAA	1567	1598	699	692	998	922	1291	1089	1488	2090	1877	1853	2801	2343	9818	4692	4909	8140
GAATTTAAGCTTCGTAACTGG	1528	1464	313	367	481	530	964	890	847	1231	918	1088	1078	1354	7000	2922	3197	4935
GAATTTATCGTCAACATTAAT	1380	1484	141	170	268	372	478	435	585	675	583	504	592	820	3682	1642	2132	3011
GACAAAAAACTACGGTGATTA	1212	1105	915	904	1352	1263	1008	939	1143	1240	2426	2438	3063	3023	7015	3037	3316	5394
GACAAAATGCCGTGCGTCAAT	1502	1368	406	385	576	674	1032	919	1139	1343	1284	1378	1814	1823	8032	3633	4002	6346
GACAAACGACCTTGAGCAGGG	1484	1532	447	368	574	610	985	904	1241	1291	1273	1628	1584	1633	7578	3505	4408	6223
GACAAAGATCGCATGGCATAC	1498	1537	491	474	696	623	1198	961	1216	1765	1185	1674	1599	1871	8354	3813	4275	6439
GACACCCATTCTCATAACGGA	1301	1333	297	274	416	424	761	544	749	870	725	902	1076	1129	5165	2251	2782	3973
GACACCGAAGCACCTGTACGT	1262	1082	406	458	443	708	881	780	1074	1102	1334	1339	1693	1588	6764	3164	3540	4985
GACAGCCCTCACGAGCCCGAA	1547	1404	671	611	869	941	1004	976	1271	1530	1972	2067	2720	2504	8804	3877	4699	6504
GACAGCGCTCTCGTGTACTAT	1675	1615	706	622	1048	979	1585	1384	1550	2245	1717	2200	2397	2281	11043	4953	5437	8759
GACAGGTTCTTATTCATTGAC	1688	1577	428	423	625	613	955	799	851	1200	1181	1596	1805	1663	7239	3441	3741	6117
GACATACCCCCCTGGTTCAGA	1512	1353	327	298	505	480	872	690	973	1288	1081	1261	1402	1393	6207	3024	3104	5416
GACATAGTCGACGGCTCGATT	1077	1056	519	471	736	670	1001	837	1063	1445	1492	1596	1875	2046	6435	3035	3388	5298
GACCACTAATGAGATTCTTGT	1818	1694	291	258	393	413	915	706	969	1071	860	987	1265	1112	5441	2738	3124	4578
GACCCAATGTGGCGGAGCCGA	1580	1584	851	730	1061	1066	1351	1291	1410	1598	2116	2510	2743	2830	9821	4354	4985	7805
GACCCATATATGCTGCCGCAC	1956	1674	609	605	852	889	1271	1129	1442	1795	1846	2016	2427	2362	9344	4260	4952	7699
GACCCATGAGTTAAGTTTTCT	1684	1452	540	504	810	781	1311	1219	1415	1706	1535	1735	2144	2088	9078	4124	4755	6711
GACCCATTGAGAGTCGCCTGA	608	601	135	153	258	247	395	338	468	557	768	871	915	1010	5266	2310	2688	4079
GACCCGATAATAGCTACTGGT	1495	1422	339	397	526	562	829	801	1037	1130	1079	1180	1342	1483	6526	3138	3546	5056
GACCCTCCGAATCGTAACGGA	1115	1138	291	321	492	494	781	727	963	1078	780	1063	1249	1455	5868	2609	3168	4987
GACCGCTCATATAGGTAAAAA	1125	1150	150	149	204	250	406	397	427	678	453	461	564	444	3404	1458	1816	2802
GACCTATAATCGACCACATTT	1557	1395	240	188	384	378	557	588	661	761	660	865	907	1004	4751	2110	2627	3776
GACCTATTGTCCCTTCAAGCT	1478	1465	733	716	1008	1107	1073	962	1327	1905	2152	2327	3283	2767	8103	3669	4151	6327
GACCTTACAATAAGTTATATT	1450	1428	217	149	296	258	515	399	461	729	494	559	754	767	3125	1709	1632	2795
GACGATCGGTAATGGTCTGTT	1842	1914	2051	1680	2516	2552	1847	1565	1950	2414	5251	5709	7009	7023	13062	5456	6201	9494
GACGCATGCTTCCCAAAGCGT	1132	1145	473	429	676	602	934	812	868	1109	1284	1418	1709	1657	6227	2824	3201	4833
GACGCCATATTTCTGGCTCTA	1239	1225	568	465	686	736	1068	972	1267	1563	1424	1545	1848	2060	7933	3465	4142	5887
GACGCCTCCTCAAATTAGCTC	1159	1217	354	267	512	475	747	591	845	954	968	992	1422	1109	6592	2813	3207	4952
GACGCTCAGCACCCGCTATGC	1186	1054	626	611	794	847	951	737	912	1114	1808	1982	2261	2179	5966	2779	3119	5114
GACGCTCTCCTGGCAACAAGT	1050	1032	659	537	789	889	714	567	663	1182	1538	1792	2157	2828	5044	2330	2709	4061
GACGCTGACGAGTAAAAGCGG	925	911	313	319	435	484	803	693	842	950	898	991	1179	1259	5930	2735	3177	4739
GACGGAAAGACCTCGCTATTC	1461	1460	723	713	1070	1008	1367	1271	1382	1696	1953	2198	2605	2827	9899	4494	5264	7939
GACGGAGGCTAAGCGTCGCAA	1288	1294	706	579	945	864	1044	1051	1347	1657	2016	1992	2460	2410	7839	3646	4186	6003
GACGGGCGGCTATCGCTGACT	1733	1668	1389	1234	1717	1790	1448	1219	1573	1925	3342	4096	4574	4331	10261	4724	5596	8552
GACGGGGTGAAACCATGTCGT	440	446	686	606	881	798	451	404	466	703	2857	3408	3837	4176	6043	2811	3099	4916
GACGGTACATGCGCATGAGTC	1174	1091	481	466	706	715	737	607	751	1054	2135	2366	3024	2820	7437	3664	4164	6279
GACGGTGGGGATGGACCTACT	1805	1502	1207	1208	1795	1780	1407	1291	1725	1942	3389	3887	4568	4495	9972	4587	4955	8756
GACGGTTATGGTCTCATGGGG	964	987	606	528	813	800	771	772	761	881	1781	1880	2223	2567	6018	2592	3012	5023
GACGTCAACTGCTGGAGTGGG	1506	1440	726	727	959	1025	1271	1143	1417	1742	1952	2425	2800	2687	9838	4468	4887	8319
GACGTCCATACTGTCGGCTAC	624	578	1233	1185	1548	1611	744	675	775	883	3964	4452	5320	5332	6845	3390	3645	5728
GACGTCGTTTAGCACCCGGCT	1141	1013	520	531	726	731	790	673	838	967	1609	1756	2066	2481	6669	3041	3604	5131
GACGTGGGGACATATACGTGT	1382	1547	490	480	596	621	1236	1130	1195	1812	1247	1519	1793	1630	9496	4278	5134	8058
GACGTTCGAGTACGACCAGCT	1267	1134	754	645	1018	908	844	679	752	989	1927	2162	2753	3009	5915	2818	3181	5404
GACTACTCCGGCAAATACTCG	1485	1548	546	492	846	735	1142	1025	1191	1478	1314	1664	1948	1969	7928	3487	4007	6104
GACTACTGGCTATCCGCGCCA	1566	1509	523	448	644	731	960	819	967	1198	1116	1359	1658	1568	7331	3258	3823	5262
GACTAGAGTCATGATCAGCGA	1749	1707	311	329	455	485	942	792	836	1052	897	1211	1196	1437	6829	3246	3516	5774
GACTAGCCTGTTCGCGAGTAG	1403	1467	1112	982	1574	1403	1356	1240	1380	2049	2768	3066	3798	3687	9094	4095	4825	6917
GACTAGGGCAGTGTGTCTGCA	1865	1721	1472	1424	2204	2333	1519	1234	1692	2183	4122	4655	5598	5510	10532	5114	5611	8496
GACTATCATGGCACCCAATTG	1537	1439	753	697	1070	1121	1438	1180	1310	1789	2160	2560	2781	2954	10059	4404	5006	8085
GACTATTTAATATTGGTAAGT	1704	1693	329	251	400	393	727	742	937	776	795	887	952	1009	5343	2508	2759	4436
GACTCAGCCATTTTATTAGAA	1272	1229	354	321	483	570	887	766	990	1191	900	1060	1270	1432	6193	3001	3338	5058
GACTCGAAATCACCTATGGTA	1350	1362	427	371	580	591	1080	955	1006	1337	1162	1386	1551	1626	7233	3520	3783	6324
GACTGAGTGGGTAACACGCAT	1510	1586	587	551	771	867	1122	988	1126	1355	1804	1739	2288	2254	8944	3938	4494	6932
GACTGCGGAGCGCCCAATATC	1398	1406	638	688	865	908	1202	1112	1606	1763	1779	2023	2479	2328	8666	3967	4465	6613
GACTGCTCCCGGTCGCCCCTC	883	940	1001	876	1218	1237	929	840	961	1339	3123	3427	4268	4155	8975	4049	4816	7346
GACTGCTGCTGACATCTCTTA	1984	1740	921	723	1126	1093	1389	1306	1684	2000	2427	2560	3421	3184	10557	4880	5474	8236
GACTGCTGCTGTCTTCTAAAT	1481	1300	611	597	932	917	1182	976	1258	1647	1770	2089	2333	2460	8966	3875	4255	7535
GACTGTTGCCGCGCCAACTGC	1428	1382	523	572	717	885	933	880	1023	1236	1500	1592	2260	2044	7546	3356	3918	5967
GACTTACGGCACTCGCATGCC	1448	1203	1582	1534	2218	2114	1051	982	960	1295	3780	4604	4797	5254	7243	3309	3721	5596
GACTTCAGTTCGGCGTAGTCA	1743	1777	2024	1974	2491	2797	1635	1380	1623	2256	4918	6108	7049	7643	12182	5558	6114	9512
GACTTCCCACTTCTTAGGTTG	1623	1579	1104	940	1334	1360	1599	1387	1600	1906	2609	3142	3862	3528	10336	4811	5514	8330
GAGAAACTGAACTATCCTACT	1650	1423	427	394	666	734	961	837	1214	1494	1229	1593	1661	1822	6920	3256	3533	5796
GAGAACCCAGACGCCAGCGGT	1333	1265	857	866	1079	1226	1329	993	1309	1445	2200	2658	2818	3087	9201	4041	4684	7107
GAGAAGAAAAAAATGTCTACG	1242	1199	404	422	617	643	937	788	1027	1089	1206	1188	1585	1604	6671	2768	3637	5261
GAGAAGACCGAGGCGCTTCAA	486	481	207	206	294	291	287	207	254	379	1760	1912	2324	2435	5848	2517	2908	4290
GAGAATGCCATCTAGTTAGTA	1648	1536	547	517	717	762	1286	1266	1382	1842	1499	1597	2010	2019	9302	4327	4704	7306
GAGACACGTCACCGGTCAAAA	1040	1081	258	268	348	274	647	571	845	861	786	835	907	1070	4820	2218	2365	4015
GAGACCCCGTAGGCAGGACGT	1378	1388	964	920	1260	1320	1213	1031	1303	1721	2526	3018	3329	3173	9365	4472	4915	7960
GAGACTCGTATTGTCATATTA	1231	1154	324	359	520	539	879	709	869	1046	926	1152	1270	1365	6459	2891	3056	5254
GAGAGCATGATGACCCGTGAC	1527	1441	633	564	817	899	1189	1107	1435	1597	1712	2068	2511	2473	9307	4346	4783	7004
GAGAGCGTCTTCGTGACAAAC	1389	1097	380	335	590	500	707	612	723	961	1052	1201	1679	1443	5828	2690	2913	4583
GAGAGGGATTGGGAGCTTGAC	1474	1422	776	792	1056	1202	1209	977	1122	1384	2201	2616	2656	2732	8247	3910	4294	6502
GAGATGGTCAGATCTAGTAGT	1728	1645	724	607	1014	976	1331	1208	1532	1607	1765	2166	2458	2738	9922	4963	5294	8080
GAGATTCATTCACGAGTTGGG	1593	1518	517	441	691	730	1290	1147	1332	1702	1361	1688	1898	2179	9544	4226	4919	6843
GAGCACGTAATGTCCGTGGAT	1769	1550	657	682	922	1000	1180	1169	1360	1477	1893	2100	2485	2436	9209	4495	4786	7266
GAGCATTCTCACCAAGACCGA	1546	1420	490	423	647	809	727	713	837	1029	1344	1327	1800	1604	5962	2843	3066	4813
GAGCATTTGCGCGGCAACTGT	1394	1268	556	452	840	735	1009	896	1065	1579	1429	1710	2084	1938	7970	3543	3820	6053
GAGCCCGCCACAGAATAGCTG	1335	1255	516	529	740	874	1022	931	1054	1320	1490	1713	2019	2232	8166	3606	3953	6289
GAGCCGGCTTGTGACAGTGAA	1448	1374	605	572	961	825	1279	988	1253	1637	1922	2065	2411	2408	9760	4318	5148	7524
GAGCGATCTGGACACTCTCCA	1848	1659	1651	1462	2076	2209	1271	1173	1330	1582	3786	4209	5315	5068	9840	4426	4907	7338
GAGCGATTCACGTATTAGATG	1555	1482	401	333	552	587	1113	1058	1216	1601	1205	1360	1676	1380	8563	3959	4604	7203
GAGCGCAGATAGCGCGTATCA	1358	1300	617	567	853	1018	1216	1009	1215	1587	1454	1939	1925	2232	7858	3692	4086	6232
GAGCGCTCTGGTTGCATCCCT	1688	1600	1854	1651	2520	2413	1550	1383	1799	1909	5350	5771	6534	6716	11670	5208	5925	9757
GAGCTAGCGATGGCTCTAAGT	1511	1396	843	753	1176	1232	1436	1212	1399	1790	2385	2730	3231	3328	9625	4474	4872	7485
GAGCTCCATCGCCGCGATAAT	1173	1272	428	385	572	541	1012	876	1071	1511	1476	1579	1757	2142	9448	4318	4931	7650
GAGCTCGCCATGTCGGTTCTC	1449	1457	1197	993	1557	1803	1455	1252	1517	1938	2982	3511	3919	3730	10132	4751	5248	8070
GAGCTGAAAATATACGTATTC	1229	1265	319	276	427	485	903	749	933	1197	911	1009	1225	1090	5946	2928	3167	4768
GAGCTGCGCGCTACTGGATCA	1480	1512	982	835	1140	1269	1414	1317	1567	2227	2463	2853	3543	3301	9717	4286	5092	7579
GAGCTGGACTCTGTAGAAATC	1508	1377	911	896	1097	1265	1261	1226	1302	1885	2331	2468	3038	3059	9314	4354	4779	7487
GAGCTTAATGTGCAGGTCAGA	1599	1544	420	429	711	685	1066	1011	1646	1290	1336	1425	1739	1718	8671	4060	4403	6591
GAGCTTTCGAAATTGAGTGTC	1414	1223	495	481	730	671	1004	751	882	1297	1539	1734	2105	2245	8092	3566	4105	6310
GAGGACACAGGATACGCAGCT	1756	1496	595	617	843	1039	1279	1035	1113	1505	1626	1964	2250	2229	9388	4165	4509	7076
GAGGACTAGTGTCGCACTCAG	1525	1430	896	888	1237	1299	1240	1100	1496	1616	2271	2816	3215	3103	9605	4359	4713	7318
GAGGAGTGTTATGAAAAGGCT	1390	1328	599	506	868	814	1174	1060	1182	1506	1590	1967	2384	2307	8496	4021	4279	7199
GAGGATCGTGTACCGGGGACG	1612	1617	1740	1703	2328	2266	1449	1362	1561	1882	4493	4968	5916	6604	11324	5068	5785	9363
GAGGATGCTGAACAAGTACGT	1625	1602	501	528	748	742	1185	1109	1364	1458	1287	1559	1995	1949	9137	4056	5106	7009
GAGGATGGATTGAGCAGCGGT	1440	1394	725	745	975	949	1264	1180	1322	1641	1897	2172	2390	2537	9743	4283	5120	8083
GAGGCCACAAATTGTATACAG	1547	1446	189	160	253	261	881	868	1156	1221	420	460	480	487	6704	2999	3302	5186
GAGGCGCCAACATTGACCGTA	1388	1308	696	590	866	846	1196	975	1290	1425	1952	2120	2641	2519	9703	4538	4974	8146
GAGGCTTAAATGGCGAGATTG	1667	1539	784	710	1112	1060	1361	1208	1362	2263	2261	2521	3037	2995	10011	4525	5437	8057
GAGGGAAACCTCTATGGGTAA	1564	1513	611	668	878	851	1167	1177	1220	1488	1764	2112	2162	2564	9162	3956	4482	6464
GAGGGATCGTTAGGAAGGGAA	1698	1677	619	537	783	838	1208	1080	1427	1590	1747	2104	2339	2358	8869	4150	4627	7468
GAGGGCACCCGGTTCATACGC	1339	1259	576	616	818	909	927	804	940	1674	1865	1886	2551	2391	7108	3313	3701	5663
GAGGGCGAGCAGCAGAGTACG	1311	1349	817	749	1050	1169	1263	1156	1503	2014	2357	2511	2935	2893	8865	4038	4466	6762
GAGGGGCAGGGCTATCTTATG	1318	1359	1109	1154	1534	1676	1365	1335	1574	1958	3095	3448	4053	4175	9758	4402	5448	7444
GTTGCAGCCACTCCTGCAATA	1655	1490	866	855	1355	1379	1048	970	1231	1494	2574	2752	3298	3265	7485	3364	4020	5362
GAGGTAAGCCCCTTAGAACTG	1746	1625	877	850	1263	1279	1363	1127	1788	1786	2563	2910	3475	3509	10194	4907	5448	8408
GAGGTCAAGCCGACCTCGAAC	1171	1363	962	821	1173	1354	744	635	746	963	2516	2809	3384	3132	4845	2296	2384	4114
GAGGTCGGCCGAACATACGGT	1514	1517	1016	812	1222	1216	1343	1234	1388	1686	2355	2692	3250	3218	10425	4506	5163	7445
GAGGTTGAATACCCCTTACTA	1583	1609	520	534	798	800	1061	989	1171	1459	1673	1825	2125	2210	8543	4037	4400	7321
GAGTACCCCTAGGTATGGGGA	1541	1678	2148	1835	2801	2661	1709	1549	1886	2489	4784	5464	6531	6557	11669	5437	6248	9014
GAGTAGACGGACGGTGAGCTG	1568	1550	1477	1456	1948	2074	1604	1373	1818	2241	3915	4514	5275	5595	10704	4966	5533	8451
GAGTATGAGACTCATAGGGTG	1154	1291	1326	1380	1726	1838	1157	1188	1393	1511	3141	3588	4867	4493	8823	4014	4820	7005
GAGTATTAGGTACCTGCCCTA	1855	1770	832	718	1109	1066	1363	1109	1339	1762	2325	2526	3090	3077	10104	4445	5235	8035
GAGTATTGTGGTGTCGTCAAC	1006	909	1511	1451	1931	2130	944	842	878	1172	5813	6836	7532	8334	10873	4724	5440	8321
GAGTCATAACTGAGTGAATCG	1306	1302	918	842	1105	1279	1052	988	1110	1134	2390	2726	3222	3071	7652	3309	3894	5923
GAGTCTTAAAGACCCTAAGCT	1515	1471	447	447	690	741	1033	956	1120	1350	1249	1436	1837	1826	8146	3584	4399	6391
GAGTCTTGGCCAATGTCACGG	1666	1477	772	750	1064	975	1304	1151	1420	1834	2144	2598	2797	2821	10766	4621	5340	7627
GAGTGAGTGACAACCAGATCG	1520	1614	634	656	947	953	1441	1302	1513	1830	1828	2126	2417	2768	10031	4402	5373	8036
GAGTGCTACTGAAACTTGCCT	1771	1733	1199	1109	1487	1476	889	893	967	1316	3180	3455	4269	4230	7623	3422	4204	6199
GAGTGGGGCGCTAAGTGGGGG	1295	1280	1112	1141	1596	1635	1235	1179	1414	1844	3257	3322	4595	4359	10178	4529	5052	7332
GAGTGTATCTTCCACCTGTCT	1996	1910	1401	1319	1802	1748	1573	1502	2051	2163	3825	4057	4811	5141	10818	5087	5944	8262
GAGTGTGGAAAAGCTAACAGA	1478	1584	360	273	458	478	904	779	817	1129	1012	1105	1254	1185	6683	3005	3464	4980
GAGTGTTTGAAAAAAGGGCGG	1378	1252	581	500	711	771	1061	863	985	1668	1615	1694	2047	1936	7340	3379	3988	5708
GAGTTCCCAGAAATATATTGC	1455	1206	345	380	579	613	836	715	1124	1229	961	1036	1395	1254	6184	3073	3030	5461
GAGTTCTGTTCGATAGATGCC	1509	1406	804	669	1033	1109	1008	884	1076	1327	2042	2069	2670	2503	7164	3261	3717	5256
GAGTTGAATGGACCTCGACTA	1715	1522	834	722	1028	1048	1004	988	1070	1431	2278	2422	2789	2925	8425	3818	4303	6413
GATAAGCCACACTACCCGCCT	2133	1847	1344	1324	1866	2025	1152	963	1199	1578	3712	4321	4816	5000	8784	3976	4599	6452
GATAAGCTACTCTGAGTTCCT	2002	1866	1008	896	1348	1222	1549	1225	1453	1934	2561	2718	3545	3416	10534	4895	5479	8348
GATAATCCGGAAACGCTCGAC	1317	1195	440	435	728	854	752	707	957	1064	1367	1380	1814	1512	6272	2858	3297	5531
GATACAATACTTTGGCGCATA	1586	1588	434	380	596	579	1129	966	1095	1461	1093	1329	1439	1438	7676	3498	3788	5954
GATACCAGATGCGTCCGCTTG	1382	1478	1344	1331	1648	1918	1578	1356	1558	2139	3694	4120	5312	4797	12121	5550	6609	10313
GATACGAGGCGCTTTTCTTTG	433	438	133	121	148	179	152	144	159	166	1641	1915	1944	2255	4731	2201	2540	3920
GATACGCATGATTGCAAGAGG	1340	1323	397	354	589	586	948	947	1079	1350	919	1262	1459	1433	7688	3305	3818	6337
GATACGGCCGAAGCCCCTTCA	1345	1338	1679	1558	2201	1919	980	903	1429	1446	4072	4461	5863	5853	7430	3524	4095	6554
GATACTCTCACAGGTACATAA	1503	1288	214	206	284	386	360	300	503	578	632	640	648	882	3010	1340	1424	2598
GATAGAAGTGTGACCGCTGGG	1476	1435	603	658	837	861	1141	1031	1110	1633	1888	2244	2628	2639	8714	3966	4699	6625
GATAGCAGGACGAGGTTCCTT	1805	1727	2559	2423	3562	3313	1734	1582	1856	2188	6259	7135	8492	7935	11870	5548	6112	9523
GATAGCCGCCGCTCATTACTT	1569	1531	718	771	1053	1050	1348	1198	1343	2035	2285	2443	3132	3402	10510	4651	5561	8530
GATAGCGGATGTCCTTGGAAA	1769	1568	986	928	1225	1374	1275	1194	1401	1807	2599	2961	3910	3457	9299	4071	4742	7526
GATAGCTAAAGTTGATGTGTA	1747	1604	600	591	878	1000	1543	1453	1676	1655	1658	1651	2395	1881	9983	4568	5300	7819
GATAGGCACCTTAAGGGTCTC	470	427	339	305	514	384	449	389	393	707	837	1088	1232	1306	3441	1563	1607	2669
GATAGGTCATCCACTGGGCGG	1454	1475	893	830	1241	1275	1352	1106	1211	1667	2269	2714	3354	3190	9816	4562	4912	8046
GATAGTAACGTCAGGGAGTAA	1599	1472	548	484	642	751	1265	1040	1232	1626	1421	1665	2013	1949	8902	3852	4403	6725
GATATAAACTGTCGCGGTAAA	1619	1564	429	442	713	704	1082	865	1091	1471	1275	1414	1635	1719	8196	3910	4284	6804
GATATGACAGGGCAAACGCAT	1684	1625	309	283	507	475	763	754	1033	958	999	1016	1270	1257	5856	2649	3001	4815
GATATTTCGGCAGTTGCAGCA	1570	1554	490	508	633	828	1211	988	1190	1458	1529	1648	2052	1911	7847	3498	3991	6616
GATATTTTATGACATAAAAAT	2371	2523	139	119	219	203	358	297	335	549	334	402	540	451	2558	1349	1424	2251
GATCAAAGTGTCTGACTTATT	1751	1677	528	495	802	840	1211	1102	1324	1579	1397	1640	1939	2043	8989	4144	4645	6985
GATCAAGTCAGGTTATGCGGG	1800	1768	1080	1016	1282	1443	1779	1381	1808	2581	2866	3171	3765	3952	12294	5667	6137	9552
GATCACGTGATCGGATGGTTC	1787	1657	2734	2570	3167	3578	1634	1495	1696	2020	6367	6856	8797	8414	10154	4556	5459	8279
GATCAGCCCATTTCTGCGCAC	1654	1485	440	414	631	661	977	846	1199	1197	1342	1635	1823	1750	7156	3473	3668	5688
GATCAGGCCTTGTCCGTGATT	1526	1709	1148	1083	1380	1547	1635	1460	1882	2114	2995	3324	4065	4134	11906	5361	6101	9844
GATCCAGATCACCACGCGTCA	1577	1731	445	405	587	539	1155	1068	1169	1659	1446	1432	2133	1741	7732	3759	4276	6337
GATCCATGTGGTTACAATATT	1749	1719	497	474	782	736	1497	1276	1519	2322	1537	1783	2039	1982	10013	4866	5314	8278
GATCCTAGGTACAAAAGGACG	1286	1401	565	500	749	816	1134	1089	1266	1443	1679	1621	2050	2122	8476	3883	5057	7117
GCCTACCTCATCGTTACTGAT	1711	1615	290	311	402	457	142	139	171	180	966	939	1169	1186	1679	860	1021	1649
GCTTACCTAAATATCACTGCA	1560	1494	54	25	139	105	142	166	167	134	72	91	142	126	1443	766	772	1166
GCTCACCTTTGGAAAACACAG	1356	1229	134	161	246	265	46	42	129	78	397	397	467	436	375	180	322	464
GATTACCTTGGCAATCAGACG	1825	1778	467	386	701	674	239	185	318	329	1274	1345	1841	2002	1963	960	1324	2175
GCCTACCTGTGGCTAGCAGAG	1439	1422	241	227	438	396	523	545	621	850	526	711	903	863	4526	2351	2391	4140
GCTTACAGAGGGATTAAGGAT	1404	1475	124	69	203	219	234	213	246	357	262	237	580	505	2200	1039	1535	2365
GCTCACCCGCTAGTCGGGCGC	945	969	361	355	593	644	401	315	354	515	1267	1401	1948	1914	3599	1698	2057	3181
GCACTCACTGGAGAAGACCA	1397	1473	46	35	189	228	71	44	181	200	84	103	340	279	439	221	861	1378
GCGCACCTCAATGTCAGAGA	1563	1454	230	208	301	404	166	115	182	154	642	771	920	808	1550	652	769	1480
GCGTACCACTCGCTCAATAGT	943	911	15	7	40	68	52	25	34	51	26	18	31	38	382	189	252	266
GTTACCTTTGCTAAGCTCGG	1834	1784	174	149	290	360	295	301	302	374	505	524	795	677	2381	1165	1477	2553
GCTTACCCAGACTTCTCAGG	1451	1302	25	22	82	119	73	42	89	93	59	89	104	79	892	329	527	763
GCACTTACATCGAAGAGGAG	1534	1497	116	93	205	232	232	165	257	341	271	312	433	409	1834	937	1166	2034
GCATACCACTGCACCAGACAC	1630	1496	53	43	112	153	112	108	154	96	90	129	136	164	1183	617	524	884
GTCTTACCAACCCATCCAAGG	1697	1508	71	59	231	266	282	257	432	511	167	193	546	432	2460	1149	1900	3131
GTTAGTACCTTCACTTCCAGC	1819	1715	68	61	145	153	267	231	324	315	145	130	199	169	2494	1201	1292	2264
GACTCACCAAGGGCCGCGCCG	931	1037	461	441	775	758	130	133	189	186	1355	1519	1844	1817	967	432	480	725
GAACTCACTGAGCACGAGCAC	1567	1427	61	32	97	130	76	66	83	68	126	142	169	158	912	379	357	726
GTACTAACCAGTAAATCGTGT	1606	1495	70	55	149	152	129	118	76	117	193	220	272	272	1486	711	609	960
GTTTACCAATTCAGTGACAAG	1405	1508	96	102	161	168	349	347	393	656	259	323	313	388	3388	1624	2044	2685
GTAATTACTTGGCTTTGAGA	1987	1916	299	271	456	386	650	503	675	806	763	818	887	1004	4872	2214	2868	4302
GACTTACCACTTCTCCAGCAG	1593	1584	491	411	581	683	603	517	635	718	1152	1263	1502	1521	4346	1997	2374	3970
GACTCACCATCCACCATAGAA	1871	1792	38	28	126	137	120	93	130	99	87	73	124	80	1309	569	598	1038
GCCTTACCTGGGCACTCCTGG	1248	1221	366	358	543	571	96	90	94	141	1065	1218	1271	1161	1249	603	368	702
GCTCACCGGCCATCCAGGAA	1339	1324	45	20	100	100	81	93	90	82	92	74	93	108	1036	430	479	807
GACTTACCCTGTAACATTCAA	1566	1498	23	19	79	101	63	51	47	65	33	56	49	52	725	361	333	633
GGCTCACCTGAACACACTGC	1751	1752	163	189	359	339	228	229	295	432	503	506	782	812	2204	1183	1514	2413
GACTGACCAGTAGCTCCCAGT	1731	1582	102	117	179	228	269	206	288	284	319	270	335	303	2342	1131	989	1865
GCTTACCTGGCAGGGTCCCGC	1174	966	605	440	743	719	104	114	165	167	1445	1612	1782	1990	948	449	1003	1771
GTCCTACCATAAGCTCGCTCT	1739	1681	34	35	124	143	245	221	243	245	93	80	154	108	2339	1205	1296	2344
GTATACCTTAGAGAAGACCTG	1692	1669	242	237	358	357	356	379	355	383	710	736	715	612	3608	1609	1346	2211
GCTCACCTGTTCTGGTCGAAG	1280	1263	36	20	70	87	111	116	184	152	65	48	94	155	1334	566	569	1233
GCTTACCTGGCTCTTCTTGGT	1574	1509	90	75	175	122	127	114	168	188	274	226	268	262	1240	646	933	1418
GACTCACGTCAGCTACAGCAA	1470	1466	33	65	117	196	203	164	157	232	86	100	132	95	1669	748	782	1458
GCCTTACCTGCCACAGCCGC	849	804	57	66	195	193	21	37	90	96	318	290	721	615	519	186	508	958
GCTTACTACTTCCAGAGGTGA	1318	1286	253	248	349	450	510	461	668	723	589	673	956	1045	4915	2305	2795	4283
GCCTCACCCTGCATGATGTCC	1450	1374	50	30	95	127	50	51	61	101	124	79	158	132	527	268	387	525
GCCCACCTTCTGTCCTCTCCA	1869	1666	193	193	326	374	288	273	537	327	578	606	808	941	3225	1563	1726	3138
GCCTCACCTGTGCGCTTGAGG	1283	1299	107	70	151	148	139	145	179	168	237	242	237	274	1619	882	951	1584
GCTTACCTCGGGCCCAGGTG	1229	1327	1002	1094	1235	1431	467	511	433	472	2915	3125	3980	3630	4709	1957	2229	3492
GCTTACTGAATTCATCGCTGT	1415	1257	140	126	224	207	232	245	280	334	353	335	521	443	2105	1111	1396	2228
GACTCACTGTACTGGATGTAG	1431	1422	47	44	129	123	259	265	299	289	126	141	157	202	2496	1180	1426	2256
GCCTTTACCTGTGTGACATCC	1727	1532	42	34	122	149	108	98	151	134	53	62	103	72	1182	589	669	1012
GGTCACCTGTCTTGATCCTG	1473	1528	765	827	1129	1272	423	426	509	601	1862	1905	3401	3170	3212	1339	2239	3380
GACATACCCCTGGGTGGTGG	1477	1389	110	130	262	220	555	520	569	731	345	349	479	488	4755	2152	2685	4044
GACCCACCAGTTATATACTTG	1466	1516	51	38	142	146	450	522	535	642	134	162	169	205	4826	2377	2495	4430
GACTTACAGCATCTTCCTCCG	1705	1721	459	415	785	689	348	384	402	490	1175	1354	1905	1907	3650	1806	1848	3031
GATACTTACTGGAACCTCTCG	1557	1689	71	88	148	179	349	278	379	345	175	137	159	154	2946	1359	1428	2219
GCCTTACAGTTGGATCCCGGG	1754	1597	130	76	238	185	567	503	534	764	372	298	399	436	5334	2542	2391	4131
GCCGTACCGGCGTCCACCAGG	1018	1058	146	93	204	231	143	141	215	210	230	280	480	372	1887	947	1064	1811
GCTTACCTGCTGGAACTGAGC	1436	1316	275	238	464	454	119	89	167	181	788	904	1132	1347	968	495	753	1183
GCTCTCACCTGCAGCAGGGGC	1147	1157	35	38	121	119	108	72	60	128	84	158	115	158	906	442	517	721
GCACCTACCTGCCCTTCCAGC	1608	1434	376	381	654	659	362	313	399	416	885	884	1272	1248	3267	1592	1768	2942
GACTCACCATGAGGTTGGCAT	1473	1482	165	132	352	328	372	399	489	750	447	512	763	904	3521	1586	2256	3815
GACAAACCTTGGATATGAAGA	1387	1562	74	92	211	179	331	256	323	361	266	279	439	527	2955	1319	1650	2413
GCTCACCAAAGTATTTGGAGG	1045	1131	145	144	226	299	402	329	420	499	251	361	646	538	2856	1288	1682	3104
GCTCACCATTGAGGCCCACGG	1314	1294	211	186	441	426	379	320	550	645	583	538	948	967	3004	1544	2197	3624
GACTTACGCACATCCCTTTGG	1535	1575	430	390	310	325	165	149	148	107	1086	1191	669	627	1430	753	530	817
GATACTTACTGCAAAAAGAGC	1247	1240	33	48	80	88	133	147	147	132	110	108	120	125	1580	655	621	1049
GTGCTCACCTGGGTTTACCCC	1288	1206	86	125	211	216	206	191	253	297	201	284	444	339	1941	967	1034	1765
GCCTCACCTGTTGTCCAGGAT	1522	1543	132	111	290	270	463	371	634	793	355	356	754	714	4183	2093	3144	4557
GAGCACCTGTCAGCCTCGTCC	1392	1487	129	146	359	335	227	234	258	308	448	417	737	654	2533	1214	1596	2829
GCCTACCTCGTCAGAGTACAT	1300	1353	41	36	133	121	65	64	54	91	92	89	120	87	652	265	354	478
GACCAACCTCTCTTCATCTAA	2252	2221	84	65	201	188	122	106	144	114	232	228	287	308	1266	541	613	940
GCTTACCTTCATGTTGTCAGG	1512	1481	267	214	399	467	765	660	792	1109	653	753	1208	1160	6795	3001	3620	5560
GCTCACCCTCCGGTATGGTCA	1488	1448	96	63	185	241	261	254	174	276	194	182	288	231	1993	911	1021	1729
GCATTACCTGTAGGAGAGCTC	1546	1449	311	310	451	421	889	802	735	1267	817	839	1148	932	6496	2823	3077	5312
GCTGTACCTTGGTGAAGGTGG	1307	1221	120	105	248	198	209	222	215	194	311	343	558	411	1907	801	960	1672
GCTCACCAGGGACCAGCATGC	1526	1337	131	132	231	227	327	258	307	368	373	480	576	565	3672	1747	1967	3368
GTATACCCAGGCTATAGTCCC	1588	1376	342	310	652	665	536	463	550	755	1010	1064	1804	1696	4759	2265	3016	4977
GCGCTCACCTGGCTTTGGCAA	1153	1083	310	254	447	474	465	449	615	668	785	845	1196	1180	4002	1745	2266	3525
GTCTTTACCTGGTTATTTGGA	1649	1586	39	27	115	134	222	200	232	341	67	51	93	96	2304	1038	1325	1839
GAACTAACCTGTTCTTAAGAG	1466	1423	314	261	441	500	383	318	570	554	876	935	1159	1048	3447	1623	2186	3342
GACATACCCCATGGCTGTAGA	1607	1756	43	36	131	118	154	158	144	136	73	69	129	117	1564	650	808	1200
GCTCACCAGGCACATAGACGG	1291	1202	87	72	132	135	384	309	282	387	230	234	301	306	3325	1503	1481	2503
GCACACCTTTAGGATTGTAGG	1315	1419	56	62	147	172	281	250	286	327	188	154	234	229	2526	1244	1342	2188
GCTTACTTTACTGTATGCAGA	1238	1311	179	210	388	334	485	528	597	636	541	731	769	830	3918	1899	2114	3428
GAACTAACCGCCATGAGGCAG	1574	1491	627	523	790	971	651	536	584	792	1513	1689	1884	1951	4659	2164	2110	3689
GTCTTACCAGATAAAGCAGAA	1339	1360	83	75	174	142	321	241	216	327	259	293	271	338	2451	1155	1332	2054
GCTCACCCAGGGTGTCCAGGA	1186	1269	462	420	664	619	718	592	789	829	1364	1201	1901	1817	5417	2547	2861	4436
GTAGCTACCTGACTCCAGTAT	2125	1982	396	341	593	634	367	321	601	593	855	992	1350	1225	2945	1333	2512	3888
GCTCACCATGCTGCAGCCGCG	1195	1093	92	88	158	207	177	188	188	315	291	355	374	353	2658	1059	1482	2392
GACTTTACCGTGGTGCTCGAA	1530	1477	91	79	172	168	156	208	224	239	214	214	429	313	2037	1060	1325	2338
GCTATACCTTTGTTACTTCCA	1725	1658	1070	1017	1538	1367	806	657	786	918	2580	2700	3485	3246	4935	2499	2844	4926
GCTCACCTGGCAGAAGCTGC	1317	1159	461	400	775	705	363	355	458	525	1312	1413	2011	1821	3310	1385	1820	3021
GTCCTCACTGAGTATCGAGCA	1418	1213	24	25	123	99	165	196	219	327	53	47	148	137	1709	767	1157	1875
GAGCCTCACCTGGAGCTCCTG	1411	1422	101	143	183	261	236	244	324	269	280	247	424	383	2090	1090	1250	2028
GACTTACATCTCTATCAGCAC	1499	1329	159	154	348	334	347	286	388	569	396	470	761	742	2855	1112	1547	2485
GCTTACAAATGATGTCTAACA	1332	1412	70	42	132	142	133	151	162	215	144	132	207	227	1451	717	777	1258
GCTCACCTTGGCTGGACTCAG	1436	1351	69	81	196	221	185	188	193	305	170	206	244	243	2064	1013	1160	1766
GTCCCACCTGTGCCATCACTC	1552	1391	20	14	98	85	265	227	282	281	54	50	49	49	2310	1078	1194	2303
GCTTACCGAGAACATCACCAG	1668	1565	88	53	258	237	391	334	508	579	214	170	323	414	4163	1792	2416	3746
GCACTCACTGTTGCACTCTGC	1526	1398	136	135	316	322	308	314	332	397	421	492	672	709	2872	1449	1718	2712
[truncated: 10 more rows]

## Sheet: Gefitinib_fitness_ABE8e
sgrna	control_mean	treat_mean	LFC	score	p.low	p.high	p.twosided	FDR
GAGCAGGGTCTTCTCTGTTTC	291.04	1713.1	2.5532	2.8021	0.99646	0.0035412	0.0070824	0.8728
GCACACCAGTTGAGCAGGTAC	696.44	18.442	-5.1648	2.4605	0.0069367	0.99306	0.013873	0.8728
GTCCCACCTGTGCCATCACTC	841.14	22.957	-5.1356	2.4528	0.0070877	0.99291	0.014175	0.8728
GCGTAGCTCCAGACATCACTC	729.5	20.241	-5.104	2.4444	0.0072539	0.99275	0.014508	0.8728
GCGTACCACTCGCTCAATAGT	511.08	14.765	-5.0216	2.424	0.007676	0.99232	0.015352	0.8728
GTAGTCCAGGAGGCAGCCGAA	889.38	29.176	-4.8829	2.3866	0.0085032	0.9915	0.017006	0.8728
GACTTACCCTGTAACATTCAA	848.73	28.432	-4.8515	2.378	0.0087032	0.9913	0.017406	0.8728
GAATCAGCAAAAACCCTGTA	940.87	33.864	-4.7557	2.3531	0.0093082	0.99069	0.018616	0.8728
GACTCACCCCCTAAATGCCAC	1056.9	39.08	-4.7221	2.3451	0.0095105	0.99049	0.019021	0.8728
GATCCTCAAGAGAGCTTGGTT	863.37	32.854	-4.6743	2.3307	0.009884	0.99012	0.019768	0.8728
GCTTACCCAGACTTCTCAGG	786.41	31.849	-4.5832	2.3055	0.010569	0.98943	0.021139	0.8728
GTCCTCACTGAGTATCGAGCA	768.52	33.294	-4.4879	2.2794	0.011322	0.98868	0.022645	0.8728
GACTCACCATCCACCATAGAA	1014	44.599	-4.4764	2.2786	0.011345	0.98866	0.022689	0.8728
GGTGAGTGCCAGTCCTGGGT	895.34	4833.5	2.4313	2.2606	0.98292	0.017079	0.034157	0.8728
GAGCTCCAGACATCACTCTGG	771.23	37.542	-4.3245	2.2344	0.012729	0.98727	0.025458	0.8728
GCTCCAGACATCACTCTGGT	711.07	34.695	-4.3182	2.232	0.012808	0.98719	0.025616	0.8728
GTCCTACCATAAGCTCGCTCT	942.49	46.874	-4.3007	2.2297	0.012883	0.98712	0.025767	0.8728
GTCTTTACCTGGTTATTTGGA	893.72	44.555	-4.2957	2.2278	0.012948	0.98705	0.025895	0.8728
GTCACCCTGTAAATTTCTCAT	861.74	43.544	-4.2756	2.2218	0.013147	0.98685	0.026295	0.8728
GTCAGGGCATGAACTACTTGG	883.96	45.647	-4.2458	2.2138	0.013421	0.98658	0.026842	0.8728
GATACCCACCAGAGTGATGTC	743.05	38.9	-4.2209	2.2052	0.01372	0.98628	0.027441	0.8728
GAGCACAAGGCATGGCAGACC	750.09	39.514	-4.2125	2.2029	0.0138	0.9862	0.027601	0.8728
GCCTTTACCTGTGTGACATCC	935.99	51.432	-4.1595	2.1904	0.014248	0.98575	0.028497	0.8728
GCTCACCTGTTCTGGTCGAAG	693.73	37.678	-4.1669	2.1894	0.014284	0.98572	0.028567	0.8728
GACACCAGTTGAGCAGGTACT	1037.9	57.652	-4.1467	2.1881	0.014332	0.98567	0.028665	0.8728
GTGGAGATCGCCACTGATGG	990.19	56.424	-4.1094	2.177	0.014739	0.98526	0.029478	0.8728
GACGTCCATACTGTCGGCTAC	338.19	1640.8	2.2751	2.1769	0.97935	0.020651	0.041302	0.8728
GATACACCGTGCCGAACGCAC	869.87	49.59	-4.1055	2.1744	0.014839	0.98516	0.029677	0.8728
GCTCACCGGCCATCCAGGAA	725.7	43.594	-4.0264	2.15	0.015777	0.98422	0.031554	0.8728
GACATACCCCATGGCTGTAGA	870.95	53.491	-4.0002	2.1446	0.015994	0.98401	0.031988	0.8728
GCCTCCAGGAAGCCTACGTGA	774.48	47.842	-3.9889	2.14	0.016178	0.98382	0.032356	0.8728
GCAGATCGCAAAGGTAATCA	750.09	46.701	-3.9769	2.1362	0.016331	0.98367	0.032662	0.8728
GCTTACCTAAATATCACTGCA	845.48	53.014	-3.9701	2.1356	0.016355	0.98365	0.032709	0.8728
GACATACCCTCGGAAGTGAGG	601.59	40.741	-3.8516	2.0978	0.017961	0.98204	0.035921	0.8728
GCCTCACCCTGCATGATGTCC	785.86	53.888	-3.8416	2.0978	0.017962	0.98204	0.035924	0.8728
GCACTCACTGGAGAAGACCA	757.14	54.762	-3.7651	2.0751	0.018989	0.98101	0.037977	0.8728
GCATACCACTGCACCAGACAC	883.42	64.969	-3.7449	2.0712	0.019168	0.98083	0.038336	0.8728
GAACTCACTGAGCACGAGCAC	849.27	62.52	-3.7426	2.07	0.019224	0.98078	0.038448	0.8728
GTCTGCAGTGTGTAACGGAAT	938.16	70.048	-3.7245	2.0662	0.019407	0.98059	0.038813	0.8728
GCCTACCTCGTCAGAGTACAT	704.57	52.176	-3.7299	2.0639	0.019513	0.98049	0.039025	0.8728
GACCCACCAGTTATATACTTG	794.54	60.151	-3.7015	2.0571	0.019839	0.98016	0.039677	0.8728
GCATCCACTTGATAGGCACCT	898.05	69.13	-3.6803	2.0526	0.020056	0.97994	0.040112	0.8728
GCTCACCCTGTAAATTTCTCA	695.35	54.452	-3.6505	2.0403	0.020658	0.97934	0.041316	0.8728
GACTCACTGTACTGGATGTAG	775.57	61.726	-3.63	2.0357	0.020891	0.97911	0.041781	0.8728
GTTATGATCTTTCCTTCTTAA	1214.6	99.621	-3.5946	2.0322	0.021066	0.97893	0.042131	0.8728
GCTCTCACCTGCAGCAGGGGC	621.65	49.634	-3.6202	2.03	0.021178	0.97882	0.042356	0.8728
GACCAACCTCTCTTCATCTAA	1220.5	100.76	-3.5854	2.0296	0.021199	0.9788	0.042398	0.8728
GATACTTACTGCAAAAAGAGC	675.84	55.326	-3.5869	2.0211	0.021635	0.97837	0.04327	0.8728
GACTCACGTCAGCTACAGCAA	796.7	67.239	-3.5472	2.0115	0.022138	0.97786	0.044275	0.8728
GATCCCAAGGTGCCTATCAAG	906.18	77.012	-3.5396	2.0111	0.022155	0.97785	0.04431	0.8728
GAGATAAGACTGCTAAGGCAT	905.1	78.196	-3.5162	2.0041	0.022528	0.97747	0.045056	0.8728
GACTTGATAGGCACCTTGGGA	841.14	72.46	-3.519	2.0039	0.022542	0.97746	0.045084	0.8728
GCACAGTTATTGAACATCCTC	932.74	82.01	-3.4917	1.9973	0.022897	0.9771	0.045794	0.8728
GTTAGTACCTTCACTTCCAGC	985.85	87.442	-3.48	1.9947	0.023037	0.97696	0.046075	0.8728
GTTACTTATCTTTAAAAAAAA	1066.1	95.157	-3.4721	1.9937	0.023095	0.9769	0.04619	0.8728
GCAGGGTCTTCTCTGTTTCA	415.69	1896.6	2.1871	1.9734	0.96589	0.034115	0.068229	0.8728
GTCGCAAAGGTAATCAGGGAA	829.76	78.066	-3.3933	1.9658	0.02466	0.97534	0.04932	0.8728
GTCTTACCAACCCATCCAAGG	919.73	88.013	-3.3707	1.9606	0.024962	0.97504	0.049923	0.8728
GTCCAGTTCCTGTGGATCCAG	800.5	76.187	-3.3763	1.9601	0.024993	0.97501	0.049987	0.8728
GTACTAACCAGTAAATCGTGT	870.41	84.553	-3.3485	1.953	0.025412	0.97459	0.050824	0.8728
GAGCGATGCGACCCTCCGGGA	848.73	84.987	-3.3048	1.9392	0.026237	0.97376	0.052474	0.8728
GTGCAGATCGCAAAGGTAATC	722.99	72.411	-3.3019	1.9358	0.026447	0.97355	0.052894	0.8728
GTCTGTGATCTTGACATGCTG	1029.2	105.23	-3.2777	1.9342	0.026542	0.97346	0.053084	0.8728
GGACATAACCAGCCACCTCC	998.32	103.87	-3.2524	1.9259	0.027057	0.97294	0.054114	0.8728
GCTTACCGAGAACATCACCAG	904.01	94.983	-3.2371	1.9195	0.027462	0.97254	0.054924	0.8728
GCTTACAAATGATGTCTAACA	721.91	75.443	-3.2414	1.9171	0.027614	0.97239	0.055227	0.8728
GCTGCTGGGGCCCGGAGCCC	287.79	1243.6	2.1076	1.9067	0.96056	0.039437	0.078875	0.8728
GTTGGCGGCGAGGCGGGGACT	613.52	2788.8	2.1827	1.8908	0.95829	0.04171	0.083421	0.8728
GTAAAATAATTTCTCTACAAT	1315.4	150.58	-3.1185	1.8898	0.029391	0.97061	0.058782	0.8728
GCACACCTTTAGGATTGTAGG	712.7	80.255	-3.1348	1.8837	0.029804	0.9702	0.059608	0.8728
GATCCTCAAGAGAGCTTGGT	973.93	111.45	-3.1161	1.8833	0.029832	0.97017	0.059664	0.8728
GCAGAGTGATGTCTGGAGCTA	944.66	109.34	-3.0993	1.8775	0.030227	0.96977	0.060454	0.8728
GCACCCCAGCAGCTCCCATT	726.25	83.722	-3.1016	1.8736	0.030494	0.96951	0.060988	0.8728
GTGGTACATATGGGTGGCTGA	996.15	120.96	-3.0314	1.8571	0.031647	0.96835	0.063294	0.8728
GCCACTCACCATGGCGGAGAG	738.71	90.419	-3.0164	1.8469	0.03238	0.96762	0.06476	0.8728
GACTCACCCGTAGGTGCAGTT	909.43	113.29	-2.9939	1.8435	0.032627	0.96737	0.065254	0.8728
GGCTCGTGCGTCCGAGCCTG	164.22	663.39	2.0077	1.8426	0.95508	0.044919	0.089839	0.8728
GCTGCGTGATGAGCTGCACGG	628.15	77.328	-3.0058	1.8408	0.032825	0.96718	0.06565	0.8728
GTGGCCATCACGTAGGCTTCC	846.02	108.07	-2.9571	1.8304	0.033592	0.96641	0.067183	0.8728
GATACTTACTGGAACCTCTCG	843.85	108.33	-2.95	1.8281	0.033766	0.96623	0.067532	0.8728
GAGGAGGAAGAGGTCAGTCCT	881.25	4009.3	2.1844	1.8271	0.95142	0.048582	0.097165	0.8728
GCTTACCTGGCTCTTCTTGGT	853.07	111.71	-2.9217	1.8193	0.034436	0.96556	0.068871	0.8728
GCTCACCTTGGCTGGACTCAG	778.28	102.11	-2.9179	1.8163	0.034659	0.96534	0.069319	0.8728
GATATTTTATGACATAAAAAT	1285	174.75	-2.8713	1.8114	0.035043	0.96496	0.070087	0.8728
GCTCACCCTCCGGTATGGTCA	806.46	107.25	-2.899	1.8109	0.035076	0.96492	0.070152	0.8728
GCAGCCCTCGGGGGAGCACA	896.97	121.91	-2.869	1.8033	0.035673	0.96433	0.071346	0.8728
GTCATACCAGAGAGCTCAGGA	895.88	123.37	-2.8503	1.7972	0.036151	0.96385	0.072302	0.8728
GTCCTGTGCAGGTGATGTTCA	707.28	96.732	-2.8574	1.795	0.036323	0.96368	0.072646	0.8728
GTGCTTCATGCCGAGTCCTTG	775.57	3443.3	2.149	1.7928	0.94777	0.052233	0.10447	0.8728
GACTTTACCGTGGTGCTCGAA	829.22	115.17	-2.8372	1.7915	0.03661	0.96339	0.07322	0.8728
GGGACACTTCTTCACGCAGG	913.77	129.27	-2.8118	1.7851	0.037121	0.96288	0.074243	0.8728
GTCCATCACTTATCTCCTTGA	857.95	121.96	-2.8044	1.7814	0.03742	0.96258	0.07484	0.8728
GGCTCTTACCCGTCCTGTGC	774.48	110.97	-2.792	1.7754	0.037915	0.96208	0.075831	0.8728
GCCCAGCAGGCGGCACACGT	593.46	84.373	-2.7997	1.7731	0.038106	0.96189	0.076212	0.8728
GATGTGGAGATCGCCACTGA	876.92	127.09	-2.7769	1.7729	0.038123	0.96188	0.076246	0.8728
GCCTTACAGTTGGATCCCGGG	950.62	138.71	-2.768	1.7716	0.03823	0.96177	0.076459	0.8728
GTCCCTCAAGGAGATAAGTGA	651.45	93.619	-2.7857	1.7701	0.038353	0.96165	0.076706	0.8728
GCTGGGGGTCTCGGGCCATTT	635.74	2744.1	2.1081	1.7624	0.94448	0.055522	0.11104	0.8728
GCATGGGCAGCTCCTTCAGTC	722.45	106.1	-2.7559	1.7622	0.039014	0.96099	0.078027	0.8728
GTGAGGCAGATGCCCAGCAGG	860.11	127.92	-2.7398	1.7603	0.039176	0.96082	0.078351	0.8728
GTCTTACCAGATAAAGCAGAA	725.7	107.11	-2.7488	1.76	0.039204	0.9608	0.078407	0.8728
GACAAACCTTGGATATGAAGA	751.72	113.11	-2.7217	1.7517	0.039911	0.96009	0.079821	0.8728
GCCTATCAAGTGGATGGCAT	672.59	101.64	-2.7143	1.7472	0.040305	0.9597	0.080609	0.8728
GCCACTCACCAGGCACTGGG	766.35	117.62	-2.6935	1.7428	0.040687	0.95931	0.081375	0.8728
GCTCACCAGGCACATAGACGG	699.69	107.64	-2.6892	1.7396	0.040967	0.95903	0.081933	0.8728
GTCGGCACGGTGTATAAGGTA	710.53	111.06	-2.6667	1.7324	0.041604	0.9584	0.083207	0.8728
GACTGACCAGTAGCTCCCAGT	938.16	149.03	-2.6461	1.7312	0.041712	0.95829	0.083425	0.8728
GCAGGATGGAGGAGATCTCGC	779.36	124.42	-2.6374	1.7244	0.042317	0.95768	0.084633	0.8728
GTCACAATTTAGCAAAGGAAA	694.27	112.2	-2.6187	1.7159	0.043093	0.95691	0.086186	0.8728
GCTTGCTGCTGGTGGTGGCCC	697.52	2965.7	2.0865	1.7124	0.93806	0.061942	0.12388	0.8728
GTGCTGCTGGTGGTGGCCCTG	886.13	3834.9	2.1124	1.712	0.93762	0.06238	0.12476	0.8728
GGGAGGTTGGGTCCTGCCTG	911.6	3946.3	2.1128	1.7079	0.93703	0.06297	0.12594	0.8728
GAGATACCTCATGAAATGCAT	879.08	149.43	-2.5486	1.6971	0.044841	0.95516	0.089682	0.8728
GCACTTACATCGAAGAGGAG	831.39	141.42	-2.5471	1.6954	0.044999	0.955	0.089997	0.8728
GTGAGGTGGTCCTTGGGAATT	810.25	3457.1	2.0917	1.6953	0.93553	0.06447	0.12894	0.8728
GACACTTACAGCTGCCCAGG	987.48	169.67	-2.534	1.6947	0.045067	0.95493	0.090134	0.8728
GGTGAGAGGCTGGGATGCCA	1117.6	193.76	-2.5219	1.6934	0.045193	0.95481	0.090386	0.8728
GCTTACAGAGGGATTAAGGAT	760.93	129.86	-2.5417	1.6917	0.045351	0.95465	0.090702	0.8728
GTTCTTAGACCATCCAGGAGG	900.76	155.61	-2.5256	1.6898	0.045529	0.95447	0.091058	0.8728
GCCTCACCTGTGCGCTTGAGG	695.35	119.38	-2.5322	1.6866	0.045836	0.95416	0.091672	0.8728
GCTAGGTTCTCAAAGGCATGG	948.46	166.35	-2.5043	1.6837	0.046116	0.95388	0.092233	0.8728
GGTGGCCTGTCGTCCGGTCT	692.64	2904.5	2.0665	1.6829	0.93408	0.065916	0.13183	0.8728
GAGAAAACTGACCACTACAT	888.3	155.87	-2.5031	1.6819	0.046294	0.95371	0.092589	0.8728
GTTGCTGCTGGTGGTGGCCCT	933.28	3988.9	2.0944	1.6759	0.9326	0.067395	0.13479	0.8728
GTTTACCAATTCAGTGACAAG	761.47	134.58	-2.4916	1.6747	0.046998	0.953	0.093997	0.8728
GACCTGCTGTGGCTTGGTCCT	745.76	3132.6	2.0691	1.6746	0.9328	0.067196	0.13439	0.8728
GTCCTGTAATCAAAGTAATGA	743.05	131.78	-2.4864	1.6724	0.047224	0.95278	0.094449	0.8728
GCTGCTGGGGCCCGGAGCCCA	292.67	1145.1	1.9644	1.6694	0.9337	0.066305	0.13261	0.8728
GCAATTTGTACCTGAATGACA	746.84	134.63	-2.4631	1.6645	0.048004	0.952	0.096008	0.8728
GTCCACGCTGGCCATCACGT	754.97	136.47	-2.4592	1.6634	0.048114	0.95189	0.096227	0.8728
GTTTCAGGGCATGAACTACT	894.8	163.45	-2.4455	1.6624	0.048215	0.95179	0.09643	0.8728
GAGCTGCGTGATGAGCTGCA	723.54	131.08	-2.4556	1.6613	0.048327	0.95167	0.096653	0.8728
GAGCACATTTAGCTTGGTCTG	794.54	3322.2	2.0626	1.6542	0.92978	0.070218	0.14044	0.8728
GACTGACCTCTGTGTAGATGG	870.95	163.24	-2.4085	1.6491	0.049567	0.95043	0.099134	0.8728
GCCTTACCTGCCACAGCCGC	460.14	83.715	-2.4445	1.6486	0.049617	0.95038	0.099235	0.8728
GAAAGAATACCATGCAGAAGG	706.19	131.78	-2.4131	1.6461	0.049872	0.95013	0.099743	0.8728
GTCCACCTCTTTCAAATCGGA	698.61	131.34	-2.4023	1.6421	0.05028	0.94972	0.10056	0.8728
GTTTCTAGGTTCTCAAAGGCA	954.96	182.81	-2.3787	1.6409	0.050411	0.94959	0.10082	0.8728
GCTCACCATGCTGCAGCCGCG	647.66	122.14	-2.3972	1.6388	0.050629	0.94937	0.10126	0.8728
GCATTCAGGTGGATCCGTTTT	809.71	3363.2	2.053	1.6367	0.92717	0.072826	0.14565	0.8728
GTCACCTAGCAGATAAAACTA	914.31	176.9	-2.3632	1.6345	0.051077	0.94892	0.10215	0.8728
GATTATTATTATAAGGTACTC	1175.5	231.8	-2.3374	1.6315	0.051397	0.9486	0.10279	0.8728
GCTGTCGTCCGGTCTGGGCGG	330.6	1282.5	1.9525	1.6308	0.92796	0.072037	0.14407	0.8728
GCCCACAGTGAAAGAAAACGC	769.6	152.41	-2.3286	1.6186	0.052771	0.94723	0.10554	0.8728
GCCTCACCTGTTGTCCAGGAT	824.89	164.55	-2.3187	1.6167	0.052976	0.94702	0.10595	0.8728
GATAGTCCAGGAGGCAGCCGA	947.91	193.85	-2.2839	1.6077	0.053953	0.94605	0.10791	0.8728
GCTCACTGTTGTTCTCTAGGT	668.26	134.49	-2.3044	1.607	0.054032	0.94597	0.10806	0.8728
GACATACCCCTGGGTGGTGG	800.5	163.4	-2.2855	1.6043	0.054322	0.94568	0.10864	0.8728
GCCAATTTATCAAGGAAGAAA	780.99	159.86	-2.2813	1.6023	0.054545	0.94545	0.10909	0.8728
GATAACTGTGAGGTGGTCCTT	1030.8	4289.1	2.0558	1.6022	0.92138	0.078617	0.15723	0.8728
GATTATCACATGAATATAAAT	1050.9	218.48	-2.2608	1.602	0.054576	0.94542	0.10915	0.8728
GCTGTGCAGCCTGCAGCACAC	720.83	148.86	-2.2681	1.5958	0.055267	0.94473	0.11053	0.8728
GTGCTCACCTGGGTTTACCCC	698.06	144.12	-2.2682	1.5951	0.055342	0.94466	0.11068	0.8728
GATTTGCGTTTAATCGGTCTG	861.2	3514.8	2.0277	1.5896	0.91971	0.080285	0.16057	0.8728
GAAAATTACTTTAAAAGCAAA	647.66	134.87	-2.2552	1.5889	0.056044	0.94396	0.11209	0.8728
GAATTATCACATGAATATAAA	984.77	209.7	-2.226	1.5882	0.056124	0.94388	0.11225	0.8728
GAGAAAGAATACCATGCAGA	1064.4	227.85	-2.219	1.5876	0.056192	0.94381	0.11238	0.8728
GTGCTTTGTGGCGCGACCCTT	706.19	2836.2	2.0043	1.5865	0.91961	0.080389	0.16078	0.8728
GTGGCGGCGAGGCGGGGACTC	668.26	2672.4	1.9981	1.5861	0.91966	0.080343	0.16069	0.8728
GCATGATCATGTAGACATCGA	904.01	194.47	-2.211	1.5808	0.056963	0.94304	0.11393	0.8728
GGAGGAAGAGGTCAGTCCTG	861.2	3497.8	2.0208	1.5794	0.91806	0.081942	0.16388	0.8728
GCATCACGTAGGCTTCCTGGA	1065	232.01	-2.1937	1.5786	0.057212	0.94279	0.11442	0.8728
GCTCACCAGGGACCAGCATGC	827.05	178.61	-2.2049	1.5765	0.057454	0.94255	0.11491	0.8728
GAAGGGCGTGCCCTGCGTTGT	864.45	3506.1	2.0187	1.5759	0.91747	0.082533	0.16507	0.8728
GTAACCTCCTACCCCTCCAGA	776.11	167.39	-2.2063	1.5755	0.057568	0.94243	0.11514	0.8728
GCTGTACCTTGGTGAAGGTGG	708.36	152.45	-2.2087	1.5743	0.057709	0.94229	0.11542	0.8728
GGGGCCGTGCGCGGTGGTTG	692.64	2760	1.9929	1.5729	0.91744	0.082561	0.16512	0.8728
GTTACCTTTGCTAAGCTCGG	993.98	218.78	-2.1786	1.5715	0.058029	0.94197	0.11606	0.8728
GAGCCTCACCTGGAGCTCCTG	764.73	166.59	-2.1919	1.57	0.058204	0.9418	0.11641	0.8728
GCTAATGCGGGCATGGCTGTT	584.25	2291.2	1.9696	1.5655	0.91657	0.083431	0.16686	0.8728
GTACCTGCAGTGTGTCCTCTG	958.75	3893.9	2.0209	1.5629	0.91508	0.084925	0.16985	0.8728
GACGGGGTGAAACCATGTCGT	238.47	875.56	1.872	1.562	0.91793	0.082068	0.16414	0.8728
GCACTCACTGTTGCACTCTGC	827.05	183.99	-2.1622	1.5613	0.059232	0.94077	0.11846	0.8728
GACAGCTTGGATCACACTTT	989.1	222.55	-2.147	1.5601	0.059366	0.94063	0.11873	0.8728
GCACGGTGTGAGCGCCCGACG	333.86	1253.7	1.9058	1.5591	0.91672	0.083278	0.16656	0.8728
GCGGCGGGCTTCCTACCTTTG	499.7	1929.1	1.9466	1.5563	0.91536	0.084638	0.16928	0.8728
GCAACCCCACCACGTACCAGA	1208.6	282.04	-2.0955	1.5466	0.060974	0.93903	0.12195	0.8728
GTCCCTATGACAGAGAGAGA	837.89	194.42	-2.1019	1.5398	0.061804	0.9382	0.12361	0.8728
GCGTGATGAGCTGCACGGTGG	597.26	137.44	-2.1115	1.5354	0.062346	0.93765	0.12469	0.8728
GTCTTAATTCCTTGATAGCGA	927.32	218.65	-2.0794	1.5341	0.0625	0.9375	0.125	0.8728
GCAGTTCCATATAACACGCGC	607.55	140.28	-2.1069	1.5341	0.062508	0.93749	0.12502	0.8728
GCATTCCTCACAAATTATACC	846.56	198.9	-2.0841	1.5336	0.062567	0.93743	0.12513	0.8728
GAGAGCCGGAGCGAGCTCTT	855.78	3396.9	1.9876	1.5328	0.91012	0.089879	0.17976	0.8728
GCCTATCAGTTACATTACAAA	653.08	152.28	-2.0933	1.5308	0.062913	0.93709	0.12583	0.8728
GCTTACTGAATTCATCGCTGT	766.89	180.32	-2.0824	1.5306	0.062938	0.93706	0.12588	0.8728
GAATAACTGTGAGGTGGTCCT	1010.8	4050.2	2.0014	1.5272	0.90874	0.09126	0.18252	0.8728
GAGTCACTGAAACAAACAACA	738.17	175.32	-2.0677	1.5243	0.063717	0.93628	0.12743	0.8728
GCCATCCAAACTGCACCTAC	846.56	202.62	-2.0575	1.5239	0.063769	0.93623	0.12754	0.8728
GCGCAAAGGTAGGAAGCCCGC	519.75	121.57	-2.087	1.5233	0.063843	0.93616	0.12769	0.8728
GCTGCCCATGAGAAATTTAC	875.29	212.34	-2.0383	1.5177	0.064547	0.93545	0.12909	0.8728
GCATCAGGGGCACCCTGACCG	610.26	2337.3	1.9356	1.5099	0.90681	0.093193	0.18639	0.8728
GAAAACATCTCAATAACAAAC	733.83	179.08	-2.0288	1.5099	0.065539	0.93446	0.13108	0.8728
GACTGAAATCTTTGTTTAAAA	760.93	186.41	-2.0235	1.5088	0.065674	0.93433	0.13135	0.8728
GAAACAATGGTTGAAAAGCAA	873.12	216.07	-2.0097	1.5071	0.065888	0.93411	0.13178	0.8728
GATGATCAACTCACGGAACTT	824.34	204.45	-2.0062	1.5044	0.066238	0.93376	0.13248	0.8728
GAGCACCTGTCAGCCTCGTCC	754.43	187.1	-2.0058	1.5021	0.06654	0.93346	0.13308	0.8728
GGGGAGATGTCCTCGACCTC	1095.9	4356.3	1.9901	1.4992	0.90342	0.096581	0.19316	0.8728
GGCTCACCTGAACACACTGC	949	239.58	-1.9814	1.4988	0.066959	0.93304	0.13392	0.8728
GTCAAGTGTGAGTGACTGGT	778.82	194.72	-1.9943	1.4986	0.066987	0.93301	0.13397	0.8728
GACTCACCATGAGGTTGGCAT	798.33	200.95	-1.9848	1.4957	0.067367	0.93263	0.13473	0.8728
GTTGTGGCAGCAGTCACTGG	912.14	232.8	-1.9656	1.492	0.067855	0.93215	0.13571	0.8728
GTCTGCACACACCAGTTGAGC	724.62	183.73	-1.9738	1.4892	0.068216	0.93178	0.13643	0.8728
GTCGTCCGGTCTGGGCGGCGG	397.81	1461.9	1.8751	1.488	0.90384	0.09616	0.19232	0.8728
GCCCACCTTCTGTCCTCTCCA	1013	262.1	-1.9463	1.4875	0.068438	0.93156	0.13688	0.8728
GTTCCAGCTGAACTGCTGGTG	822.72	3177.2	1.948	1.483	0.90107	0.098927	0.19785	0.8728
GTTAGAGGGAGCAGGTTGTTT	1026.5	4021.4	1.9689	1.4796	0.89986	0.10014	0.20028	0.8728
GTCTTACAGAGTTACAAGCGC	734.92	190.87	-1.9394	1.4767	0.069871	0.93013	0.13974	0.8728
GACTTACATCTCTATCAGCAC	812.42	212.43	-1.9303	1.4759	0.069991	0.93001	0.13998	0.8728
GCCTACCTGAAACACTGACCT	880.17	231.48	-1.9223	1.4749	0.070115	0.92989	0.14023	0.8728
GATCCACTTGATAGGCACCTT	827.6	218.39	-1.9172	1.4714	0.070586	0.92941	0.14117	0.8728
GCCATCGCCACTGGGATGGTG	584.25	2188.1	1.9032	1.4709	0.89963	0.10037	0.20074	0.8728
GCTCACCTCACCCAGTCAGCT	675.84	178.74	-1.9129	1.4647	0.071499	0.9285	0.143	0.8728
GTGATCAACTCACGGAACTTT	824.34	221.41	-1.8918	1.4618	0.071896	0.9281	0.14379	0.8728
GAGAAATATTTCAGTCAGAAC	613.52	162.79	-1.9076	1.4603	0.072098	0.9279	0.1442	0.8728
GCTGCTGGGCGCGGGGTTCAG	675.84	2543.6	1.9106	1.4599	0.89712	0.10288	0.20577	0.8728
GGAGGGTGCATCTCGCCACA	836.27	3185.4	1.9282	1.4533	0.89525	0.10475	0.20949	0.8728
GAGAATTTGTCAGAAACCTGC	873.66	240.16	-1.8587	1.4509	0.073411	0.92659	0.14682	0.8728
GCACTGGACTTCAGAACAAGA	899.68	248.32	-1.853	1.4495	0.073603	0.9264	0.14721	0.8728
GAGTATTGTGGTGTCGTCAAC	545.23	2010	1.8803	1.4492	0.89558	0.10442	0.20884	0.8728
GCTCACCTTTGGAAAACACAG	734.92	200.9	-1.8659	1.4491	0.073657	0.92634	0.14731	0.8728
GTACATATGGGTGGCTGAGGG	906.18	250.49	-1.8509	1.4488	0.07369	0.92631	0.14738	0.8728
GCTGCAGTGCTGTGGGGGTCC	725.7	2729	1.9094	1.4481	0.89459	0.10541	0.21082	0.8728
GCATACCAGAGAGCTCAGGAG	884.5	245.4	-1.8455	1.4462	0.074065	0.92593	0.14813	0.8728
GGCAGACCTATGGAGGAGAG	829.22	230.57	-1.842	1.4432	0.074487	0.92551	0.14897	0.8728
GTCTTATGTGTTAAGCTCGA	1047.1	295.4	-1.8221	1.4419	0.07467	0.92533	0.14934	0.8728
GAACTATGATGCAAATAAAAC	645.49	177.9	-1.8534	1.4411	0.074783	0.92522	0.14957	0.8728
GATCTATTACTTTTACATTTC	1622.7	473.4	-1.7751	1.4364	0.075442	0.92456	0.15088	0.8728
GATCATCGAATTCTCCAAAA	979.89	278.27	-1.8124	1.4364	0.075447	0.92455	0.15089	0.8728
GAGGCCACAAATTGTATACAG	838.44	236.35	-1.8224	1.436	0.075503	0.9245	0.15101	0.8728
GCTATGCAAATACAATAAAC	624.9	174.19	-1.837	1.434	0.075789	0.92421	0.15158	0.8728
GTAACACAAACTAATTTTGGG	634.65	177.2	-1.8347	1.4335	0.075859	0.92414	0.15172	0.8728
GTTTAAAACACTGTTTACAA	750.09	211.64	-1.8206	1.4324	0.076019	0.92398	0.15204	0.8728
GCAAACTAATTTTGGGGGGTT	609.18	2243.2	1.8789	1.4314	0.8917	0.1083	0.21659	0.8728
GAATTTATCGTCAACATTAAT	747.93	211.81	-1.8153	1.4303	0.07632	0.92368	0.15264	0.8728
GCAACCCAGCTGAAACTCTGA	682.89	192.58	-1.8208	1.43	0.076354	0.92365	0.15271	0.8728
GTATACTCACGGTGGGTTCTT	900.22	3405.2	1.9182	1.4293	0.89019	0.10981	0.21962	0.8728
GATTCAAAAAGATCAAAGTGC	879.08	254.44	-1.7847	1.4228	0.077391	0.92261	0.15478	0.8728
GCATACTGAGTTTCAAAACAA	743.59	213.53	-1.7953	1.4225	0.077448	0.92255	0.1549	0.8728
GTCCTGGGTATCGAAAGAGTC	433.04	121.31	-1.8273	1.4214	0.0776	0.9224	0.1552	0.8728
GTCCTGCCGGTGGCATTTAGG	629.23	179.75	-1.8019	1.4207	0.077705	0.92229	0.15541	0.8728
GTTTAAAAAGGCAGAATAACA	688.31	198.32	-1.79	1.4184	0.078033	0.92197	0.15607	0.8728
GAATGCGAGTGTATCCGCAGT	908.89	3420.7	1.911	1.4183	0.88786	0.11214	0.22428	0.8728
GAATTTAGCAACTAAACTTTA	831.93	242.22	-1.7759	1.418	0.078095	0.9219	0.15619	0.8728
GCTCACCAGGCACTGGGAGGA	593.46	170.24	-1.7956	1.4168	0.078275	0.92173	0.15655	0.8728
GTGACACATCAAATAATAACT	588.58	169.19	-1.7925	1.4154	0.078476	0.92152	0.15695	0.8728
GTGAAAATGCAGAATACCTAA	878	258.3	-1.7612	1.4138	0.078709	0.92129	0.15742	0.8728
GTAGGAAGCCCGCCGGTGTG	799.41	2972.2	1.8932	1.4124	0.887	0.113	0.22599	0.8728
GAAAACCGTAAAGGAAATCAC	680.72	198.72	-1.7712	1.4109	0.079141	0.92086	0.15828	0.8728
GAAGCCACTCTGTCCCTTCCT	819.47	3047.4	1.8935	1.4094	0.8863	0.1137	0.22741	0.8728
GTCCCCCTCTGGAGATGCTGG	676.93	198.45	-1.7651	1.4084	0.079509	0.92049	0.15902	0.8728
GAAGGTCTGGACCCCTTGCG	709.45	2609.7	1.8777	1.4083	0.88647	0.11353	0.22706	0.8728
GTCTGGGCGGCGGCGGCCGC	284.54	981.57	1.7829	1.4079	0.88906	0.11094	0.22189	0.8728
GTCCGCGCTGAGAAGGTTATC	805.92	239.24	-1.7479	1.4064	0.079808	0.92019	0.15962	0.8728
GCCTCACAACTGCAGACATAA	717.57	212.04	-1.754	1.4056	0.079917	0.92008	0.15983	0.8728
GCCGTACCGGCGTCCACCAGG	551.73	161.14	-1.7694	1.4048	0.08004	0.91996	0.16008	0.8728
GCTCTAGAATTTCAAACAGA	649.83	191.41	-1.7581	1.4046	0.08007	0.91993	0.16014	0.8728
GACACAGATTAGGAAAAAAGG	772.31	229.56	-1.7459	1.4044	0.080094	0.91991	0.16019	0.8728
GCACACACAGATTAGGAAAAA	789.12	236.83	-1.7321	1.3997	0.080806	0.91919	0.16161	0.8728
GGATATTCTGAAAACCGTAA	900.22	273.36	-1.7158	1.3969	0.081216	0.91878	0.16243	0.8728
GATTGGGTTGGCGGGTCCATC	789.12	2907.2	1.88	1.3966	0.88367	0.11633	0.23266	0.8728
GTCCAGACTCTTTCGATACCC	686.14	206.51	-1.7274	1.3941	0.081642	0.91836	0.16328	0.8728
GCTTGAGGGAGCGTAATCCCA	699.69	211.64	-1.7204	1.3919	0.081979	0.91802	0.16396	0.8728
GACTTACTTAGAGAATGCAGA	955.5	293.83	-1.6979	1.3917	0.082014	0.91799	0.16403	0.8728
GCCTTTTATTCTACTCTGAC	734.38	222.81	-1.7162	1.3916	0.082028	0.91797	0.16406	0.8728
GTGGTCACTGAAAAAGAGCAA	777.73	237.18	-1.7091	1.3903	0.082216	0.91778	0.16443	0.8728
GCGGGAACACAAAGACAATAT	575.58	173.74	-1.7223	1.3875	0.082642	0.91736	0.16528	0.8728
GATCACGTGATCGGATGGTTC	968.51	3598	1.8923	1.3847	0.88046	0.11954	0.23908	0.8728
GAGAATTCGATGATCAACTCA	762.02	235.61	-1.6892	1.382	0.083483	0.91652	0.16697	0.8728
GTCCTCATGTACTTTCTTACT	773.4	239.76	-1.6855	1.381	0.083647	0.91635	0.16729	0.8728
GAAAACACTAAAGATCCAAGA	660.13	203	-1.6964	1.3809	0.083648	0.91635	0.1673	0.8728
GAAAAACAAGAATTCAAGAAG	836.27	260.36	-1.6796	1.3808	0.083667	0.91633	0.16733	0.8728
GCCGATTAAACGCAAATCTCT	679.64	209.49	-1.6931	1.3804	0.083724	0.91628	0.16745	0.8728
GTCTATCGTAAACACAGCGAA	700.77	216.37	-1.6909	1.3804	0.083734	0.91627	0.16747	0.8728
GAATTTGGTGGCTGCCTTTCT	1007.5	3742.7	1.8922	1.3792	0.87913	0.12087	0.24174	0.8728
GCCACCCCATCCAATTTATCA	1143.6	363.62	-1.6504	1.3783	0.084062	0.91594	0.16812	0.8728
GTACTATTGAAGACACAGAC	854.69	268.12	-1.6689	1.3772	0.084225	0.91578	0.16845	0.8728
GAAAATAGCAGTAAACTCAAC	722.45	225.27	-1.6769	1.3757	0.084455	0.91555	0.16891	0.8728
GACCTTACAATAAGTTATATT	785.86	247.05	-1.6655	1.3736	0.08479	0.91521	0.16958	0.8728
GTCCTGTGAGGCCTCCCTTCC	629.77	2253.3	1.8375	1.3712	0.8788	0.1212	0.24239	0.8728
GAAAGTCACCAACCTTTAAGA	686.68	215.68	-1.6662	1.3702	0.08532	0.91468	0.17064	0.8728
GTAGACATCGATGGTACATAT	769.6	244.46	-1.6505	1.3671	0.085799	0.9142	0.1716	0.8728
GAACTTACTTAGAGAATGCAG	936.53	300.65	-1.636	1.3669	0.085832	0.91417	0.17166	0.8728
GTTTAAAAACTACGAATGCTT	921.36	295.61	-1.6367	1.3667	0.085859	0.91414	0.17172	0.8728
GCTGCCCGGCGAGTCGGGCTC	362.58	1245.3	1.7773	1.3666	0.87951	0.12049	0.24098	0.8728
GCATGTCAAGATCACAGATTT	882.88	283.27	-1.6366	1.3654	0.08606	0.91394	0.17212	0.8728
GAGAAATTCACAATTTAGCAA	683.43	216.54	-1.6536	1.365	0.086119	0.91388	0.17224	0.8728
GGCTGCTGCTGAGTGGGTCG	764.73	2762.4	1.8515	1.3634	0.87645	0.12355	0.2471	0.8728
GTACAAAAGGCAGATTTCAAG	796.16	256.24	-1.6317	1.3606	0.086818	0.91318	0.17364	0.8728
GGCAGCGTGTCCCACCAGAG	822.18	2967.1	1.8503	1.352	0.87363	0.12637	0.25273	0.8728
GCGAGGCTTCTAGCCCTTGCC	527.88	1846.7	1.8047	1.352	0.87505	0.12495	0.24989	0.8728
GACCAGGCAGTCGCTCTCCCG	777.19	254.48	-1.6069	1.3501	0.088491	0.91151	0.17698	0.8728
GTCTTTCACTGTGGGAAATAA	696.44	226.97	-1.6132	1.3496	0.088579	0.91142	0.17716	0.8728
GCCTGGCAGCCAGGAACGTAC	677.47	220.66	-1.6139	1.3491	0.088657	0.91134	0.17731	0.8728
GTCTGTCACCACATAATTACC	952.25	316.57	-1.5858	1.3475	0.088909	0.91109	0.17782	0.8728
GCAGGATTTCTGCGGGAGAA	788.57	260.04	-1.5968	1.3465	0.089072	0.91093	0.17814	0.8728
GCAATTCAACCCAAATCTCGG	799.95	266.21	-1.5837	1.3417	0.08985	0.91015	0.1797	0.8728
GTCCTCAGTCAAGGCGCCTGT	690.48	228.77	-1.5895	1.3399	0.090146	0.90985	0.18029	0.8728
GAGCGCTGCCCCGGCCGTCC	350.12	1181.4	1.7517	1.3374	0.87307	0.12693	0.25385	0.8728
GACCGCTCATATAGGTAAAAA	609.72	203.01	-1.5819	1.3334	0.091204	0.9088	0.18241	0.8728
GTTCATACCAGAGAGCTCAGG	829.22	280.86	-1.5585	1.3326	0.091326	0.90867	0.18265	0.8728
GTGGTTGGGAGCTTCTCCACT	798.87	2847.2	1.8322	1.3325	0.8692	0.1308	0.2616	0.8728
GTCAGAACAAGAGGGAGCTCT	885.04	302.8	-1.5443	1.3288	0.091958	0.90804	0.18392	0.8728
GTTTAATATTCGTAGCATTTA	1037.9	358.13	-1.5324	1.3288	0.091965	0.90804	0.18393	0.8728
GTCATATGGCTTGGATCCAA	846.56	289.05	-1.547	1.3286	0.091987	0.90801	0.18397	0.8728
GATTGCTTTTCTTACATGTAC	956.59	329.27	-1.5358	1.3277	0.092144	0.90786	0.18429	0.8728
GACCTATAATCGACCACATTT	843.85	289.49	-1.5402	1.3258	0.092457	0.90754	0.18491	0.8728
GTCTTCCTTGATAAATTGGAT	747.93	255.93	-1.5435	1.3236	0.092815	0.90719	0.18563	0.8728
GAGTCACTGAAACAAACAAC	866.62	299.91	-1.5277	1.3215	0.093162	0.90684	0.18632	0.8728
GCTGTCACCACATAATTACCT	723.54	248.13	-1.5401	1.3213	0.093195	0.90681	0.18639	0.8728
GCTGGCAGGGATTCCGTCATA	865.53	3079.5	1.8299	1.319	0.86572	0.13428	0.26855	0.8728
GTGCTACTAAGATGTTACTAC	860.11	298.86	-1.5219	1.319	0.093591	0.90641	0.18718	0.8728
GCTCTAGAATTTCAAACAGAG	705.65	244.28	-1.5266	1.3151	0.094233	0.90577	0.18847	0.8728
GAATTCGTGTACTAGGTGTTC	1065.5	3838.7	1.8481	1.315	0.86406	0.13594	0.27189	0.8728
GAGGTGAGTGCCAGTCCTGGG	935.99	3339.3	1.8339	1.3139	0.86423	0.13577	0.27154	0.8728
GCGCACCTCAATGTCAGAGA	847.11	296.94	-1.5092	1.3134	0.094523	0.90548	0.18905	0.8728
GATACTCTCACAGGTACATAA	814.59	285.02	-1.5117	1.3133	0.094546	0.90545	0.18909	0.8728
GACCAAAATTATAAGCAACAG	682.89	236.95	-1.5231	1.3128	0.094626	0.90537	0.18925	0.8728
GCAGAAATTTATCTTTCAAAG	560.4	193.15	-1.5318	1.3108	0.094958	0.90504	0.18992	0.8728
GCCAATTCAACCCAAATCTCG	736.54	257.55	-1.5123	1.3106	0.094999	0.905	0.19	0.8728
GAGTCAGAACTGGGAAACAGA	836.81	294.84	-1.5018	1.31	0.095092	0.90491	0.19018	0.8728
GTATACCTTAGAGAAGACCTG	917.02	325.14	-1.493	1.3092	0.095236	0.90476	0.19047	0.8728
GTTTCTCTCTTTATTAAGGG	901.85	319.8	-1.4928	1.3086	0.095335	0.90467	0.19067	0.8728
GCTCACCAAAGTATTTGGAGG	566.36	196.22	-1.5245	1.3081	0.095415	0.90459	0.19083	0.8728
GTAATTACTTGGCTTTGAGA	1076.9	386.44	-1.4762	1.3072	0.095571	0.90443	0.19114	0.8728
GTCCCCATAGTTTTATCTGCT	802.66	284	-1.4956	1.3063	0.095723	0.90428	0.19145	0.8728
GAAATACAAGCTATAGCGATA	820.01	291.5	-1.489	1.3042	0.096077	0.90392	0.19215	0.8728
GTAGAGAAATTATTTTAGGA	1002.7	360.25	-1.4742	1.3042	0.096078	0.90392	0.19216	0.8728
GCAAGCCACTCACCAGGCACT	744.67	266.35	-1.4798	1.2977	0.0972	0.9028	0.1944	0.8728
GGCCTAAAGGAAGGGCCTGG	573.95	1957.3	1.7681	1.2937	0.86102	0.13898	0.27796	0.8728
GACCTGCTGTGGCTTGGTCC	610.26	2088.2	1.7731	1.2921	0.86041	0.13959	0.27918	0.8728
GTAGACATCGATGGTACATA	956.59	352.12	-1.4392	1.2886	0.098776	0.90122	0.19755	0.8728
GGGCAGCCCCCGGCGCAGCG	436.83	1456.9	1.7354	1.2872	0.8604	0.1396	0.27921	0.8728
GTCAGACAGTGAAGATTTATT	748.47	272.62	-1.4537	1.2871	0.099024	0.90098	0.19805	0.8728
GCTCAGGTGCAGCCCAGCCGT	429.79	1430.4	1.7324	1.2854	0.86002	0.13998	0.27996	0.8728
GAATTCTATTACAATCGGTC	734.92	268.5	-1.4493	1.2848	0.099434	0.90057	0.19887	0.8728
GGCTCTTTCATGATTCTAAT	818.92	301.07	-1.4406	1.2844	0.099494	0.90051	0.19899	0.8728
GAAATAATATGCATCTCTCGA	894.26	330.86	-1.4317	1.2834	0.099669	0.90033	0.19934	0.8728
GATCGCAAAGGTAATCAGGGA	813.5	302.46	-1.4244	1.2776	0.1007	0.8993	0.2014	0.8728
GATGAAATGCATCAGGTCCTT	935.45	3268.4	1.8038	1.2763	0.8549	0.1451	0.29021	0.8728
GCACCTAGCAGATAAAACTAT	835.73	312.54	-1.4161	1.275	0.10116	0.89884	0.20232	0.8728
GACCACTAATGAGATTCTTGT	985.31	372.07	-1.4026	1.2744	0.10126	0.89874	0.20252	0.8728
GCTCTCCCGATCAATACTGGA	753.35	281.86	-1.4151	1.2714	0.10179	0.89821	0.20357	0.8728
GCTCACAACTGCAGACATAAG	754.97	283.49	-1.4099	1.2694	0.10216	0.89784	0.20432	0.8728
GCCGCTTTTCATTGAAGGAAC	306.22	110.09	-1.4675	1.2684	0.10233	0.89767	0.20465	0.8728
GCCATTTGGCTTGGCTTCCT	802.12	2759	1.781	1.2674	0.8532	0.1468	0.2936	0.8728
GTGGGGCCATGAAGGCCTTCT	725.16	2476.1	1.7703	1.2668	0.85342	0.14658	0.29316	0.8728
GTCTTCACCTAGTGTGTAATA	771.23	292.33	-1.3965	1.2644	0.10304	0.89696	0.20608	0.8728
GTCAGTCTAACGCTCATGAC	622.73	233.45	-1.4117	1.2644	0.10305	0.89695	0.2061	0.8728
GCTCACCATTGAGGCCCACGG	712.15	269.03	-1.4011	1.2639	0.10313	0.89687	0.20625	0.8728
GATAGTTAGATAAGACTGCTA	1134.9	441.07	-1.3615	1.2619	0.1035	0.8965	0.207	0.8728
GTAAGTAACACAAACTAATTT	660.13	249.62	-1.3994	1.261	0.10366	0.89634	0.20731	0.8728
GACTGAAGACCCTAGAAATAA	680.72	258.68	-1.3924	1.259	0.10402	0.89598	0.20803	0.8728
GTTGGTTGGGAGCTTCTCCAC	841.14	2887.9	1.7784	1.2582	0.85066	0.14934	0.29867	0.8728
GTGAGTTTCAAAACAATGGAA	788.57	302.71	-1.3784	1.2575	0.10428	0.89572	0.20856	0.8728
GACATTTGCAGATGTTTTAGA	790.2	305.74	-1.367	1.2529	0.10512	0.89488	0.21025	0.8728
GATAGCAGGACGAGGTTCCTT	978.26	3379.9	1.7877	1.2509	0.84817	0.15183	0.30366	0.8728
GTTACTTTGCCTCCTTCTGCA	904.01	353.53	-1.352	1.2508	0.10551	0.89449	0.21102	0.8728
GCAGACATGTCTAGTTTATAC	716.49	277.22	-1.3667	1.2498	0.10569	0.89431	0.21138	0.8728
GCACAGTTAATGCTACTCAAT	803.75	314.85	-1.3493	1.246	0.10638	0.89362	0.21277	0.8728
GAGGTGAGGCAGATGCCCAGC	812.42	318.5	-1.3482	1.2459	0.10641	0.89359	0.21281	0.8728
GCTGCCCATGAGAAATTTACA	705.65	275.51	-1.3537	1.2439	0.10678	0.89322	0.21355	0.8728
GTCCTCCAGAGCCCGACTCGC	669.34	260.65	-1.3572	1.2438	0.10679	0.89321	0.21359	0.8728
GTCGAATGTGCTGTTGACAC	984.23	391.56	-1.3275	1.2432	0.1069	0.8931	0.21379	0.8728
GTCAGAGTAGAATAAAAGGCT	750.09	294.92	-1.3438	1.2416	0.1072	0.8928	0.2144	0.8728
GTTCTGCATCTGTGATCATCA	940.33	375.31	-1.3228	1.2398	0.10753	0.89247	0.21506	0.8728
GCTTACCTTCATGTTGTCAGG	819.47	325.46	-1.3295	1.2383	0.1078	0.8922	0.21561	0.8728
GAAAGATATAGCAAATTATGG	786.41	311.96	-1.3311	1.2377	0.10792	0.89208	0.21583	0.8728
GTAGGAAATTTTAAAAGATGA	654.16	257.07	-1.3441	1.2375	0.10795	0.89205	0.21589	0.8728
GCTTACTTTACTGTATGCAGA	670.96	264.81	-1.338	1.2357	0.10828	0.89172	0.21656	0.8728
GAAAGCGTAAGGAGGGGGTTT	687.77	2299.2	1.7397	1.2356	0.8455	0.1545	0.309	0.8728
GAATAGCAGCTCACTCACAA	1037.9	420.21	-1.3024	1.2344	0.10854	0.89146	0.21707	0.8728
GCTCATAGCTGTCGGCCCCAC	627.61	2081.7	1.7283	1.2328	0.84513	0.15487	0.30973	0.8728
GATCAAAACATCAGCCATTAA	828.14	332.47	-1.3141	1.2321	0.10895	0.89105	0.21791	0.8728
GTTCCCAGTTTACGAACATGT	913.77	369.36	-1.3045	1.2312	0.10913	0.89087	0.21826	0.8728
GCTAGCTTATGAAGCAAATCA	538.72	211.86	-1.3423	1.231	0.10916	0.89084	0.21832	0.8728
GCGCTGCCCCGGCCGTCCCGG	344.7	1096.6	1.6668	1.2306	0.84693	0.15307	0.30613	0.8728
GCAGAAGGAGGCAAAGTAAGG	845.48	340.76	-1.3085	1.2304	0.10927	0.89073	0.21854	0.8728
GCCTCAAAATCTCTGCACCA	891.55	360.58	-1.3036	1.23	0.10935	0.89065	0.21869	0.8728
GTGCTCAACGTATTTTACTAA	771.77	311.17	-1.3077	1.2272	0.10987	0.89013	0.21974	0.8728
GCAACTTTTAGGGAACTTGT	882.88	358.75	-1.2968	1.2268	0.10994	0.89006	0.21988	0.8728
GCATCCATCTGGTACGTGGTG	857.95	2896.7	1.7542	1.2264	0.84216	0.15784	0.31568	0.8728
GTCATCAGCTGGAGTGCAAT	895.88	365.4	-1.2915	1.2251	0.11028	0.88972	0.22055	0.8728
GAAGGTTTCTCTCTTTATTAA	788.03	319.71	-1.2988	1.2241	0.11046	0.88954	0.22091	0.8728
GGCCTCTGCGGAGACAGAGT	840.6	343.46	-1.2888	1.2219	0.11087	0.88913	0.22175	0.8728
GCCTACCTGTGGCTAGCAGAG	779.9	317.48	-1.2939	1.2217	0.11091	0.88909	0.22181	0.8728
GCCAACAAGGAAGAAGCTTGC	803.75	328.7	-1.2874	1.2199	0.11125	0.88875	0.22251	0.8728
GCCTGAGCTTTGAAAACGCCC	611.35	246.91	-1.3045	1.2187	0.11147	0.88853	0.22295	0.8728
GTGAGCTGCACGGTGGAGGTG	717.03	292.15	-1.2924	1.2184	0.11153	0.88847	0.22306	0.8728
GCAAGATCACAGATTTTGGGC	713.24	291.34	-1.2888	1.2167	0.11185	0.88815	0.2237	0.8728
GAGAACCTAGAAATCATACG	796.7	327.69	-1.2791	1.2161	0.11198	0.88802	0.22395	0.8728
GACTCGGATTCCAGCCCACAT	716.49	2375.3	1.7277	1.216	0.84009	0.15991	0.31983	0.8728
GTGTCACCACATAATTACCTG	725.7	298.68	-1.2779	1.2127	0.11263	0.88737	0.22526	0.8728
GATGGTACATATGGGTGGCTG	894.8	372.61	-1.2616	1.2123	0.11269	0.88731	0.22538	0.8728
GCAGTGCTCCGGGCGCTGCCG	578.29	1885.3	1.7032	1.2123	0.83995	0.16005	0.3201	0.8728
GGTTGTGGCAGCAGTCACTG	857.4	356.87	-1.2622	1.2112	0.1129	0.8871	0.22581	0.8728
GATCTTCTTGCATCATCTCTA	960.38	403.09	-1.2504	1.2099	0.11317	0.88683	0.22634	0.8728
GTAATTTGGTGGCTGCCTTTC	985.85	3328.3	1.7543	1.2097	0.83706	0.16294	0.32589	0.8728
GTAACACAAACTAATTTTGG	851.98	355.54	-1.2584	1.2094	0.11325	0.88675	0.2265	0.8728
GAAAGATAAATTTCTGCTCAA	826.51	344.52	-1.26	1.2091	0.11331	0.88669	0.22662	0.8728
GCAGCGCCAGGAGCGCTGCCC	529.51	1712.9	1.6919	1.2091	0.83944	0.16056	0.32113	0.8728
GTGGTTGTGGCAGCAGTCACT	816.21	340.7	-1.258	1.2079	0.11355	0.88645	0.2271	0.8728
GCAAGTGTAAGAAGTGCGAA	802.66	335.31	-1.2568	1.2068	0.11375	0.88625	0.22751	0.8728
GATAAAAAGGCACAACCTCAT	830.31	349.2	-1.2472	1.2038	0.11434	0.88566	0.22867	0.8728
GATTCCTCACAAATTATACCT	988.02	420.46	-1.2306	1.2023	0.11462	0.88538	0.22924	0.8728
GACTATTTAATATTGGTAAGT	923.53	392.14	-1.2337	1.2014	0.11479	0.88521	0.22959	0.8728
GCTCAAAATCTCTGCACCAGG	673.13	283.27	-1.2458	1.1965	0.11575	0.88425	0.23149	0.8728
GTAGCTACCTGACTCCAGTAT	1151.7	499.25	-1.2043	1.1961	0.11583	0.88417	0.23165	0.8728
GCGGAGTCAGGGGGCCGTGCG	366.38	1147.8	1.6448	1.196	0.83742	0.16258	0.32516	0.8728
GACAAACGGTCAGAAGCTTAC	739.8	313.14	-1.2377	1.196	0.11585	0.88415	0.23169	0.8728
GAGTAACAAGCTCACGCAGTT	859.03	366.89	-1.2251	1.1954	0.11596	0.88404	0.23193	0.8728
GCCCGACGCGGCCGAGGCGGC	308.38	954.81	1.6273	1.1953	0.83797	0.16203	0.32407	0.8728
GTAATAATGTTCAGCACACTT	832.47	356.25	-1.2222	1.1931	0.11641	0.88359	0.23282	0.8728
GTGAAATGCATCAGGTCCTTT	890.46	2953.4	1.7286	1.1913	0.83233	0.16767	0.33533	0.8728
GTTAGCAACTAAACTTTATGG	694.27	295.36	-1.2302	1.1908	0.11687	0.88313	0.23373	0.8728
GATCTTAGGCCTGGAATGAGG	855.78	368.33	-1.214	1.1905	0.11693	0.88307	0.23385	0.8728
GACGGGGACACTTCTTCACGC	798.33	342.49	-1.2185	1.1902	0.11699	0.88301	0.23397	0.8728
GCTGAAAATGCAGAATACCTA	796.16	341.53	-1.2186	1.1902	0.11699	0.88301	0.23398	0.8728
GTCTGCCGTCAGAGTTTCAGC	743.59	319.28	-1.2171	1.1873	0.11755	0.88245	0.23511	0.8728
GTACAGGATGATAGTTTAAAA	820.55	357.47	-1.1965	1.1816	0.11869	0.88131	0.23738	0.8728
GATATGACAGGGCAAACGCAT	912.69	401.42	-1.183	1.1792	0.11916	0.88084	0.23831	0.8728
GCCTACCTCATCGTTACTGAT	927.32	408.55	-1.1806	1.1787	0.11926	0.88074	0.23852	0.8728
GAACTGAAATCTTTGTTTAAA	744.13	324.54	-1.1947	1.1776	0.11948	0.88052	0.23895	0.8728
GTTCTTCCTTGATAAATTGGA	732.21	319.1	-1.1957	1.1775	0.11949	0.88051	0.23898	0.8728
GTGTTTTCACCAGTACGTTCC	933.28	412.36	-1.1765	1.1771	0.11957	0.88043	0.23915	0.8728
GATGGCCCCAGCAGGCCGGAT	873.66	2869.7	1.7146	1.177	0.82836	0.17164	0.34327	0.8728
GGGCTCTTTCATGATTCTAA	971.76	431.69	-1.1688	1.1751	0.11997	0.88003	0.23995	0.8728
GGTCGCGGTGCACCAAGCGA	637.36	276.82	-1.2002	1.1751	0.11998	0.88002	0.23997	0.8728
GTTTTCTTCTCTCCAATGTAG	785.32	345.38	-1.1827	1.1742	0.12016	0.87984	0.24033	0.8728
GTTCAGCAAACACCTAAGCTT	860.11	385.34	-1.1563	1.1656	0.12188	0.87812	0.24376	0.8728
GCTTACCTGCTGGAACTGAGC	778.28	347.54	-1.1608	1.1643	0.12215	0.87785	0.2443	0.8728
GTACATACCCAGCTTGGGGA	925.69	417.4	-1.1472	1.1641	0.12219	0.87781	0.24438	0.8728
GCGATTAAACGCAAATCTCTG	694.27	308.67	-1.1669	1.1632	0.12237	0.87763	0.24473	0.8728
GTGTTGGGTCACCTTCCATAG	889.38	2899	1.7036	1.162	0.82396	0.17604	0.35209	0.8728
GAATTTGCGGCAGACCTATGG	732.21	329.05	-1.1515	1.1582	0.12338	0.87662	0.24676	0.8728
GTCCTCGACCTCTGGAAAGG	721.91	325.18	-1.1481	1.1563	0.12378	0.87622	0.24756	0.8728
GATTCGACAGCCCTGCCCACT	837.89	2709.8	1.6921	1.1556	0.82235	0.17765	0.35531	0.8728
GACCGATTAAACGCAAATCTC	849.27	387.08	-1.1316	1.1544	0.12417	0.87583	0.24834	0.8728
GCCCCGAGGGCTGCTGGGGCC	456.88	1417.8	1.6317	1.1543	0.82471	0.17529	0.35057	0.8728
GCGACGAGGTGGCCTGTCGTC	452.55	1403.3	1.6305	1.1541	0.82467	0.17533	0.35065	0.8728
GAGTACCCCTAGGTATGGGGA	835.18	2697.8	1.6904	1.154	0.82188	0.17812	0.35625	0.8728
GACTAGAGTCATGATCAGCGA	947.91	434.97	-1.1221	1.1539	0.12427	0.87573	0.24854	0.8728
GCTAATGCGGGCATGGCTGT	830.31	2680.3	1.6895	1.1536	0.82179	0.17821	0.35642	0.8728
GTGGAAAGTGCAGGTGCATC	923.53	3001.6	1.6994	1.1529	0.82112	0.17888	0.35776	0.8728
GTTTCATTATTCATTCACCTC	669.88	303.8	-1.1382	1.1495	0.12518	0.87482	0.25036	0.8728
GAAAAAAAAAAAGTATATGTG	84.006	34.565	-1.2571	1.1492	0.12524	0.87476	0.25048	0.8728
GCACAGATTAGGAAAAAAGGT	581	261.84	-1.1468	1.1487	0.12534	0.87466	0.25068	0.8728
GGGGCAGGTGTCCTTGCACG	874.75	404.17	-1.112	1.1468	0.12574	0.87426	0.25148	0.8728
GCAGGACTTTATTTGAAGCAA	724.62	331.46	-1.126	1.1467	0.12576	0.87424	0.25151	0.8728
GAGGGAGTGGAAGGAAGGAAA	866.08	401.15	-1.1084	1.1449	0.12613	0.87387	0.25227	0.8728
GCTCGTGCGTCCGAGCCTGTG	473.69	1463.4	1.6253	1.1427	0.82115	0.17885	0.3577	0.8728
GAAAGACTTGCTCCAAAACAC	749.01	346.26	-1.1109	1.1411	0.12692	0.87308	0.25384	0.8728
GATTTCATGACAGCAAGACA	1005.9	472.66	-1.088	1.1409	0.12695	0.87305	0.25389	0.8728
GCAAGCCAAATGGCATCTTTA	675.84	311.34	-1.1157	1.1398	0.12718	0.87282	0.25436	0.8728
GTCCAGGCCCAACTGTGAGCA	734.92	341.18	-1.1048	1.1377	0.12761	0.87239	0.25523	0.8728
GCCTCATTGCCCTCAACACAG	934.91	439.79	-1.0863	1.1377	0.12763	0.87237	0.25526	0.8728
GTCCGGATAACCTTCTCAGCG	782.61	364.62	-1.0998	1.1376	0.12764	0.87236	0.25528	0.8728
GCTTAATTCCTTGATAGCGAC	629.77	290.49	-1.1137	1.1366	0.12785	0.87215	0.25571	0.8728
GATATGGGCGTTAAAGGTCC	681.26	2143	1.6519	1.1326	0.81646	0.18354	0.36708	0.8728
GTGGCGATCTCCACATCCTGC	1027	490.35	-1.0651	1.1315	0.12892	0.87108	0.25784	0.8728
GTCTGGGCGGCGGCGGCCGCC	84.006	230.78	1.4471	1.1294	0.82542	0.17458	0.34916	0.8728
GAAACTGCACCTACGGGTGAG	860.66	2742.8	1.671	1.1283	0.81408	0.18592	0.37185	0.8728
GTTCTGAAATTTTACCGTTAA	798.33	378.12	-1.0761	1.1278	0.12971	0.87029	0.25941	0.8728
GCCCCGTCAGAGTAGAATAAA	677.47	318.15	-1.088	1.1276	0.12975	0.87025	0.2595	0.8728
GCTCTTCTTAGACCATCCAGG	836.81	397.65	-1.0715	1.1273	0.12981	0.87019	0.25961	0.8728
GACACAACAAAGAGCTTGTGC	792.37	376.31	-1.0722	1.1258	0.13013	0.86987	0.26025	0.8728
GATACCAGTCATCAAATCCAT	953.33	458.67	-1.0539	1.124	0.13052	0.86948	0.26103	0.8728
GAAGAGCGAATCGATTTCGTG	748.47	2355.8	1.6529	1.1232	0.81319	0.18681	0.37363	0.8728
GCCTCCTCTTGCTGCTGGTGG	765.27	2411.4	1.6546	1.1226	0.81291	0.18709	0.37418	0.8728
GCTTACTACTTCCAGAGGTGA	714.32	340.08	-1.0685	1.1206	0.13123	0.86877	0.26246	0.8728
GAGCGGGAGCCCAGCTGCTC	503.49	1540.9	1.6118	1.1201	0.81416	0.18584	0.37169	0.8728
GTTACATGTACAGGGTTACAC	725.16	345.82	-1.0661	1.12	0.13135	0.86865	0.2627	0.8728
GTCTATCATCCAGCCTGGGGA	828.68	398.48	-1.0544	1.1194	0.13149	0.86851	0.26299	0.8728
GAACTCTGACGGCAGAAGAGA	771.77	370.96	-1.0549	1.1171	0.13197	0.86803	0.26393	0.8728
GTCTGGAGGAAAAGAAAGGTA	765.81	368.73	-1.0524	1.1158	0.13226	0.86774	0.26453	0.8728
GTCACTCTACGTATGTGCACG	783.7	382.05	-1.0346	1.1085	0.13382	0.86618	0.26763	0.8728
GCTTCCTGGGCAAAGAAGAAA	646.58	312.45	-1.0468	1.1075	0.13404	0.86596	0.26807	0.8728
GTGCGTTCGGCACGGTGTATA	344.7	1021.1	1.564	1.107	0.81202	0.18798	0.37596	0.8728
GTATGATTTCTAGGTTCTCAA	784.24	383.85	-1.0288	1.106	0.13437	0.86563	0.26874	0.8728
GAACTAACCTGTTCTTAAGAG	794.54	389.29	-1.0274	1.1058	0.13442	0.86558	0.26883	0.8728
GGACAACCCTGACTACCAGC	777.19	380.71	-1.0277	1.1051	0.13455	0.86545	0.26911	0.8728
GACCAATTCAACCCAAATCT	950.08	470.63	-1.0119	1.105	0.13458	0.86542	0.26915	0.8728
GTTCTCAAGGGCGGCTGCCCT	791.28	2471.6	1.6419	1.1046	0.80722	0.19278	0.38555	0.8728
GTCCCTTCTCTGATCCCTCAT	634.11	307.62	-1.0412	1.1043	0.13473	0.86527	0.26946	0.8728
GCGCTCACACCGTGCGGGGGG	525.17	1595.1	1.601	1.1031	0.80875	0.19125	0.3825	0.8728
GAGGACTTTATTTGAAGCAAA	707.28	345.91	-1.0297	1.1028	0.13505	0.86495	0.2701	0.8728
GCCACTGGACTTCAGAACAAG	862.28	426.69	-1.0133	1.1022	0.13518	0.86482	0.27036	0.8728
GATCGAAATTGAGCCACACCA	1015.1	507.56	-0.99857	1.1013	0.13537	0.86463	0.27075	0.8728
GTATTTCCTCTGATGATCTGC	1004.8	502.33	-0.99878	1.1011	0.13543	0.86457	0.27086	0.8728
GTCCTACACAAGTGCAATCAG	498.62	240.03	-1.0516	1.1011	0.13543	0.86457	0.27086	0.8728
GCACCACCAGCAGCAAGAGGA	722.99	355.11	-1.0237	1.1008	0.13548	0.86452	0.27097	0.8728
GCCACAAAGCAGTGAATTTAT	743.05	366.02	-1.0195	1.0999	0.13569	0.86431	0.27137	0.8728
GCTTCACAGTTTGAAGACAA	719.2	354.02	-1.0205	1.0992	0.13584	0.86416	0.27167	0.8728
GTTCACTTCCTACAGATGCAC	896.97	447.21	-1.0025	1.0987	0.13594	0.86406	0.27188	0.8728
GAATACGGTGGTCCAGAGCAC	778.82	2420.8	1.6349	1.0984	0.80537	0.19463	0.38925	0.8728
GTTGCTCAACGTATTTTACTA	760.93	376.23	-1.0142	1.0983	0.13603	0.86397	0.27206	0.8728
GCTGTGGGGGTCCTGGTAGTG	777.19	2415.1	1.6345	1.0982	0.80531	0.19469	0.38939	0.8728
GAGGAAGAGGTCAGTCCTGG	984.23	3106.7	1.6573	1.0981	0.80412	0.19588	0.39177	0.8728
GTCCTGCCGCGTATGATTTCT	501.87	242.87	-1.044	1.0978	0.13614	0.86386	0.27227	0.8728
GCACAGTGGAGCGAATTCCTT	665.55	2044.9	1.618	1.0965	0.80554	0.19446	0.38891	0.8728
GAATTGTAGAGAAATTATTTT	1076.9	544.44	-0.98273	1.0963	0.13647	0.86353	0.27294	0.8728
GACCCCCTAAATGCCACCGGC	689.93	341.97	-1.0104	1.0932	0.13715	0.86285	0.27429	0.8728
GCAAAGGGACAATATTCTTGC	726.25	361.16	-1.0058	1.0929	0.13722	0.86278	0.27444	0.8728
GAAACACTTACGACTGCAGAT	971.22	491.04	-0.9825	1.0925	0.13731	0.86269	0.27461	0.8728
GTCTATGCTGTCCTCAGTCA	965.8	488.19	-0.98282	1.0925	0.13732	0.86268	0.27463	0.8728
GTTAGTATAAATTGACAGGC	1047.1	533.29	-0.97207	1.0905	0.13775	0.86225	0.27551	0.8728
GCATTACCTGTAGGAGAGCTC	837.89	421.65	-0.98902	1.0902	0.1378	0.8622	0.27561	0.8728
GAGGCCACCTTCTCAAAGAGC	882.34	446.72	-0.98037	1.0881	0.13827	0.86173	0.27654	0.8728
GACTTGATACAGTACCGATC	1060.6	544.75	-0.95999	1.0854	0.13886	0.86114	0.27772	0.8728
GCTATTACAATCGGTCTGGGA	834.1	422.84	-0.97842	1.0853	0.1389	0.8611	0.27781	0.8728
GACGTGCCTCTCCCTCCCTCC	693.73	2121.6	1.6113	1.0845	0.80158	0.19842	0.39683	0.8728
GTGATGCAAGAAGATGCACGA	874.75	445.27	-0.97259	1.0843	0.13912	0.86088	0.27824	0.8728
GAACAGGAAACGTGACTAAAG	731.67	369.88	-0.98221	1.0824	0.13954	0.86046	0.27908	0.8728
GTCGTTCGGAAGCGCACGCTG	681.26	343.2	-0.9871	1.0821	0.13959	0.86041	0.27919	0.8728
GTCGCCACACGGAGCTTGGAG	699.69	353.15	-0.98442	1.0818	0.13966	0.86034	0.27932	0.8728
GCCCCACGTGTGCCGCCTGCT	780.44	396.38	-0.97564	1.0816	0.13971	0.86029	0.27941	0.8728
GGTACCATCCGATTTGAAAG	901.85	462.1	-0.96317	1.0811	0.13983	0.86017	0.27967	0.8728
GAGCTATGAGATGGAGGAAGA	804.29	410.87	-0.9673	1.0789	0.14032	0.85968	0.28063	0.8728
GATTTTAACTTTCTCACCTTC	722.45	367.07	-0.97492	1.0786	0.14038	0.85962	0.28076	0.8728
GCATCGAAATTGAGCCACACC	764.73	389.93	-0.96993	1.0783	0.14045	0.85955	0.28089	0.8728
GTATACCCAGGCTATAGTCCC	860.66	442.03	-0.95971	1.0778	0.14056	0.85944	0.28111	0.8728
GCATGGTCAAGTGTGAGTGAC	817.3	418.68	-0.96333	1.0776	0.1406	0.8594	0.28119	0.8728
GTGTTTTAGAGCTCATTCAAA	959.84	496.17	-0.95057	1.0776	0.14062	0.85938	0.28123	0.8728
GATAACCAGCCACCTCCTGGA	951.71	491.97	-0.95054	1.0772	0.14069	0.85931	0.28138	0.8728
GTCTTCTGATCTATGCCCCAA	991.27	514.09	-0.94592	1.0766	0.14083	0.85917	0.28166	0.8728
GATCACGCAGCTCATGCCCTT	929.49	481.24	-0.94824	1.0753	0.14111	0.85889	0.28223	0.8728
GTTTGGATCCAAGCCATATGA	862.28	444.66	-0.95389	1.0752	0.14114	0.85886	0.28227	0.8728
GCAAAGCAGAAACTCACATCG	719.74	368.29	-0.96472	1.0738	0.14145	0.85855	0.28291	0.8728
GTAACATTACGTGGTACCTAG	814.05	419.42	-0.95505	1.0737	0.14148	0.85852	0.28295	0.8728
GAATTATGTGGTGACAGATCA	930.57	483.25	-0.9439	1.0734	0.14155	0.85845	0.2831	0.8728
GATCATTTTCTCAGCCTCCAG	897.51	465.64	-0.94521	1.0727	0.14171	0.85829	0.28341	0.8728
GTATAATTTTGGTTTTCTGAC	769.06	395.76	-0.9567	1.0725	0.14176	0.85824	0.28352	0.8728
GCACTGGAATCAAGCATCCTC	796.16	410.83	-0.95282	1.0719	0.14188	0.85812	0.28377	0.8728
GCTGCAAAGCTGTCCCATCA	810.79	2485.1	1.6147	1.0716	0.79667	0.20333	0.40667	0.8728
GACATACCCCCCTGGTTCAGA	819.47	423.76	-0.94979	1.0715	0.14196	0.85804	0.28393	0.8728
GTGATGAATGTTGCAATAACC	979.89	511.9	-0.93542	1.0714	0.142	0.858	0.28401	0.8728
GTGCCTGGTGAGTGGCTTGTC	577.2	1729.4	1.5814	1.0708	0.79818	0.20182	0.40365	0.8728
GCTCCCAACCAAGCTCTCTTG	757.68	391.96	-0.94911	1.0684	0.14266	0.85734	0.28532	0.8728
GCTGGAGGGAGCACCTGGCT	729.5	2215.1	1.601	1.0678	0.79597	0.20403	0.40806	0.8728
GAGAAATAAGGGTTTCAACCC	652.54	1966.9	1.5903	1.0677	0.79653	0.20347	0.40693	0.8728
GACCAATTCAACCCAAATCTC	792.37	412.28	-0.94086	1.0662	0.14316	0.85684	0.28632	0.8728
GTTTTCTCCCATGACTCCTGC	883.42	462.74	-0.93141	1.0658	0.14326	0.85674	0.28653	0.8728
GTCTGTGCCCAGCAGTGCTCC	761.47	395.81	-0.94226	1.0655	0.14334	0.85666	0.28667	0.8728
GTGATTTCATGACAGCAAGAC	796.7	415.75	-0.93667	1.0645	0.14355	0.85645	0.28711	0.8728
GTACTGTATCAAGTCATGGC	924.61	487.78	-0.92123	1.0627	0.14395	0.85605	0.2879	0.8728
GTGATGATCACAGATGCAGA	966.88	511.9	-0.91614	1.062	0.14411	0.85589	0.28823	0.8728
GCTGCGGCCGCGCTGCGCCGG	466.64	1371.4	1.5533	1.062	0.79645	0.20355	0.40709	0.8728
GCGCTCATGACTGGAAACCAC	647.12	335.47	-0.94576	1.0613	0.14427	0.85573	0.28854	0.8728
GTCCCCTGGCTTAGAGGGAGC	593.46	307.01	-0.9486	1.0596	0.14465	0.85535	0.28931	0.8728
GTCAGAGTAGAATAAAAGGC	644.41	336.41	-0.93573	1.0565	0.14536	0.85464	0.29072	0.8728
GATACGGCCGAAGCCCCTTCA	728.96	2195.4	1.5892	1.0549	0.79179	0.20821	0.41642	0.8728
GTTCAGGCTTGGCCTGAAAAC	743.05	2238.9	1.59	1.0537	0.7913	0.2087	0.41739	0.8728
GAAGGTTCTCCAAGCACTAGA	883.96	472.47	-0.90234	1.0524	0.14632	0.85368	0.29263	0.8728
GCAAGAAGATGCACGAAGGC	621.65	325.99	-0.92917	1.0522	0.14635	0.85365	0.29269	0.8728
GCGAGTCGAATTCCCAACTGA	738.17	390.76	-0.91592	1.0522	0.14636	0.85364	0.29273	0.8728
GTGCGACACTTACAGCTGCCC	791.83	420.86	-0.91022	1.052	0.14639	0.85361	0.29278	0.8728
GAAGATAAATTTCTGCTCAAA	726.79	385.95	-0.91139	1.0495	0.14698	0.85302	0.29395	0.8728
GCCTTTCTCTCTCTTATAAAA	528.43	276	-0.93454	1.0491	0.14707	0.85293	0.29414	0.8728
GAGTGTGGAAAAGCTAACAGA	801.04	427.93	-0.90292	1.0491	0.14708	0.85292	0.29415	0.8728
GAAGCAGAATTCTCTTTTATA	660.13	349.46	-0.91568	1.0481	0.1473	0.8527	0.29461	0.8728
GCCAGGAAGTACTTCCACCT	724.62	2171.7	1.5822	1.0478	0.7895	0.2105	0.42101	0.8728
GTATTTGAGAGCATAATAGAG	780.99	417.98	-0.90026	1.0469	0.14757	0.85243	0.29515	0.8728
GTATCTTTCATACCCATACC	1092.6	596.73	-0.87155	1.0459	0.1478	0.8522	0.2956	0.8728
GAAGCCAAATGGCATCTTTAA	918.11	497.01	-0.88406	1.0453	0.14795	0.85205	0.2959	0.8728
GATGGAGGAGATCTCGCTGGC	775.02	2327.9	1.5855	1.0444	0.78802	0.21198	0.42396	0.8728
GTGAGCGCCCGACGCGGCCG	493.2	1438.7	1.5426	1.0443	0.79044	0.20956	0.41911	0.8728
GAAAACATCGACCGAAAGCGT	832.47	449.43	-0.88784	1.0434	0.14837	0.85163	0.29675	0.8728
GTCTGTGGAGCTTCAAAAGAA	774.48	416.47	-0.89341	1.0434	0.14838	0.85162	0.29676	0.8728
GCCTGATGGATGAAGAAGACA	768.52	413.72	-0.89182	1.0424	0.14862	0.85138	0.29723	0.8728
GTGGTCAACTTACTGTTGCT	1035.2	567.53	-0.86595	1.0413	0.14887	0.85113	0.29774	0.8728
GACCTAGCAGATAAAACTATG	804.83	436.91	-0.87985	1.0385	0.14952	0.85048	0.29905	0.8728
GTTCAAAAAGATCAAAGTGCT	743.59	402.52	-0.8838	1.0374	0.14977	0.85023	0.29953	0.8728
GACAAGTGCAACCTTCTGGA	951.71	522.43	-0.86403	1.0373	0.14981	0.85019	0.29962	0.8728
GTCGTACCGGTAACTTTTACA	404.31	212.34	-0.92589	1.0359	0.15012	0.84988	0.30025	0.8728
GTGCTTGAATAGATGACTCA	1089.4	604.01	-0.84979	1.0357	0.15018	0.84982	0.30036	0.8728
GAAAACCTGCAGATCATCAG	774.48	421.3	-0.87683	1.0357	0.15018	0.84982	0.30036	0.8728
GAGTGAGCTGCTATTCCACGT	814.59	2440.8	1.582	1.0355	0.78481	0.21519	0.43038	0.8728
GCACCAGCAGTTCAGCTGGAA	720.28	2140.7	1.5701	1.0353	0.78539	0.21461	0.42921	0.8728
GCTACTGTTAATAACATTACG	618.94	332.94	-0.89253	1.0349	0.15035	0.84965	0.30069	0.8728
GCGTCTAGCTCGCGCGGGCCG	78.586	203.58	1.3621	1.0347	0.79738	0.20262	0.40523	0.8728
GCAGGTAGTAAATATGAAACT	627.61	338.02	-0.89077	1.0346	0.15042	0.84958	0.30085	0.8728
GCTTTGAGACTCTCATTTCC	858.49	2579.1	1.5859	1.0343	0.7841	0.2159	0.4318	0.8728
GAGTATGAGACTCATAGGGTG	625.44	1838.6	1.5542	1.0325	0.78522	0.21478	0.42955	0.8728
GATAAACTGGAAAAAACTGTT	656.33	356.38	-0.87917	1.0308	0.15133	0.84867	0.30265	0.8728
GCAATAACATAGCACTTTGT	856.32	472.09	-0.85773	1.0304	0.15141	0.84859	0.30283	0.8728
GAGCTCTCTTGAGGATCTTGA	890.46	493.63	-0.84983	1.0281	0.15194	0.84806	0.30389	0.8728
GACACCCATTCTCATAACGGA	705.11	387.22	-0.863	1.0257	0.15251	0.84749	0.30501	0.8728
GCAAGCTTTTAAAAGCTCCTC	612.43	334.22	-0.87178	1.0248	0.15273	0.84727	0.30546	0.8728
GTCACTGATAAGCCTGAGACT	798.33	442.37	-0.85028	1.0243	0.15285	0.84715	0.3057	0.8728
GATGAATGTTGCAATAACCA	813.5	451.44	-0.84819	1.024	0.15292	0.84708	0.30583	0.8728
GCCCGGCGAGTCGGGCTCTGG	656.33	1922.2	1.5488	1.0217	0.78137	0.21863	0.43727	0.8728
GAACTCCCTTGGCTCACTGAG	740.34	410.18	-0.85036	1.0216	0.1535	0.8465	0.30699	0.8728
GACCCCATGAGGGATCAGAGA	782.07	435.15	-0.84431	1.0207	0.15369	0.84631	0.30739	0.8728
GAATTTAAGCTTCGTAACTGG	828.14	462.91	-0.83777	1.0198	0.15392	0.84608	0.30785	0.8728
GTATGTCAAATGAATAGTGTC	768.52	427.83	-0.84354	1.0197	0.15393	0.84607	0.30787	0.8728
GAAATTAGTTTGTGTTACTTA	881.25	497.93	-0.82234	1.0148	0.1551	0.8449	0.31021	0.8728
GCTTCACACATACTCCTCCTC	770.15	432.35	-0.83147	1.0141	0.15527	0.84473	0.31055	0.8728
GCACGTTTAGCCACAAATGGA	887.75	502.4	-0.82009	1.014	0.15529	0.84471	0.31059	0.8728
GAGGTAATTTCCAAATTCCCA	772.86	434.4	-0.82974	1.0134	0.15544	0.84456	0.31088	0.8728
GCCTGCCTGAGGAGACCTGGA	745.76	418.51	-0.83194	1.0131	0.15551	0.84449	0.31101	0.8728
GCATGATTCTAATGGGCAACC	703.48	393.54	-0.83638	1.0131	0.15552	0.84448	0.31103	0.8728
GAACTACAAGTAAAAGTATCG	700.23	392.56	-0.8333	1.0114	0.15591	0.84409	0.31181	0.8728
GCAGCTGCAGGAGGAAATGA	803.21	454.06	-0.82151	1.0109	0.15603	0.84397	0.31206	0.8728
GCCTATAAGCGGGCATACAAC	791.83	448.03	-0.8202	1.0098	0.15631	0.84369	0.31261	0.8728
GATCAAAGTTTCTAGAACCTC	788.57	446.54	-0.81906	1.0091	0.15647	0.84353	0.31294	0.8728
GAAACCTTAGGAAATGGAAAG	656.87	368.43	-0.83249	1.0087	0.15656	0.84344	0.31312	0.8728
GTTGGAAATTAAGAGATCCTA	900.76	514.64	-0.80637	1.008	0.15672	0.84328	0.31344	0.8728
GTCCGGGCCCCAGCAGCCCTC	669.88	376.58	-0.82929	1.0079	0.15675	0.84325	0.31351	0.8728
GTGCCCATTATTATTTGATC	818.38	465.38	-0.81302	1.0076	0.15683	0.84317	0.31366	0.8728
GACAAGTGCAACCTTCTGGAG	722.45	408.18	-0.82217	1.0073	0.1569	0.8431	0.3138	0.8728
GAGCCTTTTATTCTACTCTGA	726.25	411.74	-0.8172	1.0051	0.15742	0.84258	0.31484	0.8728
GCAAGTCATGGCAGGTACAGT	831.93	475.66	-0.80524	1.0045	0.15757	0.84243	0.31514	0.8728
GTCTTTGGAAACAGAGGTCGA	853.07	488.47	-0.80313	1.0044	0.15758	0.84242	0.31517	0.8728
GTGGTTTATGTATTCTGAAAG	695.9	394.71	-0.81648	1.0032	0.15789	0.84211	0.31577	0.8728
GCTGTGCTTTGAACAATCATC	809.71	463.18	-0.8045	1.0031	0.1579	0.8421	0.3158	0.8728
GTATGGATTGCTTAGCAGGAA	977.72	565.26	-0.78942	1.0031	0.15791	0.84209	0.31581	0.8728
GATGATTCTTTTCTGCCTGA	1106.7	646.26	-0.77517	1.0011	0.15839	0.84161	0.31678	0.8728
GCAAAGACCACATCTGAAGCT	776.11	445.37	-0.79989	0.99933	0.15882	0.84118	0.31764	0.8728
GAAGGATATTTGGCTACATGC	872.04	504.46	-0.78844	0.99827	0.15908	0.84092	0.31815	0.8728
GCCCAAGGAAGCCAAGCCAAA	733.83	420.95	-0.80034	0.99744	0.15927	0.84073	0.31855	0.8728
GACCTCGTTAAATAAGAGAGT	683.97	390.99	-0.80521	0.99715	0.15935	0.84065	0.31869	0.8728
GATTACCTTGGCAATCAGACG	989.1	577.45	-0.77539	0.99686	0.15942	0.84058	0.31883	0.8728
GGGATCTACTTGGCACTCGC	1054.1	617.92	-0.76962	0.99656	0.15949	0.84051	0.31898	0.8728
GATGCTCCAAGCTCATCCCC	928.94	540.68	-0.77971	0.99651	0.1595	0.8405	0.319	0.8728
GGAACACCTCCTCTCTTAAC	818.92	473.83	-0.78806	0.9957	0.1597	0.8403	0.3194	0.8728
GTTTGGGAGTTGATGACCTT	1152.8	3440.7	1.5767	0.99511	0.769	0.231	0.462	0.8728
GTATCTTATGGACATCACTAG	879.63	511.86	-0.77996	0.99454	0.15998	0.84002	0.31996	0.8728
GACCCCTGCCTATTAACCTGA	964.17	564.07	-0.77236	0.99443	0.16001	0.83999	0.32001	0.8728
GTCATGGGGTAAGGTCTTCC	910.52	2672.2	1.5522	0.99276	0.76954	0.23046	0.46092	0.8728
GAATTTGTCAGAAACCTGCA	849.27	494.6	-0.77874	0.99262	0.16045	0.83955	0.32089	0.8728
GTGAATGTTGCAATAACCAGG	682.89	394.14	-0.7914	0.99047	0.16097	0.83903	0.32195	0.8728
GTGGCCTAGGGATTAGCCACA	710.53	2048.1	1.526	0.98962	0.76989	0.23011	0.46022	0.8728
GACATTGAGGGCAATTTCAAC	701.32	406.27	-0.78614	0.98893	0.16135	0.83865	0.3227	0.8728
GGCTCTAGAATTTCAAACAG	831.93	486.55	-0.77264	0.9889	0.16136	0.83864	0.32271	0.8728
GCAGCTCCCATTGGGACAGCT	688.31	398.44	-0.78716	0.98872	0.1614	0.8386	0.3228	0.8728
GTAAGGCCTGCGCGTGTTATA	778.28	2254.8	1.5334	0.98848	0.76896	0.23104	0.46208	0.8728
GAAGTAACACAAACTAATTTT	659.58	381.48	-0.78835	0.9877	0.16165	0.83835	0.3233	0.8728
GCAAGAAGCTGTCTTCCTTGA	751.72	438.7	-0.77559	0.98647	0.16195	0.83805	0.3239	0.8728
GAGTAATGACTCACACTCGA	724.08	422.38	-0.77617	0.98533	0.16223	0.83777	0.32446	0.8728
GCACCTACCTGCCCTTCCAGC	871.5	514.13	-0.76021	0.98471	0.16238	0.83762	0.32477	0.8728
GGCAGCGCTCCTGGCGCTGC	242.26	650.78	1.4219	0.98441	0.77446	0.22554	0.45107	0.8728
GAGCGATTCACGTATTAGATG	842.77	496.93	-0.76091	0.98376	0.16262	0.83738	0.32523	0.8728
GATGTTCAATAACTGTGAGG	1083.9	649.24	-0.73858	0.98279	0.16285	0.83715	0.32571	0.8728
GTTTCCTGGCCTGGAGAAAGA	946.83	562.76	-0.74955	0.98278	0.16286	0.83714	0.32571	0.8728
GGCATGGCAGACCTGGCCTG	682.89	1954.3	1.5156	0.98254	0.76764	0.23236	0.46471	0.8728
GCCATGAACATCACCTGCAC	989.65	590.02	-0.74516	0.98239	0.16295	0.83705	0.32591	0.8728
GATGAATGTTGCAATAACCAG	803.75	474.1	-0.7603	0.98165	0.16314	0.83686	0.32627	0.8728
GCCCACAGAGGAGGACTCAC	760.39	447.5	-0.76351	0.98108	0.16328	0.83672	0.32655	0.8728
GAGTAACACAAACTAATTTTG	760.93	448.57	-0.76113	0.97996	0.16355	0.83645	0.32711	0.8728
GAACTGAAGACCCTAGAAATA	811.88	480.87	-0.75439	0.97918	0.16375	0.83625	0.32749	0.8728
GCAGTGCTCCCCCTTACAACC	915.4	546.38	-0.74344	0.97853	0.16391	0.83609	0.32781	0.8728
GTCCATCGCCACTGGGATGG	764.73	2198.4	1.5222	0.97844	0.76553	0.23447	0.46894	0.8728
GCCATCATTACTTTGATTAC	730.58	431.65	-0.75782	0.97681	0.16433	0.83567	0.32866	0.8728
GCACACTGGATACAGTTGTC	671.51	395.32	-0.76288	0.97606	0.16452	0.83548	0.32904	0.8728
GCCCGCGCGAGCTAGACGTC	493.2	285.67	-0.78568	0.97567	0.16461	0.83539	0.32923	0.8728
GACCAAGTAAGAAAGTACATG	633.57	372.02	-0.7665	0.97563	0.16462	0.83538	0.32925	0.8728
GCGGCCGCCGCCGCCCAGAC	508.37	1420.9	1.481	0.97491	0.76673	0.23327	0.46654	0.8728
GTGGGTCTAAGAGCTAATGC	1001	604.02	-0.72786	0.9745	0.1649	0.8351	0.32981	0.8728
GAAATATTTCAGTCAGAACT	861.74	515.71	-0.73957	0.97432	0.16495	0.83505	0.3299	0.8728
GATGCAGCCACCTCCATGCC	1036.3	3028.5	1.5463	0.97407	0.76216	0.23784	0.47567	0.8728
GTCTACTTGGCACTCGCTGGG	913.23	548.74	-0.73381	0.97378	0.16508	0.83492	0.33016	0.8728
GATGCTCTCCACGTTGCACA	1138.7	693.03	-0.71558	0.97366	0.16511	0.83489	0.33023	0.8728
GTCGGGCGGACGCCGACGAGG	474.77	1319.9	1.4732	0.97334	0.76659	0.23341	0.46682	0.8728
GGATACTCTTGGGAACCTGG	1080.7	656.56	-0.71809	0.9728	0.16533	0.83467	0.33065	0.8728
GCTTCTGCTGGGAATTCAGAT	656.87	389.19	-0.75364	0.97074	0.16584	0.83416	0.33168	0.8728
GCAGCCACACCTGCCATACCA	834.64	501.51	-0.73373	0.97025	0.16596	0.83404	0.33192	0.8728
GAGTGCAGCACATCTATGACC	970.14	588.74	-0.71959	0.96926	0.16621	0.83379	0.33241	0.8728
GATCCTCACCAGCAGTTCAGC	822.72	494.96	-0.73192	0.96881	0.16632	0.83368	0.33264	0.8728
GCGCAAGTGTAAGAAGTGCGA	564.2	332.67	-0.76032	0.96828	0.16645	0.83355	0.33291	0.8728
GATTTCAAACAGAGGGGCAGA	762.56	457.41	-0.73609	0.9679	0.16655	0.83345	0.33309	0.8728
GCGTGTCCTCTCTCCTCCAT	692.64	1964	1.5023	0.9673	0.76217	0.23783	0.47567	0.8728
GCGTTTCTTCTTTGCCCAGGA	803.75	2300.6	1.516	0.96727	0.76126	0.23874	0.47749	0.8728
GAGCTTTTGAAGTGAAGTAAA	845.48	510.65	-0.72632	0.96715	0.16673	0.83327	0.33347	0.8728
GTGCCATCCAAACTGCACCTA	769.06	462.31	-0.73299	0.96672	0.16684	0.83316	0.33368	0.8728
GCTGAGCTTTGAAAACGCCCT	719.2	2043.2	1.5051	0.96662	0.7617	0.2383	0.47661	0.8728
GTGGAAATTACCTATGTGCAG	881.79	535.25	-0.71917	0.96531	0.16719	0.83281	0.33439	0.8728
GTTTCTCTTCTTAGACCATCC	832.47	504.84	-0.72045	0.96369	0.1676	0.8324	0.3352	0.8728
GAAAGGAAATGCAGTTTTAGT	778.82	472.12	-0.72094	0.96134	0.16819	0.83181	0.33638	0.8728
GAGACCACGGGAAGGACGTCT	817.84	2331.5	1.5102	0.95963	0.7584	0.2416	0.48319	0.8728
GTATCAATCAGGAAGACCTTC	783.15	476.16	-0.71666	0.95947	0.16866	0.83134	0.33732	0.8728
GAAATGCATCAGGTCCTTTG	843.85	2410.1	1.5129	0.95944	0.75815	0.24185	0.48371	0.8728
GACTTCAGTTCGGCGTAGTCA	944.66	2713.7	1.5214	0.95738	0.75671	0.24329	0.48658	0.8728
GTCCGGCCGCCTCGGCCGCGT	255.27	675.92	1.4013	0.95712	0.7647	0.2353	0.47059	0.8728
GAGCTGAAAATATACGTATTC	666.09	403.09	-0.72321	0.95642	0.16943	0.83057	0.33886	0.8728
GCAGATGCAGAAGGCCAGGCA	633.03	383.76	-0.7206	0.95318	0.17025	0.82975	0.3405	0.8728
GACACTATTCATTTGACATA	821.63	505.52	-0.69964	0.95302	0.17029	0.82971	0.34058	0.8728
GACCCATGTCAGTTATTATG	814.05	500.72	-0.69999	0.95282	0.17034	0.82966	0.34068	0.8728
GAAACCACTGGTCCATCAGTG	559.86	1550	1.4675	0.95163	0.75786	0.24214	0.48428	0.8728
GCTTTCTTAACAATGCTGTAG	866.62	536.13	-0.69178	0.95126	0.17073	0.82927	0.34147	0.8728
GAGCAGCGATGCGACCCTCC	736.54	452.04	-0.70308	0.95043	0.17095	0.82905	0.3419	0.8728
GAGTAACAAGCTCACGCAGT	1007.5	630.12	-0.67627	0.94966	0.17114	0.82886	0.34229	0.8728
GTGCCACAACCAGTGTGCTGC	758.22	466.73	-0.69885	0.94948	0.17119	0.82881	0.34238	0.8728
GACCCGATAATAGCTACTGGT	810.25	501.02	-0.69241	0.94892	0.17133	0.82867	0.34266	0.8728
GACAGCTTTGCAGCTGCAGG	617.85	1717.2	1.4732	0.94821	0.75601	0.24399	0.48797	0.8728
GCTTACAGCTCTGGCCACAAC	777.73	480.4	-0.69389	0.94804	0.17156	0.82844	0.34311	0.8728
GAGAAACTGAACTATCCTACT	894.26	556.76	-0.68265	0.94803	0.17156	0.82844	0.34311	0.8728
GTTAATAAAGAGAGAAACCTT	840.06	521.27	-0.68742	0.9479	0.17159	0.82841	0.34318	0.8728
GAAACGAGATCGAGAAAGGTA	898.59	560.05	-0.68115	0.94748	0.1717	0.8283	0.34339	0.8728
GCGCTCACCTGGCTTTGGCAA	624.9	381.75	-0.70951	0.94723	0.17176	0.82824	0.34352	0.8728
GATGCAGAAGGAGGCAAAGTA	762.56	471.08	-0.6937	0.94717	0.17178	0.82822	0.34355	0.8728
GTGCTAACTTGCAAGATCTAA	763.1	472.08	-0.69168	0.94621	0.17202	0.82798	0.34404	0.8728
GCACTTACGACTGCAGATAGG	798.87	495.61	-0.68766	0.94603	0.17207	0.82793	0.34413	0.8728
GCAGTATAAACTAGACATGTC	719.74	444.13	-0.69525	0.94568	0.17216	0.82784	0.34431	0.8728
GACAATCATCTGGCAGCGAGG	962.55	604.77	-0.6696	0.94455	0.17244	0.82756	0.34489	0.8728
GAAGAGGGAGCTCTGGGCTGC	862.28	2438.9	1.4989	0.94319	0.7521	0.2479	0.4958	0.8728
GCCTCACAACTGCAGACATA	899.14	563.9	-0.67215	0.94308	0.17282	0.82718	0.34564	0.8728
GCAAGAAGCAGATGATCGATG	854.69	535.19	-0.67436	0.94215	0.17306	0.82694	0.34611	0.8728
GACCCATTGAGAGTCGCCTGA	329.52	195.95	-0.74691	0.942	0.1731	0.8269	0.34619	0.8728
GCTTTCTCAGCAACATGTCGA	766.35	477.42	-0.68161	0.94141	0.17325	0.82675	0.34649	0.8728
GAGAGCCGGAGCGAGCTCTTC	641.7	1779.3	1.4699	0.94127	0.75325	0.24675	0.49349	0.8728
GCATGTCTTCTTCATCCATCA	789.66	493.45	-0.67723	0.94043	0.1735	0.8265	0.347	0.8728
GGACAAGTGCAACCTTCTGG	868.79	545.9	-0.66939	0.94035	0.17352	0.82648	0.34704	0.8728
GCGCGGTGGTTGTGGCGTTGG	627.61	1736.7	1.467	0.94033	0.75305	0.24695	0.4939	0.8728
GAGTTCCCAGAAATATATTGC	788.57	493.05	-0.67641	0.93997	0.17362	0.82638	0.34723	0.8728
GCTCTGTGCTCTCACAGTGCC	584.25	1609	1.4599	0.9398	0.75331	0.24669	0.49338	0.8728
GAGCAGCTCACTCACAAAGGA	840.6	527.98	-0.66993	0.93931	0.17379	0.82621	0.34757	0.8728
GACAGGTTCTTATTCATTGAC	914.85	577.74	-0.6622	0.93888	0.1739	0.8261	0.34779	0.8728
GGTCAAGTGTGAGTGACTGG	824.89	517.9	-0.67049	0.93883	0.17391	0.82609	0.34782	0.8728
GATCTGTGGAGCTTCAAAAGA	767.98	480.66	-0.67494	0.9382	0.17407	0.82593	0.34814	0.8728
GAAACCTAGCCCCAATACTTA	921.36	584.62	-0.65537	0.93579	0.17469	0.82531	0.34938	0.8728
GATCACAGATGCAGAAGGCC	945.75	601.34	-0.65239	0.93537	0.1748	0.8252	0.3496	0.8728
GAGGTAGTAAATATGAAACTA	793.99	500.19	-0.66559	0.93489	0.17492	0.82508	0.34984	0.8728
GCTACTTGGTTGCTTTAGGGA	834.1	527.11	-0.66111	0.93464	0.17499	0.82501	0.34997	0.8728
GACCGACTTACCTTTTGGAA	998.32	637.72	-0.64575	0.93428	0.17508	0.82492	0.35016	0.8728
GTTTCTCTACAATTGGAAGAT	898.59	571.01	-0.65324	0.93373	0.17522	0.82478	0.35044	0.8728
GTCAGAGTTTCAGCTGGGTTG	748.47	470.9	-0.6674	0.93345	0.17529	0.82471	0.35059	0.8728
GACCCGTAGGTGCAGTTTGGA	918.65	585.44	-0.64909	0.93257	0.17552	0.82448	0.35104	0.8728
GCTTTAAAAACTACGAATGCT	746.3	470.29	-0.66508	0.93218	0.17562	0.82438	0.35124	0.8728
GTGTCATGAAATCAGCAAGAG	911.06	582.21	-0.64511	0.93026	0.17612	0.82388	0.35224	0.8728
GTGTGCTGCCGCGCTAGTAA	884.5	564.42	-0.64717	0.93009	0.17616	0.82384	0.35232	0.8728
GCACAGAGCCAGCGGGCCTTT	801.58	2235.8	1.4787	0.92958	0.74754	0.25246	0.50492	0.8728
GCACATCCATCTGGTACGTGG	652	409.87	-0.66839	0.92851	0.17657	0.82343	0.35314	0.8728
GACTTACAGCATCTTCCTCCG	924.07	592.51	-0.64028	0.92844	0.17659	0.82341	0.35318	0.8728
GTGGTTCATCGCGAAGCAGAT	860.11	550.9	-0.64179	0.92629	0.17715	0.82285	0.35429	0.8728
GACCCAATGACGTCTTGAAGG	827.6	529.2	-0.64414	0.92591	0.17725	0.82275	0.35449	0.8728
GCAAACGGTCAGAAGCTTACA	720.28	457.23	-0.6545	0.92552	0.17735	0.82265	0.3547	0.8728
GATACAATACTTTGGCGCATA	859.57	551.55	-0.63918	0.92497	0.17749	0.82251	0.35498	0.8728
GCTGTGGAGCTTCAAAAGAAG	740.88	471.55	-0.65071	0.92475	0.17755	0.82245	0.35509	0.8728
GAAGGAGGCAAAGTAAGGAGG	823.8	529.34	-0.63714	0.92224	0.1782	0.8218	0.3564	0.8728
GATCAGCCCATTTCTGCGCAC	896.43	579.32	-0.62894	0.92157	0.17838	0.82162	0.35675	0.8728
GCGGGCTCTGGAGGAAAAGAA	675.84	430.49	-0.64948	0.92049	0.17866	0.82134	0.35732	0.8728
GTGCTGTACAATACAATCTCT	1057.4	691.65	-0.61168	0.91973	0.17886	0.82114	0.35771	0.8728
GAAATGCTGATGAATCCAATG	849.27	548.57	-0.62962	0.91972	0.17886	0.82114	0.35772	0.8728
GATTTCATACCAGAGAGCTC	789.12	507.91	-0.63465	0.91927	0.17898	0.82102	0.35796	0.8728
GCTCAGGAGTCATGCTTAGGA	850.9	550.19	-0.62814	0.91906	0.17903	0.82097	0.35807	0.8728
GATAGAGCCAGCAGAGAGAAC	861.74	557.7	-0.62684	0.91892	0.17907	0.82093	0.35814	0.8728
GCAGATGGATGTGAACCCCGA	822.72	531.49	-0.62939	0.91832	0.17923	0.82077	0.35845	0.8728
GTAGTGCAGAGAGACATGGA	908.35	590.15	-0.62131	0.91831	0.17923	0.82077	0.35846	0.8728
GAGAGCGTCTTCGTGACAAAC	752.8	484.53	-0.63464	0.91737	0.17947	0.82053	0.35895	0.8728
GTGGCTTGCATTGATAGAAA	776.65	500.95	-0.63159	0.9171	0.17955	0.82045	0.35909	0.8728
GTAAAAGTTACCGGTACGATA	794.54	513.53	-0.62867	0.91656	0.17969	0.82031	0.35938	0.8728
GAGACACGTCACCGGTCAAAA	563.65	357.38	-0.65586	0.91655	0.17969	0.82031	0.35938	0.8728
GATCAATACTGGACGGAGTC	371.79	230.56	-0.68697	0.91632	0.17975	0.82025	0.3595	0.8728
GTCTAAGAGCTAATGCGGGCA	557.69	353.66	-0.6556	0.916	0.17983	0.82017	0.35967	0.8728
GAAGTAAGAAAGTACATGAGG	672.59	431.08	-0.64058	0.91584	0.17987	0.82013	0.35975	0.8728
GGACCGACTTACCTTTTGGA	1034.1	679.64	-0.60478	0.91537	0.18	0.82	0.36	0.8728
GAGAAATTGAAATTGTAGAA	874.21	569.2	-0.61815	0.91517	0.18005	0.81995	0.3601	0.8728
GATGGAGATGTGATAATTTC	949	621.88	-0.60897	0.91393	0.18038	0.81962	0.36075	0.8728
GACTCCGTCCAGTATTGATC	825.43	536.71	-0.62006	0.91379	0.18041	0.81959	0.36083	0.8728
GACTCACCAGGTTCCGCAGC	749.55	485.49	-0.62555	0.91264	0.18072	0.81928	0.36143	0.8728
GCACTGTGAGAGCACAGAGCA	727.87	1994.1	1.4528	0.91237	0.74174	0.25826	0.51652	0.8728
GTAAAAAGGCACAACCTCATT	845.48	552.56	-0.61274	0.9111	0.18112	0.81888	0.36224	0.8728
GCTCTTCCCCAGGTAATTATG	717.03	464.37	-0.62567	0.91092	0.18117	0.81883	0.36234	0.8728
GCACATCGAGGATTTCCTTGT	842.77	553.52	-0.60561	0.90739	0.1821	0.8179	0.3642	0.8728
GAGTTATTGAACATCCTCTGG	891.01	587.4	-0.60025	0.90698	0.18221	0.81779	0.36442	0.8728
GCGTCAATGTAGTGGGCACAC	392.93	247.69	-0.66362	0.90658	0.18231	0.81769	0.36463	0.8728
GTGATTCACAACTCAGCTCGT	878	578.68	-0.60061	0.90655	0.18232	0.81768	0.36464	0.8728
GTTTACTATGACGACTGTGAC	965.26	640.14	-0.59177	0.90602	0.18246	0.81754	0.36493	0.8728
GACTGCTCCCGGTCGCCCCTC	478.56	1271.8	1.4082	0.90562	0.74199	0.25801	0.51603	0.8728
GCGGAATTTGCGGCAGACCTA	735.46	481.1	-0.61129	0.90471	0.18281	0.81719	0.36562	0.8728
GAAGAGAGAAACCTTAGGAAA	830.31	547.18	-0.60074	0.90433	0.18291	0.81709	0.36582	0.8728
GATTGTGAATTTCTTAGAATC	820.55	540.68	-0.6009	0.90393	0.18302	0.81698	0.36603	0.8728
GACAAAATGCCGTGCGTCAAT	814.05	536.65	-0.60021	0.90325	0.1832	0.8168	0.36639	0.8728
GACTCGGGCGGACGCCGACG	502.95	1337.9	1.4097	0.9026	0.74052	0.25948	0.51896	0.8728
GTACACAACTAACTGGGCGC	610.81	396.58	-0.62183	0.90257	0.18338	0.81662	0.36676	0.8728
GAAACCCTATGCCCAAATGAG	887.21	590.19	-0.58728	0.90027	0.18399	0.81601	0.36797	0.8728
GAAGGTTCAATCAGACAGCA	1096.4	739.37	-0.56778	0.89927	0.18425	0.81575	0.36851	0.8728
GAACATCACCTGCACAGGAC	930.57	621.74	-0.58102	0.8991	0.1843	0.8157	0.3686	0.8728
GAGCTTAATGTGCAGGTCAGA	866.62	576.69	-0.58677	0.89905	0.18431	0.81569	0.36863	0.8728
GCTCCGGGCCCCAGCAGCCCT	745.22	2024.7	1.4408	0.89839	0.73629	0.26371	0.52742	0.8728
GCCTTTCATGCTCTCTTCCCC	682.89	1843.5	1.4314	0.89687	0.7363	0.2637	0.5274	0.8728
GATGGACTTCCAGAACCACC	828.14	551.34	-0.58606	0.89682	0.18491	0.81509	0.36981	0.8728
GTCATCATTGCAAAACTTTCA	857.4	572.23	-0.58253	0.89647	0.185	0.815	0.37	0.8728
GGACACACGAGTTATGCGGG	759.31	503.97	-0.59038	0.89544	0.18527	0.81473	0.37055	0.8728
GCTGGTGGTGGCCCTGGGGAT	922.98	2534.3	1.4562	0.89457	0.73339	0.26661	0.53321	0.8728
GATCATAATTCCTCTGCACAT	1190.7	812.4	-0.55101	0.89431	0.18558	0.81442	0.37116	0.8728
GACTTACGCACATCCCTTTGG	831.93	555.93	-0.5807	0.8943	0.18558	0.81442	0.37116	0.8728
GCGGGCCTTCACATACACAG	912.69	613.45	-0.57241	0.89394	0.18568	0.81432	0.37135	0.8728
GATTTCATGACAGCAAGACAG	1070.9	726.7	-0.55881	0.89376	0.18572	0.81428	0.37145	0.8728
GATGATAGCTCAAAATCCCCC	998.32	675.27	-0.56335	0.8931	0.1859	0.8141	0.3718	0.8728
GTGAACACTTACCCATTCGT	897.51	603.38	-0.57209	0.89308	0.18591	0.81409	0.37181	0.8728
GCAGGCTAGTATAGATGCTTA	757.68	504.84	-0.58481	0.89254	0.18605	0.81395	0.37211	0.8728
GACTCAGCCATTTTATTAGAA	689.39	457.63	-0.5901	0.89137	0.18637	0.81363	0.37273	0.8728
GAGGGTGGCTGGGCCCAGGCT	565.82	1502.9	1.4078	0.8902	0.73503	0.26497	0.52993	0.8728
GACTCTGACGGCAGAAGAGAA	737.63	492.31	-0.58236	0.89019	0.18668	0.81332	0.37336	0.8728
GATATAAACTGTCGCGGTAAA	877.46	591.71	-0.56764	0.88989	0.18676	0.81324	0.37353	0.8728
GTGTGTAACGGAATAGGTAT	973.39	660.99	-0.55768	0.88918	0.18695	0.81305	0.37391	0.8728
GATCCAGATCACCACGCGTCA	854.69	576.3	-0.56777	0.88886	0.18704	0.81296	0.37408	0.8728
GGCTTGGCCTGAAAACAGGA	745.22	498.63	-0.57872	0.88877	0.18706	0.81294	0.37413	0.8728
GAATTTATTGGAGCATGACCA	951.71	646.09	-0.55807	0.88843	0.18716	0.81284	0.37431	0.8728
GTAATCAGGGAAGGGAGATA	840.6	567.76	-0.56533	0.88693	0.18756	0.81244	0.37512	0.8728
GCGAGTTATGCGGGGGGCGGC	457.43	1196.7	1.3855	0.88688	0.73523	0.26477	0.52955	0.8728
GGTTGTCCAGGCTAATTTGG	936.53	637.02	-0.55526	0.88633	0.18772	0.81228	0.37544	0.8728
GTCAATACTGGACGGAGTCAG	876.92	594.22	-0.56066	0.88632	0.18772	0.81228	0.37544	0.8728
GCACCGTATTCTACTGCCTCC	823.8	556.78	-0.56435	0.8856	0.18792	0.81208	0.37584	0.8728
GTGCAACCTTCTGGAGGGGT	800.5	540.73	-0.56512	0.8848	0.18813	0.81187	0.37627	0.8728
GAAGCATGACTCCTGAGCAGC	869.87	591.54	-0.55553	0.88338	0.18852	0.81148	0.37703	0.8728
GTTGCTGCAAATACTCGGAAT	1099.7	758.59	-0.53508	0.88287	0.18865	0.81135	0.37731	0.8728
GACGCCTCCTCAAATTAGCTC	628.15	419.79	-0.58031	0.8826	0.18873	0.81127	0.37745	0.8728
GAAAACGTATCTCCTAATTTG	686.14	460.94	-0.57289	0.88241	0.18878	0.81122	0.37756	0.8728
GACTTACGGCACTCGCATGCC	784.78	2114.8	1.429	0.8823	0.72976	0.27024	0.54047	0.8728
GTACTTGTCCATCTTTCTCC	1326.2	926.39	-0.51714	0.88179	0.18894	0.81106	0.37789	0.8728
GCGACATATTTCCTGTTCCCT	976.64	2666.5	1.4481	0.88173	0.72805	0.27195	0.5439	0.8728
GACCCCTGCACGTGGGCCGCC	370.17	951.52	1.3597	0.87981	0.734	0.266	0.532	0.8728
GAAATGCAGAGTAGACATTGA	709.45	479.58	-0.56395	0.87922	0.18964	0.81036	0.37928	0.8728
GCCCCCGGGAGAGCGACTGCC	621.65	1647.8	1.4049	0.87912	0.73014	0.26986	0.53972	0.8728
GTGACCCCTAACGCAACCTGT	1126.8	785.01	-0.52085	0.87667	0.19033	0.80967	0.38067	0.8728
GATGTCAAGATCACAGATTTT	859.03	589.7	-0.54197	0.87594	0.19053	0.80947	0.38107	0.8728
GTTGTTCTCTCCACTGCACAT	1002.7	695.45	-0.52717	0.87491	0.19081	0.80919	0.38162	0.8728
GCAGATCCGTGAAGAGGCTAA	853.07	586.94	-0.53869	0.87397	0.19107	0.80893	0.38214	0.8728
GACAAACGACCTTGAGCAGGG	804.29	551.69	-0.54304	0.87372	0.19113	0.80887	0.38227	0.8728
GTGGACAGTGTTGAGATACTC	931.11	644.94	-0.5291	0.87275	0.1914	0.8086	0.3828	0.8728
GGCCCTCCTCTTGCTGCTGG	808.63	2167.9	1.4217	0.87258	0.72578	0.27422	0.54844	0.8728
GCGTACCAGCCCCTGTGAGAA	651.45	442.35	-0.55744	0.87237	0.1915	0.8085	0.38301	0.8728
GTGACTCCGTCCAGTATTGAT	891.01	615.96	-0.53188	0.87231	0.19152	0.80848	0.38304	0.8728
GTTGTGTGACAAAGCGTAAGG	924.61	640.74	-0.52842	0.87211	0.19158	0.80842	0.38315	0.8728
GCATGACCCCAGCTTCAGATG	739.8	506.38	-0.54601	0.87176	0.19167	0.80833	0.38334	0.8728
GCTCACATTTCCTTGCCTGG	917.56	636.21	-0.52761	0.87137	0.19178	0.80822	0.38355	0.8728
GATCCATGTGGTTACAATATT	947.91	658.83	-0.52418	0.87099	0.19188	0.80812	0.38376	0.8728
GCAGATTTGCAGACACAGTGA	808.63	557.26	-0.53632	0.87051	0.19201	0.80799	0.38402	0.8728
GAGGTGAATGAATAATGAAAG	873.66	604.78	-0.52992	0.87048	0.19202	0.80798	0.38404	0.8728
GACAGATAATTGTCCCACAGC	909.98	631.6	-0.52612	0.87026	0.19208	0.80792	0.38416	0.8728
GTTGCTTTTCTTACATGTACA	910.52	633.47	-0.52272	0.86854	0.19255	0.80745	0.3851	0.8728
GTTATCTGCTAGGTGATAGGG	924.07	644.86	-0.51833	0.86691	0.19299	0.80701	0.38599	0.8728
GGAAATGGGTAGGATACTCT	989.65	693.58	-0.51222	0.8667	0.19305	0.80695	0.38611	0.8728
GCACTTGTGTAGGATGAAGC	791.83	547.85	-0.53059	0.86668	0.19306	0.80694	0.38612	0.8728
GACGTAGGCTTCCTGGAGGGA	786.95	544.54	-0.53041	0.86633	0.19315	0.80685	0.38631	0.8728
GACATAGGAATAACGACCAC	774.48	535.48	-0.53157	0.86625	0.19318	0.80682	0.38635	0.8728
GCCTCATCTCTCACCATCCCA	1086.7	766.9	-0.50224	0.8656	0.19336	0.80664	0.38671	0.8728
GTGCAACTTTTAGGGAACTTG	807	561.28	-0.52306	0.8636	0.1939	0.8061	0.38781	0.8728
GTAGCTCTTAGACCCACAGAC	834.1	581.73	-0.51911	0.86297	0.19408	0.80592	0.38816	0.8728
GAGGATCGTGTACCGGGGACG	873.66	2337.1	1.4185	0.86293	0.72145	0.27855	0.5571	0.8728
GCAATACTGGACGGAGTCAGG	710.53	491.92	-0.52956	0.86161	0.19445	0.80555	0.3889	0.8728
GTGTGTGACAAAGCGTAAGGA	924.61	649.96	-0.50783	0.86154	0.19447	0.80553	0.38894	0.8728
GTCCCTCCAGCATCTCCAGAG	711.07	493.85	-0.52504	0.85931	0.19509	0.80491	0.39017	0.8728
GACCCTCCGAATCGTAACGGA	604.3	416.21	-0.53687	0.85866	0.19527	0.80473	0.39053	0.8728
GAGTCTTACAAATCTATGTA	826.51	580.16	-0.50985	0.8578	0.1955	0.8045	0.391	0.8728
GCTTCAGTTGTACAAGACTGT	776.65	544.01	-0.51283	0.85671	0.1958	0.8042	0.39161	0.8728
GGGAACTGCATCGTTATACT	996.69	708.89	-0.49099	0.85608	0.19598	0.80402	0.39195	0.8728
GCAAGGATTTCTGTTCTGTA	892.63	630.93	-0.49992	0.85596	0.19601	0.80399	0.39202	0.8728
GAACGCGAGTCCGGTGGCTAG	652.54	1706.2	1.3853	0.85594	0.72076	0.27924	0.55847	0.8728
GCGGCCAAAGTTGAGAACTAC	720.83	503.32	-0.51731	0.85588	0.19603	0.80397	0.39207	0.8728
GGATTCTGCACAGAGCCAGC	744.67	521.32	-0.5136	0.85533	0.19618	0.80382	0.39237	0.8728
GAGAACCTCTGGCCTAAAGGA	816.21	574.46	-0.506	0.85528	0.1962	0.8038	0.3924	0.8728
GAAGGCCTTCATGGCCCCAGC	840.06	2229.1	1.4068	0.85509	0.71863	0.28137	0.56275	0.8728
GGTGATGGTTAGCTACTAGT	1027	733.1	-0.48585	0.85473	0.19635	0.80365	0.3927	0.8728
GAGACTCGTATTGTCATATTA	667.17	464.53	-0.52133	0.85472	0.19635	0.80365	0.39271	0.8728
GAGCTCATCCCCTGGCTTAGA	727.33	509.45	-0.51281	0.85392	0.19657	0.80343	0.39315	0.8728
GACTTACCACTTCTCCAGCAG	863.37	610.74	-0.49871	0.85391	0.19658	0.80342	0.39316	0.8728
GTGTGACAAAGCGTAAGGAG	841.69	594.82	-0.50012	0.85355	0.19668	0.80332	0.39336	0.8728
GATACGCATGATTGCAAGAGG	726.25	509.01	-0.51191	0.85339	0.19672	0.80328	0.39344	0.8728
GAAATATTTCTGCATGTCCTG	917.56	2444.8	1.4128	0.85337	0.71731	0.28269	0.56537	0.8728
GAATGTGATGTGGTCTTAAGC	945.75	673.07	-0.49008	0.85335	0.19673	0.80327	0.39347	0.8728
GTGAAGAAGACATGGACGACG	939.78	668.7	-0.49035	0.85322	0.19677	0.80323	0.39354	0.8728
GAGGCTCAGATGAAATGCATC	949	675.69	-0.48942	0.85316	0.19679	0.80321	0.39357	0.8728
GCCTGTCTGAAGCTTCAACG	841.14	594.87	-0.49907	0.85298	0.19684	0.80316	0.39367	0.8728
GCATGGGAGAAAACAACACCC	758.22	533.09	-0.50743	0.85289	0.19686	0.80314	0.39372	0.8728
GCTTTGAGTACTGACTGATCA	830.31	587.07	-0.49938	0.85258	0.19695	0.80305	0.39389	0.8728
GATTTTGGGGGGTTGGGGTGA	867.7	2302.4	1.4068	0.85237	0.71732	0.28268	0.56537	0.8728
GTAGAGCCAGCAGAGAGAACA	860.66	610.03	-0.49587	0.8523	0.19702	0.80298	0.39405	0.8728
GACGCTCACCTGTTTCAGATA	640.61	446.85	-0.5187	0.85165	0.1972	0.8028	0.39441	0.8728
GATCAATCAGGAAGACCTTCA	822.18	582.08	-0.4975	0.85119	0.19733	0.80267	0.39466	0.8728
GCATCGATGTCTACATGATCA	793.99	562.01	-0.49777	0.84984	0.19771	0.80229	0.39541	0.8728
GTTGTGAATTTCTTAGAATCA	730.04	514.58	-0.50375	0.84938	0.19784	0.80216	0.39567	0.8728
GCTGTGAGTCCAGGTTGTAAG	970.14	695.41	-0.47973	0.84909	0.19791	0.80209	0.39583	0.8728
GCATAAGTGACAGCAGAATGT	826.51	587.51	-0.4917	0.84841	0.19811	0.80189	0.39621	0.8728
GCTGCAGACATAAGGGGACTA	840.06	2217.8	1.3995	0.84818	0.71588	0.28412	0.56825	0.87439
GATGTGGTCTTTGGAAACAG	864.99	616.8	-0.48722	0.84803	0.19821	0.80179	0.39642	0.8728
GTGTAAGAGGCTCCACAAGC	779.9	553.35	-0.49435	0.8473	0.19841	0.80159	0.39683	0.8728
GCGGGCGCTCACACCGTGCGG	528.97	1357	1.3575	0.8469	0.71871	0.28129	0.56259	0.8728
GTGCAGGTGTATGTGATTCTC	931.11	2470.7	1.4069	0.84656	0.71449	0.28551	0.57102	0.87563
GTTCAGAACAAGAGGGAGCTC	919.73	659.58	-0.47904	0.84643	0.19866	0.80134	0.39731	0.8728
GAGCGCTCTAGACAGTACTAT	822.18	586.16	-0.48746	0.84597	0.19878	0.80122	0.39757	0.8728
GCGTGGACAAGTGCAACCTTC	539.81	376.45	-0.51884	0.8446	0.19917	0.80083	0.39833	0.8728
GGCTCACTGAGAGGAGGAAG	801.04	571.51	-0.48636	0.84429	0.19925	0.80075	0.39851	0.8728
GAGCCCTTAAAGATGCCATT	871.5	625.28	-0.47834	0.84374	0.19941	0.80059	0.39882	0.8728
GCAGCAGATATGGGCGTTAA	586.42	411.4	-0.51033	0.8436	0.19945	0.80055	0.39889	0.8728
GTCTGCGGGAGAATGGAACTG	949	684.63	-0.47049	0.84335	0.19952	0.80048	0.39904	0.8728
GAGATGAAGTGAGAACTATTT	972.84	703.26	-0.46757	0.84291	0.19964	0.80036	0.39928	0.8728
GATTTCTATCAATGCAAGCCA	795.08	570.26	-0.47877	0.84001	0.20045	0.79955	0.4009	0.8728
GTTTCTGCCACCCCTGCACGT	838.44	603.32	-0.4741	0.83986	0.20049	0.79951	0.40099	0.8728
GTGTGACTGAACATAACTGT	924.07	669.26	-0.46484	0.83925	0.20067	0.79933	0.40133	0.8728
GCAGCGCTCTAGACAGTACTA	674.22	479.8	-0.48991	0.83879	0.20079	0.79921	0.40159	0.8728
GCCCTAAAAGTTGCAGCCCCC	570.7	402.96	-0.50106	0.83761	0.20113	0.79887	0.40225	0.8728
GCCTGGGCAAAGAAGAAACGG	733.29	525.36	-0.4803	0.83734	0.2012	0.7988	0.4024	0.8728
GCAGGTGTGGCTGGTGAAAG	970.68	707.12	-0.45649	0.83704	0.20129	0.79871	0.40257	0.8728
GCTGTGAGTCCAGGTTGTAA	808.08	583.48	-0.46913	0.83567	0.20167	0.79833	0.40334	0.8728
GTGCAGTTTGGATGGCACAGG	764.18	550.23	-0.47316	0.83538	0.20175	0.79825	0.40351	0.8728
GTTCTAGAACCTCTGGCCTAA	815.67	589.62	-0.46752	0.83523	0.20179	0.79821	0.40359	0.8728
GCCACAACAGGGCATTTTAC	734.92	528.12	-0.47595	0.83516	0.20181	0.79819	0.40363	0.8728
GTACAAAAGGTGAACATCCT	804.83	2099.1	1.3819	0.83514	0.71096	0.28904	0.57809	0.8792
GAAGAAGCTGTCTTCCTTGAT	947.91	2495.7	1.3957	0.8345	0.7095	0.2905	0.581	0.8792
GTTGAAGGCTGTCCAACGAAT	841.69	610.87	-0.46176	0.83358	0.20226	0.79774	0.40452	0.8728
GATCAAAGTGTCTGACTTATT	949	693.93	-0.45107	0.83322	0.20236	0.79764	0.40472	0.8728
GTACTGTGCTGTACAACCTCT	1041.7	771.56	-0.43258	0.82764	0.20394	0.79606	0.40787	0.8728
GTGGCAGAAAGGAAAAGCGG	686.14	496.2	-0.46679	0.8274	0.204	0.796	0.40801	0.8728
GTGCGGGCATGGCTGTTGGGA	1020	2681.3	1.3935	0.82647	0.70569	0.29431	0.58861	0.87958
GAGCTTTATAGCTTCAACATA	878.54	645.42	-0.44428	0.82628	0.20432	0.79568	0.40865	0.8728
GCTTTTATTCTACTCTGACGG	681.8	494.07	-0.46384	0.82558	0.20452	0.79548	0.40904	0.8728
GTTACAGCTCTGGCCACAACA	921.36	681.01	-0.43554	0.82377	0.20503	0.79497	0.41007	0.8728
GCCTTACCTGGGCACTCCTGG	676.38	491.44	-0.46003	0.82322	0.20519	0.79481	0.41038	0.8728
GTCTTTGTGTCTTAGCTCTCT	1198.8	901.51	-0.41084	0.82251	0.20539	0.79461	0.41079	0.8728
GCGGGCGCGCCAGGAAAAAG	668.8	486.4	-0.4586	0.82199	0.20554	0.79446	0.41109	0.8728
GATTTGATGACTGGTATTAG	1070.9	800.86	-0.4188	0.82164	0.20564	0.79436	0.41128	0.8728
GCAAACCTGTGATTTCCTTTA	756.05	554.08	-0.44769	0.82153	0.20567	0.79433	0.41135	0.8728
GCTGAGAATGTGGAATACCTA	817.84	602.71	-0.43972	0.82075	0.2059	0.7941	0.41179	0.8728
GAAAGTGTGCTGAACATTATT	735.46	538.73	-0.44837	0.82068	0.20591	0.79409	0.41183	0.8728
GAGCATTCTCACCAAGACCGA	837.89	618.5	-0.43739	0.82058	0.20594	0.79406	0.41189	0.8728
GGGCTCCGGTGCGTTCGGCA	855.78	2216	1.3716	0.82051	0.70456	0.29544	0.59087	0.87958
GAGAAGCCCTGCTGTGGGATG	913.23	2373.5	1.377	0.82021	0.70395	0.29605	0.59209	0.87958
GATGATTCTAATGGGCAACCA	990.19	739.04	-0.42155	0.8196	0.20622	0.79378	0.41245	0.8728
GTCCTACAGATGCACTGGGCC	679.09	496.21	-0.45188	0.81909	0.20637	0.79363	0.41273	0.8728
GAAGGGAGAGTGTCTAAACAA	780.44	574.9	-0.44032	0.81902	0.20639	0.79361	0.41278	0.8728
GAGCGCTCTGGTTGCATCCCT	914.85	2375.6	1.3757	0.81887	0.70339	0.29661	0.59322	0.87958
GAGTCTTAAAGACCCTAAGCT	821.09	607.05	-0.43512	0.81849	0.20654	0.79346	0.41308	0.8728
GAGTGAAGATTTATTAGGACC	905.64	673.58	-0.42654	0.81828	0.2066	0.7934	0.4132	0.8728
GATGCTAATTACGGAGAAGGC	837.89	620.45	-0.43284	0.81818	0.20663	0.79337	0.41326	0.8728
GTTATGAGTAGTGTGGAATTC	749.55	551.54	-0.44187	0.81807	0.20666	0.79334	0.41331	0.8728
GCCGGAATGTCAGCCGAGGC	540.35	390.28	-0.46836	0.81804	0.20667	0.79333	0.41333	0.8728
GCAACTTCTACCGTGCCCTGA	672.05	493.72	-0.44411	0.81452	0.20767	0.79233	0.41535	0.8728
GACTCGAAATCACCTATGGTA	731.67	540.65	-0.43581	0.81381	0.20788	0.79212	0.41575	0.8728
GAGTACCTCATCCCACAGCA	1128.4	856.53	-0.39728	0.81265	0.20821	0.79179	0.41642	0.8728
GCCTAGTGAGAGTGGCACTG	882.88	660.8	-0.41745	0.81235	0.2083	0.7917	0.41659	0.8728
GCAACGTGACAAATGCCAGAC	722.99	535.39	-0.43269	0.81164	0.2085	0.7915	0.417	0.8728
GCTTCCTTGATAAATTGGATG	680.72	502.4	-0.43748	0.81156	0.20852	0.79148	0.41704	0.8728
GACCTAGAAATCATACGCGGC	575.58	420.78	-0.45101	0.81151	0.20854	0.79146	0.41707	0.8728
GCTAGAGAAGTTATTCAGCCC	679.64	501.85	-0.43677	0.81111	0.20865	0.79135	0.4173	0.8728
GCTCCCTCCAGCATCTCCAGA	802.12	598.82	-0.42109	0.81004	0.20896	0.79104	0.41792	0.8728
GCTCTGAAAAGGCCCTACGGC	649.29	478.96	-0.43817	0.80987	0.20901	0.79099	0.41801	0.8728
GCAAACATGGGTGCGCAACG	749.55	557.54	-0.4263	0.80982	0.20902	0.79098	0.41804	0.8728
GAGGTGGCCTGTCGTCCGGTC	462.85	1146.3	1.3066	0.80945	0.70471	0.29529	0.59059	0.87958
GCGGCGAGGCGGGGACTCGGG	600.51	1509.8	1.3287	0.8092	0.70261	0.29739	0.59477	0.87958
GATCCCTTCTCTGATCCCTCA	1034.1	784.57	-0.39795	0.80907	0.20924	0.79076	0.41847	0.8728
GTGGCTTGCATTGATAGAAAT	806.46	603.49	-0.41767	0.80846	0.20941	0.79059	0.41882	0.8728
GAACATCTCCGAAAGCCAACA	898.59	676.7	-0.40863	0.80846	0.20941	0.79059	0.41883	0.8728
GAGATTCATTCACGAGTTGGG	863.37	648.86	-0.41152	0.80821	0.20948	0.79052	0.41897	0.8728
GAGCGTAAGGAGGGGGTTTGG	750.64	1908.8	1.3453	0.80673	0.6999	0.3001	0.60021	0.88074
GTTAAGGCCAGGCTATCAATC	767.98	575.68	-0.41517	0.80497	0.21042	0.78958	0.42084	0.8728
GTTCCAGACAAGCCACTCACC	831.93	627.08	-0.40726	0.8043	0.21061	0.78939	0.42122	0.8728
GCTGTTCTAACGTGCAGATC	879.08	665.06	-0.40199	0.80395	0.21071	0.78929	0.42143	0.8728
GCGACCCTCCGGGACGGCCG	332.23	803.28	1.2712	0.80268	0.70452	0.29548	0.59097	0.87958
GAAAGGAAATGCAGTTTTAG	869.33	658.53	-0.40012	0.80246	0.21114	0.78886	0.42229	0.8728
GCACTGTGAGAGCACAGAGC	357.16	257.42	-0.47088	0.80207	0.21126	0.78874	0.42251	0.8728
GCGATCTCCACATCCTGCCGG	368	265.77	-0.46801	0.80176	0.21135	0.78865	0.42269	0.8728
GCTGGGCAAAGAAGAAACGGA	730.58	548.7	-0.41237	0.80128	0.21148	0.78852	0.42297	0.8728
GAGTCTTTCATCTGCCTTACA	882.88	670.96	-0.39546	0.80067	0.21166	0.78834	0.42332	0.8728
GAAGCAGATGATCGATGAGGC	891.01	678.34	-0.39293	0.79973	0.21193	0.78807	0.42387	0.8728
GTAGAATAAAAGGCTGGGTA	954.96	731.72	-0.38369	0.79791	0.21246	0.78754	0.42492	0.8728
GAATCGCAGGTATCCCAGAGC	775.57	587.38	-0.40035	0.7975	0.21258	0.78742	0.42516	0.8728
GTTGCTTAGCAGGAAAGGCAC	615.14	459.94	-0.41867	0.79711	0.21269	0.78731	0.42539	0.8728
GTTCTGTAGGGTATTAAGGCC	772.31	585.64	-0.39859	0.79637	0.21291	0.78709	0.42582	0.8728
GTCTGGAAGTACGCAGACGC	723.54	547.43	-0.40175	0.79517	0.21326	0.78674	0.42651	0.8728
GTAGCAGCTCACTCACAAAGG	915.4	702.29	-0.38185	0.79503	0.2133	0.7867	0.4266	0.8728
GTCCTCCCAGTGCCTGGTGAG	337.65	244.94	-0.4615	0.79468	0.2134	0.7866	0.4268	0.8728
GATCTTTCCTTCTTAAAGGT	972.3	749.07	-0.37587	0.79455	0.21344	0.78656	0.42687	0.8728
GTAAGCCACTCTGTCCCTTCC	873.12	2217	1.3434	0.79301	0.69304	0.30696	0.61392	0.88074
GAAAATTATCGGAAACGGTAG	773.4	589.57	-0.39096	0.79235	0.21408	0.78592	0.42816	0.8728
GAGGGTAGATGGCATCGACCC	805.37	2034.1	1.3356	0.79228	0.69337	0.30663	0.61327	0.88074
GGATTGAGTAAGTAGTTGGA	1186.4	927.83	-0.35431	0.79212	0.21415	0.78585	0.42829	0.8728
GAGATTTGCAGACACAGTGAA	974.47	753.32	-0.37092	0.79201	0.21418	0.78582	0.42836	0.8728
GTCTGCCACTGTTTCCCCCTC	934.36	2379.8	1.3478	0.79173	0.69198	0.30802	0.61604	0.88074
GAAGCACTAGTCCGTATGATG	941.95	727.16	-0.37294	0.79155	0.21431	0.78569	0.42862	0.8728
GACCCATATATGCTGCCGCAC	1060.1	824.25	-0.36266	0.79143	0.21435	0.78565	0.4287	0.8728
GTTCACATCCATCTGGTACG	875.29	673.16	-0.37832	0.79112	0.21444	0.78556	0.42887	0.8728
GAAGCGTAAGGAGGGGGTTTG	737.63	1851.4	1.3265	0.79088	0.69347	0.30653	0.61307	0.88074
GCTTGGGATTACGCTCCCTCA	747.38	1877.2	1.3275	0.79079	0.69332	0.30668	0.61335	0.88074
GAAGCGGGCACACATGACAAG	784.78	600.03	-0.38668	0.7907	0.21456	0.78544	0.42912	0.8728
GTTGCCCAGGAAGGGACAGAG	752.26	575.82	-0.38503	0.78793	0.21537	0.78463	0.43074	0.8728
GTCTAAGCCAGGGGATGAGCT	741.96	567.71	-0.3856	0.78762	0.21546	0.78454	0.43092	0.8728
GAGGCTAGTATAGATGCTTAG	873.12	674.48	-0.37192	0.78758	0.21547	0.78453	0.43095	0.8728
GTCTGAAAAGGCCCTACGGCT	680.72	518.46	-0.39216	0.78731	0.21555	0.78445	0.4311	0.8728
GTGCTGTGGGTTCCCTCCGGC	766.35	1922	1.3254	0.78691	0.69151	0.30849	0.61698	0.88074
GTTGGGCCTGGATGAACTCA	846.02	653.31	-0.37242	0.78642	0.21581	0.78419	0.43162	0.8728
GACCCATGAGTTAAGTTTTCT	912.69	708.12	-0.36567	0.78622	0.21587	0.78413	0.43174	0.8728
GAAGAAGGGCCGTACCCGAAA	802.12	618.48	-0.37456	0.78517	0.21618	0.78382	0.43235	0.8728
GACTACTGGCTATCCGCGCCA	848.73	657.7	-0.36738	0.78385	0.21656	0.78344	0.43313	0.8728
GACACCTTCCTCCCAGTGCC	711.61	1772.5	1.3154	0.78357	0.69069	0.30931	0.61862	0.88074
GTGTGGGTCTCTGCTGGGCG	1035.7	2635.5	1.3466	0.78262	0.68734	0.31266	0.62532	0.88074
GAGCACGGAACACCTGAAAC	662.84	507.97	-0.38326	0.78133	0.2173	0.7827	0.43461	0.8728
GTCAGCAGCCCCTCCACGTCA	835.73	649.89	-0.36234	0.78044	0.21757	0.78243	0.43513	0.8728
GATCAGGAAGACCTTCAGGGA	823.8	640.43	-0.36276	0.78001	0.21769	0.78231	0.43538	0.8728
GTGTTCACTGACTTACGTTTC	750.64	1870.3	1.3159	0.77991	0.68873	0.31127	0.62254	0.88074
GTAAACTGAAATTCGTGTACT	787.49	611.61	-0.36413	0.77872	0.21807	0.78193	0.43615	0.8728
GTCTGCGTACTTCCAGACCA	930.03	729.51	-0.34991	0.7786	0.21811	0.78189	0.43622	0.8728
GCACGTAGGCTTCCTGGAGGG	798.33	621.1	-0.36164	0.77799	0.21829	0.78171	0.43657	0.8728
GACGATCGGTAATGGTCTGTT	998.32	2525.4	1.3381	0.77782	0.6856	0.3144	0.6288	0.88074
GTTCAGAATATCCAGTTCCTG	893.72	700.55	-0.35089	0.77731	0.21849	0.78151	0.43698	0.8728
GAGGGCTGAATAACTTCTCTA	783.15	609.83	-0.36037	0.77644	0.21875	0.78125	0.43749	0.8728
GTCCTCAGTCAAGGCGCCTG	639.53	492.41	-0.37649	0.77607	0.21885	0.78115	0.43771	0.8728
GCTACTTGGAGGACCGTCGCT	637.9	491.17	-0.37643	0.77593	0.2189	0.7811	0.43779	0.8728
GCCGGAATGTCAGCCGAGGCA	725.7	563.43	-0.36458	0.77527	0.21909	0.78091	0.43818	0.8728
GACAAAAGCGGTGCTATCCTT	726.25	1799	1.3075	0.77481	0.68684	0.31316	0.62631	0.88074
GCAACCTTCTGGAGGGGTAGG	728.96	566.47	-0.36326	0.77476	0.21924	0.78076	0.43848	0.8728
GAGATCCCGTCCATCGCCACT	1168	2972.5	1.3469	0.77369	0.6826	0.3174	0.6348	0.88074
GCGACCCATGTCAGTTATTAT	530.05	405.23	-0.38655	0.77323	0.21969	0.78031	0.43939	0.8728
GACCGAGGAAACAGCTGCCAG	830.85	652.22	-0.34876	0.77283	0.21981	0.78019	0.43962	0.8728
GAAGATCCCGTCCATCGCCAC	804.83	1999.9	1.3121	0.7711	0.68445	0.31555	0.63109	0.88074
GATCTCCAGAGGGGGAAACAG	670.42	520.96	-0.36327	0.771	0.22035	0.77965	0.4407	0.8728
GGCCTGTCGTCCGGTCTGGG	621.1	1519.7	1.2895	0.77061	0.68633	0.31367	0.62735	0.88074
GATACGAGGCGCTTTTCTTTG	234.68	172.21	-0.44426	0.77037	0.22054	0.77946	0.44108	0.8728
GTTCCTTCTCTCTCTGTCATA	792.91	622.77	-0.34795	0.77026	0.22057	0.77943	0.44114	0.8728
GCTCGTGCGTCCGAGCCTGT	423.82	1014.2	1.2568	0.77014	0.68921	0.31079	0.62159	0.88074
GAGGATGTTCAATAACTGTG	1093.7	876.13	-0.31968	0.76975	0.22072	0.77928	0.44145	0.8728
GCCCCCACGTGTGCCGCCTGC	584.25	451.5	-0.37114	0.76914	0.22091	0.77909	0.44181	0.8728
GCTTTGTTAACAATGCCATGT	847.65	669.77	-0.33935	0.76864	0.22105	0.77895	0.44211	0.8728
GAGGATGCTGAACAAGTACGT	880.71	699.3	-0.33233	0.76658	0.22166	0.77834	0.44333	0.8728
GCCCCACAAATCTTTAGTTGT	664.46	520.58	-0.35147	0.76417	0.22238	0.77762	0.44477	0.8728
GATCTACTTGGCACTCGCTG	1078.5	870.32	-0.30912	0.76337	0.22262	0.77738	0.44524	0.8728
GTAGAGATTCCCATGTGCAG	873.12	695.84	-0.32702	0.7633	0.22264	0.77736	0.44529	0.8728
GTGGGGGCCGTCAATGTAGT	914.31	731.13	-0.32217	0.76279	0.2228	0.7772	0.44559	0.8728
GCGTCTAGTGATCCCCAAATC	357.7	271.12	-0.39855	0.76273	0.22281	0.77719	0.44562	0.8728
GATATTTCGGCAGTTGCAGCA	850.9	678.06	-0.32715	0.76218	0.22298	0.77702	0.44595	0.8728
GTAAATCTGTGCATACATTTC	712.7	562.59	-0.34066	0.76144	0.2232	0.7768	0.44639	0.8728
GATGACCAGGTCTCAGTCAG	850.9	2102.6	1.3041	0.7598	0.67918	0.32082	0.64163	0.88074
GATGGACTTCCAGAACCACCT	920.27	739.54	-0.31506	0.75921	0.22386	0.77614	0.44772	0.8728
GCCAGGTCTCAGTCAGCGGGG	621.1	1506.2	1.2766	0.75901	0.68141	0.31859	0.63718	0.88074
GATCCTATGGATTTGATGAC	1006.4	813.78	-0.30622	0.75856	0.22406	0.77594	0.44812	0.8728
GATCGGTACTGTATCAAGTCA	859.57	688.81	-0.3191	0.75826	0.22415	0.77585	0.4483	0.8728
GAGTCCCGAGCTAGCCCCGG	698.06	1701.7	1.2844	0.75712	0.67965	0.32035	0.6407	0.88074
GGGAGGTGAGTGCCAGTCCT	1010.8	2517.5	1.3157	0.75706	0.67661	0.32339	0.64678	0.88074
GAAAGAGTATATGTTCCCTCC	730.04	1784	1.2879	0.75694	0.67921	0.32079	0.64159	0.88074
GTCAGAGTTTCAGCTGGGTT	869.33	698.3	-0.31564	0.75689	0.22456	0.77544	0.44912	0.8728
GCCCGGACGTCTAGCTCGCG	320.31	746.49	1.2181	0.75596	0.68556	0.31444	0.62888	0.88074
GCAGATTCATTCTTACAACAG	737.63	587.77	-0.32715	0.75562	0.22494	0.77506	0.44988	0.8728
GCAAAGAAGAAACGGAGGGGA	636.28	502.71	-0.33934	0.75557	0.22495	0.77505	0.44991	0.8728
GATAACCTTCTCAGCGCGGAG	875.29	704.69	-0.31237	0.75542	0.225	0.775	0.45	0.8728
GTGCCCTCAGGTTAATAGGCA	744.13	593.47	-0.32588	0.75533	0.22503	0.77497	0.45005	0.8728
GCTGCCCCGGCCGTCCCGGA	514.33	1229	1.2551	0.75387	0.68077	0.31923	0.63846	0.88074
GTGCAAATAAAACCGGACTGA	864.45	697.07	-0.31008	0.75359	0.22555	0.77445	0.4511	0.8728
GAGAATGCCATCTAGTTAGTA	893.17	721.83	-0.3069	0.75337	0.22561	0.77439	0.45123	0.8728
GATAGTAACGTCAGGGAGTAA	866.62	699.36	-0.30895	0.75309	0.2257	0.7743	0.4514	0.8728
GAATTCGCTCCACTGTGTTGA	880.71	711.47	-0.30746	0.75302	0.22572	0.77428	0.45144	0.8728
GCCACCCAGAGTGCCTGCCTC	758.76	607.64	-0.31997	0.75298	0.22573	0.77427	0.45146	0.8728
GCATGCCCTTCGGCTGCCTCC	689.93	549.48	-0.32785	0.75295	0.22574	0.77426	0.45148	0.8728
GCTGCAGGAGGAAATGAGGGA	692.64	552.02	-0.32685	0.75258	0.22585	0.77415	0.4517	0.8728
GCGTGCGCTTCCGAACGATG	582.62	459.83	-0.34081	0.7524	0.22591	0.77409	0.45181	0.8728
GACCCAATGAGAATGCCTTGC	805.37	648.54	-0.31203	0.75138	0.22621	0.77379	0.45242	0.8728
GAAATGCACAGATCGCTGATC	1039	849.8	-0.28964	0.751	0.22633	0.77367	0.45265	0.8728
GTTCCCAAAATGTGCCCGAGG	741.96	595.15	-0.31762	0.75066	0.22643	0.77357	0.45285	0.8728
GACAAAGATCGCATGGCATAC	811.88	654.89	-0.30959	0.75041	0.2265	0.7735	0.45301	0.8728
GTCTTCAGTTGTACAAGACTG	623.27	1501.6	1.2672	0.75031	0.67766	0.32234	0.64467	0.88074
GTGGGCAAAGAAGAAACGGAG	653.62	520.72	-0.32738	0.75022	0.22656	0.77344	0.45312	0.8728
GTCCTCCTCTCAGTGAGCCAA	617.31	490.48	-0.3312	0.74972	0.22671	0.77329	0.45342	0.8728
GGGCGTTTTCAAAGCTCAGG	506.75	398.26	-0.34677	0.74942	0.2268	0.7732	0.4536	0.8728
GTTACAGGGCACACACAGATT	905.1	2224.9	1.2966	0.7486	0.67386	0.32614	0.65229	0.88074
GTACTATGGGTAGTATCTGT	964.17	787.59	-0.29152	0.74851	0.22707	0.77293	0.45415	0.8728
GTTTAGAGGACGAAGCATTAC	970.14	793.52	-0.2896	0.74775	0.22731	0.77269	0.45461	0.8728
GCTTAAAGATGCCATTTGGCT	949	775.49	-0.29096	0.74746	0.22739	0.77261	0.45478	0.8728
GATACCAGATGCGTCCGCTTG	749.01	1816.1	1.2767	0.74508	0.6739	0.3261	0.65221	0.88074
GCTTTGAGTACTGACTGATC	905.64	740.4	-0.29028	0.7449	0.22817	0.77183	0.45633	0.8728
GCTACTTGGTTGCTTTAGGG	707.82	570.52	-0.31061	0.74463	0.22825	0.77175	0.45649	0.8728
GATTCGTGTACTAGGTGTTCT	883.42	2161.6	1.2899	0.74455	0.6723	0.3277	0.6554	0.88074
GCGGGGGGAACAGACACGTGA	729.5	589.97	-0.3058	0.74337	0.22863	0.77137	0.45726	0.8728
GCCAGGAAGTACTTCCACCTC	825.43	2009.9	1.2829	0.74336	0.67235	0.32765	0.65531	0.88074
GTACGGGTGAGTGGAAAGTGA	730.58	591.15	-0.30506	0.74304	0.22873	0.77127	0.45746	0.8728
GATCAGTCAGTACTCAAAGCT	885.04	724.46	-0.28848	0.74283	0.22879	0.77121	0.45758	0.8728
GTAGGACACACGAGTTATGCG	667.17	537.26	-0.31191	0.74263	0.22885	0.77115	0.4577	0.8728
GCAGGGAGGCACAGTTCTGTC	827.6	2012.3	1.2809	0.74141	0.67148	0.32852	0.65704	0.88119
GCGTTCTCCTTTCTCCAGGA	652	1563.3	1.2604	0.74093	0.67326	0.32674	0.65348	0.88074
GTGATGTTCATGGCCTGAGGC	886.13	728.3	-0.28262	0.73966	0.22975	0.77025	0.45951	0.8728
GTCACTTCCTACAGATGCACT	1021.6	846.84	-0.27041	0.73965	0.22976	0.77024	0.45951	0.8728
GCACAGGTGGCACACATGGC	635.74	1520	1.2563	0.73921	0.67273	0.32727	0.65455	0.88074
GTAAAATTCCCGTCGCTATCA	756.05	616.03	-0.29505	0.7391	0.22992	0.77008	0.45985	0.8728
GGGTTGTAGAGCATGAGTGG	944.66	780.59	-0.27491	0.73842	0.23013	0.76987	0.46026	0.8728
GAAGAAGAATTGGGGATGATG	921.9	760.84	-0.27669	0.73825	0.23018	0.76982	0.46036	0.8728
GCCTAAAAGTTGCAGCCCCCA	656.33	531.18	-0.30472	0.7379	0.23029	0.76971	0.46058	0.8728
GAACCTCTGGCCTAAAGGAA	788.03	644.7	-0.28923	0.73781	0.23031	0.76969	0.46063	0.8728
GCCACAAGGACATGGACTTGG	609.72	491.44	-0.31057	0.73776	0.23033	0.76967	0.46066	0.8728
GAGTTCTCACTTCATCTGTCC	956.04	791.31	-0.27252	0.73767	0.23036	0.76964	0.46072	0.8728
GTGGGGTTGTAGAGCATGAGT	879.63	725.73	-0.27711	0.73627	0.23078	0.76922	0.46157	0.8728
GTTGAGTTTCTACTCTGTGAC	690.48	562.29	-0.29579	0.73529	0.23108	0.76892	0.46216	0.8728
GATGAAGTGAGAACTATTTT	1033	861.79	-0.26116	0.73507	0.23115	0.76885	0.46229	0.8728
GTATTGCTGTCTGTTGTTAAT	1130.6	948.67	-0.25281	0.73478	0.23124	0.76876	0.46247	0.8728
GACTGGGGCCATGCTAATTA	906.72	751.06	-0.27141	0.73455	0.23131	0.76869	0.46261	0.8728
GCTCACCTGGCAGAAGCTGC	713.78	583.32	-0.29075	0.73404	0.23146	0.76854	0.46292	0.8728
GACGGCCGGGGCAGCGCTCC	679.09	1621.7	1.2546	0.73289	0.66943	0.33057	0.66114	0.88129
GAAGGCTAGAAGCATGGACTG	899.68	2180.3	1.2761	0.73121	0.66633	0.33367	0.66735	0.8826
GAAAAAACTGTTTGGGACCTC	742.51	610.92	-0.28101	0.73047	0.23255	0.76745	0.4651	0.8728
GATCTGGCAGCGAGGAGGAAG	682.89	559.17	-0.2879	0.7304	0.23257	0.76743	0.46515	0.8728
GTATTGAGATGTTTTCACATC	894.8	744.65	-0.26468	0.73019	0.23264	0.76736	0.46527	0.8728
GTGAGAAATTTACAGGGTGAG	545.77	442.07	-0.30339	0.72868	0.2331	0.7669	0.4662	0.8728
GTGGTGATTGCGGGTATGGAT	1137.6	963.19	-0.23988	0.72793	0.23333	0.76667	0.46666	0.8728
GTTCTCCTTTCTCCAGGATGG	879.63	2122.1	1.2696	0.72722	0.66477	0.33523	0.67047	0.8834
GAGGTTGAATACCCCTTACTA	857.95	716	-0.2606	0.72594	0.23394	0.76606	0.46788	0.8728
GCGATTCTGAGAAAGGCTCAC	545.23	443.5	-0.2973	0.72523	0.23415	0.76585	0.46831	0.8728
GTCAGGGAAACCCCCCATCG	608.1	1432.9	1.2352	0.72397	0.66648	0.33352	0.66703	0.8826
GATCTCCTCCATCCTGGAGAA	853.61	2050	1.263	0.72371	0.66348	0.33652	0.67304	0.8834
GAAATTTACAGGGTGAGAGGC	416.78	334.56	-0.31615	0.72359	0.23466	0.76534	0.46932	0.8728
GAATGTGCTGTTGACACAGG	801.04	668.6	-0.26037	0.72256	0.23498	0.76502	0.46995	0.8728
GAGCAGCTGGGCTCCCGCTC	482.9	1122	1.2146	0.72247	0.66781	0.33219	0.66439	0.8826
GCAGCTTCTCGACGGAGGTAT	859.03	720.52	-0.25336	0.72196	0.23516	0.76484	0.47032	0.8728
GGCTGTTAGGTGAAAATCAT	869.33	730.06	-0.25157	0.72153	0.23529	0.76471	0.47058	0.8728
GAGGGATTAGCCACAAGGACA	880.17	2113.5	1.2628	0.72137	0.66218	0.33782	0.67563	0.8834
GACTGGCAGATGATGAGAGTA	891.01	750.15	-0.24796	0.7207	0.23555	0.76445	0.4711	0.8728
GCAGTAGCATTATGAGTAGTG	813.5	681.29	-0.25553	0.72059	0.23558	0.76442	0.47116	0.8728
GTTGGGACCAGAAGATTCCCA	774.48	1844.9	1.2511	0.72044	0.66286	0.33714	0.67427	0.8834
GCCTCTGATTGCACTTGTGT	1048.2	891.62	-0.23314	0.72024	0.23569	0.76431	0.47138	0.8728
GAGGGAACTGCATCGTTATAC	766.89	640.39	-0.2597	0.72012	0.23573	0.76427	0.47145	0.8728
GATAATCCGGAAACGCTCGAC	713.78	594.04	-0.26452	0.71943	0.23594	0.76406	0.47188	0.8728
GTATTCTGCATTTTCAGCTG	1034.6	881.56	-0.23074	0.71828	0.23629	0.76371	0.47259	0.8728
GTTCCTCCATCTCATAGCTGT	847.11	713.19	-0.24793	0.71827	0.2363	0.7637	0.47259	0.8728
GCAACCCTGCCCTGTGCAACG	808.63	679.69	-0.25026	0.71736	0.23658	0.76342	0.47315	0.8728
GTTATTGGAGCATGACCACGG	842.77	710.49	-0.24601	0.71695	0.2367	0.7633	0.4734	0.8728
GTGGGGTTGTAGAGCATGAG	1067.1	912.83	-0.22512	0.71664	0.2368	0.7632	0.4736	0.8728
GAAGAGATCACATCTAGGCCA	931.11	790.64	-0.23565	0.71594	0.23702	0.76298	0.47403	0.8728
GGCTGCCCTTGGGAATCTTC	852.53	720.39	-0.24265	0.71562	0.23711	0.76289	0.47422	0.8728
GAGAAGAAAAAAATGTCTACG	673.13	561.26	-0.26178	0.71513	0.23726	0.76274	0.47453	0.8728
GTCGTCATAGTAAAAGTCCTA	512.71	421.17	-0.28311	0.71444	0.23748	0.76252	0.47496	0.8728
GCAGAGGATGCTTGATTCCAG	930.57	2228.7	1.2591	0.71421	0.65854	0.34146	0.68293	0.8834
GTGATCCAAGCTGTCCCAAT	993.44	849.24	-0.22601	0.71367	0.23771	0.76229	0.47543	0.8728
GAGGGATCGTTAGGAAGGGAA	920.27	783.17	-0.23246	0.71359	0.23774	0.76226	0.47548	0.8728
GACACTTACGACTGCAGATAG	943.58	804.28	-0.23018	0.71352	0.23776	0.76224	0.47553	0.8728
GTGCCCACTGCAGTGCTGTGG	869.33	2072.1	1.2521	0.71311	0.65863	0.34137	0.68274	0.8834
GAGGAATCCTATGACCTGATT	918.11	781.8	-0.23158	0.71298	0.23793	0.76207	0.47586	0.8728
GCTGGAGGAAAAGAAAGGTAA	661.21	552.24	-0.25939	0.71295	0.23794	0.76206	0.47588	0.8728
GTCAGTGGGGAGTAAGTACCG	738.17	620.58	-0.24995	0.71285	0.23797	0.76203	0.47594	0.8728
GATAGCTAAAGTTGATGTGTA	946.83	808.52	-0.22756	0.71222	0.23817	0.76183	0.47633	0.8728
GAAACGGTACGACAGCGTGTG	786.95	1863.7	1.2428	0.71214	0.65906	0.34094	0.68187	0.8834
GAGATGCTGGAGGGAGCACC	767.44	647.89	-0.24394	0.71133	0.23844	0.76156	0.47688	0.8728
GCACTGGCAAAGGGAGTGGA	816.76	692.66	-0.23744	0.71065	0.23865	0.76135	0.4773	0.8728
GGCGTTTTCAAAGCTCAGGT	472.6	388.32	-0.28274	0.71047	0.23871	0.76129	0.47741	0.8728
GCTGCCTGAGGAGACCTGGAA	623.81	521.09	-0.25912	0.71006	0.23883	0.76117	0.47767	0.8728
GCAGGAGGGGAGTCCGTGACG	686.68	1610.7	1.2288	0.70977	0.65919	0.34081	0.68161	0.8834
GCTCGGGACTCCGGCCGCCT	412.44	940.48	1.1872	0.70969	0.66361	0.33639	0.67278	0.8834
GTGGAGCCTCTTACACCCAG	779.36	660.15	-0.23915	0.70937	0.23905	0.76095	0.47809	0.8728
GTGCGAAGGGCCTTGCCGCAA	738.71	1739	1.2341	0.70915	0.65829	0.34171	0.68343	0.88348
GTGGGTCTCTGCTGGGCGCG	713.24	1673.7	1.2294	0.7076	0.6579	0.3421	0.68419	0.8839
GATTGCTCCGCAATTTCTTGG	705.65	595.76	-0.24386	0.70729	0.23969	0.76031	0.47939	0.8728
GATGGAAAGCACATTTAGCT	764.18	648.58	-0.23631	0.70683	0.23984	0.76016	0.47967	0.8728
GTAGGATACTCTTGGGAACC	952.25	819.6	-0.21617	0.70611	0.24006	0.75994	0.48012	0.8728
GAAAGACCACATCTGAAGCTG	779.36	663.38	-0.23212	0.70542	0.24028	0.75972	0.48055	0.8728
GCCCCATGAGGGATCAGAGAA	592.92	496.75	-0.25485	0.70526	0.24032	0.75968	0.48065	0.8728
GATGAGAGTATGGCATGCAAC	539.26	449.52	-0.26208	0.7049	0.24044	0.75956	0.48087	0.8728
GACTCTCAGCGACAGATGTGG	254.73	203.71	-0.32105	0.70452	0.24055	0.75945	0.48111	0.8728
GCTGCAGGCTGCACAGGCCCC	791.28	1861.8	1.2334	0.70375	0.65528	0.34472	0.68943	0.88678
GTGTGAGAGCACAGAGCAGGG	775.02	661.59	-0.22799	0.70282	0.24108	0.75892	0.48217	0.8728
GAATGACAAGGTAGCGCTGG	983.68	852.24	-0.20671	0.70237	0.24123	0.75877	0.48245	0.8728
GACCCAGGACCAAGCCACAGC	962.55	833.1	-0.20813	0.70211	0.24131	0.75869	0.48261	0.8728
GAGGACACAGGATACGCAGCT	951.71	823.45	-0.20859	0.70182	0.2414	0.7586	0.48279	0.8728
GTATTCAAGCACTTACAGCTC	795.62	681.1	-0.22392	0.70178	0.24141	0.75859	0.48281	0.8728
GTAAATGCCACCGGCAGGATG	764.18	652.9	-0.22673	0.70143	0.24152	0.75848	0.48303	0.8728
GCTGGCCAAACTGCTGGGTG	841.14	723.71	-0.21667	0.70038	0.24185	0.75815	0.48369	0.8728
GGGGGCCCTCCTCTTGCTGC	645.49	1497.2	1.2126	0.70019	0.65549	0.34451	0.68902	0.88678
GAAAACAGGACGATGTGCGGC	670.42	569.32	-0.23545	0.7001	0.24193	0.75807	0.48386	0.8728
GATAGTACAAAGCTGTACCCC	891.55	770.47	-0.21032	0.69961	0.24208	0.75792	0.48417	0.8728
GTATTCCACATTCTCAGCTG	1029.8	897.74	-0.19772	0.69954	0.24211	0.75789	0.48421	0.8728
GTTTCTTCCTCAGTCAGTTCC	786.41	1843.1	1.2278	0.69941	0.6534	0.3466	0.6932	0.88705
GTGGAAGGAAGGAAATGGGT	776.11	665.85	-0.22075	0.6988	0.24234	0.75766	0.48468	0.8728
GCTCCCCGAAGAGCTCGCTC	568.53	478.99	-0.24676	0.6987	0.24237	0.75763	0.48474	0.8728
GTGTGATGGGCAGGTCAGGAG	872.04	754.54	-0.20853	0.69753	0.24274	0.75726	0.48547	0.8728
GGTGGCAGAAAGGAAAAGCG	739.25	634.52	-0.22009	0.69608	0.24319	0.75681	0.48638	0.8728
GTGTGGGTCTAAGAGCTAATG	890.46	772.97	-0.20391	0.69593	0.24323	0.75677	0.48647	0.8728
GTGTCCCAATGGGAGCTGCTG	882.88	766.03	-0.20456	0.69589	0.24325	0.75675	0.4865	0.8728
GCTGGTGTGTGCAGATCGCAA	760.93	654.55	-0.21696	0.6957	0.24331	0.75669	0.48662	0.8728
GAGGTGAAAATCATGGGACTT	758.22	1767.2	1.2197	0.69512	0.6518	0.3482	0.6964	0.88705
GCCTCATTGGGGAGCTAAGCT	727.33	624.85	-0.21879	0.69456	0.24366	0.75634	0.48733	0.8728
GCCCTTGCTTACAGATTGCAT	995.07	871.07	-0.1918	0.69452	0.24368	0.75632	0.48735	0.8728
GGCAGGTCTTGACGCAGTGG	900.76	783.99	-0.20007	0.69433	0.24374	0.75626	0.48748	0.8728
GGACTTGCCACGGCAGCGCC	463.93	1051.7	1.179	0.69431	0.65581	0.34419	0.68838	0.88678
GAGTAGACGGACGGTGAGCTG	849.82	1991.1	1.2274	0.69375	0.65018	0.34982	0.69964	0.88783
GTGCTGGGCTCCGGTGCGTT	745.22	1732.7	1.2162	0.69333	0.65115	0.34885	0.69769	0.88705
GATGGTACGATGTGTATGGGC	1011.3	887.62	-0.18804	0.69319	0.24409	0.75591	0.48819	0.8728
GTGGCGTTGGCGGCGAGGCG	579.37	1328.2	1.1955	0.69309	0.65329	0.34671	0.69343	0.88705
GAGCTTTCGAAATTGAGTGTC	766.35	662.42	-0.20996	0.69207	0.24445	0.75555	0.48889	0.8728
GACCATCCCAGTGGCGATGGA	695.9	1610.1	1.209	0.69199	0.65116	0.34884	0.69768	0.88705
GACGCATCTCCAGCCTCACGT	628.15	536.78	-0.22638	0.69185	0.24452	0.75548	0.48903	0.8728
GACACCGAAGCACCTGTACGT	683.97	587.81	-0.21826	0.6913	0.24469	0.75531	0.48937	0.8728
GAGGGAGGTGAGTGCCAGTCC	984.77	2320.8	1.236	0.69083	0.64756	0.35244	0.70488	0.88942
GAGCTTCTTAGTGCTTCTGC	862.28	751.79	-0.19759	0.69079	0.24485	0.75515	0.4897	0.8728
GGGCCACCACCAGCAGCAAG	780.99	677.41	-0.20498	0.69016	0.24505	0.75495	0.49009	0.8728
GAACAGACACGTGAAGGCATG	706.74	609.85	-0.21239	0.68954	0.24524	0.75476	0.49048	0.8728
GTAAACTGGAAAAAACTGTTT	647.66	556.02	-0.21974	0.68953	0.24525	0.75475	0.49049	0.8728
GTTCAAATGAGACACCGCGTG	956.59	841.61	-0.18453	0.68847	0.24558	0.75442	0.49116	0.8728
GAAATTCTAGAGCCAGCTGT	949	835	-0.18443	0.68802	0.24572	0.75428	0.49144	0.8728
GACAAGCCACTCACCAGGCAC	795.62	692.69	-0.19961	0.68801	0.24572	0.75428	0.49144	0.8728
GAAATGGGTAGGATACTCTT	1049.8	929.45	-0.17549	0.68793	0.24575	0.75425	0.49149	0.8728
GTGAAATTCTAGAGCCAGCTG	900.22	789.86	-0.18845	0.68771	0.24582	0.75418	0.49164	0.8728
GTTGACTCTCAGCGACAGATG	914.31	803.66	-0.18588	0.68701	0.24604	0.75396	0.49208	0.8728
GAAACCACTGGTCCATCAGT	800.5	698.32	-0.19675	0.68669	0.24614	0.75386	0.49228	0.8728
GAGCATGACTCCTGAGCAGCT	780.44	680.17	-0.19814	0.68624	0.24628	0.75372	0.49256	0.8728
GAGCTGATGACACCAAAGCTT	810.79	708.23	-0.19487	0.68624	0.24628	0.75372	0.49256	0.8728
GAAGCCTTGAAGCAGAACCAC	775.57	675.77	-0.19843	0.6861	0.24632	0.75368	0.49265	0.8728
GACTACTCCGGCAAATACTCG	804.83	703.66	-0.19356	0.68513	0.24663	0.75337	0.49326	0.8728
GAGAAAACAACACCCTGGTC	753.89	656.63	-0.19899	0.68504	0.24666	0.75334	0.49332	0.8728
GTGTGCTCCTTGCTCACAGTT	924.61	2160.4	1.2235	0.68477	0.64537	0.35463	0.70925	0.89045
GAACATCTCGTTAGGGGTATC	810.25	709.29	-0.19175	0.68443	0.24685	0.75315	0.4937	0.8728
GTGCACCCCAGCAGCTCCCAT	921.36	812.9	-0.18047	0.68431	0.24689	0.75311	0.49378	0.8728
GAATGCTGATGAATCCAATGT	938.16	828.7	-0.17878	0.68424	0.24691	0.75309	0.49382	0.8728
GAGGGCTCATACTATCCTCCG	817.3	1893.3	1.211	0.68267	0.64553	0.35447	0.70894	0.89045
GCAGACACAGTGAAGGGCGTA	765.27	669.47	-0.19268	0.68217	0.24757	0.75243	0.49513	0.8728
GAAAATCGATGGGCTGAATCT	907.27	803.06	-0.17581	0.6809	0.24797	0.75203	0.49593	0.8728
GTTCTTGCTTCATCCTCTCAG	905.64	2106.8	1.2171	0.68089	0.6438	0.3562	0.7124	0.89055
GTTCCCGGACATAGTCCAGG	716.49	625.49	-0.19567	0.68067	0.24804	0.75196	0.49608	0.8728
GAGCTCCATCGCCGCGATAAT	635.74	551.11	-0.20573	0.68064	0.24805	0.75195	0.4961	0.8728
GACGCTGACGAGTAAAAGCGG	501.33	429.27	-0.22337	0.67939	0.24845	0.75155	0.49689	0.8728
GAGACTCTCATTTCCTGGCC	812.96	1877.4	1.2065	0.67933	0.64406	0.35594	0.71188	0.89055
GTACGCATCTCCAGCCTCACG	831.39	733.47	-0.18056	0.6793	0.24847	0.75153	0.49695	0.8728
GCCGGAGTCCCGAGCTAGCCC	657.96	1500.5	1.1881	0.6782	0.64546	0.35454	0.70908	0.89045
GTTTCATCTGAGCCTCAAATT	618.94	537.53	-0.20308	0.67782	0.24894	0.75106	0.49788	0.8728
GAGTAGCTAACCATCACCCCC	895.34	795.13	-0.17104	0.67752	0.24904	0.75096	0.49808	0.8728
GCTCCCAGTACCTGCTCAAC	769.06	676.93	-0.18384	0.67736	0.24909	0.75091	0.49818	0.8728
GACGTGGGGACATATACGTGT	749.01	658.44	-0.18567	0.67712	0.24917	0.75083	0.49833	0.8728
GATGCAGAGTAGTGACGTGCC	770.15	1769.5	1.199	0.67675	0.64338	0.35662	0.71324	0.89055
GAAAGAAAGAGGAATAGTAGC	747.93	657.74	-0.18512	0.67673	0.24929	0.75071	0.49858	0.8728
GCATCTGAAGCTGGGGTCATG	761.47	670.58	-0.18313	0.67647	0.24937	0.75063	0.49874	0.8728
GCAGGTAGTGCAGAGAGACA	721.91	633.73	-0.18767	0.67646	0.24937	0.75063	0.49875	0.8728
GTGAACAATCATCTGGCAGCG	757.68	667.37	-0.18284	0.67606	0.2495	0.7505	0.49901	0.8728
GCTTGTGTAGGATGAAGCTGG	817.3	723.32	-0.176	0.67586	0.24957	0.75043	0.49913	0.8728
GATTGCGGGTATGGATTGGAA	963.63	861.41	-0.16161	0.67578	0.24959	0.75041	0.49918	0.8728
GTTCTTGTCCCCCCCAGCTTG	711.61	1625.6	1.1907	0.67508	0.64334	0.35666	0.71332	0.89055
GAATATTTGGCTCGGCTGCGC	702.4	617.1	-0.1865	0.67445	0.25001	0.74999	0.50002	0.8728
GTGTGACAAAGCGTAAGGAGG	831.39	737.81	-0.17205	0.67444	0.25002	0.74998	0.50003	0.8728
GATCTACTTGGCACTCGCTGG	1031.9	928.03	-0.15293	0.67424	0.25008	0.74992	0.50016	0.8728
GTACTTTCTTACTTGGTTATC	915.94	817.97	-0.16302	0.67406	0.25014	0.74986	0.50027	0.8728
GTATCCCAGGTATAATTTGTG	803.75	712.45	-0.17372	0.67373	0.25024	0.74976	0.50049	0.8728
GATGGCACAGGTGGCACACA	861.74	767.17	-0.16749	0.6736	0.25028	0.74972	0.50056	0.8728
GAGCCTTCTCCGTAATTAGCA	624.36	546.17	-0.1927	0.67228	0.2507	0.7493	0.50141	0.8728
GCAAGCCACAGTCTTTCTGGT	815.67	725.43	-0.16894	0.67171	0.25088	0.74912	0.50177	0.8728
GGGCAGGTCTTGACGCAGTG	793.45	706.98	-0.16625	0.6688	0.25181	0.74819	0.50362	0.8728
GTACTAGCGCGGCAGCACACA	830.31	742.17	-0.16169	0.66843	0.25193	0.74807	0.50386	0.8728
GCAAAGTAAGGAGGTGGCTTT	678.55	599.65	-0.17806	0.66791	0.2521	0.7479	0.50419	0.8728
GAGGCAGAAAAGAATCATCTG	824.34	737.56	-0.16027	0.66726	0.2523	0.7477	0.50461	0.8728
GTTTTAACTTTCTCACCTTCT	870.41	781.34	-0.15556	0.66725	0.25231	0.74769	0.50461	0.8728
GCAGTGAGCCAAGGGAGTTTG	741.96	659.9	-0.16886	0.66699	0.25239	0.74761	0.50478	0.8728
GAAATGCAGAGTAGACATTG	813.5	727.52	-0.16095	0.66699	0.25239	0.74761	0.50478	0.8728
GTGATGGAGCCGATGAGAATT	1044.9	948.9	-0.13893	0.66685	0.25243	0.74757	0.50487	0.8728
GTGACGTCATCTGCTGTGCAC	895.34	805.89	-0.15168	0.66643	0.25257	0.74743	0.50514	0.8728
GCGGGGGGCGGAGGCTGCTG	735.46	1669.8	1.1818	0.66556	0.63871	0.36129	0.72259	0.89124
GCAGAGGAGGAGTATGTGTGA	771.77	689.86	-0.16165	0.66479	0.25309	0.74691	0.50619	0.8728
GCACATCTGAAGCTGGGGTCA	877.46	791.47	-0.14862	0.66366	0.25345	0.74655	0.50691	0.8728
GACCTGGCCCAGTGCATCTGT	922.44	834.87	-0.14374	0.66335	0.25355	0.74645	0.50711	0.8728
GATCAATACTGGACGGAGTCA	1049.8	957.93	-0.13199	0.6631	0.25363	0.74637	0.50727	0.8728
GACGTTGCAAAACCAGTCTGT	799.41	717.6	-0.15556	0.66302	0.25366	0.74634	0.50732	0.8728
GAGCTCGCGCGGGCCGAGGCG	579.91	1296.1	1.1589	0.66218	0.63936	0.36064	0.72129	0.89124
GTTGTGCTCCTTGCTCACAGT	876.37	792.31	-0.14531	0.66169	0.25408	0.74592	0.50817	0.8728
GAACCTGGCGGCCCACGTGC	708.36	632.55	-0.16307	0.66137	0.25419	0.74581	0.50838	0.8728
GATTCTTTTCTGCCTGAGGGG	691.02	616.39	-0.16462	0.66104	0.25429	0.74571	0.50859	0.8728
GCATTCGACAGCCCTGCCCAC	876.92	2002.4	1.1903	0.66094	0.63497	0.36503	0.73006	0.89637
GCTAAGCTAGGTCATTGTCA	998.86	911.44	-0.132	0.66059	0.25444	0.74556	0.50887	0.8728
GAGCCTCAAAATCTCTGCACC	751.72	674.64	-0.15586	0.66014	0.25458	0.74542	0.50917	0.8728
GATAGCTCAAAATCCCCCTGG	873.12	790.74	-0.1428	0.66006	0.25461	0.74539	0.50922	0.8728
GAGGACACACGAGTTATGCGG	845.48	766.06	-0.14214	0.65807	0.25525	0.74475	0.5105	0.8728
GTGTTTAAAAGGGTTAAGTTG	777.19	701.21	-0.14823	0.65738	0.25547	0.74453	0.51094	0.8728
GACTGAGGAAGAAACAGCCAA	842.77	764.98	-0.13954	0.6564	0.25578	0.74422	0.51157	0.8728
GCTCTAACTTGGCCATGCCG	810.25	734.18	-0.14205	0.65588	0.25595	0.74405	0.5119	0.8728
GAGCATTTGCGCGGCAACTGT	755.51	682.2	-0.14706	0.65529	0.25614	0.74386	0.51228	0.8728
GTCCCATGACTCCTGCCGGGC	638.99	571.3	-0.16126	0.65523	0.25616	0.74384	0.51232	0.8728
GCATTTAGCTTGGTCTGAGGC	806.46	731.55	-0.14047	0.65473	0.25632	0.74368	0.51264	0.8728
GACACGTGTACTTCTGACCTA	895.34	2035.7	1.1841	0.65458	0.63184	0.36816	0.73632	0.89965
GCATTCTCAGCTGTGGGCTAT	781.53	707.9	-0.14257	0.65438	0.25643	0.74357	0.51287	0.8728
GCTGTCCCAATGGGAGCTGCT	759.31	686.71	-0.14479	0.65422	0.25648	0.74352	0.51297	0.8728
GCTGAATGACAAGGTAGCGCT	699.69	629.88	-0.15141	0.654	0.25656	0.74344	0.51311	0.8728
GCCTTGACTATCTACCTGCA	949	870.22	-0.12488	0.65389	0.25659	0.74341	0.51318	0.8728
GCTGGACAGTGTTGAGATACT	797.25	723.83	-0.13919	0.65342	0.25674	0.74326	0.51349	0.8728
GAACTAACCGCCATGAGGCAG	853.07	778.62	-0.13158	0.6524	0.25707	0.74293	0.51414	0.8728
GAGGCCCTTCCTTTAGGCCAG	537.1	1185	1.1401	0.65166	0.63527	0.36473	0.72946	0.89637
GAAGGGTTAAGTTGAGGCAAG	1069.3	990.82	-0.10988	0.65128	0.25743	0.74257	0.51487	0.8728
GTCTATCAATGCAAGCCACGG	641.16	576.21	-0.15383	0.65108	0.2575	0.7425	0.515	0.8728
GTCTATATTCGCTGTGAGTCC	1029.8	952.66	-0.11216	0.65068	0.25763	0.74237	0.51526	0.8728
GAGCCACACCTGCCATACCAG	872.58	799.19	-0.1266	0.65065	0.25764	0.74236	0.51527	0.8728
GGCCATGCTAATTACGGAGA	966.88	891.36	-0.11721	0.6504	0.25772	0.74228	0.51543	0.8728
GACATGGGTGCGCAACGAGGC	652	587.38	-0.15033	0.64987	0.25789	0.74211	0.51578	0.8728
GATGGCCTGAGGCAGGCACTC	789.66	1774.9	1.1674	0.64917	0.63051	0.36949	0.73898	0.90033
GCTCACTTCATCTGTCCAGGG	876.92	806.43	-0.12075	0.6475	0.25865	0.74135	0.51731	0.8728
GAACCAGGGGGTGCTCTGAAA	800.5	732.12	-0.12865	0.6475	0.25866	0.74134	0.51731	0.8728
GTAACTGGGCGCCGGAACACC	604.84	544.18	-0.15221	0.64725	0.25873	0.74127	0.51747	0.8728
GACTTGGAGGCAAATTCTGC	892.63	822.53	-0.11786	0.64672	0.25891	0.74109	0.51781	0.8728
GACCTGCTCCCTCTAAGCCAG	741.96	1658.1	1.1591	0.64635	0.62979	0.37021	0.74042	0.90081
GTAAAAGTTGCAGCCCCCAGG	848.19	779.59	-0.12153	0.64627	0.25905	0.74095	0.5181	0.8728
GTATGTGTCTGGATGTTGGAT	1480.7	1408.7	-0.071791	0.64604	0.25913	0.74087	0.51825	0.8728
GTGCACCGCGACCTGGCAGCC	725.16	1613.6	1.1528	0.64276	0.62835	0.37165	0.74331	0.90111
GTATGTGGACTTTAGCAGTGG	965.26	898.29	-0.10362	0.64242	0.2603	0.7397	0.5206	0.8728
GTGCAGCTGCAGGAGGAAATG	795.08	731.28	-0.12051	0.64241	0.2603	0.7397	0.52061	0.8728
GTGTCCATCTTTCTCCAGGCC	693.19	1538.1	1.1487	0.6423	0.62856	0.37144	0.74288	0.90111
GTATAAGCGGGCATACAACAG	850.9	788.42	-0.10989	0.63965	0.2612	0.7388	0.5224	0.8728
GCAGCAGAGACCCACACTACC	856.32	793.94	-0.10899	0.63945	0.26127	0.73873	0.52253	0.8728
GTCCCTTGGCTCACTGAGAGG	653.08	595.76	-0.13233	0.63943	0.26127	0.73873	0.52254	0.8728
GAATCAGAGGCCTAGTGAGAG	913.77	850.8	-0.10289	0.63919	0.26135	0.73865	0.5227	0.8728
GTGTCCACGCATTCCCTGCCT	849.82	1900.4	1.1601	0.63858	0.6249	0.3751	0.7502	0.90204
GACCTGCCCGGCAGGAGTCAT	681.8	1506.1	1.1423	0.63813	0.62678	0.37322	0.74644	0.90204
GAAAAAGGCACAACCTCATTG	788.57	728.68	-0.11382	0.63808	0.26171	0.73829	0.52342	0.8728
GAACGCTGTCGTACGTGTATA	300.8	262.81	-0.19407	0.63808	0.26171	0.73829	0.52342	0.8728
GTGTGGGAAATAAAGGCTACT	894.8	834.84	-0.099951	0.6364	0.26226	0.73774	0.52451	0.8728
GAAGGACTGGAATATGGAGAG	868.79	810.77	-0.099593	0.63469	0.26282	0.73718	0.52563	0.8728
GCCGATGAGAATTGGGTGCTA	668.8	1471.4	1.1364	0.63459	0.62532	0.37468	0.74936	0.90204
GTCCTTGCTCACAGTTGGGCC	576.12	1257.2	1.1244	0.63429	0.62661	0.37339	0.74678	0.90204
GCAGCCTGAACATAACATCCT	1048.2	990.55	-0.081503	0.63375	0.26312	0.73688	0.52624	0.8728
GCTTGAAGGCTGTCCAACGAA	758.22	702.95	-0.10904	0.63329	0.26327	0.73673	0.52654	0.8728
GCTAGTTGGGGTGAGAGGCAC	706.19	652.21	-0.11456	0.63293	0.26339	0.73661	0.52678	0.8728
GAAATCAAGCCACAGTCTTTC	880.71	824.61	-0.094834	0.63259	0.2635	0.7365	0.527	0.8728
GAATTCGCTCCACTGTGTTG	969.05	2170	1.1622	0.63202	0.62058	0.37942	0.75884	0.9041
GTTACCAGGCAGTCGCTCTCC	548.48	500.12	-0.13292	0.63107	0.264	0.736	0.52799	0.8728
GAGGATTCTGCACAGAGCCAG	763.64	711.05	-0.1028	0.62999	0.26435	0.73565	0.5287	0.8728
GACATTGGATTCATCAGCATT	997.78	944.31	-0.079366	0.62995	0.26436	0.73564	0.52873	0.8728
GAAGAAGTCCTGCTGGTAGTC	1027	2302.8	1.1641	0.62989	0.61902	0.38098	0.76196	0.9041
GAGGAACCAAGGCTAGAAGCA	737.63	685.93	-0.10468	0.62933	0.26457	0.73543	0.52913	0.8728
GAAAATTCAGCTTCTCGACGG	744.67	693.49	-0.10259	0.62858	0.26481	0.73519	0.52962	0.8728
GCACAAGCTCTTTGTTGTGTC	717.03	666.28	-0.10576	0.62853	0.26483	0.73517	0.52966	0.8728
GAACGTGCTGACGATGCGGGC	686.14	636.09	-0.1091	0.62826	0.26492	0.73508	0.52983	0.8728
GCCAGCGCTACCTTGTCATTC	846.02	794.56	-0.090423	0.62794	0.26502	0.73498	0.53004	0.8728
GAAAGCGACGTAGGCATACTT	741.96	691.99	-0.10046	0.62714	0.26528	0.73472	0.53057	0.8728
GGTTTTACAGCCCCCAGGCA	867.7	817.76	-0.085417	0.6263	0.26556	0.73444	0.53112	0.8728
GAGCACGTAATGTCCGTGGAT	958.75	909.76	-0.0756	0.62568	0.26576	0.73424	0.53153	0.8728
GACCGCGTGCGGAAGGCTCTG	635.19	588.39	-0.11025	0.62504	0.26597	0.73403	0.53194	0.8728
GACTGAGTGGGTAACACGCAT	818.38	771.95	-0.084164	0.62255	0.26679	0.73321	0.53358	0.8728
GCTCACCCAGGGTGTCCAGGA	642.78	597.99	-0.10405	0.62197	0.26698	0.73302	0.53396	0.8728
GAAAAACTGCACCTCCATCAG	876.37	830.7	-0.077131	0.62193	0.26699	0.73301	0.53399	0.8728
GTGGGGCCGACAGCTATGAGA	770.69	724.9	-0.088247	0.62188	0.26701	0.73299	0.53402	0.8728
GTTAGCAGGTTATGAGTATC	980.97	936.44	-0.06696	0.62178	0.26704	0.73296	0.53409	0.8728
GAGTGGGGCGCTAAGTGGGGG	701.86	1530.5	1.1236	0.62136	0.61868	0.38132	0.76265	0.9041
GACCCCCACAGCACTGCAGT	863.37	819.29	-0.075502	0.6202	0.26756	0.73244	0.53513	0.8728
GTCACACCGTGCGGGGGGCGG	672.59	1459.6	1.1166	0.61839	0.61769	0.38231	0.76461	0.90484
GCCAGTATTGATCGGGAGAGC	600.51	559.1	-0.1029	0.61784	0.26834	0.73166	0.53668	0.8728
GTACTTGGTTTTGTACGCTAG	857.95	817.38	-0.069801	0.6165	0.26878	0.73122	0.53756	0.8728
GAAGAGGATTGAGTAAGTAGT	1105.1	1069.9	-0.046616	0.61601	0.26894	0.73106	0.53789	0.8728
GAGTTGGGCCTGGATGAACTC	835.73	795.59	-0.070911	0.6158	0.26901	0.73099	0.53803	0.8728
GCGGCCGCCGGGGCTAGCTC	465.01	986.34	1.0832	0.61424	0.61937	0.38063	0.76126	0.9041
GCTTTTGTAAAAATGTCCCCA	885.59	848.14	-0.062267	0.61369	0.26971	0.73029	0.53942	0.8728
GTTTTATCTGCTAGGTGATA	895.34	858.88	-0.059921	0.61287	0.26998	0.73002	0.53996	0.8728
GTTGGGGCAGTGTTAATGGAA	904.01	867.89	-0.058763	0.61268	0.27004	0.72996	0.54009	0.8728
GAGATGGTCAGATCTAGTAGT	936.53	901.24	-0.055354	0.61251	0.2701	0.7299	0.5402	0.8728
GAGGTGCAGTTTGGATGGCAC	695.9	658.96	-0.078556	0.61089	0.27064	0.72936	0.54127	0.8728
GAGAAGACATGGACGACGTGG	797.25	761.26	-0.066541	0.61077	0.27068	0.72932	0.54135	0.8728
GTGTGGCGCCTTCGCATGAAG	810.25	775.88	-0.06246	0.60918	0.2712	0.7288	0.54241	0.8728
GCAAAGCCCTTAGCCTCTTCA	855.24	821.71	-0.057632	0.60912	0.27122	0.72878	0.54244	0.8728
GCACGTGGGGGTTGTCCACGC	797.25	1731	1.1176	0.60883	0.61151	0.38849	0.77697	0.90963
GTGGAAAGTGCAGGTGCATCA	924.07	2022.1	1.129	0.60883	0.61006	0.38994	0.77988	0.90963
GTTTCCCCCTCTGGAGATGC	651.45	616.34	-0.079818	0.60826	0.27151	0.72849	0.54302	0.8728
GTAAGCTTTGGTGTCATCAGC	952.79	922.51	-0.046544	0.60818	0.27153	0.72847	0.54307	0.8728
GACACACCGTCTGAGCTGCAC	1075.8	1049.9	-0.035166	0.60782	0.27165	0.72835	0.5433	0.8728
GTTTCTTGCTTCATCCTCTCA	894.26	1950.7	1.1244	0.60722	0.60962	0.39038	0.78076	0.91013
GAGAGGCTGATTGTGATAGAC	862.82	831.56	-0.053184	0.60694	0.27195	0.72805	0.54389	0.8728
GACCTCTGTTGCTTATAATTT	814.05	782.25	-0.057412	0.60642	0.27212	0.72788	0.54424	0.8728
GGACAGTGTTGAGATACTCG	1050.9	1026.3	-0.034159	0.60599	0.27226	0.72774	0.54452	0.8728
GAAGAATTAGGCACGGTTACT	871.5	841.48	-0.050502	0.60586	0.2723	0.7277	0.54461	0.8728
GAGGGGCAGGGCTATCTTATG	714.32	1537.6	1.105	0.60555	0.61104	0.38896	0.77791	0.90963
GACATCGATGGTACATATGGG	958.21	931.23	-0.041162	0.60528	0.2725	0.7275	0.54499	0.8728
GAGGCAGCCACCAAATTAGCC	624.36	1333.2	1.0932	0.60441	0.61184	0.38816	0.77633	0.90963
GCGTTCCTGGCTGCCAGGTCG	460.14	967.01	1.0698	0.60416	0.61476	0.38524	0.77048	0.90818
GCGAGTACCTCATCCCACAGC	648.2	616.68	-0.071798	0.60321	0.27319	0.72681	0.54637	0.8728
GGGCTGTTAGGTGAAAATCA	880.71	853.85	-0.044638	0.60292	0.27328	0.72672	0.54656	0.8728
GCTTACCTCGGGCCCAGGTG	666.09	1425.2	1.0963	0.60291	0.61049	0.38951	0.77903	0.90963
GAAATCCTGCATGGCGCCGTG	755.51	725.72	-0.057955	0.60286	0.2733	0.7267	0.5466	0.8728
GCTGGTTGTGCATTTGCTGT	916.48	890.84	-0.040887	0.60278	0.27333	0.72667	0.54666	0.8728
GACTGTTGCCGCGCCAACTGC	773.94	744.59	-0.055693	0.60276	0.27333	0.72667	0.54667	0.8728
GTAAGGTTTCTCTCTTTATTA	882.88	856.5	-0.043708	0.6025	0.27342	0.72658	0.54684	0.8728
GTGGCCTCTGCGGAGACAGAG	679.09	649.31	-0.064612	0.60131	0.27382	0.72618	0.54763	0.8728
GTGGGGCAGTGTTAATGGAAA	825.43	799.27	-0.046402	0.60058	0.27406	0.72594	0.54812	0.8728
GAATGTGCTGTTGACACAGGT	759.31	731.94	-0.052877	0.60009	0.27422	0.72578	0.54845	0.8728
GAGTTGAGAACTACTGGCCTA	976.1	2121.8	1.1194	0.59819	0.60443	0.39557	0.79113	0.91373
GGCGGCCGCCGGGGCTAGCT	693.73	1481.2	1.0933	0.59815	0.60782	0.39218	0.78437	0.91168
GAGGAGGAAGAGGTCAGTCC	1118.6	1107.3	-0.014634	0.59769	0.27502	0.72498	0.55005	0.8728
GAGCTGTCGGCCCCACAGGCT	675.3	1437	1.0883	0.59589	0.60701	0.39299	0.78598	0.9125
GTTCGGAAGCGCACGCTGCGG	787.49	764.54	-0.042618	0.59585	0.27564	0.72436	0.55128	0.8728
GCAGTGTGCCCACTACATTGA	727.33	702.82	-0.04939	0.59575	0.27567	0.72433	0.55134	0.8728
GCAATATTGTCTTTGTGTTCC	894.8	875.95	-0.030687	0.59542	0.27578	0.72422	0.55156	0.8728
GCAAAGCTGTATTTGCCCTCG	778.28	1667.1	1.098	0.59502	0.60517	0.39483	0.78966	0.91373
GCGTTTTCAAAGCTCAGGTG	575.04	548.56	-0.067885	0.59469	0.27603	0.72397	0.55205	0.8728
GTGCGCGGTGGTTGTGGCGT	779.36	1667	1.0959	0.59333	0.60435	0.39565	0.79129	0.91373
GCAGACGTCCTTCCCGTGGTC	643.87	1363.6	1.0814	0.59328	0.60625	0.39375	0.78751	0.91269
GCTCACCCGCTAGTCGGGCGC	512.17	486.05	-0.075353	0.59325	0.27651	0.72349	0.55301	0.8728
GAGTTCCGTACTCTGGAGCC	763.1	1630.2	1.0941	0.59316	0.60448	0.39552	0.79104	0.91373
GCTGCTCAGGAGTCATGCTT	776.11	755.26	-0.039231	0.59305	0.27657	0.72343	0.55315	0.8728
GAATCTTACTCGTCCTCCTTG	886.13	1906.9	1.1048	0.59265	0.60273	0.39727	0.79453	0.91373
GCATCGTTATACTGGGAGCA	698.61	675.87	-0.047654	0.59261	0.27672	0.72328	0.55344	0.8728
GAGCTTCTTAGTGCTTCTGCT	1060.6	2303.2	1.118	0.5922	0.60072	0.39928	0.79856	0.91563
GTGGCAGCATGGAGTCCCTGC	820.55	1757.5	1.0979	0.59187	0.60313	0.39687	0.79374	0.91373
GACGGGCATGGTGTAATTAG	900.22	885.75	-0.02335	0.59135	0.27714	0.72286	0.55429	0.8728
GTGAATGACAAGGTAGCGCTG	795.08	777.12	-0.032915	0.59053	0.27742	0.72258	0.55484	0.8728
GAGAGCATGATGACCCGTGAC	827.6	811.29	-0.028665	0.59009	0.27757	0.72243	0.55513	0.8728
GCTGTCCCAATGGGAGCTGC	465.01	441.29	-0.075377	0.58833	0.27816	0.72184	0.55631	0.8728
GCCTCAAAATCTCTGCACCAG	758.76	741.69	-0.032786	0.58799	0.27827	0.72173	0.55654	0.8728
GCACGTGCAGGGGTGGCAGAA	764.18	748.3	-0.03027	0.58685	0.27865	0.72135	0.55731	0.8728
GTGAGAGTGGCACTGGGGGG	823.26	1755.4	1.0915	0.58673	0.60063	0.39937	0.79874	0.91563
GCGCCATGCAGGATTTCTGC	657.42	638.07	-0.043034	0.58665	0.27872	0.72128	0.55744	0.8728
GTGCTGCTGAGTGGGTCGAGG	755.51	739.86	-0.030158	0.58618	0.27888	0.72112	0.55776	0.8728
GATCTGTGCCCAGCAGTGCTC	884.5	874.65	-0.016141	0.58608	0.27891	0.72109	0.55782	0.8728
GAAACAAGCGAGCCTCTGGT	909.43	901.19	-0.013119	0.58574	0.27903	0.72097	0.55805	0.8728
GCATGAGGCTCAGTGGCAGG	795.62	782.07	-0.02474	0.58564	0.27906	0.72094	0.55812	0.8728
GACAGCGCTCTCGTGTACTAT	907.81	899.92	-0.012574	0.58532	0.27917	0.72083	0.55834	0.8728
GCTGGTAGTGTGGGTCTCTGC	786.95	773.84	-0.024201	0.58474	0.27936	0.72064	0.55872	0.8728
GAGTGTTTGAAAAAAGGGCGG	746.84	732.27	-0.028393	0.5845	0.27944	0.72056	0.55888	0.8728
GAGACTGGCTGCTGCTGAGT	977.18	975.18	-0.0029565	0.58346	0.27979	0.72021	0.55958	0.8728
GCAATGGACAGGCTTTCTGTA	915.94	1957.6	1.0949	0.5832	0.59785	0.40215	0.80431	0.91635
GAACGTTTACACCGACTAGCC	838.98	829.73	-0.01597	0.58317	0.27989	0.72011	0.55978	0.8728
GCTTCCACCTCGGGCACATTT	698.61	683.58	-0.031332	0.58276	0.28003	0.71997	0.56005	0.8728
GAGCCCGCCACAGAATAGCTG	723.54	709.86	-0.027488	0.58228	0.28019	0.71981	0.56038	0.8728
GACACTCTCCCTTCTAGTGCT	909.98	906	-0.0063031	0.58166	0.2804	0.7196	0.56079	0.8728
GTAAAGTGGGCGACTCAGGCA	828.68	821.03	-0.013362	0.58093	0.28064	0.71936	0.56128	0.8728
GAGGTCAGTCCTGGGGGTGA	873.12	1855.9	1.087	0.57993	0.59675	0.40325	0.8065	0.91635
GTCGGGCGCTCACACCGTGC	715.95	704.05	-0.02414	0.5797	0.28106	0.71894	0.56212	0.8728
GATCGTCATGAGCCGGCTCCC	657.42	1373.5	1.0618	0.57693	0.59821	0.40179	0.80359	0.91635
GAACGCCACAACCACCGCGCA	690.48	680.74	-0.020467	0.57556	0.28246	0.71754	0.56491	0.8728
GATGGACGGGATCTTAGGCC	822.72	1735.9	1.0763	0.57521	0.59507	0.40493	0.80985	0.91686
GCTTATCTCTGCAGTGTGTAA	810.79	807.8	-0.0053361	0.57491	0.28267	0.71733	0.56535	0.8728
GCCCGCCTCCCCTAGTTGGA	727.87	720.44	-0.014783	0.5749	0.28268	0.71732	0.56536	0.8728
GCATAAACGTGTGTGATCTC	797.79	794.59	-0.0057885	0.57432	0.28287	0.71713	0.56575	0.8728
GCATGAAGAGGCCGATCCCC	835.18	834.33	-0.00147	0.57415	0.28293	0.71707	0.56586	0.8728
GCAGGGTTGTCCAGGCTAATT	744.67	738.98	-0.011063	0.57386	0.28303	0.71697	0.56607	0.8728
GAGGAGTGTTATGAAAAGGCT	753.35	748.3	-0.0096742	0.57363	0.28311	0.71689	0.56622	0.8728
GCGGAGCTTGGAGTGGTTCTA	659.04	1372.9	1.0576	0.57359	0.59657	0.40343	0.80685	0.91635
GTTTTCTTGCTTCATCCTCTC	924.61	1958.1	1.0817	0.57263	0.59262	0.40738	0.81475	0.91877
GCTTTCTGGGCCCAGTGGGCA	733.29	1532	1.0619	0.57078	0.59411	0.40589	0.81177	0.9172
GCCCTCCAGCATCTCCAGAGG	631.94	626.01	-0.013585	0.56668	0.28547	0.71453	0.57093	0.87563
GTGTGTGCCCTGTAACCTGAC	395.64	381.39	-0.052774	0.56624	0.28562	0.71438	0.57123	0.87563
GCCCCGTGAGTCCTCCTCTGT	661.21	1365.6	1.0452	0.56396	0.59188	0.40812	0.81624	0.9189
GACAGAGCCAGCGGGCCTTTT	647.12	1334.8	1.0433	0.56372	0.59199	0.40801	0.81603	0.9189
GAGCGATCTGGACACTCTCCA	1001.6	2109.7	1.074	0.56242	0.58681	0.41319	0.82637	0.92372
GCAGCGCCCGGAGCACTGCT	267.19	525.97	0.97444	0.56004	0.59952	0.40048	0.80096	0.91563
GACGCATGCTTCCCAAAGCGT	613.52	611.52	-0.0046808	0.55965	0.28786	0.71214	0.57572	0.8792
GAATCGGTCTGAGGTGTAGCT	938.16	1957.6	1.0604	0.55592	0.5843	0.4157	0.83139	0.92372
GCATGAAGAGGCCGATCCCCA	959.3	2002.8	1.0612	0.55531	0.58377	0.41623	0.83246	0.92372
GTGGAGGTCCGTCCTGTTTTC	849.82	1762.3	1.0513	0.55465	0.58471	0.41529	0.83058	0.92372
GTAAAGGGGACTCACCACGC	931.65	1936	1.0544	0.55191	0.5824	0.4176	0.8352	0.92372
GCTGCTGCGGCCGCGCTGCGC	395.64	781.98	0.98113	0.54349	0.5874	0.4126	0.82519	0.92372
GAACCAGCAACAATTCCACCG	778.28	1582.1	1.0225	0.53811	0.57751	0.42249	0.84499	0.9319
GTTCAACAGGTGTTGCCTACG	919.73	1884.5	1.0341	0.53767	0.5755	0.4245	0.849	0.93513
GTTCAATGGGCTCTTCCAACA	904.56	1850.6	1.0319	0.537	0.57535	0.42465	0.84931	0.93513
GAGTCACTGGGGGACTTGCCA	917.02	1868	1.0257	0.53174	0.57258	0.42742	0.85483	0.93915
GAAGTGACGGTGTCATGCGGG	892.63	1800.9	1.0117	0.52307	0.56855	0.43145	0.86289	0.94181
GTGGTAGTGTGGGTCTCTGCT	1139.8	2322.7	1.0264	0.52097	0.56485	0.43515	0.87031	0.94473
GCGGAGAGGTCGCCTGCCGG	689.93	1365.6	0.98393	0.51626	0.56798	0.43202	0.86405	0.94234
GCCAGCGTTTTCTTTCACTG	572.87	1122.5	0.96918	0.51506	0.56943	0.43057	0.86114	0.94143
GTGGGACAGCTTTGCAGCTGC	920.27	1831.3	0.99196	0.50742	0.56036	0.43964	0.87927	0.94918
GCGGACGACAGGCCACCTCGT	550.65	1068.3	0.95485	0.50664	0.56569	0.43431	0.86862	0.94395
GACCTGGTCATCCTCCTGTG	1095.9	2188.5	0.9972	0.50239	0.55589	0.44411	0.88823	0.95388
GTGGTTGTGGCGTTGGCGGCG	893.72	1766.5	0.98221	0.50199	0.55795	0.44205	0.8841	0.95251
GCTGATGAATCCAATGTGGGC	95.93	91.907	-0.06115	0.50049	0.30836	0.69164	0.61673	0.88074
GCGGGCCCCAGCAGCCCTCGG	457.43	873.67	0.93205	0.49936	0.56415	0.43585	0.87169	0.94473
GTGCGACCCTCCGGGACGGCC	625.98	1212.3	0.9524	0.49848	0.56017	0.43983	0.87966	0.94918
GACCTGGCCTGTGGCCTCTG	718.66	1398.3	0.95933	0.4966	0.55767	0.44233	0.88465	0.9526
GAAGCTGGGGTCATGGGGTA	1119.7	2217	0.9848	0.49273	0.55073	0.44927	0.89854	0.96052
GTGTGTTCCCGGACATAGTCC	863.37	1683.1	0.96226	0.4897	0.55212	0.44788	0.89577	0.96052
GTTCTCACTTCATCTGTCCA	1014.6	1990.8	0.97179	0.48852	0.54969	0.45031	0.90062	0.9617
GGTCTTCCTGATTGATAGCC	917.02	1790.3	0.96441	0.48828	0.55071	0.44929	0.89858	0.96052
GTCCATCGCCACTGGGATGGT	829.76	1610.2	0.95562	0.48699	0.55119	0.44881	0.89762	0.96052
GTTGGAATGGCCCTATCGTAC	977.18	1908.1	0.96474	0.48545	0.54855	0.45145	0.9029	0.96345
GAAGTTGAGAACTACTGGCCT	950.62	1848.4	0.95861	0.48254	0.54738	0.45262	0.90525	0.96439
GAGGTCAAGCCGACCTCGAAC	634.65	1207.6	0.92707	0.47987	0.55064	0.44936	0.89872	0.96052
GACTAGGGCAGTGTGTCTGCA	1010.8	1965.4	0.95867	0.47967	0.54521	0.45479	0.90958	0.96646
GTAGAGGGAGCAGGTTGTTTA	934.91	1810.7	0.9529	0.47941	0.54596	0.45404	0.90807	0.96588
GCATGGGTGCGCAACGAGGCT	695.9	1326.5	0.92972	0.47735	0.5483	0.4517	0.9034	0.96346
GCTGATCCCTCATGGGGTGAC	747.38	1426.3	0.93146	0.47519	0.54638	0.45362	0.90724	0.96551
GATTCCAGTGGTTCTGCTTCA	1150.1	2236.8	0.95908	0.47388	0.54076	0.45924	0.91848	0.96907
GAGCCTGAACATAACATCCTT	1008.1	1948.2	0.94983	0.47376	0.54221	0.45779	0.91558	0.96873
GATAGCCCACAGCTGAGAATG	829.22	1582	0.93106	0.47005	0.54256	0.45744	0.91489	0.96873
GGGAGCTCTGGGCTGCTGGC	704.03	1332.4	0.9194	0.46964	0.54425	0.45575	0.91151	0.96748
GACAAAAAACTACGGTGATTA	656.87	1234.9	0.90969	0.46615	0.54327	0.45673	0.91346	0.96873
GCCTGCCCACTGGGCCCAGAA	732.21	1381.8	0.91526	0.46498	0.54141	0.45859	0.91719	0.96907
GTACTTTCTTAACAATGCTGT	850.36	1612.2	0.92212	0.46279	0.53854	0.46146	0.92292	0.97137
GAGCTCGCCATGTCGGTTCTC	785.32	1482.6	0.91595	0.46223	0.53918	0.46082	0.92164	0.97104
GCGCTGCGCCGGGGGCTGCC	646.58	1203.4	0.89524	0.45693	0.53875	0.46125	0.9225	0.97137
GACGGGCGGCTATCGCTGACT	939.24	1777.7	0.91973	0.45666	0.53422	0.46578	0.93156	0.9741
GTTTGGGCTGGCCAAACTGCT	838.98	1579.5	0.91199	0.45654	0.53548	0.46452	0.92904	0.97339
GACTAGCCTGTTCGCGAGTAG	760.39	1419.1	0.89924	0.45235	0.53448	0.46552	0.93104	0.9741
GTTATTTAACGAGGTCCACAG	888.84	1666.2	0.90582	0.44981	0.53132	0.46868	0.93735	0.9758
GGCTTCCTGGAGGGAGGGAG	807.54	1507	0.89922	0.44965	0.53238	0.46762	0.93524	0.97534
GCTGCAGTTGTGAGGCAGGGG	707.28	1310.9	0.88924	0.44882	0.53352	0.46648	0.93296	0.97477
GCCCCACAGGCGCCTTGACTG	543.06	992.21	0.86833	0.44634	0.5354	0.4646	0.92921	0.97339
GAACCACGGCATTGAGAGGTG	675.84	1245.5	0.88105	0.4453	0.53225	0.46775	0.9355	0.97534
GCAAAGCGTAAGGAGGGGGTT	719.2	1323.8	0.87926	0.44136	0.52947	0.47053	0.94105	0.97857
GTAAGAGGCTCCACAAGCTGG	836.27	1548.6	0.88818	0.44073	0.52734	0.47266	0.94531	0.97857
GAGCTGTACCCCTGGTATGGC	789.12	1454.6	0.88149	0.43881	0.52704	0.47296	0.94592	0.97862
GCAGTGTGCTGCAGGCTGCAC	840.06	1551.1	0.88398	0.43775	0.52574	0.47426	0.94852	0.97867
GCCTGAACAGAGTTTCCATGA	761.47	1398.8	0.87644	0.437	0.52653	0.47347	0.94694	0.97867
GGGCGCTCACACCGTGCGGG	675.3	1233.6	0.86831	0.43677	0.52786	0.47214	0.94429	0.97857
GATGCGACCCTCCGGGACGGC	660.13	1203.6	0.86553	0.43589	0.52768	0.47232	0.94465	0.97857
GTCCCCGTGAGTCCTCCTCTG	653.62	1190.9	0.86453	0.43565	0.52767	0.47233	0.94465	0.97857
GGAACTCAGCACCTCCCCTC	844.4	1554.2	0.87939	0.43449	0.52399	0.47601	0.95203	0.98089
GTGTGGCGTTGGCGGCGAGGC	623.81	1132.2	0.85886	0.43386	0.52731	0.47269	0.94538	0.97857
GAGCTGGGCTCCCGCTCTGGT	564.2	1019	0.85178	0.43343	0.52831	0.47169	0.94338	0.97857
GTCCTCTGGATCCACAGGAAC	583.71	1054.6	0.85234	0.43234	0.52733	0.47267	0.94533	0.97857
GCGTCGGGCGCTCACACCGTG	248.77	432.52	0.79553	0.43012	0.53661	0.46339	0.92678	0.97336
GAGTCAGGGGGCCGTGCGCGG	608.64	1098.9	0.85134	0.42988	0.52555	0.47445	0.94889	0.97867
GATCAGGCCTTGTCCGTGATT	827.05	1513.5	0.87104	0.42988	0.52183	0.47817	0.95634	0.98266
GAGATGATTCTTTTCTGCCTG	851.98	1560.8	0.87258	0.42963	0.52134	0.47866	0.95731	0.98273
GTCCTCTCAGGGGTGACTGTT	633.03	1143.4	0.85195	0.42862	0.52442	0.47558	0.95116	0.9805
GCTGAGGACCGACTTACCTTT	880.17	1610.6	0.87103	0.42724	0.5197	0.4803	0.9606	0.98273
GAAGGCATGAGGCTCAGTGGC	820.01	1494.6	0.86525	0.42644	0.52014	0.47986	0.95971	0.98273
GCTAAAGTCCACATAAGGCTG	800.5	1453.8	0.86001	0.42402	0.51917	0.48083	0.96165	0.98273
GTCTGCTCACATTTCCTTGCC	792.91	1437	0.85704	0.42248	0.51849	0.48151	0.96303	0.98293
GCTTCTTCATCCATCAGGGCA	898.05	1628.7	0.85813	0.41801	0.51462	0.48538	0.97076	0.987
GCATTTGTCACGTTGTTTTA	949.54	1723	0.85893	0.41623	0.513	0.487	0.97399	0.98885
GATAGGCACCTTAAGGGTCTC	254.73	436.55	0.77485	0.41468	0.52849	0.47151	0.94302	0.97857
GCCAGCAGTTCAGCTGGAAAG	566.36	1003.1	0.82361	0.41448	0.51845	0.48155	0.9631	0.98293
GATGGAGGACCTGCTGTGGCT	1102.9	2004.1	0.86103	0.41145	0.50865	0.49135	0.98271	0.99211
GTACCAGCTTCTCTCTAGGTG	945.2	1703.5	0.8491	0.41012	0.50984	0.49016	0.98032	0.9917
GCCAGACAGGACCCATCAGCC	730.04	1300.9	0.83265	0.41001	0.51297	0.48703	0.97405	0.98885
GAACCTGGCGGCCCACGTGCA	895.88	1606.9	0.84219	0.40787	0.50931	0.49069	0.98137	0.9921
GTGGGACCAGAAGATTCCCAA	788.03	1403	0.83143	0.40614	0.50999	0.49001	0.98002	0.9917
GTTCGTGACTACTTATCTCCC	846.02	1505.4	0.8306	0.40276	0.50733	0.49267	0.98534	0.99295
GTTCTCATTCCTTCCCCAGGC	729.5	1289.6	0.82108	0.40257	0.50908	0.49092	0.98184	0.9921
GAGCGCCCGACGCGGCCGAGG	519.21	904.52	0.79964	0.40224	0.51316	0.48684	0.97367	0.98885
GTAAGGTAAGGTCCCTGGCAC	766.35	1354.2	0.82059	0.4003	0.50727	0.49273	0.98546	0.99295
GACTGACTGATCAGGGCTGTT	812.42	1437.8	0.82283	0.39941	0.50607	0.49393	0.98786	0.99349
GTAGCCACAAGGACATGGACT	940.87	1675.1	0.83147	0.3991	0.50407	0.49593	0.99186	0.99583
GTTCCTCCTCTCAGTGAGCCA	744.13	1306	0.81069	0.39514	0.50492	0.49508	0.99016	0.99463
GCACACGAGTTATGCGGGGGG	571.78	992.4	0.79438	0.39499	0.50816	0.49184	0.98367	0.99258
GACCAAAGCTGTATTTGCCCT	885.04	1564.1	0.82079	0.39476	0.50254	0.49746	0.99492	0.99637
GAGAGCGCAGCCAGCAGCGCC	606.47	1052.6	0.79449	0.39276	0.50625	0.49375	0.9875	0.99349
GTCTGCAGTCGTAAGTGTTTT	613.52	1065.1	0.79483	0.39253	0.50598	0.49402	0.98804	0.99349
GCTGCCTCCTGGACTATGTCC	843.31	1481	0.81173	0.39093	0.50112	0.49888	0.99777	0.9979
GCAGCTGGGCTCCCGCTCTGG	724.08	1262.8	0.80161	0.39043	0.50278	0.49722	0.99445	0.99637
GATCCCAGCATGCGATGTGCC	901.85	1579.8	0.80809	0.38607	0.49769	0.50231	0.99537	0.99637
GTGCGTCAAGACCTGCCCGGC	311.09	521.5	0.74344	0.38535	0.51091	0.48909	0.97819	0.99066
GAGCACAGAGCAGGGAGGTT	788.03	1366.3	0.79316	0.38186	0.49717	0.50283	0.99433	0.99637
GACAAACCGAGGGGGGGTCTA	576.12	985.89	0.77402	0.38163	0.50105	0.49895	0.9979	0.9979
GAACTAGAATAGGCGGGCTTG	742.51	1283.4	0.78873	0.38134	0.49765	0.50235	0.99529	0.99637
GACAAGCCACAAGTCTTCCAG	809.17	1398.6	0.78869	0.37807	0.49482	0.50518	0.98963	0.99459
GAGACCCCGTAGGCAGGACGT	746.84	1278.3	0.77458	0.37228	0.49276	0.50724	0.98552	0.99295
GCCTTCATGGCCCCAGCAGGC	654.16	1110.9	0.76313	0.37002	0.49327	0.50673	0.98655	0.99348
GCTGCCTCCTGGACTATGTC	867.16	1488	0.77835	0.36913	0.48915	0.51085	0.97831	0.99066
GACCCACTCTGTCTCCGCAG	952.25	1639.8	0.78349	0.36886	0.48781	0.51219	0.97561	0.98943
GGAGGCGTTCTCCTTTCTCC	281.28	460.73	0.70988	0.36705	0.50272	0.49728	0.99456	0.99637
GGCTGCCTTTCTGGGCCCAG	648.2	1095.1	0.75567	0.36571	0.4911	0.5089	0.9822	0.9921
GCCAGCAGGACTTCTTTCCCA	919.73	1571.3	0.77198	0.36311	0.48517	0.51483	0.97034	0.987
GCCTCTGGCAGCTGTTTCCT	686.68	1159.2	0.75453	0.36292	0.48887	0.51113	0.97774	0.99066
GAGTCATAACTGAGTGAATCG	707.82	1193.4	0.75284	0.36079	0.48734	0.51266	0.97467	0.98897
GCAGCGAGATCTCCTCCATCC	841.69	1427.8	0.76178	0.36008	0.4847	0.5153	0.96939	0.98662
GTTGGGATGGAGGACCTGCTG	868.79	1470.5	0.75852	0.35698	0.48262	0.51738	0.96524	0.98338
GAGTGTATCTTCCACCTGTCT	1081.8	1845.2	0.76979	0.35603	0.47925	0.52075	0.95849	0.98273
GGATGCTCTCCACGTTGCAC	1095.3	1868.6	0.77006	0.35575	0.47893	0.52107	0.95787	0.98273
GTGCTGTTGACACAGGTGGGC	764.73	1281.9	0.74455	0.35299	0.48215	0.51785	0.9643	0.98293
GTGCAGGCTGCACAGGCCCCC	761.47	1274.9	0.74273	0.35204	0.4817	0.5183	0.96339	0.98293
GTACAGCTGCCCAGGTGGTTC	847.65	1423.6	0.74732	0.35108	0.47977	0.52023	0.95954	0.98273
GTTGGGAATTCGACTCGCCT	1033.5	1749.2	0.75851	0.3509	0.47707	0.52293	0.95414	0.98182
GCTGCGCTCTGCCCGGCGAGT	624.9	1036.4	0.72901	0.35056	0.48351	0.51649	0.96703	0.98471
GCAGCGTGTCCCACCAGAGC	689.93	1148	0.73373	0.35	0.4819	0.5181	0.96381	0.98293
GTTTGCGGTCCCACGTGAGGC	752.26	1255.3	0.73794	0.34956	0.48053	0.51947	0.96105	0.98273
GGAGACTGGCTGCTGCTGAG	919.19	1544.5	0.74809	0.34874	0.47744	0.52256	0.95489	0.98182
GCTGCTCACATTTCCTTGCCT	880.71	1474.7	0.74303	0.34719	0.47717	0.52283	0.95434	0.98182
GAACGACAGATCAATTTCCA	1064.4	1793.2	0.75192	0.34598	0.47402	0.52598	0.94805	0.97867
GCCAGCTTCAGATGTGGTCTT	731.67	1213	0.72849	0.34481	0.47834	0.52166	0.95669	0.98266
GAACTAGCCCGAGCAGCTTCG	604.3	994.24	0.71739	0.34461	0.48078	0.51922	0.96156	0.98273
GACGGTGGGGATGGACCTACT	978.26	1639.9	0.74469	0.34458	0.47438	0.52562	0.94875	0.97867
GCGTTTTCAAAGCTCAGGTGG	550.65	897.68	0.70407	0.33965	0.47937	0.52063	0.95874	0.98273
GAGCCCTTCCAAAAGGTAAGT	628.15	1028.5	0.71042	0.33907	0.4773	0.5227	0.95459	0.98182
GGGTCCTGCCTGAGGAGACC	803.75	1327.5	0.72323	0.33848	0.47369	0.52631	0.94737	0.97867
GTTAGGCCTGGAATGAGGTGG	853.07	1406.5	0.72072	0.335	0.47101	0.52899	0.94203	0.97857
GCAGTACCGATCCGGCCTGCT	676.38	1100.9	0.70199	0.33154	0.47226	0.52774	0.94452	0.97857
GTGTGGGGGTCCTGGTAGTGT	1156.6	1921	0.73151	0.33129	0.46493	0.53507	0.92986	0.97356
GTACCCCTGGTATGGCAGGTG	828.68	1356	0.70984	0.32955	0.46845	0.53155	0.9369	0.9758
GCCAGATGGATGTGAACCCCG	751.72	1220.8	0.69882	0.32622	0.46797	0.53203	0.93593	0.97534
GAGAACCCAGACGCCAGCGGT	722.45	1170.2	0.69496	0.32523	0.46797	0.53203	0.93593	0.97534
GGGTTTGGGGGCAGCTGACC	922.44	1505	0.70561	0.32362	0.46379	0.53621	0.92757	0.97336
GAATGGGAGCTGCTGGGGTGC	889.38	1447.7	0.70227	0.32285	0.46386	0.53614	0.92772	0.97336
GAGTGCTACTGAAACTTGCCT	959.84	1565.2	0.70494	0.32196	0.46235	0.53765	0.92469	0.97221
GCCATGCCTTGTGCTCCCCCG	780.44	1261	0.69151	0.32074	0.46449	0.53551	0.92898	0.97339
GGAGCAGCGATGCGACCCTC	917.56	1491.4	0.70018	0.32064	0.46224	0.53776	0.92448	0.97221
GCTGGTTGTGGCAGCAGTCAC	689.93	1109.1	0.68405	0.32028	0.46592	0.53408	0.93183	0.9741
GAGGACTGCTGTTAACCAGTC	538.72	855.33	0.66595	0.3174	0.46775	0.53225	0.93549	0.97534
GGAGCACCTGGCTTGGACAC	1015.7	1650.4	0.69981	0.31723	0.459	0.541	0.918	0.96907
GTGGCGGCCCACGTGCAGGGG	737.63	1183.7	0.6816	0.31674	0.46309	0.53691	0.92617	0.97326
GTGCGTCTATCATCCAGCCTG	861.74	1390.1	0.68924	0.3163	0.46073	0.53927	0.92145	0.97104
GTGAGTGGGTCGAGGAGGTTG	933.82	1509.3	0.69206	0.31542	0.45915	0.54085	0.9183	0.96907
GAGCCTGCAGCACACTGGTTG	984.77	1591.8	0.69223	0.31386	0.45758	0.54242	0.91515	0.96873
GTTCCACCTCGGGCACATTTT	907.27	1458.5	0.68431	0.31187	0.45761	0.54239	0.91521	0.96873
GTGGCCTGAGGCAGGCACTCT	745.22	1186.4	0.67019	0.3098	0.45918	0.54082	0.91835	0.96907
GAAACTGTAGTGCAGGGTCAG	828.68	1324.3	0.67572	0.30973	0.45768	0.54232	0.91536	0.96873
GTGGCAGCTGTTTCCTCGGTC	660.67	1044	0.65927	0.30716	0.4594	0.5406	0.9188	0.96907
GTTTGGGGGCAGCTGACCTGG	739.8	1168.3	0.65852	0.3033	0.45574	0.54426	0.91149	0.96748
GTGCGAAGGCGCCACATCGTT	815.13	1291.6	0.66336	0.30316	0.45432	0.54568	0.90865	0.96598
GTTGGGGGCAGCTGACCTGGA	907.81	1441.2	0.66623	0.30157	0.45197	0.54803	0.90393	0.96352
GCGGAGAGGTCGCCTGCCGGA	784.24	1235.3	0.65488	0.29948	0.45285	0.54715	0.9057	0.96439
GTGAGCTTGTTACTCGTGCCT	926.78	1462.8	0.65784	0.29623	0.44876	0.55124	0.89751	0.96052
GACTTCCCACTTCTTAGGTTG	879.63	1384.4	0.65367	0.29542	0.44903	0.55097	0.89807	0.96052
GTTGTTCCTCCACCTCATTCC	785.86	1231.3	0.64714	0.29503	0.45039	0.54961	0.90078	0.9617
GGCAGCTGTTTCCTCGGTCA	850.9	1329.1	0.64273	0.29024	0.44666	0.55334	0.89332	0.95884
GCGGCGGGAAACAAGTGTTAC	695.35	1077.4	0.63101	0.28944	0.44905	0.55095	0.8981	0.96052
GGATGAAGCTGGTGGGTGAT	1082.9	1703.9	0.65354	0.28934	0.4428	0.5572	0.8856	0.9531
GGGGTTGGGGTGATGGCTAA	1163.1	1827.4	0.65139	0.28614	0.44003	0.55997	0.88006	0.94918
GTGTTAACCAGTCAGGTTACA	864.99	1341.7	0.63271	0.28419	0.44311	0.55689	0.88622	0.95325
GATAAGCCACACTACCCGCCT	1156	1811.2	0.64731	0.28408	0.43898	0.56102	0.87796	0.94857
GTTTCTTCTTTGCCCAGGAA	814.05	1259.1	0.62857	0.2836	0.44364	0.55636	0.88727	0.95388
GCTGCGTCTATCATCCAGCCT	706.74	1084	0.61636	0.28073	0.44406	0.55594	0.88812	0.95388
GAGCTGCGCGCTACTGGATCA	802.12	1230.6	0.61684	0.2775	0.44049	0.55951	0.88099	0.94967
GCAGTCTCCAGTGTCCAAGCC	839.52	1286.6	0.61535	0.27543	0.43871	0.56129	0.87742	0.94857
GAGAGCACAGAGCAGGGAGGT	895.88	1372.7	0.61508	0.27352	0.43673	0.56327	0.87346	0.94563
GCACGCTGCGGAGGCTGCTGC	732.21	1112.9	0.60328	0.27249	0.43904	0.56096	0.87808	0.94857
GACGGATCTGGCGACTGTGAT	920.82	1410.2	0.61437	0.2724	0.43572	0.56428	0.87144	0.94473
GAAATTGGCTTTCGTTCGTGC	796.7	1211.3	0.60378	0.2705	0.43674	0.56326	0.87347	0.94563
GCTAGTGAGAGTGGCACTGGG	814.05	1234.6	0.60022	0.26797	0.43504	0.56496	0.87008	0.94473
GAGCAGCCTCCGCCCCCCGCA	746.84	1128.2	0.59449	0.26712	0.4358	0.5642	0.87161	0.94473
GGGCATGGCTGTTGGGATGG	1051.4	1606.4	0.611	0.26704	0.43087	0.56913	0.86173	0.94143
GCTCTCCACGTTGCACAGGGC	617.31	923.79	0.5808	0.2646	0.43716	0.56284	0.87431	0.94603
GAAGCCACAGTCTTTCTGGTT	944.12	1432.7	0.60115	0.26457	0.43104	0.56896	0.86208	0.94143
GAAAAAGCTTCCGCCTGATGG	793.45	1195.9	0.5913	0.26379	0.4331	0.5669	0.86619	0.94284
GCTATACCTTTGTTACTTCCA	934.91	1416	0.59838	0.26334	0.43049	0.56951	0.86099	0.94143
GTTTTGGGCTGGCCAAACTGC	740.88	1113.1	0.58661	0.26302	0.43366	0.56634	0.86732	0.94356
GAGGTCGGCCGAACATACGGT	820.55	1236.8	0.59139	0.26296	0.43216	0.56784	0.86432	0.94234
GAGCCGGAGCGAGCTCTTCG	758.76	1140.2	0.58699	0.2626	0.43309	0.56691	0.86618	0.94284
GACACCTCTTTCCATTTCCTA	1221.1	1862.1	0.60839	0.26175	0.42579	0.57421	0.85158	0.9366
GCTGTGGGATGAGGTACTCGT	956.59	1445.9	0.59554	0.26122	0.42899	0.57101	0.85799	0.94106
GAGGGCGAGCAGCAGAGTACG	710.53	1061.9	0.57898	0.25994	0.43257	0.56743	0.86514	0.94272
GAGCTGGACTCTGTAGAAATC	817.3	1226.7	0.58523	0.25973	0.43043	0.56957	0.86086	0.94143
GTGCTCCCCCGAGGGCTGCTG	808.63	1211.7	0.58284	0.25871	0.43002	0.56998	0.86005	0.94143
GGTTGAAACCCTTATTTCTA	787.49	1177	0.57921	0.25743	0.4297	0.5703	0.85939	0.94143
GCATTTGCTGTGGGTTCCCTC	797.79	1192.2	0.57898	0.25698	0.42926	0.57074	0.85852	0.94113
GACGGTTATGGTCTCATGGGG	522.46	768.32	0.5555	0.25491	0.43427	0.56573	0.86854	0.94395
GTGTGGGTCTCTGCTGGGCGC	743.59	1102.5	0.56755	0.2526	0.42786	0.57214	0.85572	0.9396
GATAGGTCATCCACTGGGCGG	788.03	1168.6	0.56785	0.25131	0.4263	0.5737	0.85261	0.93721
GAGGCTTTCTGTAGGGTATTA	613.52	899.83	0.5518	0.24886	0.42861	0.57139	0.85722	0.94073
GCCACTGCGTCAAGACCTGCC	715.95	1051.8	0.55424	0.24639	0.42498	0.57502	0.84996	0.93533
GATAACTTCTCTAGGGTGGCT	829.22	1221.4	0.55812	0.24488	0.422	0.578	0.84399	0.93132
GTGAAAGAGCCCCCGAGATTT	723.54	1060.7	0.55122	0.24452	0.42379	0.57621	0.84758	0.93425
GGAAAGTGCAGGTGCATCAG	852.53	1255.1	0.55749	0.24388	0.42104	0.57896	0.84207	0.92971
GTGGAGGAGATCTCGCTGGCA	1072.6	1588.2	0.56591	0.24276	0.41706	0.58294	0.83412	0.92372
GGATCTTTAGTGTTTTGCAG	1053.1	1557.2	0.56397	0.24219	0.41701	0.58299	0.83402	0.92372
GAAACTTTGCGGTCCCACGTG	844.4	1238.6	0.55221	0.24133	0.41976	0.58024	0.83952	0.9278
GAGGACTAGTGTCGCACTCAG	826.51	1211.2	0.55078	0.24109	0.41994	0.58006	0.83988	0.9278
GAGGGGAGTCCGTGACGTGG	880.71	1288.6	0.54854	0.2384	0.41751	0.58249	0.83503	0.92372
GAATCGACTCGAACTTCGTGT	867.16	1267.1	0.54665	0.23778	0.4174	0.5826	0.8348	0.92372
GATGATCTGCAGGTTTTCCAA	1032.5	1516.7	0.55439	0.2377	0.41479	0.58521	0.82958	0.92372
GAGTTTTATCTGCTAGGTGAT	789.66	1145.7	0.53637	0.23459	0.417	0.583	0.83401	0.92372
GACAAGAACGGGCAGACCATT	768.52	1113.2	0.53392	0.23393	0.41704	0.58296	0.83408	0.92372
GATCAAGTCAGGTTATGCGGG	975.55	1421.8	0.54301	0.23315	0.41308	0.58692	0.82616	0.92372
GAGGTGATGTCACTGCAGCCA	960.38	1396.3	0.53949	0.2317	0.4125	0.5875	0.825	0.92372
GGGTTGAAACCCTTATTTCT	806.46	1166.3	0.53167	0.23165	0.41506	0.58494	0.83012	0.92372
GTGGCGATGGACGGGATCTT	957.67	1388.5	0.53548	0.2297	0.41142	0.58858	0.82285	0.92372
GGTCTCAGTCAGCGGGGAGG	672.59	962.11	0.51583	0.2275	0.41545	0.58455	0.8309	0.92372
GACGCTCTCCTGGCAACAAGT	569.07	809.47	0.5076	0.22693	0.41763	0.58237	0.83527	0.92372
GAGGCTGCTGCAGGAGAGGG	732.21	1046.9	0.51514	0.22523	0.41293	0.58707	0.82585	0.92372
GCCCGTCCATCGCCACTGGGA	640.07	911.1	0.5087	0.22487	0.41473	0.58527	0.82947	0.92372
GAAGTGACAGATGGGCAGGCG	816.76	1169.2	0.51707	0.2238	0.4105	0.5895	0.821	0.92219
GTGAAGAGGCTAAGGGCTTTG	697.52	993.86	0.51019	0.22374	0.41282	0.58718	0.82564	0.92372
GAAAATCCTTAGACCCCCCCT	630.32	893.43	0.50261	0.22202	0.41339	0.58661	0.82677	0.92372
GTGTCCTTGTGGCTAATCCCT	1005.9	1444.8	0.52194	0.2217	0.40622	0.59378	0.81244	0.9172
GCTGCTGAAGAAGCCCTGCTG	832.47	1187.9	0.51241	0.22099	0.40864	0.59136	0.81729	0.91905
GTTTCTCCCATGACTCCTGCC	852.53	1216.7	0.51261	0.22057	0.40805	0.59195	0.81611	0.9189
GAGGGATTCCGTCATATGGCT	908.35	1297.9	0.51437	0.22009	0.40684	0.59316	0.81367	0.91807
GCGGGCCTTTTGGGAACGGAC	532.76	749.1	0.49089	0.21955	0.41455	0.58545	0.82911	0.92372
GTCTAGCCGTGTCATGAAATG	717.57	1016.9	0.5024	0.21908	0.40981	0.59019	0.81961	0.92114
GCTGCCGTCAGAGTTTCAGCT	486.15	680.74	0.48486	0.21835	0.41528	0.58472	0.83055	0.92372
GTTGGGGCTCTGGATACCGTG	874.21	1243.5	0.50787	0.21761	0.40602	0.59398	0.81205	0.9172
GTCTGGCCTAAAGGAAGGGCC	560.4	786.32	0.48791	0.21689	0.41232	0.58768	0.82463	0.92372
GAAGTTGGAGTCTGTAGGACT	999.94	1423.6	0.50916	0.21539	0.40277	0.59723	0.80553	0.91635
GCTGCGGCCGCGCTGCGCCG	410.27	568.85	0.47049	0.21437	0.41566	0.58434	0.83132	0.92372
GCTTTCTGCCACCCCTGCACG	780.44	1100.8	0.49565	0.21381	0.40561	0.59439	0.81122	0.9172
GAGCTTCAAAAGAAGGGGCC	643.32	902.41	0.48759	0.21377	0.4085	0.5915	0.81701	0.91905
GTTGTGGCCAAATCAGGTCAT	898.05	1271.6	0.50128	0.2137	0.40343	0.59657	0.80686	0.91635
GGGTGAGAGGCACTGGCAAA	809.17	1140	0.49404	0.21223	0.40418	0.59582	0.80836	0.91649
GACCTGGAAGGGAGGCCTCAC	801.04	1128.2	0.49354	0.21219	0.40431	0.59569	0.80862	0.91649
GAGGATTTCCTTGTTGGCTTT	1014.6	1438.3	0.50304	0.21202	0.40065	0.59935	0.80131	0.91563
GCAACCTGCTCCCTCTAAGCC	780.99	1098.7	0.49194	0.21191	0.40454	0.59546	0.80907	0.91649
GTTGGACAGCCTTCAAGACC	804.29	1129.4	0.4892	0.2099	0.40297	0.59703	0.80594	0.91635
GTAGTGCTTGGAGAACCTTCA	850.9	1194	0.4882	0.20824	0.40119	0.59881	0.80237	0.91563
GAAGGGCCTTGCCGCAAAGGT	872.58	1224.6	0.48849	0.20787	0.4006	0.5994	0.8012	0.91563
GTGCGCTCTGCCCGGCGAGTC	336.57	460.29	0.45049	0.20784	0.41511	0.58489	0.83022	0.92372
GACTTTAGCAGTGGAGGCCTC	840.6	1178	0.48637	0.20757	0.40099	0.59901	0.80199	0.91563
GGTCGAGGAGGTTGAGGAGC	704.03	981.67	0.47903	0.2075	0.40365	0.59635	0.80729	0.91635
GCAGGTGATGTCACTGCAGCC	849.82	1188.9	0.48387	0.20609	0.4	0.6	0.8	0.91563
GAGAGGCACTGGCAAAGGGAG	797.25	1112.1	0.4797	0.2053	0.40053	0.59947	0.80106	0.91563
GAAGTTGCGAATGCCTCACCC	904.56	1264.3	0.48261	0.20419	0.39799	0.60201	0.79599	0.91459
GGGGTGAGAGGCACTGGCAA	841.14	1170.8	0.47656	0.20264	0.39823	0.60177	0.79645	0.9146
GAGAGAATGCAGAGGGTCCCA	941.95	1314.9	0.48079	0.20247	0.39641	0.60359	0.79283	0.91373
GTAGCCATGGGCCACAATTGT	862.82	1200.5	0.47599	0.20184	0.39739	0.60261	0.79479	0.91373
GTCCAATGCCATCCACTTGAT	834.64	1158.7	0.4728	0.20092	0.39738	0.60262	0.79476	0.91373
GAAGGTAGCGCTGGGGGTCTC	864.45	1201	0.47391	0.20078	0.39676	0.60324	0.79353	0.91373
GATAGCTCAAAATCCCCCTG	882.34	1226.1	0.47426	0.20054	0.39632	0.60368	0.79265	0.91373
GACGTTCGAGTACGACCAGCT	686.68	947.59	0.46404	0.2004	0.40007	0.59993	0.80014	0.91563
GCAGCCGAGGCAGGGAATGCG	534.39	731.99	0.45322	0.19987	0.40362	0.59638	0.80724	0.91635
GCATCGCCACTGGGATGGTGG	627.06	862.01	0.45846	0.19938	0.40089	0.59911	0.80178	0.91563
GGTCTTCCAGGAACTGACTG	863.91	1195.1	0.46776	0.19774	0.39507	0.60493	0.79014	0.91373
GCTCCCTCCAGCATCTCCAG	878	1215.1	0.4683	0.19769	0.39479	0.60521	0.78959	0.91373
GAGGAAAGGCACTGGTTCTCA	1050.9	1457.9	0.47185	0.19594	0.39107	0.60893	0.78213	0.91014
GCGTGGAGAGCATCCAGTGGC	390.76	527.55	0.43205	0.19507	0.4058	0.5942	0.8116	0.9172
GAGGCCAGTAGTTCTCAACTT	806.46	1106.8	0.45626	0.19338	0.39368	0.60632	0.78735	0.91269
GCGGTACTTACTCCCCACTGA	663.92	906.13	0.44813	0.19305	0.39649	0.60351	0.79298	0.91373
GGACAGACTTGCAGCCTCAG	912.69	1255.2	0.4593	0.19251	0.39129	0.60871	0.78258	0.91014
GAAGGCTACTTGGTTGCTTTA	851.44	1165	0.45189	0.1902	0.39106	0.60894	0.78211	0.91014
GGTCCCAACCAGAAAGACTG	764.73	1042.8	0.44688	0.18975	0.39246	0.60754	0.78492	0.9118
GAAACTAATTTTGGGGGGTTG	651.45	881.73	0.4361	0.1874	0.39363	0.60637	0.78726	0.91269
GGTCACCTGTCTTGATCCTG	798.33	1082.4	0.43864	0.18491	0.38908	0.61092	0.77816	0.90963
GGCCGACAGCTATGAGATGG	848.73	1151.8	0.44001	0.18446	0.38788	0.61212	0.77576	0.90963
GGCATTGCTCCGCAATTTCT	679.64	916.84	0.43136	0.18427	0.39122	0.60878	0.78244	0.91014
GTAGACCATCCAGGAGGTGGC	768.52	1039.7	0.43545	0.18404	0.38918	0.61082	0.77837	0.90963
GCGACCTCTCCGCGCTGAGA	700.23	943.12	0.42908	0.1826	0.38982	0.61018	0.77964	0.90963
GAATGAGACACCGCGTGCGGA	731.67	984.11	0.42713	0.18086	0.38816	0.61184	0.77632	0.90963
GATAGCGGATGTCCTTGGAAA	958.75	1298.4	0.4371	0.18085	0.38396	0.61604	0.76792	0.90676
GCCTAAAGGAAGGGCCTGGT	663.38	889.62	0.42281	0.18049	0.38948	0.61052	0.77896	0.90963
GCGCCGCCCAGACCGGACGAC	265.57	348.37	0.39024	0.1804	0.40379	0.59621	0.80758	0.91635
GGAAGTACTTCCTGGCTAGT	785.32	1057.2	0.4284	0.18021	0.3867	0.6133	0.7734	0.90894
GCCTGAGGAGACCTGGAAGGG	703.48	943.68	0.42326	0.17966	0.3881	0.6119	0.77621	0.90963
GATTGTTCTCTCCACTGCACA	1195.6	1624	0.44147	0.17901	0.3795	0.6205	0.759	0.9041
GAATAACTTCTCTAGGGTGGC	768.52	1031.6	0.42431	0.1786	0.38613	0.61387	0.77226	0.90868
GAAGTCTTTCATCTGCCTTAC	758.22	1016.9	0.42298	0.1782	0.38611	0.61389	0.77223	0.90868
GCTTGGACTGGCAGTCTTTAA	804.83	1080.8	0.42483	0.17805	0.3851	0.6149	0.7702	0.90818
GAGGTTCTCCAAGCACTAGAA	842.77	1130.8	0.42368	0.17668	0.38361	0.61639	0.76723	0.90647
GTCTGATCCCTCATGGGGTGA	691.02	922.2	0.41583	0.17634	0.38652	0.61348	0.77305	0.90894
GTGCCCAGCAGGCGGCACACG	561.49	744.92	0.4072	0.17573	0.38943	0.61057	0.77887	0.90963
GAAGGCAATTTACTGGATCCT	953.88	1280.6	0.42458	0.17496	0.38071	0.61929	0.76142	0.9041
GGCTGCAGTGACATCACCTG	905.1	1210.9	0.41958	0.17348	0.3807	0.6193	0.76139	0.9041
GAGAGGGATTGGGAGCTTGAC	798.87	1065.1	0.41445	0.17316	0.38247	0.61753	0.76494	0.90484
GAAGGCACTGGTTCTCAAGGG	873.12	1165.9	0.41674	0.17274	0.38084	0.61916	0.76168	0.9041
GGTGCACACTCTCCTCCTAT	1015.7	1357.6	0.41828	0.17091	0.37744	0.62256	0.75488	0.9034
GAATTAGTCAGTCCCTCTTT	1088.8	1457.7	0.42054	0.17079	0.37629	0.62371	0.75258	0.90271
GATAAAGGGCAGCATTTGGCG	687.22	909.35	0.40354	0.17046	0.38331	0.61669	0.76663	0.9063
GACTCCCCTCCTGAGCTCTC	736.54	975.53	0.40493	0.16997	0.38194	0.61806	0.76389	0.90466
GCCCGCGCGAGCTAGACGTCC	582.08	766.56	0.39658	0.16988	0.3856	0.6144	0.7712	0.9085
GCCCGAGGGCAAATACAGCTT	758.22	1004.7	0.4056	0.1698	0.38139	0.61861	0.76279	0.9041
GTGAACATCACCTGCACAGGA	888.84	1179.2	0.40746	0.16803	0.3779	0.6221	0.75581	0.90363
GTAATCGGTCTGAGGTGTAGC	905.64	1202	0.40802	0.16798	0.37758	0.62242	0.75516	0.9034
GTGGCCCTTTCGGCAATGTTT	895.88	1188	0.4067	0.16754	0.3775	0.6225	0.755	0.9034
GAGCTAGCGATGGCTCTAAGT	818.92	1081.8	0.40116	0.1664	0.37827	0.62173	0.75654	0.90375
GCCACTGCTAAAGTCCACATA	918.65	1216.6	0.4049	0.16628	0.37639	0.62361	0.75278	0.90271
GGGGAGTCCGTGACGTGGAG	998.32	1324.1	0.40709	0.16594	0.3749	0.6251	0.74979	0.90204
GAGTTTCAGCTGGGTTGGGG	927.86	1226.5	0.40224	0.16487	0.37544	0.62456	0.75088	0.90204
GTGCTGACTATGTCCCGCCAC	738.71	970.97	0.39394	0.16465	0.37891	0.62109	0.75782	0.9041
GCTCTCACAGTGCCTGGCTGA	496.45	645.47	0.37803	0.16342	0.38452	0.61548	0.76904	0.90755
GCAGGTGATGTTCATGGCCTG	891.55	1174.1	0.39674	0.16293	0.37497	0.62503	0.74994	0.90204
GACGCTCAGCACCCGCTATGC	642.78	839.63	0.38489	0.16257	0.37994	0.62006	0.75988	0.9041
GCGGCACCTGAGTCACACATC	607.01	791.53	0.38237	0.16227	0.38068	0.61932	0.76137	0.9041
GTCTGTCTCCGCAGAGGCCAC	793.99	1041.4	0.39089	0.16203	0.3763	0.6237	0.75259	0.90271
GTAGGCCAAGTGCAACTGGTC	689.39	900.96	0.38565	0.16181	0.3784	0.6216	0.75681	0.90375
GGCCCACAGAGGAGGACTCA	853.07	1118.1	0.38989	0.16041	0.37425	0.62575	0.74849	0.90204
GAAGCTTCAACGCGGGCTGTC	795.62	1040.5	0.38668	0.16001	0.37512	0.62488	0.75025	0.90204
GAACTTCCCAAAATGTGCCCG	790.74	1033.4	0.38563	0.15961	0.375	0.625	0.74999	0.90204
GTGCTGCGGCCGCGCTGCGCC	521.92	675.48	0.37146	0.1594	0.38148	0.61852	0.76296	0.9041
GAGCGCGGAGAGGTCGCCTGC	764.73	997.97	0.38361	0.15919	0.37528	0.62472	0.75057	0.90204
GCATCTATACTAGCCTGGTAT	853.61	1115.9	0.3862	0.15868	0.37325	0.62675	0.74651	0.90204
GAATTTACAGGGTGAGAGGCT	679.09	883.17	0.37858	0.15867	0.37688	0.62312	0.75376	0.90334
GGATCTACTTGGCACTCGCT	1140.9	1498.1	0.3927	0.15716	0.36781	0.63219	0.73562	0.89942
GAAGAGGCTCCACAAGCTGGG	747.93	971.98	0.3776	0.15669	0.37423	0.62577	0.74847	0.90204
GCTGTTAACCAGTCAGGTTAC	717.57	930.69	0.3747	0.15597	0.37449	0.62551	0.74897	0.90204
GTTGCAGCCACTCCTGCAATA	896.97	1168.4	0.38098	0.15547	0.37066	0.62934	0.74132	0.90111
GCATTTAGGGGGTGAGTCAC	822.18	1067.8	0.37675	0.15484	0.37168	0.62832	0.74336	0.90111
GTAGTTAAATATACGTTTCAC	825.97	1072.8	0.37686	0.15482	0.3716	0.6284	0.74319	0.90111
GGGAGTGGAAGGAAGGAAAT	758.76	981.17	0.37042	0.1531	0.37198	0.62802	0.74396	0.90129
GCGATACAGCTCAGACCCCAC	825.43	1067.1	0.37012	0.15169	0.36984	0.63016	0.73968	0.90046
GAGCCTACGTGATGGCCAGCG	847.65	1095.6	0.3698	0.15114	0.36911	0.63089	0.73822	0.90032
GCTCTTCCGCACCCAGCAGTT	836.27	1079.9	0.36844	0.15071	0.36908	0.63092	0.73816	0.90032
GTGCTGAAGAAGCCCTGCTGT	994.52	1288.2	0.37297	0.15022	0.36604	0.63396	0.73208	0.89775
GCTGGCGGGAGAGACCTACAG	724.08	930.62	0.3616	0.14967	0.37079	0.62921	0.74159	0.90111
GACGTGGAGAGCATCCAGTGG	762.02	979.39	0.36164	0.14893	0.36956	0.63044	0.73912	0.90033
GTAAGAGGCTCCACAAGCTG	876.37	1129.7	0.36594	0.14887	0.36729	0.63271	0.73458	0.89942
GCTTCTCCACTGGGTGTAAG	771.23	990.41	0.36046	0.14821	0.36896	0.63104	0.73792	0.90032
GAGGATGGATTGAGCAGCGGT	780.44	998.6	0.35521	0.1456	0.3673	0.6327	0.73459	0.89942
GCGCTGTGAGTCCAGGTTGTA	756.6	966.77	0.35323	0.14513	0.36753	0.63247	0.73506	0.89942
GGCCTTTTCAGAGCACCCCC	737.09	941.05	0.35201	0.14494	0.36784	0.63216	0.73569	0.89942
GAGCGGGGAGGTGGAAAGTGC	808.08	1029.5	0.34902	0.14225	0.36485	0.63515	0.72969	0.89637
GCATCTATACTAGCCTGGTA	977.72	1247.3	0.351	0.14049	0.36078	0.63922	0.72156	0.89124
GGCGCCATGCAGGATTTCTG	881.79	1121.7	0.34685	0.14004	0.36219	0.63781	0.72438	0.89158
GTCTGGTCCCTGCACCAAGG	698.06	883.66	0.3397	0.14001	0.36594	0.63406	0.73187	0.89775
GGGACTATGGATTGCTTAGC	1065	1358	0.35036	0.13902	0.35858	0.64142	0.71715	0.89107
GTGTAGGGGCTCTGACTGATC	777.19	983.23	0.33887	0.13815	0.36315	0.63685	0.7263	0.8934
GTAGGGACTCTGGATCCCAGA	760.93	958.66	0.33287	0.13569	0.3621	0.6379	0.72421	0.89158
GTCAGGTGCAGCCCAGCCGTA	847.11	1069.5	0.33596	0.13566	0.36035	0.63965	0.7207	0.89124
GGATCGGCCTCTTCATGCGA	891.55	1126.7	0.33738	0.13561	0.3595	0.6405	0.71899	0.89124
GATGAAAGAGCCCCCGAGATT	809.17	1020.4	0.33425	0.13549	0.361	0.639	0.722	0.89124
GAAGGCGCGCGAATGTGGCAG	778.28	980.03	0.33217	0.13507	0.36139	0.63861	0.72277	0.89124
GACTCCCCACTGATGGACCAG	946.83	1196.6	0.33749	0.13485	0.35809	0.64191	0.71619	0.89079
GTTTGAAATGAGCCAAGTCTC	744.67	936.14	0.32972	0.13454	0.36181	0.63819	0.72361	0.89158
GTAAAAGTTACCGGTACGAT	812.42	1022.3	0.33112	0.13402	0.3601	0.6399	0.7202	0.89124
GAGGGGAGTCCGTGACGTGGA	859.57	1082.6	0.33251	0.1339	0.35912	0.64088	0.71824	0.89113
GTAGCTACTAGTTGGGGTGAG	908.35	1144.4	0.3329	0.13335	0.35791	0.64209	0.71582	0.89079
GCAAACCCACAAGCGACTGCC	827.6	1039.1	0.32805	0.13239	0.35887	0.64113	0.71775	0.89107
GTGACTGACCTCAGCCTTATG	763.64	956.05	0.32381	0.13152	0.35969	0.64031	0.71938	0.89124
GTTGATCCCTGTTCTCTCTGC	1299.7	1642.2	0.33731	0.13063	0.35058	0.64942	0.70115	0.88857
GCGGTAGAAGTTGGAGTCTGT	816.21	1021.4	0.3232	0.13038	0.35796	0.64204	0.71592	0.89079
GACCATGCCCGTCACCCCATG	834.64	1043.7	0.32211	0.12961	0.35716	0.64284	0.71432	0.89079
GACGGAGGCTAAGCGTCGCAA	698.06	869.79	0.3169	0.12954	0.36003	0.63997	0.72007	0.89124
GACCCAATGTGGCGGAGCCGA	856.32	1070.9	0.32228	0.12935	0.3566	0.6434	0.7132	0.89055
GGTCTGAGGCAGGTTCTGTT	890.46	1112.7	0.32111	0.12833	0.35538	0.64462	0.71077	0.89055
GTGGTCTGAGGCAGGTTCTGT	902.39	1125.2	0.31801	0.12679	0.35429	0.64571	0.70857	0.89045
GAGGGCCCCCACCATCCCAG	730.58	906.22	0.31042	0.12603	0.35731	0.64269	0.71461	0.89079
GTTGTCTGGTCCCTGCACCA	983.14	1225.4	0.31753	0.12551	0.35217	0.64783	0.70433	0.88928
GTAGAGCATGAGTGGGGGGC	646.03	798.18	0.30468	0.12496	0.35871	0.64129	0.71743	0.89107
GCCAGTCCATGCTTCTAGCCT	851.44	1057.2	0.312	0.12484	0.35413	0.64587	0.70825	0.89045
GAGTGGGGAGTAAGTACCGTG	855.24	1061.5	0.31132	0.12448	0.35385	0.64615	0.7077	0.89045
GTAAACCAGTCCGTTCCCAAA	944.66	1174	0.31331	0.12414	0.35204	0.64796	0.70407	0.88928
GTACGGAGAAGGCTGGCAGCA	721.37	889.27	0.3015	0.12217	0.35533	0.64467	0.71066	0.89055
GAGGTAAGCCCCTTAGAACTG	946.29	1172.1	0.30844	0.12197	0.35078	0.64922	0.70155	0.88857
GTTGTGGCGTTGGCGGCGAGG	747.93	920.74	0.29954	0.12086	0.35399	0.64601	0.70798	0.89045
GACGGAAAGACCTCGCTATTC	791.83	974.86	0.29967	0.12024	0.35271	0.64729	0.70541	0.88953
GACATCCATCTGGTACGTGGT	904.56	1116.2	0.30296	0.12011	0.35045	0.64955	0.7009	0.88857
GACCTATTGTCCCTTCAAGCT	801.04	983.54	0.29577	0.11837	0.35146	0.64854	0.70291	0.88917
GACTCACCAAGGGCCGCGCCG	504.58	612.05	0.27806	0.11577	0.35762	0.64238	0.71524	0.89079
GCCAACAGTCTTACCAAGCCT	849.82	1039.6	0.29046	0.11535	0.34877	0.65123	0.69754	0.88705
GTGTAAGAGGCTCCACAAGCT	900.76	1102.4	0.29108	0.11495	0.34759	0.65241	0.69517	0.88705
GCAGGGCTGAATAACTTCTCT	772.86	942.11	0.28536	0.11418	0.34967	0.65033	0.69934	0.88783
GATTGGAAGATTCAGCTAGTT	1003.7	1228.5	0.29122	0.11379	0.34514	0.65486	0.69029	0.88678
GAGTTCTGTTCGATAGATGCC	817.84	997.27	0.28585	0.11376	0.3485	0.6515	0.697	0.88705
GCAGACAGAACTGTGCCTCCC	858.49	1047.6	0.28698	0.11371	0.34767	0.65233	0.69534	0.88705
GACATCCTGCCGGTGGCATTT	679.64	825.28	0.27975	0.11314	0.35121	0.64879	0.70242	0.88911
GTAGGGGCTCTGACTGATCT	1087.7	1331.3	0.2913	0.11293	0.34333	0.65667	0.68666	0.88618
GCTAGACGTCCGGGCAGCCCC	496.99	600.08	0.27143	0.11291	0.35627	0.64373	0.71254	0.89055
GTGTCTGCAGTTGTGAGGCAG	863.91	1053	0.28529	0.1129	0.34711	0.65289	0.69421	0.88705
GCGAGTCGAATTCCCAACTG	765.81	928.4	0.27742	0.11079	0.3479	0.6521	0.6958	0.88705
GTTCTGTTGGGGCAGTGTTAA	807.54	978.68	0.27698	0.11002	0.34658	0.65342	0.69316	0.88705
GAAGAGTAGTAGACGCCCGGG	692.1	834.91	0.27028	0.10875	0.34842	0.65158	0.69684	0.88705
GACGTCAACTGCTGGAGTGGG	816.21	986.64	0.27328	0.10829	0.34542	0.65458	0.69085	0.88678
GTGTGCTCCCCCGAGGGCTGC	889.38	1076	0.27449	0.10789	0.34378	0.65622	0.68755	0.88652
GTAATAAGGCATTGGGTTGGC	1043.8	1265.7	0.27775	0.10759	0.34096	0.65904	0.68191	0.8834
GCATCAGGGCACGGTAGAAGT	613.52	737.24	0.26464	0.10754	0.34975	0.65025	0.69949	0.88783
GAACGTTGCAAAACCAGTCTG	797.25	960.98	0.26917	0.10675	0.34494	0.65506	0.68988	0.88678
GTGGAAGGGAGGCCTCACAGG	733.83	882.07	0.26511	0.10585	0.34581	0.65419	0.69162	0.88705
GAGCCACGGTGGAATTGTTGC	714.86	856.67	0.26074	0.10422	0.34532	0.65468	0.69064	0.88678
GCGTCTGCGTACTTCCAGACC	359.33	425.78	0.24418	0.1039	0.35667	0.64333	0.71333	0.89055
GAGTGGGGGCCGTCAATGTAG	455.8	541.09	0.24696	0.10272	0.352	0.648	0.70401	0.88928
GATGTCCTCGACCTCTGGAA	1087.7	1308.3	0.26609	0.10223	0.33721	0.66279	0.67441	0.8834
GGTGAAAATCATGGGACTTT	880.17	1052.8	0.25814	0.10098	0.34001	0.65999	0.68003	0.8834
GAGGGCCTGGTGGGATCTACT	892.63	1065.2	0.25479	0.099415	0.33889	0.66111	0.67777	0.8834
GACTGCGGAGCGCCCAATATC	757.68	901.47	0.25039	0.099138	0.34147	0.65853	0.68293	0.8834
GATAGCCGCCGCTCATTACTT	850.36	1012.2	0.2511	0.098318	0.33907	0.66093	0.67814	0.8834
GTGCTCCCCCGAGGGCTGCT	727.87	863.33	0.24592	0.097603	0.34127	0.65873	0.68253	0.8834
GAAAGCTAGCTGTCCCTGATC	1024.9	1220.7	0.25206	0.096924	0.33516	0.66484	0.67032	0.8834
GGTTGTAAGGGGGAGCACTG	844.4	1002	0.24668	0.096501	0.33815	0.66185	0.67631	0.8834
GCCAGCGGGCCTTTTGGGAA	707.28	836.34	0.2415	0.095969	0.34082	0.65918	0.68164	0.8834
GCTAAAAGTTGCAGCCCCCAG	602.13	710.09	0.23756	0.095786	0.34342	0.65658	0.68685	0.88618
GTGCGGAGGCTGCTGCAGGAG	733.29	867.16	0.24161	0.095673	0.34005	0.65995	0.68009	0.8834
GATAAGCTACTCTGAGTTCCT	1085	1290.4	0.2499	0.095479	0.33338	0.66662	0.66676	0.8826
GCTATAAGCGGGCATACAACA	786.41	930.27	0.24209	0.095219	0.33862	0.66138	0.67723	0.8834
GTCCCACCAGGCCCTTCCTTT	493.74	579.68	0.23108	0.094813	0.34622	0.65378	0.69245	0.88705
GCAACGTGGAGAGCATCCAG	702.4	827.98	0.237	0.094093	0.33987	0.66013	0.67975	0.8834
GATCCCAAGGATGTTATGTTC	784.24	925.87	0.23923	0.094024	0.33798	0.66202	0.67596	0.8834
GACTATCATGGCACCCAATTG	833.02	983.37	0.23913	0.09342	0.33663	0.66337	0.67325	0.8834
GCAAGGCTAGAAGCATGGACT	846.56	998.3	0.23759	0.09262	0.3359	0.6641	0.6718	0.8834
GAGCTTGGACTCCATCCCTGA	957.67	1130.7	0.23942	0.092264	0.33363	0.66637	0.66726	0.8826
GAGTAGAATAAAAGGCTGGGT	763.64	897.38	0.23254	0.091416	0.33695	0.66305	0.6739	0.8834
GCCTCTCAGGGGTGACTGTTT	676.38	792.28	0.22786	0.090509	0.33848	0.66152	0.67696	0.8834
GTGACCAGGTCTCAGTCAGCG	828.68	971.41	0.22901	0.089191	0.33431	0.66569	0.66861	0.88311
GCGACTGTGATGGGCAGGTC	658.5	768.79	0.2231	0.088703	0.33791	0.66209	0.67582	0.8834
GACAAAGCTGTACCCCTGGTA	833.56	975.48	0.22658	0.088119	0.3336	0.6664	0.66719	0.8826
GAAAGGCTACTTGGTTGCTTT	788.57	921.4	0.22431	0.087646	0.33426	0.66574	0.66853	0.88311
GCGGAGGCTGCTGCAGGAGA	820.01	958.21	0.22444	0.087362	0.33344	0.66656	0.66688	0.8826
GCTGCTGGGCACAGATGATTT	666.09	773.79	0.21593	0.085538	0.33592	0.66408	0.67184	0.8834
GTAGAGAATGCAGAGGGTCCC	838.98	975.17	0.21679	0.083962	0.33112	0.66888	0.66224	0.88129
GTAACTGGGCCTTTTATGGCT	818.38	949.42	0.21403	0.083016	0.331	0.669	0.662	0.88129
GAGGCGCCAACATTGACCGTA	752.26	870.92	0.21105	0.082461	0.33211	0.66789	0.66422	0.8826
GACGTCGTTTAGCACCCGGCT	618.39	713.89	0.20687	0.082291	0.33535	0.66465	0.67069	0.8834
GTGCTGGAGGGGCATCTTACC	802.66	928.52	0.20989	0.08145	0.33044	0.66956	0.66087	0.88129
GTTTAATGGGGATGGCCTAC	902.93	1046	0.21193	0.081346	0.32838	0.67162	0.65677	0.88119
GAGCCTCAGAGGACACACTGC	785.32	906.57	0.20689	0.080371	0.33019	0.66981	0.66039	0.88129
GACATAGTCGACGGCTCGATT	583.71	671.19	0.20116	0.080316	0.33521	0.66479	0.67043	0.8834
GAGTTCTCCACAAACTCCCT	789.12	910.81	0.20667	0.080242	0.33004	0.66996	0.66008	0.88129
GTGCACTGGGCCAGGTCTTGA	797.25	919.63	0.2058	0.079798	0.32961	0.67039	0.65922	0.88129
GTGGGATAAAAACTATGTAGC	905.1	1045.4	0.20771	0.07959	0.32734	0.67266	0.65468	0.88074
GCTGGTAGTCAGGGTTGTCC	795.08	916.5	0.20479	0.079402	0.32943	0.67057	0.65886	0.88129
GTTCTACTCTGACGGGGGCTC	719.74	828.01	0.2019	0.078973	0.33088	0.66912	0.66176	0.88129
GCAGAAGGCCAGGCATGGAGG	691.56	794.34	0.19963	0.078334	0.3312	0.6688	0.6624	0.88129
GAAGATCCAAGAAGGCCTTCA	740.34	850.72	0.20024	0.07806	0.32988	0.67012	0.65976	0.88129
GGTGCTCTGAAAAGGCCCTA	892.63	1027.3	0.20245	0.077536	0.3264	0.6736	0.6528	0.88074
GTGAAGATTTATTAGGACCT	889.92	1022.5	0.20008	0.076588	0.32591	0.67409	0.65182	0.88074
GACAGTACCGATCCGGCCTGC	743.59	851.9	0.19593	0.07623	0.32877	0.67123	0.65753	0.88125
GCTCCGCAGAGGCCACAGGCC	582.08	664.56	0.19088	0.075955	0.3328	0.6672	0.6656	0.8826
GTGTCCCGAAGAATGTGCAGC	1047.6	1201.3	0.19732	0.07425	0.3218	0.6782	0.6436	0.88074
GGAAACCACTGGTCCATCAG	831.39	950.59	0.19308	0.074222	0.32572	0.67428	0.65144	0.88074
GAGTCTTGGCCAATGTCACGG	902.93	1033	0.19395	0.073972	0.32417	0.67583	0.64834	0.88074
GTGAGGCTCAGTGGCAGGAGG	754.43	860.84	0.19013	0.073715	0.32709	0.67291	0.65418	0.88074
GAGAGGCTCCACAAGCTGGGG	870.95	995.47	0.19258	0.073677	0.32462	0.67538	0.64923	0.88074
GGCTCTAAAGTGGGCGACTC	689.39	785.4	0.18784	0.073424	0.32847	0.67153	0.65693	0.88119
GACTGTGGCTTGATTTTCTC	922.98	1054	0.19131	0.072737	0.32309	0.67691	0.64618	0.88074
GCCTGAGGTCATTCCAATGTG	339.82	383.28	0.17315	0.072248	0.33999	0.66001	0.67997	0.8834
GAGTGCCAAGTAGATCCCACC	1011.3	1150.7	0.18604	0.069969	0.31995	0.68005	0.63989	0.88074
GAATTTTGGTTTTCTGACCGG	731.67	828.79	0.1796	0.069584	0.32526	0.67474	0.65053	0.88074
GTGATAGCTCAAAATCCCCCT	824.34	934.5	0.18075	0.069237	0.32302	0.67698	0.64604	0.88074
GAATGCATTCTTTCATCCCCC	1057.9	1202.4	0.18445	0.069024	0.31864	0.68136	0.63727	0.88074
GAGTTGAATGGACCTCGACTA	929.49	1054.1	0.18136	0.068668	0.32064	0.67936	0.64128	0.88074
GTGTAAGGTTTTACAGCCCCC	704.57	795.68	0.17522	0.068035	0.32503	0.67497	0.65007	0.88074
GCCATGCCCGTCACCCCATGA	877.46	993.29	0.17869	0.067976	0.32123	0.67877	0.64247	0.88074
GAGCACTAAGTTAAGCTTGCC	774.48	875.09	0.17599	0.067716	0.32323	0.67677	0.64645	0.88074
GGCCTAGTGAGAGTGGCACT	719.2	809.71	0.17078	0.066075	0.32357	0.67643	0.64713	0.88074
GAACGGGCAGACCATTAGGC	817.3	920.89	0.17197	0.065727	0.32117	0.67883	0.64233	0.88074
GAAGCCATTGTATAACTCCAG	811.88	914.68	0.1718	0.065701	0.32127	0.67873	0.64253	0.88074
GCGCAGGCCTTATTACACACT	688.85	773.96	0.16785	0.06515	0.32378	0.67622	0.64757	0.88074
GTGATGGTTAGCTACTAGTT	998.86	1122.7	0.16842	0.063027	0.31618	0.68382	0.63236	0.88074
GGTGTATAAGGTAAGGTCCC	1047.6	1176.4	0.16703	0.062183	0.31488	0.68512	0.62975	0.88074
GAGGCTTAAATGGCGAGATTG	903.47	1012.9	0.16471	0.062168	0.31741	0.68259	0.63482	0.88074
GTCCGTTCCCAAAAGGCCCGC	495.91	552.37	0.15527	0.061994	0.32769	0.67231	0.65537	0.88074
GCCTAAGCATCTATACTAGCC	748.47	836.82	0.16078	0.061743	0.32041	0.67959	0.64083	0.88074
GCTGCTGGCTGCGCTCTGCC	691.02	771.6	0.15891	0.061469	0.32164	0.67836	0.64328	0.88074
GAGGGCACCCGGTTCATACGC	725.7	810.26	0.1588	0.061127	0.3206	0.6794	0.64119	0.88074
GATCTGGCGACTGTGATGGGC	855.78	956.78	0.16077	0.060925	0.31763	0.68237	0.63527	0.88074
GCCAGCCACACCTGCCATACC	758.22	846.62	0.1589	0.0609	0.31971	0.68029	0.63942	0.88074
GTATTCCACATTCTCAGCTGT	982.6	1099.1	0.16148	0.06038	0.31494	0.68506	0.62989	0.88074
GCTGCCTTTCTGGGCCCAGT	686.14	764.46	0.15572	0.060207	0.32104	0.67896	0.64209	0.88074
GAATTGGTCTGCAGAGACTCC	883.96	986.6	0.15831	0.05975	0.3164	0.6836	0.63281	0.88074
GTGGCAAAGGGAGTGGAAGGA	909.98	1015.9	0.15873	0.059744	0.3159	0.6841	0.6318	0.88074
GGGTGGCAGAAAGGAAAAGC	763.1	850.21	0.15575	0.059588	0.31885	0.68115	0.6377	0.88074
GGTTGCCCACTGCAGTGCTG	977.72	1092	0.1593	0.059546	0.31455	0.68545	0.6291	0.88074
GGCTGGTTGTGCATTTGCTG	931.65	1039.9	0.15845	0.059494	0.31535	0.68465	0.6307	0.88074
GCTCTAAAACAGTTCTCCAC	814.59	907.32	0.15536	0.059049	0.31742	0.68258	0.63483	0.88074
GTGAACCGCACGGCGCCATGC	482.9	534.73	0.1468	0.05859	0.32623	0.67377	0.65247	0.88074
GACAAACTAATTTTGGGGGGT	599.42	664.98	0.14949	0.058452	0.32239	0.67761	0.64478	0.88074
GCTTACCTGGCAGGGTCCCGC	636.28	706	0.14979	0.058227	0.32123	0.67877	0.64246	0.88074
GAATGGGTTGCCGGGAGTAAA	849.27	944.37	0.15295	0.057845	0.31601	0.68399	0.63201	0.88074
GCCTTAGCCTCTTCACGGATC	895.88	995.28	0.15162	0.057014	0.31461	0.68539	0.62922	0.88074
GGGATCTTAGGCCTGGAATG	855.78	949.75	0.15014	0.056683	0.31521	0.68479	0.63042	0.88074
GGGGTGGCAGAAAGGAAAAG	918.11	1018.5	0.14955	0.056057	0.31364	0.68636	0.62728	0.88074
GAGGCCTAGTGAGAGTGGCAC	800.5	886.64	0.14727	0.055913	0.31593	0.68407	0.63186	0.88074
GCACGAGAGAGTCGACCTGCT	808.08	894.12	0.14579	0.055267	0.3154	0.6846	0.63079	0.88074
GAGTACCGATCCGGCCTGCTG	1006.4	1115.4	0.14817	0.055012	0.31145	0.68855	0.6229	0.88074
GCTCCATCACTTATCTCCTTG	950.62	1051.8	0.14582	0.054399	0.31209	0.68791	0.62417	0.88074
GTTGCTACCCTGAGTTCATCC	963.63	1064.8	0.1439	0.053576	0.31138	0.68862	0.62276	0.88074
GCAGAGGGGCAGAAGGAACCA	732.21	806.69	0.13957	0.053315	0.316	0.684	0.63199	0.88074
GCATCTCGCCACACGGAGCT	698.06	768.74	0.13894	0.053312	0.31683	0.68317	0.63365	0.88074
GGTTGTAGAGCATGAGTGGG	996.15	1099.4	0.1421	0.052697	0.3103	0.6897	0.6206	0.88074
GAACCTGCTCCCTCTAAGCCA	857.4	943.58	0.13801	0.051872	0.31243	0.68757	0.62486	0.88074
GGAAGAAACAGCCAATGGAC	814.59	895.33	0.13618	0.051412	0.31306	0.68694	0.62611	0.88074
GATCCTGCCGGTGGCATTTAG	862.28	947.96	0.13652	0.051255	0.31198	0.68802	0.62396	0.88074
GAACGTAGCCTCTGACCCCTA	988.02	1084.3	0.13404	0.049608	0.30867	0.69133	0.61734	0.88074
GATGATTCTTTTCTGCCTGAG	952.79	1044.8	0.1329	0.049344	0.30915	0.69085	0.6183	0.88074
GAGCGCAGATAGCGCGTATCA	736	802.88	0.12531	0.047603	0.31265	0.68735	0.62531	0.88074
GCAAGGTAGCGCTGGGGGTCT	820.01	895.05	0.12618	0.047436	0.31067	0.68933	0.62134	0.88074
GGATGGGGTGGATATTGACT	1140.3	1246.8	0.12865	0.046855	0.3046	0.6954	0.6092	0.88074
GACCAGCAGTTCAGCTGGAAA	782.07	852.02	0.12343	0.046578	0.31101	0.68899	0.62202	0.88074
GTACCAGGCAGTCGCTCTCCC	748.47	812.86	0.11891	0.044994	0.31088	0.68912	0.62175	0.88074
GATGACCAGGTCTCAGTCAGC	738.71	802.13	0.11867	0.044958	0.31108	0.68892	0.62217	0.88074
GTTGCCCACTGCAGTGCTGTG	941.41	1024	0.12121	0.044874	0.3068	0.6932	0.61359	0.88074
GATGCAGAAGGCCAGGCATGG	719.74	779.7	0.11528	0.043736	0.31084	0.68916	0.62169	0.88074
GATGTCTGCAGTTGTGAGGCA	920.82	998.4	0.11658	0.043182	0.30621	0.69379	0.61243	0.88074
GCGGGCAGGTCTTGACGCAGT	697.52	754.37	0.11289	0.042924	0.31093	0.68907	0.62187	0.88074
GGGTCTAACACACAAACCAC	803.21	869.16	0.11371	0.042649	0.3083	0.6917	0.6166	0.88074
GTACTCCTCCTCTGGATCCAC	840.6	908.03	0.11119	0.041481	0.30684	0.69316	0.61367	0.88074
GCAGTGGGGAGTAAGTACCGT	893.17	964.44	0.11064	0.041019	0.30551	0.69449	0.61102	0.88074
GCGTGAAGGCATGAGGCTCAG	583.71	628.07	0.10551	0.040727	0.31282	0.68718	0.62564	0.88074
GAGCTGAGAGCTCACATTCAT	776.11	835.99	0.1071	0.040214	0.30751	0.69249	0.61503	0.88074
GCCCCCAGTGCCACTCTCACT	714.86	768.66	0.10454	0.039536	0.30857	0.69143	0.61715	0.88074
GTTACTCGTGCCTTGGCAAAC	733.29	788.2	0.10403	0.039238	0.30796	0.69204	0.61591	0.88074
GCTTCCTTCTCTCTCTGTCAT	853.61	918.44	0.10548	0.039213	0.30527	0.69473	0.61054	0.88074
GAGAAGACCGAGGCGCTTCAA	263.4	280.42	0.08998	0.037407	0.32508	0.67492	0.65017	0.88074
GATAGAAGTGTGACCGCTGGG	799.95	857.44	0.1	0.037343	0.30534	0.69466	0.61069	0.88074
GAGGATGAAGCTGGTGGGTGA	912.69	978.08	0.09973	0.036755	0.30269	0.69731	0.60538	0.88074
GAAGGTAAGGGCGTGTCTCGC	752.8	805.63	0.097713	0.036679	0.30603	0.69397	0.61207	0.88074
GACATCTGAAGCTGGGGTCAT	833.02	891.45	0.097698	0.036307	0.30404	0.69596	0.60808	0.88074
GTGATGGTTAGCTACTAGTTG	941.95	1008.5	0.098406	0.036138	0.30178	0.69822	0.60356	0.88074
GCACGGATCTGGCGACTGTGA	741.42	791.14	0.093518	0.035106	0.30541	0.69459	0.61081	0.88074
GAGCTGCTGGGGTGCAGGAG	732.21	780.49	0.092	0.03456	0.30532	0.69468	0.61063	0.88074
GAAGTGTGTGCATAGCAGGGT	934.36	997.24	0.093852	0.034438	0.30095	0.69905	0.6019	0.88074
GGAAAGGCACTGGTTCTCAA	981.52	1047.6	0.093895	0.034287	0.3	0.7	0.59999	0.88074
GTATGTCTGCAGTTGTGAGGC	816.21	869.13	0.090511	0.03362	0.30286	0.69714	0.60572	0.88074
GAGTGAGTGACAACCAGATCG	823.8	876.42	0.089218	0.033094	0.3024	0.6976	0.6048	0.88074
GTCGCTTGGTGCACCGCGACC	467.72	494.91	0.081328	0.031823	0.31172	0.68828	0.62345	0.88074
GGGGTTGTAGAGCATGAGTG	876.92	930.88	0.086058	0.03169	0.30049	0.69951	0.60099	0.88074
GGCCTCACAGGAGGATGACC	643.32	681.26	0.082541	0.031303	0.30576	0.69424	0.61151	0.88074
GAAGATCAAAGTGCTGGGCTC	837.35	886.99	0.082981	0.030664	0.30072	0.69928	0.60144	0.88074
GTTCTAGACTATACTCACGGT	867.16	918.15	0.082344	0.030317	0.2999	0.7001	0.59981	0.88074
GCCTACAGAAAGCCTGTCCAT	914.85	967.53	0.080673	0.029527	0.29851	0.70149	0.59701	0.88074
GACCTGGCGGCCCACGTGCAG	791.83	835.88	0.078011	0.028937	0.30072	0.69928	0.60145	0.88074
GAGCATCCTCTGGAAGACTTG	711.07	748.86	0.074591	0.027931	0.30206	0.69794	0.60412	0.88074
GGCAGCGCCCGGAGCACTGC	383.18	402.15	0.069547	0.027646	0.31294	0.68706	0.62588	0.88074
GTGGCAGAAAGGAAAAGCGGG	678.55	713.81	0.07298	0.027439	0.30261	0.69739	0.60523	0.88074
GCAAGGTGCCTATCAAGTGGA	175.6	183.55	0.063555	0.02728	0.32675	0.67325	0.6535	0.88074
GTCTGCGTCTATCATCCAGCC	746.3	784.87	0.072607	0.027039	0.30069	0.69931	0.60139	0.88074
GTGCTCACATTTCCTTGCCTG	1050.3	1105.4	0.073684	0.026539	0.29435	0.70565	0.5887	0.87958
GACCTGTAAAATGCCCTGTTG	904.56	949.17	0.069383	0.025323	0.2963	0.7037	0.5926	0.87958
GCGTCAGAGTTTCAGCTGGGT	375.59	391.42	0.059416	0.023582	0.31102	0.68898	0.62205	0.88074
GCTTTAAGTGAATGTAGGCCC	160.97	167.18	0.05428	0.023431	0.3262	0.6738	0.65241	0.88074
GTTGTGTAGGATGAAGCTGGT	1061.2	1109.7	0.064487	0.023128	0.29221	0.70779	0.58442	0.87958
GAGTATTAGGTACCTGCCCTA	1005.4	1050	0.06263	0.022568	0.29284	0.70716	0.58569	0.87958
GACGCCATATTTCTGGCTCTA	671.51	699.2	0.058212	0.021797	0.29959	0.70041	0.59918	0.88074
GCTTCGCACTTCTTACACTTG	807.54	841.22	0.058865	0.021647	0.29621	0.70379	0.59242	0.87958
GTCTGAGGCAGGTTCTGTTG	987.48	1029.4	0.059864	0.021589	0.2926	0.7074	0.5852	0.87958
GCACGCTGTTGTTGGCTCATG	849.82	884.96	0.0584	0.021364	0.29514	0.70486	0.59028	0.87958
GGACCCCCACAGCACTGCAG	890.46	927.43	0.058615	0.021346	0.2943	0.7057	0.5886	0.87958
GTTCAAACCGGGACACATGCG	713.78	740.84	0.053614	0.019922	0.29743	0.70257	0.59486	0.87958
GAGTTCCTGTGGATCCAGAGG	815.67	846.76	0.053896	0.019766	0.29496	0.70504	0.58992	0.87958
GTCGGGCGCTCACACCGTGCG	660.13	684.61	0.052468	0.01964	0.29867	0.70133	0.59734	0.88074
GACCAACAGTCTTACCAAGCC	796.7	825.94	0.051933	0.019077	0.29499	0.70501	0.58997	0.87958
GACAGCCCTCACGAGCCCGAA	838.44	869.21	0.05194	0.018984	0.29402	0.70598	0.58804	0.87958
GACCTGCCCGGCAGGAGTCA	691.56	716.4	0.050836	0.018931	0.29743	0.70257	0.59487	0.87958
GATCCTAGGTACAAAAGGACG	696.98	721.75	0.050312	0.018718	0.29717	0.70283	0.59435	0.87958
GCATCCTGCCGGTGGCATTTA	849.27	878.73	0.049134	0.017918	0.29318	0.70682	0.58636	0.87958
GACTTTCTTAACAATGCTGTA	891.01	921.44	0.048408	0.017565	0.29212	0.70788	0.58425	0.87958
GACTGCTGCTGACATCTCTTA	1075.3	1112	0.048427	0.017249	0.28859	0.71141	0.57718	0.8792
GATAACTAAGGCGTCTTCACG	753.89	778.71	0.046673	0.017208	0.29491	0.70509	0.58981	0.87958
GTTGCCCACTGCAGTGCTGT	975.55	1005.7	0.043914	0.015768	0.28947	0.71053	0.57895	0.8792
GAGAAGTCCTGCTGGTAGTCA	919.73	947.56	0.042955	0.015508	0.29038	0.70962	0.58075	0.8792
GTGCTGCAAATACTCGGAATG	987.48	1015.8	0.040774	0.014607	0.28859	0.71141	0.57718	0.8792
GTTCTAGCATGGTGCCGACC	827.05	849.32	0.038282	0.013944	0.29138	0.70862	0.58277	0.8792
GTGTCTGGATGTTGGATTGG	1552.8	1597.1	0.04062	0.013916	0.28014	0.71986	0.56029	0.8728
GAAGCTCATCCCCTGGCTTAG	728.41	747.48	0.037224	0.013725	0.29354	0.70646	0.58708	0.87958
GAGGGAAACCTCTATGGGTAA	847.65	869.71	0.037023	0.013447	0.29066	0.70934	0.58132	0.8792
GCTAACTGGGCGCCGGAACAC	575.04	588.83	0.034139	0.012873	0.29731	0.70269	0.59463	0.87958
GCATGCCTTGTGCTCCCCCGA	793.45	811.27	0.032001	0.011679	0.29083	0.70917	0.58167	0.8792
GACAAAGAGCTTGTGCAGGCT	872.58	891.56	0.031004	0.011205	0.28885	0.71115	0.57771	0.8792
GACTGCTGCTGTCTTCTAAAT	802.66	819.96	0.030713	0.011191	0.29035	0.70965	0.58069	0.8792
GAGAAGATGCACGAAGGCTGG	745.22	760.41	0.029089	0.010671	0.29139	0.70861	0.58277	0.8792
GCAGTCGCCAGATCCGTGAAG	538.72	548.87	0.026867	0.010171	0.29696	0.70304	0.59393	0.87958
GAGCCGGCTTGTGACAGTGAA	784.78	798.5	0.024965	0.0090986	0.28956	0.71044	0.57912	0.8792
GTCGTCATGAGCCGGCTCCCT	449.3	456.05	0.021475	0.0082625	0.29918	0.70082	0.59836	0.88074
GACAGAGGTCGAAGGAAAGTA	789.12	801.39	0.022243	0.0080944	0.28889	0.71111	0.57777	0.8792
GTCTTGCCGGAATGTCAGCCG	740.88	751.79	0.021071	0.007713	0.28981	0.71019	0.57961	0.8792
GGCTTCCTACCTTTGCGGCA	872.58	883.34	0.01766	0.0063532	0.28608	0.71392	0.57215	0.87637
GCTGAATAACTTCTCTAGGG	932.74	944.3	0.017748	0.0063429	0.28487	0.71513	0.56974	0.87535
GTTGATAATGAGGGAGCGCT	756.6	765.62	0.017074	0.0062284	0.28858	0.71142	0.57716	0.8792
GTTCACTTTCCACTCACCCGT	835.18	844.22	0.015501	0.0055963	0.28643	0.71357	0.57287	0.87679
GATCACTATGTGTCTGGATGT	908.35	917.97	0.015177	0.0054334	0.28483	0.71517	0.56965	0.87535
GACGGTACATGCGCATGAGTC	636.28	642.71	0.014488	0.0053715	0.29123	0.70877	0.58246	0.8792
GTGTGATCCAAGCTGTCCCAA	951.71	960.02	0.012527	0.00446	0.28343	0.71657	0.56686	0.87292
[truncated: 6 more rows]

## Sheet: Gefitinib_fitness_BE3.9Max
sgrna	control_mean	treat_mean	LFC	score	p.low	p.high	p.twosided	FDR
GCTCCAGACATCACTCTGGT	1150	11.12	-6.5693	4.2329	1.1533e-05	0.99999	2.3067e-05	0.0031602
GCGTAGCTCCAGACATCACTC	1025.3	13.994	-6.0969	4.1679	1.5373e-05	0.99998	3.0746e-05	0.0031602
GAGCTCCAGACATCACTCTGG	1146.6	23.274	-5.5631	4.0635	2.4175e-05	0.99998	4.835e-05	0.0031602
GTCCCTATGACAGAGAGAGA	1308.9	33.878	-5.2309	3.9907	3.2934e-05	0.99997	6.5867e-05	0.0031602
GCCTTACCTGCCACAGCCGC	672.41	32.62	-4.3241	3.9201	4.4259e-05	0.99996	8.8517e-05	0.0031602
GAGTCACTGAAACAAACAACA	1216.9	51.253	-4.5427	3.8826	5.1676e-05	0.99995	0.00010335	0.0031602
GCGTACCACTCGCTCAATAGT	761.9	41.541	-4.1646	3.8767	5.2945e-05	0.99995	0.00010589	0.0031602
GCTCACCTTTGGAAAACACAG	1027.8	48.458	-4.3787	3.8757	5.3166e-05	0.99995	0.00010633	0.0031602
GACTCACCCCCTAAATGCCAC	1320.6	55.605	-4.5452	3.8727	5.3815e-05	0.99995	0.00010763	0.0031602
GCCTCACCCTGCATGATGTCC	1149.1	55.821	-4.3392	3.8548	5.7919e-05	0.99994	0.00011584	0.0031602
GCACACCAGTTGAGCAGGTAC	1135.7	59.428	-4.2335	3.838	6.2024e-05	0.99994	0.00012405	0.0031602
GACTTACCCTGTAACATTCAA	1252.8	62.525	-4.3029	3.8376	6.2129e-05	0.99994	0.00012426	0.0031602
GCACTCACTGGAGAAGACCA	1231.9	62.529	-4.2785	3.8355	6.2658e-05	0.99994	0.00012532	0.0031602
GCTTACCCAGACTTCTCAGG	1088.9	62.382	-4.104	3.8209	6.6495e-05	0.99993	0.00013299	0.0031602
GTACTCCTCCTCTGGATCCAC	1134.1	68.564	-4.0283	3.8025	7.1612e-05	0.99993	0.00014322	0.0031602
GCCTACCTCGTCAGAGTACAT	1131.6	71.213	-3.9712	3.7929	7.4461e-05	0.99993	0.00014892	0.0031602
GAACTCACTGAGCACGAGCAC	1193.4	78.064	-3.9172	3.7766	7.9477e-05	0.99992	0.00015895	0.0031602
GGCTCTTACCCGTCCTGTGC	1070.5	76.809	-3.7835	3.7671	8.2574e-05	0.99992	0.00016515	0.0031602
GACATACCCTCGGAAGTGAGG	1035.4	78.802	-3.699	3.7565	8.6143e-05	0.99991	0.00017229	0.0031602
GCACCCCAGCAGCTCCCATT	1025.3	78.649	-3.6877	3.7558	8.6396e-05	0.99991	0.00017279	0.0031602
GACACCAGTTGAGCAGGTACT	1415.9	96.839	-3.8562	3.7441	9.0507e-05	0.99991	0.00018101	0.0031602
GTCCAATGCCATCCACTTGAT	1305.5	99.125	-3.7058	3.728	9.6486e-05	0.9999	0.00019297	0.0031602
GGCTCACTGAGAGGAGGAAG	1165	93.895	-3.6191	3.7273	9.6756e-05	0.9999	0.00019351	0.0031602
GCTCACCGGCCATCCAGGAA	1107.3	96.543	-3.5062	3.7139	0.00010205	0.9999	0.0002041	0.0031602
GACCAACCTCTCTTCATCTAA	1857.5	125.34	-3.8787	3.7134	0.00010226	0.9999	0.00020452	0.0031602
GCAGCTGCAGGAGGAAATGA	1196	102.52	-3.5314	3.7085	0.00010426	0.9999	0.00020852	0.0031602
GGCCTCTGCGGAGACAGAGT	1205.2	103.25	-3.5323	3.7076	0.0001046	0.9999	0.00020921	0.0031602
GACTCACCATCCACCATAGAA	1498.7	116.66	-3.672	3.7043	0.00010597	0.99989	0.00021194	0.0031602
GCCACTCACCATGGCGGAGAG	1177.6	104.06	-3.4878	3.7027	0.00010665	0.99989	0.00021331	0.0031602
GATAACCAGCCACCTCCTGGA	1260.3	109.07	-3.5185	3.6994	0.00010805	0.99989	0.0002161	0.0031602
GCTCTCACCTGCAGCAGGGGC	967.63	98.1	-3.289	3.6927	0.00011093	0.99989	0.00022187	0.0031602
GCCTTTACCTGTGTGACATCC	1281.3	113.41	-3.4864	3.6916	0.00011143	0.99989	0.00022287	0.0031602
GCCTTACCTGGGCACTCCTGG	1021.2	102.51	-3.3037	3.6884	0.00011284	0.99989	0.00022568	0.0031602
GGTCGCGGTGCACCAAGCGA	978.51	101.19	-3.2608	3.6863	0.00011379	0.99989	0.00022758	0.0031602
GAGTCACTGAAACAAACAAC	1293.8	123.21	-3.3819	3.6717	0.00012047	0.99988	0.00024095	0.0031602
GCTTACCTGCTGGAACTGAGC	1100.6	113.78	-3.2626	3.6713	0.00012064	0.99988	0.00024128	0.0031602
GCATACCACTGCACCAGACAC	1251.1	121.36	-3.3552	3.6713	0.00012068	0.99988	0.00024135	0.0031602
GATACACCGTGCCGAACGCAC	1211	124.82	-3.2679	3.6599	0.00012616	0.99987	0.00025231	0.0031602
GCTTACCTGGCTCTTCTTGGT	1262	132.63	-3.2405	3.6496	0.00013131	0.99987	0.00026262	0.0031602
GTATTTCCTCTGATGATCTGC	1464.4	144.78	-3.3294	3.6462	0.00013305	0.99987	0.00026611	0.0031602
GTACTAACCAGTAAATCGTGT	1250.3	136.02	-3.191	3.6419	0.00013529	0.99986	0.00027059	0.0031602
GCTCACCTGTTCTGGTCGAAG	1056.3	125.56	-3.0625	3.6408	0.00013589	0.99986	0.00027178	0.0031602
GCCTACCTCATCGTTACTGAT	1350.7	155.09	-3.1143	3.6181	0.00014841	0.99985	0.00029683	0.0031602
GCTTACCTGGCAGGGTCCCGC	807.89	120.77	-2.7318	3.6162	0.00014948	0.99985	0.00029896	0.0031602
GAAAAAAAAAAAGTATATGTG	123.78	48.235	-1.3416	3.6108	0.00015261	0.99985	0.00030523	0.0031602
GCATCCACTTGATAGGCACCT	1328.1	158.33	-3.0603	3.6105	0.0001528	0.99985	0.0003056	0.0031602
GCGCACCTCAATGTCAGAGA	1216	153.34	-2.9792	3.6074	0.00015465	0.99985	0.00030931	0.0031602
GACATACCCCATGGCTGTAGA	1468.6	172.47	-3.0827	3.6014	0.00015827	0.99984	0.00031654	0.0031602
GTTAGGCCTGGAATGAGGTGG	1196.8	156.94	-2.923	3.5993	0.00015955	0.99984	0.00031911	0.0031602
GCTTACAAATGATGTCTAACA	1180.9	157.52	-2.8984	3.5966	0.00016122	0.99984	0.00032244	0.0031602
GATACCCACCAGAGTGATGTC	1189.3	158.63	-2.8984	3.5957	0.00016179	0.99984	0.00032358	0.0031602
GACTTACGCACATCCCTTTGG	1317.2	172.84	-2.9227	3.5866	0.00016749	0.99983	0.00033498	0.0031602
GCCTCACCTGTGCGCTTGAGG	1086.4	157.08	-2.7822	3.5864	0.00016763	0.99983	0.00033525	0.0031602
GATACTTACTGCAAAAAGAGC	1037	155.16	-2.7328	3.5835	0.00016948	0.99983	0.00033896	0.0031602
GCTTACCTAAATATCACTGCA	1249.5	170.99	-2.8621	3.5825	0.00017014	0.99983	0.00034027	0.0031602
GAAAACCGTAAAGGAAATCAC	1013.6	154.5	-2.7059	3.5817	0.0001707	0.99983	0.0003414	0.0031602
GACTCACCAAGGGCCGCGCCG	867.27	145.37	-2.5685	3.5772	0.00017365	0.99983	0.0003473	0.0031602
GTGCACCCCAGCAGCTCCCAT	1406.7	186.54	-2.9081	3.5753	0.00017491	0.99983	0.00034983	0.0031602
GTCTATCATCCAGCCTGGGGA	1373.3	186.24	-2.8757	3.5726	0.00017675	0.99982	0.0003535	0.0031602
GCTCACCAGGCACTGGGAGGA	945.05	154.66	-2.6035	3.5722	0.00017697	0.99982	0.00035394	0.0031602
GCATGCCCTTCGGCTGCCTCC	1044.6	162.91	-2.6733	3.5718	0.0001773	0.99982	0.0003546	0.0031602
GTTACCAGGCAGTCGCTCTCC	783.64	144.34	-2.4326	3.5658	0.00018139	0.99982	0.00036279	0.0031602
GTTACTTATCTTTAAAAAAAA	1653.4	213.79	-2.9453	3.5608	0.00018488	0.99982	0.00036976	0.0031602
GCCGTACCGGCGTCCACCAGG	884.84	156.79	-2.4891	3.56	0.00018541	0.99981	0.00037083	0.0031602
GCTCCCAGTACCTGCTCAAC	1041.2	170.48	-2.6035	3.5594	0.00018584	0.99981	0.00037168	0.0031602
GTGGTACATATGGGTGGCTGA	1500.4	212.6	-2.8133	3.5495	0.00019302	0.99981	0.00038603	0.0031602
GCGTTCCTGGCTGCCAGGTCG	803.71	157.08	-2.3478	3.5469	0.00019492	0.99981	0.00038984	0.0031602
GTACCAGGCAGTCGCTCTCCC	1093.1	184.71	-2.5586	3.5447	0.00019651	0.9998	0.00039301	0.0031602
GACTCACGTCAGCTACAGCAA	1226.1	201.27	-2.6008	3.5372	0.00020217	0.9998	0.00040434	0.0031602
GACTTTACCGTGGTGCTCGAA	1235.3	202.95	-2.5997	3.536	0.00020309	0.9998	0.00040618	0.0031602
GCTCACCCTGTAAATTTCTCA	1083.9	192.44	-2.4876	3.5328	0.0002056	0.99979	0.0004112	0.0031602
GTCCATCACTTATCTCCTTGA	1227.7	209.75	-2.5436	3.5265	0.00021054	0.99979	0.00042107	0.0031602
GATTACCTTGGCAATCAGACG	1487	232.21	-2.6737	3.525	0.00021177	0.99979	0.00042353	0.0031602
GTTATGATCTTTCCTTCTTAA	2044.8	273.46	-2.898	3.5239	0.00021261	0.99979	0.00042523	0.0031602
GGCGCCATGCAGGATTTCTG	1201	210.33	-2.5078	3.5229	0.00021346	0.99979	0.00042693	0.0031602
GTCTGCGGGAGAATGGAACTG	1423.4	229.99	-2.6245	3.5217	0.00021438	0.99979	0.00042876	0.0031602
GCACTTACATCGAAGAGGAG	1252	216.82	-2.5242	3.5203	0.00021552	0.99978	0.00043103	0.0031602
GCTCACCTTGGCTGGACTCAG	1129.9	206.13	-2.4489	3.5201	0.00021569	0.99978	0.00043138	0.0031602
GTCCTCACTGAGTATCGAGCA	1014.5	200.52	-2.3331	3.5131	0.00022145	0.99978	0.00044291	0.0031602
GTGGCCTCTGCGGAGACAGAG	1291.3	226.61	-2.5053	3.5127	0.00022179	0.99978	0.00044358	0.0031602
GTCTTTACCTGGTTATTTGGA	1326.4	232.27	-2.5085	3.5097	0.0002243	0.99978	0.0004486	0.0031602
GGCTCACCTGAACACACTGC	1465.2	252.45	-2.5324	3.5008	0.00023193	0.99977	0.00046386	0.0031602
GCTCACCATGCTGCAGCCGCG	914.11	202	-2.1725	3.4973	0.00023502	0.99976	0.00047005	0.0031602
GTCCTACCATAAGCTCGCTCT	1405.9	256.5	-2.4498	3.491	0.00024059	0.99976	0.00048117	0.0031602
GTGCTCACCTGGGTTTACCCC	1008.6	218.72	-2.2	3.4892	0.00024225	0.99976	0.00048451	0.0031602
GCTTACAGAGGGATTAAGGAT	1233.6	246.12	-2.3207	3.4846	0.00024646	0.99975	0.00049292	0.0031602
GTGGTCACTGAAAAAGAGCAA	1012	227.27	-2.1497	3.4794	0.00025131	0.99975	0.00050261	0.0031602
GACTGACCAGTAGCTCCCAGT	1323.1	260.05	-2.3426	3.4792	0.00025144	0.99975	0.00050287	0.0031602
GCTCTTCCGCACCCAGCAGTT	1104.8	237.95	-2.2103	3.4788	0.0002518	0.99975	0.00050361	0.0031602
GCAGGATTTCTGCGGGAGAA	1338.1	262.69	-2.3444	3.478	0.00025256	0.99975	0.00050512	0.0031602
GTTACTTTGCCTCCTTCTGCA	1433.5	272.71	-2.3898	3.4772	0.00025331	0.99975	0.00050662	0.0031602
GTTAGTACCTTCACTTCCAGC	1434.3	273.74	-2.3852	3.4763	0.00025419	0.99975	0.00050838	0.0031602
GAGCACCTGTCAGCCTCGTCC	1243.6	254.88	-2.2822	3.4763	0.0002542	0.99975	0.00050839	0.0031602
GCTGTACCTTGGTGAAGGTGG	1021.2	238.53	-2.0934	3.4676	0.00026256	0.99974	0.00052512	0.0031602
GAACTCCCTTGGCTCACTGAG	1107.3	249.07	-2.148	3.4669	0.00026327	0.99974	0.00052654	0.0031602
GGGACACTTCTTCACGCAGG	1332.3	273.74	-2.2788	3.4664	0.00026376	0.99974	0.00052752	0.0031602
GCTTCTCCACTGGGTGTAAG	1296.3	271.47	-2.2514	3.4649	0.00026518	0.99973	0.00053035	0.0031602
GACACTTACAGCTGCCCAGG	1503.7	293.85	-2.3514	3.4636	0.00026648	0.99973	0.00053297	0.0031602
GAGCCTCACCTGGAGCTCCTG	1189.3	265.41	-2.1596	3.4594	0.00027069	0.99973	0.00054138	0.0031602
GTCACCCTGTAAATTTCTCAT	1216.9	270.22	-2.1668	3.4577	0.00027244	0.99973	0.00054489	0.0031602
GATATTTTATGACATAAAAAT	2110.1	359.54	-2.5497	3.455	0.00027518	0.99972	0.00055036	0.0031602
GTCCCACCTGTGCCATCACTC	1163.3	270.35	-2.1013	3.4515	0.00027879	0.99972	0.00055758	0.0031602
GCGCCATGCAGGATTTCTGC	1037	259.1	-1.9968	3.4474	0.000283	0.99972	0.00056601	0.0031602
GCTTACTGAATTCATCGCTGT	1051.3	263.93	-1.9898	3.4442	0.00028633	0.99971	0.00057266	0.0031602
GCTCACCCTCCGGTATGGTCA	1211	284.19	-2.0874	3.4434	0.00028723	0.99971	0.00057445	0.0031602
GTCGTTCGGAAGCGCACGCTG	955.09	255.4	-1.8987	3.4401	0.00029071	0.99971	0.00058141	0.0031602
GCCCACCTTCTGTCCTCTCCA	1393.3	309.3	-2.1678	3.4395	0.00029141	0.99971	0.00058283	0.0031602
GACTCACCCGTAGGTGCAGTT	1191.8	287.95	-2.0454	3.4377	0.00029337	0.99971	0.00058674	0.0031602
GTCCTGCCGCGTATGATTTCT	781.13	233.16	-1.7399	3.4376	0.00029349	0.99971	0.00058698	0.0031602
GTCTTACCAACCCATCCAAGG	1261.2	296.79	-2.0836	3.4372	0.00029392	0.99971	0.00058785	0.0031602
GACTCACTGTACTGGATGTAG	1189.3	289.64	-2.034	3.4358	0.0002954	0.9997	0.0005908	0.0031602
GCTCCATCACTTATCTCCTTG	1252.8	297.31	-2.0715	3.4358	0.00029542	0.9997	0.00059085	0.0031602
GCACACCTTTAGGATTGTAGG	1186.8	292.15	-2.0185	3.4332	0.00029828	0.9997	0.00059655	0.0031602
GTTACCTTTGCTAAGCTCGG	1492	329.4	-2.1759	3.4317	0.0002999	0.9997	0.0005998	0.0031602
GATACGAGGCGCTTTTCTTTG	366.31	163.19	-1.1616	3.4316	0.00030006	0.9997	0.00060012	0.0031602
GAGAAAACTGACCACTACAT	1245.3	303.12	-2.0349	3.4297	0.00030211	0.9997	0.00060421	0.0031602
GTCCCCGTGAGTCCTCCTCTG	961.78	272.71	-1.8146	3.4233	0.00030932	0.99969	0.00061864	0.0031602
GACAAACCTTGGATATGAAGA	1306.3	321.47	-2.0194	3.4203	0.00031281	0.99969	0.00062562	0.0031602
GTCTTACCAGATAAAGCAGAA	1137.4	307.48	-1.8838	3.4135	0.00032067	0.99968	0.00064134	0.0031602
GATACTTACTGGAACCTCTCG	1412.6	343.71	-2.0359	3.4127	0.00032161	0.99968	0.00064323	0.0031602
GAACATCTCCGAAAGCCAACA	1291.3	332.5	-1.9542	3.4095	0.00032543	0.99967	0.00065086	0.0031602
GTCTGGGCGGCGGCGGCCGCC	117.09	100.23	-0.22216	3.4089	0.00032607	0.99967	0.00065215	0.0031602
GTAGCTACCTGACTCCAGTAT	1657.6	378.31	-2.1285	3.4084	0.00032675	0.99967	0.00065349	0.0031602
GATTATCACATGAATATAAAT	1706.1	385.47	-2.1431	3.4072	0.00032815	0.99967	0.0006563	0.0031602
GCAACCCCACCACGTACCAGA	1576.5	374.64	-2.0702	3.4042	0.0003318	0.99967	0.00066361	0.0031602
GAAAACATCTCAATAACAAAC	1056.3	306.81	-1.7802	3.404	0.00033205	0.99967	0.00066411	0.0031602
GTAAAATAATTTCTCTACAAT	1995.5	423.45	-2.2338	3.403	0.00033329	0.99967	0.00066658	0.0031602
GCAGTTCCATATAACACGCGC	895.71	286.2	-1.6426	3.4004	0.0003364	0.99966	0.0006728	0.0031602
GCTCACCAGGGACCAGCATGC	1118.2	320.58	-1.7992	3.3998	0.00033721	0.99966	0.00067442	0.0031602
GATCTTTCCTTCTTAAAGGT	1494.5	371.9	-2.0038	3.3989	0.0003383	0.99966	0.0006766	0.0031602
GTCTGTGATCTTGACATGCTG	1659.3	392.96	-2.0753	3.3981	0.00033923	0.99966	0.00067845	0.0031602
GGACATAACCAGCCACCTCC	1323.9	352.16	-1.9075	3.3972	0.00034039	0.99966	0.00068077	0.0031602
GAAAATTACTTTAAAAGCAAA	1042.1	317.27	-1.7125	3.393	0.0003457	0.99965	0.00069141	0.0031602
GTGAGGCAGATGCCCAGCAGG	1203.5	344.59	-1.8013	3.3901	0.00034936	0.99965	0.00069872	0.0031602
GCTTCACACATACTCCTCCTC	1122.4	333.4	-1.7482	3.3896	0.00035003	0.99965	0.00070006	0.0031602
GGCTTCCTGGAGGGAGGGAG	1151.6	337.96	-1.7657	3.3894	0.00035028	0.99965	0.00070055	0.0031602
GAATTATCACATGAATATAAA	1512.1	387.51	-1.9615	3.3892	0.00035045	0.99965	0.0007009	0.0031602
GCACTCACTGTTGCACTCTGC	1169.2	343.76	-1.7631	3.3868	0.0003536	0.99965	0.00070721	0.0031602
GCTCCCAACCAAGCTCTCTTG	1151.6	341.21	-1.752	3.3867	0.00035364	0.99965	0.00070728	0.0031602
GAACTATGATGCAAATAAAAC	1006.9	319.25	-1.6542	3.3866	0.00035388	0.99965	0.00070777	0.0031602
GCCGCTTTTCATTGAAGGAAC	495.11	226.61	-1.1241	3.3831	0.00035835	0.99964	0.0007167	0.0031602
GCTGCAAAGCTGTCCCATCA	1294.6	369.32	-1.8068	3.3811	0.000361	0.99964	0.000722	0.0031602
GATTATTATTATAAGGTACTC	1711.1	426.98	-2.0002	3.3796	0.00036296	0.99964	0.00072592	0.0031602
GACTTACATCTCTATCAGCAC	1111.5	347.39	-1.675	3.3769	0.0003665	0.99963	0.000733	0.0031602
GAGAAATATTTCAGTCAGAAC	1011.1	334.2	-1.5943	3.3745	0.0003697	0.99963	0.0007394	0.0031602
GGCAGACCTATGGAGGAGAG	1231.9	374.99	-1.7133	3.3701	0.00037577	0.99962	0.00075154	0.0031602
GACTTACAGCATCTTCCTCCG	1439.3	405.62	-1.8246	3.3699	0.00037599	0.99962	0.00075199	0.0031602
GCACCTACCTGCCCTTCCAGC	1199.3	371.02	-1.6899	3.3693	0.00037682	0.99962	0.00075364	0.0031602
GAAAACACTAAAGATCCAAGA	930	329.27	-1.4951	3.3671	0.00037981	0.99962	0.00075962	0.0031602
GTTTACCAATTCAGTGACAAG	1261.2	384.34	-1.7117	3.3665	0.00038064	0.99962	0.00076127	0.0031602
GTGACACATCAAATAATAACT	884	322.28	-1.4529	3.366	0.0003813	0.99962	0.00076261	0.0031602
GTATACCTTAGAGAAGACCTG	1395.8	406.8	-1.7762	3.3649	0.00038293	0.99962	0.00076585	0.0031602
GCCTATCAGTTACATTACAAA	1173.4	374.04	-1.6468	3.364	0.00038406	0.99962	0.00076811	0.0031602
GCTTACCGAGAACATCACCAG	1308.9	398.35	-1.7137	3.3618	0.00038724	0.99961	0.00077449	0.0031602
GATACTCTCACAGGTACATAA	1077.2	362.34	-1.5692	3.361	0.00038832	0.99961	0.00077663	0.0031602
GAGGTAATTTCCAAATTCCCA	1242.8	389.59	-1.671	3.3607	0.00038868	0.99961	0.00077736	0.0031602
GAACTAACCTGTTCTTAAGAG	1190.1	384.8	-1.6264	3.3582	0.00039232	0.99961	0.00078464	0.0031602
GCTATGCAAATACAATAAAC	1017	355.79	-1.5126	3.3581	0.00039243	0.99961	0.00078487	0.0031602
GAATTTACAGGGTGAGAGGCT	1185.9	385.89	-1.6172	3.3569	0.00039413	0.99961	0.00078826	0.0031602
GACTGACCTCTGTGTAGATGG	1362.4	414.47	-1.7144	3.3563	0.00039491	0.99961	0.00078983	0.0031602
GCAGGATGGAGGAGATCTCGC	1012.8	360.79	-1.4865	3.3536	0.00039878	0.9996	0.00079756	0.0031602
GCAGAGGAGGAGTATGTGTGA	1180.9	391.86	-1.589	3.3521	0.00040107	0.9996	0.00080215	0.0031602
GCTCACCATTGAGGCCCACGG	1082.2	383.91	-1.4927	3.3456	0.00041049	0.99959	0.00082097	0.0031602
GTCCTGCCGGTGGCATTTAGG	1018.6	374.41	-1.4415	3.3442	0.00041264	0.99959	0.00082529	0.0031602
GCCTGGCAGCCAGGAACGTAC	948.4	363.87	-1.3796	3.3422	0.00041563	0.99958	0.00083125	0.0031602
GACTGAAATCTTTGTTTAAAA	1091.4	393.31	-1.4701	3.3401	0.00041876	0.99958	0.00083751	0.0031602
GACGTAGGCTTCCTGGAGGGA	1106.5	396.65	-1.4777	3.3396	0.00041943	0.99958	0.00083886	0.0031602
GTAGACATCGATGGTACATAT	1271.2	425.3	-1.5774	3.3396	0.00041953	0.99958	0.00083906	0.0031602
GACCAGGCAGTCGCTCTCCCG	1205.2	415.8	-1.533	3.3384	0.00042126	0.99958	0.00084252	0.0031602
GCTCACCAGGCACATAGACGG	1005.3	380.01	-1.4011	3.3382	0.0004216	0.99958	0.00084319	0.0031602
GTACATACCCAGCTTGGGGA	1536.3	470.06	-1.7065	3.3381	0.00042173	0.99958	0.00084346	0.0031602
GCTGATGAATCCAATGTGGGC	182.32	162.47	-0.16535	3.3369	0.00042352	0.99958	0.00084703	0.0031602
GTCCGGGCCCCAGCAGCCCTC	946.73	370.64	-1.3506	3.3368	0.00042374	0.99958	0.00084747	0.0031602
GATCAATACTGGACGGAGTC	617.21	299.94	-1.0386	3.3361	0.00042478	0.99958	0.00084956	0.0031602
GACTCACCATGAGGTTGGCAT	1239.4	426.83	-1.5357	3.3351	0.00042641	0.99957	0.00085282	0.0031602
GCCAATTTATCAAGGAAGAAA	1027.8	390.23	-1.3949	3.3339	0.00042815	0.99957	0.00085629	0.0031602
GCCACTCACCAGGCACTGGG	1230.2	430.07	-1.5141	3.3319	0.00043125	0.99957	0.0008625	0.0031602
GCGGGCCCCAGCAGCCCTCGG	650.66	312.7	-1.0547	3.3319	0.0004313	0.99957	0.00086261	0.0031602
GAAAATAGCAGTAAACTCAAC	921.64	377.06	-1.2871	3.3283	0.00043691	0.99956	0.00087382	0.0031602
GCACAGTTATTGAACATCCTC	1238.6	437.52	-1.4992	3.3281	0.00043723	0.99956	0.00087446	0.0031602
GCATGATCATGTAGACATCGA	1465.2	482.37	-1.6009	3.3243	0.00044316	0.99956	0.00088632	0.0031602
GAAAGTCACCAACCTTTAAGA	944.22	387.29	-1.2835	3.3242	0.00044336	0.99956	0.00088672	0.0031602
GCCTTTCTCTCTCTTATAAAA	866.44	371.77	-1.2185	3.3236	0.0004443	0.99956	0.00088859	0.0031602
GAGAGGCTCCACAAGCTGGGG	1206	439.73	-1.4534	3.323	0.00044535	0.99955	0.00089071	0.0031602
GCCTCACCTGTTGTCCAGGAT	1290.5	457.27	-1.4947	3.3215	0.00044769	0.99955	0.00089537	0.0031602
GCTCACCTGGCAGAAGCTGC	969.31	396.27	-1.2883	3.3215	0.00044773	0.99955	0.00089545	0.0031602
GTTTAAAACACTGTTTACAA	1208.5	446.78	-1.4335	3.3188	0.00045202	0.99955	0.00090405	0.0031602
GCCTCACAACTGCAGACATAA	1005.3	409.68	-1.2929	3.3173	0.0004545	0.99955	0.00090901	0.0031602
GCGGGAACACAAAGACAATAT	912.44	390.53	-1.2222	3.3171	0.0004548	0.99955	0.00090959	0.0031602
GCTCACCAAAGTATTTGGAGG	945.89	401.08	-1.2357	3.3147	0.00045873	0.99954	0.00091746	0.0031602
GCTCACCTCACCCAGTCAGCT	984.36	410.8	-1.2587	3.3136	0.00046057	0.99954	0.00092114	0.0031602
GGTCACCTGTCTTGATCCTG	1277.9	469.03	-1.4441	3.313	0.00046145	0.99954	0.00092291	0.0031602
GTTCCCGGACATAGTCCAGG	1144.9	444.73	-1.3623	3.3125	0.00046229	0.99954	0.00092458	0.0031602
GCACTGGACTTCAGAACAAGA	1346.5	487.93	-1.4626	3.3093	0.00046765	0.99953	0.00093529	0.0031602
GCTCTAGAATTTCAAACAGA	1130.7	450.27	-1.3265	3.3073	0.00047098	0.99953	0.00094196	0.0031602
[truncated: 1,810 more rows]

## Sheet: Gefitinib_resistance_ABE8e
sgrna	control_mean	treat_mean	LFC	score	p.low	p.high	p.twosided	FDR
[truncated: 2,005 more rows]

[truncated: 6 more sheets: Gefitinib_resistance_BE3.9Max, Osimertinib_fitness_ABE8e, Osimertinib_fitness_BE3.9Max, Osimertinib_resistance_ABE8e, Osimertinib_resistance_BE3.9Max, CRISPResso2_parameters]
