# Supplementary material for: Multimodal scanning of genetic variants with base and prime editing
Source: Nat Biotechnol. 2024 Nov 12;43(9):1458–70. doi: 10.1038/s41587-024-02439-1 (PMC12440817; doi:10.1038/s41587-024-02439-1)
Supplement: Supplementary file 7 — Raw sgRNA counts, MAGeCK outputs and CRISPResso2 parameters for epegRNA EGFR activation screen in MCF10A cells. [file 41587_2024_2439_MOESM7_ESM.xlsx]

## Sheet: Summary
Source data - Figure 4: Raw sgRNA counts, MAGeCK outputs and CRISPResso2 parameters for epegRNA EGFR activation screen in MCF10A cells.
Tab	Experiment	Control samples	Treatment samples
Raw barcode counts	Prime editing EGFR activation
MAGeCK_output	Prime editing EGFR activation	Day 22, non-treated	Day 22, no EGF
CRISPResso2_parameters	CRISPResso2 parameters for validation experiments analysis

## Sheet: Raw barcode counts
Day		Plasmid	D22	D22	D22	D22
Treatment		Non-treated	Non-treated	No EGF	Non-treated	No EGF
Replicate		Plasmid	R1	R1	R2	R2
Barcode	epegRNA name
GTGATTCTGTC	TCGGGCGCTCACACCGTGCG_PBS11_g55019062_c.-216G>T	449	1670	1336	1559	1173
TAGGCATAAGC	GTCGGGCGCTCACACCGTGC_PBS11_g55019062_c.-216G>T	196	451	445	462	363
ATTCAGCTGCG	CGTCGGGCGCTCACACCGTG_PBS11_g55019062_c.-216G>T	132	328	207	304	330
AATCGTTGGCC	TCGGGCGCTCACACCGTGCG_PBS13_g55019062_c.-216G>T	34	93	96	52	45
CTGACAGAACG	GTCGGGCGCTCACACCGTGC_PBS13_g55019062_c.-216G>T	272	577	387	382	209
GATGAACACCA	CGTCGGGCGCTCACACCGTG_PBS13_g55019062_c.-216G>T	132	546	409	435	257
TGACCTAGCAC	TCGGGCGCTCACACCGTGCG_PBS15_g55019062_c.-216G>T	129	498	377	456	325
TTCTGCGTCAT	GTCGGGCGCTCACACCGTGC_PBS15_g55019062_c.-216G>T	158	362	288	394	253
TCGTGCCTAAT	CGTCGGGCGCTCACACCGTG_PBS15_g55019062_c.-216G>T	57	222	128	123	122
CACCTTGACCT	CACGGTGTGAGCGCCCGACG_PBS11_g55019087_c.-191A>C	715	2551	2314	2338	1859
GGCAATTATGC	CACGGTGTGAGCGCCCGACG_PBS13_g55019087_c.-191A>C	453	1224	1165	1065	849
CCTATGTGTCC	CACGGTGTGAGCGCCCGACG_PBS15_g55019087_c.-191A>C	81	224	157	246	131
GATCACTCTGT	CACGGTGTGAGCGCCCGACG_PBS11_g55019103_c.-175C>G	907	3070	2374	2241	1826
CCTGAATGGCT	CCGGGGCTAGCTCGGGACTC_PBS11_g55019103_c.-175C>G	325	733	527	894	697
GTAGCTACCTT	CACGGTGTGAGCGCCCGACG_PBS13_g55019103_c.-175C>G	362	811	614	654	522
CTCCTCAGCTT	CCGGGGCTAGCTCGGGACTC_PBS13_g55019103_c.-175C>G	177	392	267	435	290
TGTACTCTCGC	CACGGTGTGAGCGCCCGACG_PBS15_g55019103_c.-175C>G	95	151	104	106	85
TTGGCAGCTCA	CCGGGGCTAGCTCGGGACTC_PBS15_g55019103_c.-175C>G	111	410	311	265	218
AGGCTATCTGA	CGGACGACAGGCCACCTCGT_PBS11_g55019172_c.-106G>A	297	729	428	603	535
GCCGAATATCC	TTGGCGGCGAGGCGGGGACT_PBS11_g55019172_c.-106G>A	250	414	449	373	245
GGTGAACGTCT	TGTGGCGTTGGCGGCGAGGC_PBS11_g55019172_c.-106G>A	153	419	290	377	240
CAGAGTCGTGA	TTGTGGCGTTGGCGGCGAGG_PBS11_g55019172_c.-106G>A	1	1000	830	754	559
TATCCTAGGAG	TGGTTGTGGCGTTGGCGGCG_PBS11_g55019172_c.-106G>A	203	428	363	405	215
TGCTGTACCAT	CGGACGACAGGCCACCTCGT_PBS13_g55019172_c.-106G>A	167	406	229	269	227
ACGAGTCGTTC	TTGGCGGCGAGGCGGGGACT_PBS13_g55019172_c.-106G>A	111	346	158	255	189
CATACCGTACG	TGTGGCGTTGGCGGCGAGGC_PBS13_g55019172_c.-106G>A	139	200	149	177	108
TGTACAAGGAG	TTGTGGCGTTGGCGGCGAGG_PBS13_g55019172_c.-106G>A	205	427	420	376	327
TCACAGATCGA	TGGTTGTGGCGTTGGCGGCG_PBS13_g55019172_c.-106G>A	122	257	239	235	167
CTAATGGCACC	CGGACGACAGGCCACCTCGT_PBS15_g55019172_c.-106G>A	30	108	60	81	59
TGTCGGATAGT	TTGGCGGCGAGGCGGGGACT_PBS15_g55019172_c.-106G>A	278	705	487	670	516
AGCCGATAGCT	TGTGGCGTTGGCGGCGAGGC_PBS15_g55019172_c.-106G>A	150	225	306	274	224
GACGTTCGGAT	TTGTGGCGTTGGCGGCGAGG_PBS15_g55019172_c.-106G>A	92	230	161	184	106
CACTCCAAGCA	TGGTTGTGGCGTTGGCGGCG_PBS15_g55019172_c.-106G>A	90	215	94	125	121
GCTGTTATAGG	AACGCCACAACCACCGCGCA_PBS11_g55019217_c.-61G>C	511	1539	1329	1338	986
CACGAGTTCTT	CAATACTGGACGGAGTCAGG_PBS11_g55019217_c.-61G>C	199	503	583	392	275
TGTTGCACAGC	TCAATACTGGACGGAGTCAG_PBS11_g55019217_c.-61G>C	443	1579	1242	1529	987
TCTTAAGGAGC	ATCAATACTGGACGGAGTCA_PBS11_g55019217_c.-61G>C	231	584	566	475	478
GAATCGACTCC	GATCAATACTGGACGGAGTC_PBS11_g55019217_c.-61G>C	327	1378	1215	998	622
GGTAGGACATG	CTCTCCCGATCAATACTGGA_PBS11_g55019217_c.-61G>C	406	1456	1051	1276	894
GTATCATGCGG	AACGCCACAACCACCGCGCA_PBS13_g55019217_c.-61G>C	208	788	567	391	469
AGTGCAAGAAG	CAATACTGGACGGAGTCAGG_PBS13_g55019217_c.-61G>C	292	744	545	650	429
CGGATACCATT	TCAATACTGGACGGAGTCAG_PBS13_g55019217_c.-61G>C	490	1446	1123	1051	847
ATACGCTGAGT	ATCAATACTGGACGGAGTCA_PBS13_g55019217_c.-61G>C	123	213	154	215	149
ATCCTGTCCAC	GATCAATACTGGACGGAGTC_PBS13_g55019217_c.-61G>C	183	656	438	483	395
TTCGTTCCACT	CTCTCCCGATCAATACTGGA_PBS13_g55019217_c.-61G>C	122	419	340	347	205
CACGCACAACA	AACGCCACAACCACCGCGCA_PBS15_g55019217_c.-61G>C	97	203	142	142	96
CTGCTTGCTAC	CAATACTGGACGGAGTCAGG_PBS15_g55019217_c.-61G>C	120	151	111	199	103
ACCGGTATTGG	TCAATACTGGACGGAGTCAG_PBS15_g55019217_c.-61G>C	147	322	234	330	238
TGATTCGTAGG	ATCAATACTGGACGGAGTCA_PBS15_g55019217_c.-61G>C	66	205	206	189	108
TGACTGTTCAC	GATCAATACTGGACGGAGTC_PBS15_g55019217_c.-61G>C	139	386	251	268	293
AATCCGCTCTC	CTCTCCCGATCAATACTGGA_PBS15_g55019217_c.-61G>C	91	180	175	192	144
AACGTGCGGTA	GAGAGCCGGAGCGAGCTCTT_PBS11_g55019278_A>G	280	870	645	744	551
TCGTCATATGC	AGAGCCGGAGCGAGCTCTTC_PBS11_g55019278_A>G	629	2030	1287	1642	1247
TCTACGCCTTG	GAGCCGGAGCGAGCTCTTCG_PBS11_g55019278_A>G	123	313	230	328	143
CCTTATCACAG	GAGAGCCGGAGCGAGCTCTT_PBS13_g55019278_A>G	158	446	204	380	318
GTACTGAACCA	AGAGCCGGAGCGAGCTCTTC_PBS13_g55019278_A>G	364	949	797	639	602
GAGTCTAGATC	GAGCCGGAGCGAGCTCTTCG_PBS13_g55019278_A>G	84	286	273	240	175
TAGGTCCAACC	GAGAGCCGGAGCGAGCTCTT_PBS15_g55019278_A>G	66	147	251	140	133
CAGTCGAGAAC	AGAGCCGGAGCGAGCTCTTC_PBS15_g55019278_A>G	133	335	229	176	123
GGCCTGAACTA	GAGCCGGAGCGAGCTCTTCG_PBS15_g55019278_A>G	92	396	208	321	256
AGCAGTCCACT	AGAGCCGGAGCGAGCTCTTC_PBS11_g55019278_A>G:g55019283_A>G	214	800	672	662	455
CGTAGGCAAGA	GAGCCGGAGCGAGCTCTTCG_PBS11_g55019278_A>G:g55019283_A>G	193	697	553	462	426
CGAACGTAACG	AGAGCCGGAGCGAGCTCTTC_PBS13_g55019278_A>G:g55019283_A>G	92	152	86	168	140
CTCACTCTCCT	GAGCCGGAGCGAGCTCTTCG_PBS13_g55019278_A>G:g55019283_A>G	81	113	60	148	67
ACTTAACGCGC	AGAGCCGGAGCGAGCTCTTC_PBS15_g55019278_A>G:g55019283_A>G	89	109	143	154	100
AGCACATTCGA	GAGCCGGAGCGAGCTCTTCG_PBS15_g55019278_A>G:g55019283_A>G	132	202	89	210	192
CATTGGAACTG	GAGAGCCGGAGCGAGCTCTT_PBS11_g55019281_C>T	313	1023	739	851	713
CCACATACGCA	AGAGCCGGAGCGAGCTCTTC_PBS11_g55019281_C>T	285	600	412	493	374
ATGCAGGAGTA	GAGCCGGAGCGAGCTCTTCG_PBS11_g55019281_C>T	139	280	158	206	195
TCATGTGCTGT	GAGAGCCGGAGCGAGCTCTT_PBS13_g55019281_C>T	104	427	283	366	240
GGAACTCACGA	AGAGCCGGAGCGAGCTCTTC_PBS13_g55019281_C>T	108	277	261	261	244
CTGGTTACAAG	GAGCCGGAGCGAGCTCTTCG_PBS13_g55019281_C>T	100	384	130	319	246
GGTGCTTGGTA	GAGAGCCGGAGCGAGCTCTT_PBS15_g55019281_C>T	94	412	280	224	189
TTAGGCATGGT	AGAGCCGGAGCGAGCTCTTC_PBS15_g55019281_C>T	81	161	163	168	96
TCTCATTGCGC	GAGCCGGAGCGAGCTCTTCG_PBS15_g55019281_C>T	95	233	290	194	189
CGTAGACATTG	GAGAGCCGGAGCGAGCTCTT_PBS11_g55019282_c.5G>A	243	604	624	450	385
CGCATCTTCTA	AGAGCCGGAGCGAGCTCTTC_PBS11_g55019282_c.5G>A	266	617	334	499	480
CAAGCCACAAG	GAGCCGGAGCGAGCTCTTCG_PBS11_g55019282_c.5G>A	272	570	256	501	391
TCGAACTGCTT	GAGAGCCGGAGCGAGCTCTT_PBS13_g55019282_c.5G>A	171	469	323	346	314
CTCAACCTCGT	AGAGCCGGAGCGAGCTCTTC_PBS13_g55019282_c.5G>A	166	445	267	336	350
CCGAATCTGCA	GAGCCGGAGCGAGCTCTTCG_PBS13_g55019282_c.5G>A	141	326	223	328	167
AAGAGGTTCCG	GAGAGCCGGAGCGAGCTCTT_PBS15_g55019282_c.5G>A	68	192	67	158	176
TGTTGTGTACC	AGAGCCGGAGCGAGCTCTTC_PBS15_g55019282_c.5G>A	95	223	176	202	151
CGGTTGATGAA	GAGCCGGAGCGAGCTCTTCG_PBS15_g55019282_c.5G>A	117	403	185	409	285
CCTACCTGAAG	AGAGCCGGAGCGAGCTCTTC_PBS11_g55019283_A>G	252	779	459	594	635
TTAGCGGATAC	GAGCCGGAGCGAGCTCTTCG_PBS11_g55019283_A>G	162	292	176	276	240
GTTCAGACGAG	AGAGCCGGAGCGAGCTCTTC_PBS13_g55019283_A>G	265	499	559	526	342
TATGCCTTACG	GAGCCGGAGCGAGCTCTTCG_PBS13_g55019283_A>G	168	349	234	283	170
TCAGACACAGT	AGAGCCGGAGCGAGCTCTTC_PBS15_g55019283_A>G	106	168	150	185	161
CCGCTAAGGAA	GAGCCGGAGCGAGCTCTTCG_PBS15_g55019283_A>G	137	398	152	311	174
GTACTGCATTC	GAGCCGGAGCGAGCTCTTCG_PBS11_g55019284_c.7C>G	219	658	421	457	440
TAGACTCGTCT	GAGCCGGAGCGAGCTCTTCG_PBS13_g55019284_c.7C>G	29	186	213	176	164
TTGCACGAGTA	GAGCCGGAGCGAGCTCTTCG_PBS15_g55019284_c.7C>G	75	167	131	192	141
GATGCCTATCT	GAGCCGGAGCGAGCTCTTCG_PBS11_g55019284_c.7C>T	160	433	580	377	382
CCACAAGAGAC	GAGCCGGAGCGAGCTCTTCG_PBS13_g55019284_c.7C>T	61	166	136	226	224
TGGTCGATCTT	GAGCCGGAGCGAGCTCTTCG_PBS15_g55019284_c.7C>T	35	184	62	131	40
GCGTGTGGTAT	GGAGCAGCGATGCGACCCTC_PBS11_g55019286_C>T	797	3366	2641	2941	2247
TCATTAGGCCT	GGAGCAGCGATGCGACCCTC_PBS13_g55019286_C>T	155	497	217	388	260
AACAGACTGCG	GGAGCAGCGATGCGACCCTC_PBS15_g55019286_C>T	142	262	205	352	141
GACACCGCTAT	GGAGCAGCGATGCGACCCTC_PBS11_g55019288_C>A	411	1408	925	910	629
CACCATCCTTG	GAGCAGCGATGCGACCCTCC_PBS11_g55019288_C>A	221	672	457	498	362
CAACGACCGTT	GGAGCAGCGATGCGACCCTC_PBS13_g55019288_C>A	247	662	426	458	301
GGATCTAGCAT	GAGCAGCGATGCGACCCTCC_PBS13_g55019288_C>A	183	465	313	461	348
CTGAGGTACGA	GGAGCAGCGATGCGACCCTC_PBS15_g55019288_C>A	53	184	74	146	94
TAATGCAGGCT	GAGCAGCGATGCGACCCTCC_PBS15_g55019288_C>A	95	196	87	262	181
GTACTGGAATC	GGAGCAGCGATGCGACCCTC_PBS11_g55019288_C>A:g55019292_G>C	112	322	243	228	203
TCCTAGGATAC	GAGCAGCGATGCGACCCTCC_PBS11_g55019288_C>A:g55019292_G>C	380	1191	955	971	777
CTATAGCGGTC	GGAGCAGCGATGCGACCCTC_PBS13_g55019288_C>A:g55019292_G>C	94	159	274	183	158
CCACTCAGACA	GAGCAGCGATGCGACCCTCC_PBS13_g55019288_C>A:g55019292_G>C	149	553	441	455	439
TCTTCCAGGAT	GGAGCAGCGATGCGACCCTC_PBS15_g55019288_C>A:g55019292_G>C	85	314	209	194	189
GGTAAGATGCC	GAGCAGCGATGCGACCCTCC_PBS15_g55019288_C>A:g55019292_G>C	98	381	233	359	239
CCATCTCAGTC	GGAGCAGCGATGCGACCCTC_PBS11_g55019288_C>G	190	710	657	546	420
GGTCCGTCTTA	GAGCAGCGATGCGACCCTCC_PBS11_g55019288_C>G	254	877	446	625	513
GGCTTCTTGAC	GGAGCAGCGATGCGACCCTC_PBS13_g55019288_C>G	130	392	386	462	376
TTCACTACTGG	GAGCAGCGATGCGACCCTCC_PBS13_g55019288_C>G	149	388	269	338	258
GATTCAGCAAG	GGAGCAGCGATGCGACCCTC_PBS15_g55019288_C>G	89	211	139	163	104
TGTGCTACTTG	GAGCAGCGATGCGACCCTCC_PBS15_g55019288_C>G	94	221	178	174	96
CATCTACCGAG	GGAGCAGCGATGCGACCCTC_PBS11_g55019288_C>G:g55019292_G>C	132	411	334	314	367
CTGATCACTCC	GAGCAGCGATGCGACCCTCC_PBS11_g55019288_C>G:g55019292_G>C	352	1276	943	916	745
GGACTTCAACC	GGAGCAGCGATGCGACCCTC_PBS13_g55019288_C>G:g55019292_G>C	97	486	179	256	161
GTGATGCCGTT	GAGCAGCGATGCGACCCTCC_PBS13_g55019288_C>G:g55019292_G>C	104	485	210	382	282
TTGCGACGATG	GGAGCAGCGATGCGACCCTC_PBS15_g55019288_C>G:g55019292_G>C	86	293	100	150	175
GCGCATATCAC	GAGCAGCGATGCGACCCTCC_PBS15_g55019288_C>G:g55019292_G>C	270	606	536	457	407
AGTCAACCAGG	GGAGCAGCGATGCGACCCTC_PBS11_g55019288_C>T	387	959	787	741	510
TAGAGAAGCAG	GAGCAGCGATGCGACCCTCC_PBS11_g55019288_C>T	445	1120	1128	1119	882
CACAACTGTCG	GGAGCAGCGATGCGACCCTC_PBS13_g55019288_C>T	61	200	202	170	150
GACGACAAGTC	GAGCAGCGATGCGACCCTCC_PBS13_g55019288_C>T	171	490	256	304	197
GATTGGTCTGG	GGAGCAGCGATGCGACCCTC_PBS15_g55019288_C>T	118	284	214	262	283
CGTCAACATGC	GAGCAGCGATGCGACCCTCC_PBS15_g55019288_C>T	85	184	209	145	101
CGACACTATTC	GGAGCAGCGATGCGACCCTC_PBS11_g55019288_C>T:g55019292_G>C	289	729	470	490	335
TTGCAGCTTAC	GAGCAGCGATGCGACCCTCC_PBS11_g55019288_C>T:g55019292_G>C	376	911	834	742	741
CCTACTGCAGA	GGAGCAGCGATGCGACCCTC_PBS13_g55019288_C>T:g55019292_G>C	118	329	187	197	112
CGTGAGAGTAC	GAGCAGCGATGCGACCCTCC_PBS13_g55019288_C>T:g55019292_G>C	144	592	430	441	378
ATCGACCGGTA	GGAGCAGCGATGCGACCCTC_PBS15_g55019288_C>T:g55019292_G>C	81	163	192	219	194
TCATCGGTCTT	GAGCAGCGATGCGACCCTCC_PBS15_g55019288_C>T:g55019292_G>C	102	357	184	347	229
TGGACAATCAC	GGAGCAGCGATGCGACCCTC_PBS11_g55019289_C>T	200	612	506	528	461
CCTAGCATCAG	GAGCAGCGATGCGACCCTCC_PBS11_g55019289_C>T	255	909	549	602	416
TATCTCTCTCG	GGAGCAGCGATGCGACCCTC_PBS13_g55019289_C>T	96	204	173	90	75
AGCCGAACGTA	GAGCAGCGATGCGACCCTCC_PBS13_g55019289_C>T	123	334	145	334	276
TCCAGATGTCT	GGAGCAGCGATGCGACCCTC_PBS15_g55019289_C>T	100	399	470	273	231
CTTCCACTATC	GAGCAGCGATGCGACCCTCC_PBS15_g55019289_C>T	79	135	180	301	305
AGAGAGAAGAG	GGAGCAGCGATGCGACCCTC_PBS11_g55019289_C>T:g55019286_C>T	99	423	352	441	292
ATCTGATCTGG	GGAGCAGCGATGCGACCCTC_PBS13_g55019289_C>T:g55019286_C>T	161	628	502	407	423
GTTGCCAGTAC	GGAGCAGCGATGCGACCCTC_PBS15_g55019289_C>T:g55019286_C>T	90	322	175	313	137
CCTCTAGTAGT	GGAGCAGCGATGCGACCCTC_PBS11_g55019290_G>C	124	375	217	348	235
ATCTGCGTCCA	GAGCAGCGATGCGACCCTCC_PBS11_g55019290_G>C	187	423	362	464	332
TGTTACTCTGG	GGAGCAGCGATGCGACCCTC_PBS13_g55019290_G>C	52	125	121	106	76
TTCAGGCCTGA	GAGCAGCGATGCGACCCTCC_PBS13_g55019290_G>C	112	437	313	347	222
GTAAGACCTCC	GGAGCAGCGATGCGACCCTC_PBS15_g55019290_G>C	84	259	166	162	142
AAGCTGAGGTC	GAGCAGCGATGCGACCCTCC_PBS15_g55019290_G>C	99	363	253	239	204
AGTTCGGCTCA	GGAGCAGCGATGCGACCCTC_PBS11_g55019290_G>C:g55019286_C>T	326	1160	812	975	809
AGAAGAGCTCC	GGAGCAGCGATGCGACCCTC_PBS13_g55019290_G>C:g55019286_C>T	201	523	351	384	327
TCCTTACCTGG	GGAGCAGCGATGCGACCCTC_PBS15_g55019290_G>C:g55019286_C>T	62	234	200	131	150
CCGGATAATCC	AGCGATGCGACCCTCCGGGA_PBS11_g55019291_G>A	644	1474	1300	1207	810
CACACCACAGT	AGCGATGCGACCCTCCGGGA_PBS13_g55019291_G>A	219	462	314	381	322
TACTCGATCTG	AGCGATGCGACCCTCCGGGA_PBS15_g55019291_G>A	75	127	65	135	95
TTCTCTTACCG	GGAGCAGCGATGCGACCCTC_PBS11_g55019291_G>A:g55019295_G>C	166	515	350	417	349
CACTCAGTCTC	GAGCAGCGATGCGACCCTCC_PBS11_g55019291_G>A:g55019295_G>C	223	458	456	382	260
ATGGCTGACCA	AGCGATGCGACCCTCCGGGA_PBS11_g55019291_G>A:g55019295_G>C	522	1591	1170	1251	1079
AGTCGGCAACA	GGAGCAGCGATGCGACCCTC_PBS13_g55019291_G>A:g55019295_G>C	141	476	639	342	285
TCATGCGTGAT	GAGCAGCGATGCGACCCTCC_PBS13_g55019291_G>A:g55019295_G>C	79	254	181	206	147
GAAGAACCGAG	AGCGATGCGACCCTCCGGGA_PBS13_g55019291_G>A:g55019295_G>C	164	451	266	360	329
CGACTCTTCGA	GGAGCAGCGATGCGACCCTC_PBS15_g55019291_G>A:g55019295_G>C	74	252	124	199	174
GATGGAACTCA	GAGCAGCGATGCGACCCTCC_PBS15_g55019291_G>A:g55019295_G>C	52	272	156	188	100
GCGTGTCATAC	AGCGATGCGACCCTCCGGGA_PBS15_g55019291_G>A:g55019295_G>C	149	273	194	254	181
CACGTACTACG	GGAGCAGCGATGCGACCCTC_PBS11_g55019291_G>C	237	734	460	550	369
GGCAACAAGTC	GAGCAGCGATGCGACCCTCC_PBS11_g55019291_G>C	179	655	414	504	394
CCACTTGTGGA	AGCGATGCGACCCTCCGGGA_PBS11_g55019291_G>C	460	1185	732	1096	856
GTGGTGCAACA	GGAGCAGCGATGCGACCCTC_PBS13_g55019291_G>C	165	372	193	268	253
ACATGGTGCCT	GAGCAGCGATGCGACCCTCC_PBS13_g55019291_G>C	90	295	395	238	203
GAATCGGCAAC	AGCGATGCGACCCTCCGGGA_PBS13_g55019291_G>C	153	451	416	318	251
TGACGGTCTCT	GGAGCAGCGATGCGACCCTC_PBS15_g55019291_G>C	125	259	165	284	163
CGACTTATGGC	GAGCAGCGATGCGACCCTCC_PBS15_g55019291_G>C	126	274	259	281	260
TTGACAGGCTT	AGCGATGCGACCCTCCGGGA_PBS15_g55019291_G>C	197	420	279	410	390
CCGTCAACAAC	GGAGCAGCGATGCGACCCTC_PBS11_g55019291_G>C:g55019295_G>C	49	222	143	176	98
AGACTGCTAAG	GAGCAGCGATGCGACCCTCC_PBS11_g55019291_G>C:g55019295_G>C	143	279	382	234	243
CTTCCTTAGCT	AGCGATGCGACCCTCCGGGA_PBS11_g55019291_G>C:g55019295_G>C	293	945	782	681	602
TGACTCTACGT	GGAGCAGCGATGCGACCCTC_PBS13_g55019291_G>C:g55019295_G>C	146	386	180	307	277
AGCTCACGTCT	GAGCAGCGATGCGACCCTCC_PBS13_g55019291_G>C:g55019295_G>C	124	400	170	226	239
GCTTACCATTG	AGCGATGCGACCCTCCGGGA_PBS13_g55019291_G>C:g55019295_G>C	160	533	279	514	234
ACCACACACCA	GGAGCAGCGATGCGACCCTC_PBS15_g55019291_G>C:g55019295_G>C	169	376	351	318	357
TCGCAAGTGAC	GAGCAGCGATGCGACCCTCC_PBS15_g55019291_G>C:g55019295_G>C	83	127	69	163	165
CATGGATCCGT	AGCGATGCGACCCTCCGGGA_PBS15_g55019291_G>C:g55019295_G>C	125	325	280	281	196
CTTACAGACGC	GGAGCAGCGATGCGACCCTC_PBS11_g55019292_G>C	194	613	394	400	300
CCATCTCCAAC	GAGCAGCGATGCGACCCTCC_PBS11_g55019292_G>C	146	468	396	496	401
AACCGAACGAA	AGCGATGCGACCCTCCGGGA_PBS11_g55019292_G>C	768	1553	819	1066	975
TTGCGCCTCAA	GGAGCAGCGATGCGACCCTC_PBS13_g55019292_G>C	174	304	235	281	161
TCTACAGAGGT	GAGCAGCGATGCGACCCTCC_PBS13_g55019292_G>C	127	245	196	248	179
CGGCACTCATA	AGCGATGCGACCCTCCGGGA_PBS13_g55019292_G>C	174	394	225	403	431
TGCACGTTACT	GGAGCAGCGATGCGACCCTC_PBS15_g55019292_G>C	195	279	313	157	116
TGCGTAGAGTC	GAGCAGCGATGCGACCCTCC_PBS15_g55019292_G>C	126	297	367	224	177
ATGCAAGGACC	AGCGATGCGACCCTCCGGGA_PBS15_g55019292_G>C	121	323	193	229	198
CCTACTTCTGG	GGAGCAGCGATGCGACCCTC_PBS11_g55019293_A>G	128	438	298	341	252
CATGATTCAGG	GAGCAGCGATGCGACCCTCC_PBS11_g55019293_A>G	249	650	603	662	472
TTGGACCTACT	AGCGATGCGACCCTCCGGGA_PBS11_g55019293_A>G	389	1162	946	793	558
GCAGTCGACTT	GGAGCAGCGATGCGACCCTC_PBS13_g55019293_A>G	63	294	194	287	185
GTTAGCCGGAT	GAGCAGCGATGCGACCCTCC_PBS13_g55019293_A>G	183	519	418	377	304
TTCCAGACGAC	AGCGATGCGACCCTCCGGGA_PBS13_g55019293_A>G	147	417	376	270	256
CGCTGTATCGA	GGAGCAGCGATGCGACCCTC_PBS15_g55019293_A>G	98	330	131	198	158
GCCTGTGATGA	GAGCAGCGATGCGACCCTCC_PBS15_g55019293_A>G	82	337	311	286	188
ATACCACTCTG	AGCGATGCGACCCTCCGGGA_PBS15_g55019293_A>G	180	360	171	225	164
AGTGTCAGGAC	GGAGCAGCGATGCGACCCTC_PBS11_g55019293_A>G:g55019289_C>T	207	722	551	483	455
GGAACCTTATG	GAGCAGCGATGCGACCCTCC_PBS11_g55019293_A>G:g55019289_C>T	164	667	725	572	424
TCCGTGTAGTA	GGAGCAGCGATGCGACCCTC_PBS13_g55019293_A>G:g55019289_C>T	114	205	195	312	208
CAGTTGGAAGC	GAGCAGCGATGCGACCCTCC_PBS13_g55019293_A>G:g55019289_C>T	140	536	421	391	326
CCGTTAGAGCT	GGAGCAGCGATGCGACCCTC_PBS15_g55019293_A>G:g55019289_C>T	149	235	168	218	204
AGTGACGTGAT	GAGCAGCGATGCGACCCTCC_PBS15_g55019293_A>G:g55019289_C>T	96	251	160	161	124
AGTGAGCTGAC	GGAGCAGCGATGCGACCCTC_PBS11_g55019295_G>A	321	962	636	735	620
AGCGGTCGTAA	GAGCAGCGATGCGACCCTCC_PBS11_g55019295_G>A	175	377	251	350	363
CTAAGTTCTGC	AGCGATGCGACCCTCCGGGA_PBS11_g55019295_G>A	359	1012	703	669	726
CGATCTCGACA	ATGCGACCCTCCGGGACGGC_PBS11_g55019295_G>A	387	1306	1106	949	660
GAGACACATGC	GGAGCAGCGATGCGACCCTC_PBS13_g55019295_G>A	150	352	349	341	224
CCACACTATCC	GAGCAGCGATGCGACCCTCC_PBS13_g55019295_G>A	76	231	147	132	99
ATCCTGCCTAC	AGCGATGCGACCCTCCGGGA_PBS13_g55019295_G>A	0	0	0	0	0
TGAAGTCGTGT	ATGCGACCCTCCGGGACGGC_PBS13_g55019295_G>A	74	303	249	243	157
CTCAGATTGCG	GGAGCAGCGATGCGACCCTC_PBS15_g55019295_G>A	140	243	239	331	190
GCTATGTGGTG	GAGCAGCGATGCGACCCTCC_PBS15_g55019295_G>A	108	298	257	184	212
ACACCAACACC	AGCGATGCGACCCTCCGGGA_PBS15_g55019295_G>A	155	323	215	182	137
GGACTATTAGG	ATGCGACCCTCCGGGACGGC_PBS15_g55019295_G>A	68	189	236	175	137
TCTGACATGGC	GGAGCAGCGATGCGACCCTC_PBS11_g55019295_G>A:g55019292_G>C	168	493	416	487	266
TATTAGCCGAG	GAGCAGCGATGCGACCCTCC_PBS11_g55019295_G>A:g55019292_G>C	176	435	223	397	287
CCTACAAGGTC	AGCGATGCGACCCTCCGGGA_PBS11_g55019295_G>A:g55019292_G>C	750	2106	1550	1835	1444
ACACCAGCTGT	GGAGCAGCGATGCGACCCTC_PBS13_g55019295_G>A:g55019292_G>C	109	266	191	235	201
TATTATCCGGC	GAGCAGCGATGCGACCCTCC_PBS13_g55019295_G>A:g55019292_G>C	118	401	312	240	148
CTTGTCGTTAG	AGCGATGCGACCCTCCGGGA_PBS13_g55019295_G>A:g55019292_G>C	216	453	279	392	274
GGCAATAGTTC	GGAGCAGCGATGCGACCCTC_PBS15_g55019295_G>A:g55019292_G>C	78	158	151	139	76
TGATGTGCTCT	GAGCAGCGATGCGACCCTCC_PBS15_g55019295_G>A:g55019292_G>C	97	435	361	303	312
ACGGCAAGATC	AGCGATGCGACCCTCCGGGA_PBS15_g55019295_G>A:g55019292_G>C	158	151	93	212	134
AGCCAGAATGC	GGAGCAGCGATGCGACCCTC_PBS11_g55019295_G>C	13	18	53	38	8
TCATCCACTGC	GAGCAGCGATGCGACCCTCC_PBS11_g55019295_G>C	269	899	522	654	588
CGTGAATGCTC	AGCGATGCGACCCTCCGGGA_PBS11_g55019295_G>C	430	1047	591	841	694
ACTCAGGTGCT	ATGCGACCCTCCGGGACGGC_PBS11_g55019295_G>C	699	1902	1503	1651	1184
CTCCGAACGAA	GGAGCAGCGATGCGACCCTC_PBS13_g55019295_G>C	157	347	175	243	296
CTTGGCAAGAG	GAGCAGCGATGCGACCCTCC_PBS13_g55019295_G>C	112	395	294	458	347
CTTAGTCTAGC	AGCGATGCGACCCTCCGGGA_PBS13_g55019295_G>C	151	355	179	200	223
ATGCAGAGTTG	ATGCGACCCTCCGGGACGGC_PBS13_g55019295_G>C	143	597	276	285	225
GTCATCTATCG	GGAGCAGCGATGCGACCCTC_PBS15_g55019295_G>C	97	226	167	91	87
TGCATCACGAA	GAGCAGCGATGCGACCCTCC_PBS15_g55019295_G>C	133	318	210	228	188
ATGGTTGACGA	AGCGATGCGACCCTCCGGGA_PBS15_g55019295_G>C	179	361	378	235	141
ATTGGCCAGAT	ATGCGACCCTCCGGGACGGC_PBS15_g55019295_G>C	129	341	294	284	252
GAGGAACTGGT	GGAGCAGCGATGCGACCCTC_PBS11_g55019295_G>C:g55019292_G>C	178	593	557	504	434
AAGACCAGGTC	GAGCAGCGATGCGACCCTCC_PBS11_g55019295_G>C:g55019292_G>C	203	622	579	592	392
GCGATACTGTC	AGCGATGCGACCCTCCGGGA_PBS11_g55019295_G>C:g55019292_G>C	524	1730	1267	1400	935
TGCGTTATGGA	GGAGCAGCGATGCGACCCTC_PBS13_g55019295_G>C:g55019292_G>C	112	365	220	344	251
ATCGCCAGGAA	GAGCAGCGATGCGACCCTCC_PBS13_g55019295_G>C:g55019292_G>C	152	364	257	216	236
GTTAACAGCTG	AGCGATGCGACCCTCCGGGA_PBS13_g55019295_G>C:g55019292_G>C	105	247	198	201	100
TAGAAGCGGTA	GGAGCAGCGATGCGACCCTC_PBS15_g55019295_G>C:g55019292_G>C	80	146	88	164	107
TACTCGTGTGT	GAGCAGCGATGCGACCCTCC_PBS15_g55019295_G>C:g55019292_G>C	103	351	221	199	162
GAGACAGTACC	AGCGATGCGACCCTCCGGGA_PBS15_g55019295_G>C:g55019292_G>C	125	424	179	284	231
TGTATCAAGGC	GGAGCAGCGATGCGACCCTC_PBS11_g55019295_G>T	0	0	0	0	0
TTACTCAACGC	GAGCAGCGATGCGACCCTCC_PBS11_g55019295_G>T	144	359	288	287	272
GCTCCGTATAT	AGCGATGCGACCCTCCGGGA_PBS11_g55019295_G>T	407	758	434	687	562
ACGTGCTTATC	ATGCGACCCTCCGGGACGGC_PBS11_g55019295_G>T	354	771	516	658	479
GGTCCTTAGAC	GGAGCAGCGATGCGACCCTC_PBS13_g55019295_G>T	74	327	228	258	164
CCAACCGATAC	GAGCAGCGATGCGACCCTCC_PBS13_g55019295_G>T	157	352	176	382	224
TTGATCGCGAC	AGCGATGCGACCCTCCGGGA_PBS13_g55019295_G>T	174	349	212	328	288
AAGCGGCGTTA	ATGCGACCCTCCGGGACGGC_PBS13_g55019295_G>T	138	500	293	277	159
TGGTCAGTTCA	GGAGCAGCGATGCGACCCTC_PBS15_g55019295_G>T	93	185	140	175	190
ACACTCTGCAT	GAGCAGCGATGCGACCCTCC_PBS15_g55019295_G>T	139	325	163	333	217
TCCAGTGTCCT	AGCGATGCGACCCTCCGGGA_PBS15_g55019295_G>T	92	246	191	172	178
ATACTGCGACC	ATGCGACCCTCCGGGACGGC_PBS15_g55019295_G>T	119	349	158	262	165
GTAGGACAGAT	GGAGCAGCGATGCGACCCTC_PBS11_g55019295_G>T:g55019292_G>C	163	707	463	546	428
TCTGGACGTCA	GAGCAGCGATGCGACCCTCC_PBS11_g55019295_G>T:g55019292_G>C	161	426	238	354	212
TAGGCGTATAC	AGCGATGCGACCCTCCGGGA_PBS11_g55019295_G>T:g55019292_G>C	395	949	645	826	719
GGTGCTAGCTA	GGAGCAGCGATGCGACCCTC_PBS13_g55019295_G>T:g55019292_G>C	151	276	243	288	264
AGGACCAGATC	GAGCAGCGATGCGACCCTCC_PBS13_g55019295_G>T:g55019292_G>C	137	380	224	302	244
CGAGTCCATAC	AGCGATGCGACCCTCCGGGA_PBS13_g55019295_G>T:g55019292_G>C	208	326	291	282	211
GTACTACACGA	GGAGCAGCGATGCGACCCTC_PBS15_g55019295_G>T:g55019292_G>C	67	177	190	136	54
CGATGCACTTG	GAGCAGCGATGCGACCCTCC_PBS15_g55019295_G>T:g55019292_G>C	112	390	407	340	178
ACGTGTGACAG	AGCGATGCGACCCTCCGGGA_PBS15_g55019295_G>T:g55019292_G>C	127	342	241	215	169
CCTCTTCGTAT	GGAGCAGCGATGCGACCCTC_PBS11_g55019296_G>C	231	771	551	646	601
TCATCCACAGG	GAGCAGCGATGCGACCCTCC_PBS11_g55019296_G>C	157	707	587	500	380
ACTGCGAAGAC	AGCGATGCGACCCTCCGGGA_PBS11_g55019296_G>C	493	918	575	836	622
GCTCTACTCAC	ATGCGACCCTCCGGGACGGC_PBS11_g55019296_G>C	538	2000	1454	1408	1110
CCGTAATCGAC	AGAGCGCAGCCAGCAGCGCC_PBS11_g55019296_G>C	167	455	232	271	261
TCGTTGGCAAC	GGAGCAGCGATGCGACCCTC_PBS13_g55019296_G>C	179	336	172	408	308
CGCCATTCACT	GAGCAGCGATGCGACCCTCC_PBS13_g55019296_G>C	142	350	192	270	238
TTGATGAGGTC	AGCGATGCGACCCTCCGGGA_PBS13_g55019296_G>C	175	438	268	314	215
CGCACTACACA	ATGCGACCCTCCGGGACGGC_PBS13_g55019296_G>C	107	172	168	144	79
TTGCGATCATG	AGAGCGCAGCCAGCAGCGCC_PBS13_g55019296_G>C	132	420	244	365	275
GGCAGATACTT	GGAGCAGCGATGCGACCCTC_PBS15_g55019296_G>C	77	199	106	211	138
ATCCACCGTGA	GAGCAGCGATGCGACCCTCC_PBS15_g55019296_G>C	105	259	194	248	221
AACAGCGTCCA	AGCGATGCGACCCTCCGGGA_PBS15_g55019296_G>C	83	201	129	115	166
GCTCTTAGGTC	ATGCGACCCTCCGGGACGGC_PBS15_g55019296_G>C	134	436	425	371	226
ATACTGCGTCT	AGAGCGCAGCCAGCAGCGCC_PBS15_g55019296_G>C	126	165	123	155	92
CAGAGAGAGCA	GGAGCAGCGATGCGACCCTC_PBS11_g55019296_G>C:g55019292_G>C	166	574	393	438	383
CGCCATATTGT	GAGCAGCGATGCGACCCTCC_PBS11_g55019296_G>C:g55019292_G>C	237	387	274	441	347
GGCTTGCAACA	AGCGATGCGACCCTCCGGGA_PBS11_g55019296_G>C:g55019292_G>C	442	1388	932	1294	935
AAGCTTCGTGC	GGAGCAGCGATGCGACCCTC_PBS13_g55019296_G>C:g55019292_G>C	46	140	112	179	124
CGGTACTTCAG	GAGCAGCGATGCGACCCTCC_PBS13_g55019296_G>C:g55019292_G>C	102	381	325	300	234
CGACGTCCTAA	AGCGATGCGACCCTCCGGGA_PBS13_g55019296_G>C:g55019292_G>C	131	393	186	179	132
CCTAAGAACGG	GGAGCAGCGATGCGACCCTC_PBS15_g55019296_G>C:g55019292_G>C	95	258	160	290	189
CATCTCGTTCG	GAGCAGCGATGCGACCCTCC_PBS15_g55019296_G>C:g55019292_G>C	114	365	80	179	185
GTACGTTAGGT	AGCGATGCGACCCTCCGGGA_PBS15_g55019296_G>C:g55019292_G>C	85	257	196	179	117
ATCAGCATGGA	GGAGCAGCGATGCGACCCTC_PBS11_g55019297_C>A	60	234	223	180	119
GCAATCACCAC	GAGCAGCGATGCGACCCTCC_PBS11_g55019297_C>A	224	745	539	425	407
CAACCGAAGCA	AGCGATGCGACCCTCCGGGA_PBS11_g55019297_C>A	290	426	483	368	337
CCTTACGCAGA	ATGCGACCCTCCGGGACGGC_PBS11_g55019297_C>A	66	185	125	176	128
CAATCACGTCT	AGAGCGCAGCCAGCAGCGCC_PBS11_g55019297_C>A	157	464	239	301	190
AGTTCGGAACC	GGAGCAGCGATGCGACCCTC_PBS13_g55019297_C>A	171	346	282	249	228
CAAGCACAAGC	GAGCAGCGATGCGACCCTCC_PBS13_g55019297_C>A	95	308	207	278	199
GTTGCTTGTCC	AGCGATGCGACCCTCCGGGA_PBS13_g55019297_C>A	141	353	305	288	193
CAGCAACCGTT	ATGCGACCCTCCGGGACGGC_PBS13_g55019297_C>A	198	556	393	329	189
ATGAGTTACGC	AGAGCGCAGCCAGCAGCGCC_PBS13_g55019297_C>A	235	375	410	311	282
CTAACGTGTTC	GGAGCAGCGATGCGACCCTC_PBS15_g55019297_C>A	85	237	169	142	86
CTCGGTTGAAG	GAGCAGCGATGCGACCCTCC_PBS15_g55019297_C>A	69	175	126	220	146
TGGTACCTGTT	AGCGATGCGACCCTCCGGGA_PBS15_g55019297_C>A	227	397	308	405	256
TCCACCTCAGT	ATGCGACCCTCCGGGACGGC_PBS15_g55019297_C>A	224	577	377	519	406
GCTGCCATGTA	AGAGCGCAGCCAGCAGCGCC_PBS15_g55019297_C>A	112	254	273	162	239
GTTACTGAACG	GGAGCAGCGATGCGACCCTC_PBS11_g55019297_C>A:g55019301_G>C	190	410	259	378	174
CAGAGTTCACC	GAGCAGCGATGCGACCCTCC_PBS11_g55019297_C>A:g55019301_G>C	195	498	347	389	376
TCTCACATGCA	AGCGATGCGACCCTCCGGGA_PBS11_g55019297_C>A:g55019301_G>C	264	424	310	341	234
GGACGGTATTC	ATGCGACCCTCCGGGACGGC_PBS11_g55019297_C>A:g55019301_G>C	384	1355	1015	1054	1043
AGCGGCAGTTA	AGAGCGCAGCCAGCAGCGCC_PBS11_g55019297_C>A:g55019301_G>C	287	840	653	438	398
ATCTGGCGCAT	GGAGCAGCGATGCGACCCTC_PBS13_g55019297_C>A:g55019301_G>C	108	262	232	246	133
AACACGTGTGT	GAGCAGCGATGCGACCCTCC_PBS13_g55019297_C>A:g55019301_G>C	106	206	132	166	119
TACGTGATGAC	AGCGATGCGACCCTCCGGGA_PBS13_g55019297_C>A:g55019301_G>C	275	452	354	361	326
CCGTTAGTGAC	ATGCGACCCTCCGGGACGGC_PBS13_g55019297_C>A:g55019301_G>C	135	482	353	277	186
GTCGGTACGAA	AGAGCGCAGCCAGCAGCGCC_PBS13_g55019297_C>A:g55019301_G>C	248	720	444	584	612
GATTATAGCGC	GGAGCAGCGATGCGACCCTC_PBS15_g55019297_C>A:g55019301_G>C	70	136	140	199	92
ATCGCTTGAGT	GAGCAGCGATGCGACCCTCC_PBS15_g55019297_C>A:g55019301_G>C	78	195	164	133	64
GCATGTCTCGA	AGCGATGCGACCCTCCGGGA_PBS15_g55019297_C>A:g55019301_G>C	176	256	148	341	275
CGGTCAGTCAT	ATGCGACCCTCCGGGACGGC_PBS15_g55019297_C>A:g55019301_G>C	146	347	294	254	237
AGATCTGCAGA	AGAGCGCAGCCAGCAGCGCC_PBS15_g55019297_C>A:g55019301_G>C	56	184	80	120	112
CCGTTACCTTC	GGAGCAGCGATGCGACCCTC_PBS11_g55019297_C>T	350	1091	1006	919	740
CCACACATGCA	GAGCAGCGATGCGACCCTCC_PBS11_g55019297_C>T	186	344	285	372	350
ATAGCGGTTCC	AGCGATGCGACCCTCCGGGA_PBS11_g55019297_C>T	382	1057	731	777	537
CTAGTTGACGC	ATGCGACCCTCCGGGACGGC_PBS11_g55019297_C>T	340	875	531	733	362
ATCGCTGATCA	AGAGCGCAGCCAGCAGCGCC_PBS11_g55019297_C>T	171	386	242	285	203
CGCTGAATGTC	GGAGCAGCGATGCGACCCTC_PBS13_g55019297_C>T	131	414	252	304	378
TGTTCAGTAGG	GAGCAGCGATGCGACCCTCC_PBS13_g55019297_C>T	119	460	412	429	214
AGGCGCTATTA	AGCGATGCGACCCTCCGGGA_PBS13_g55019297_C>T	51	90	193	98	115
TCATGTCTGCC	ATGCGACCCTCCGGGACGGC_PBS13_g55019297_C>T	149	396	280	429	304
AGCATGACGAC	AGAGCGCAGCCAGCAGCGCC_PBS13_g55019297_C>T	135	333	192	282	206
CAACTCCGAGT	GGAGCAGCGATGCGACCCTC_PBS15_g55019297_C>T	103	225	115	199	135
GAGCTTAGGTC	GAGCAGCGATGCGACCCTCC_PBS15_g55019297_C>T	120	458	248	352	179
GATACCGCGTT	AGCGATGCGACCCTCCGGGA_PBS15_g55019297_C>T	117	235	119	209	184
GTAATTGCAGC	ATGCGACCCTCCGGGACGGC_PBS15_g55019297_C>T	109	229	150	305	277
AGGTTACACGT	AGAGCGCAGCCAGCAGCGCC_PBS15_g55019297_C>T	101	171	159	165	124
TGTCGGTTCTT	GGAGCAGCGATGCGACCCTC_PBS11_g55019297_C>T:g55019301_G>C	381	1313	1013	1104	801
CCTTGGTCCTA	GAGCAGCGATGCGACCCTCC_PBS11_g55019297_C>T:g55019301_G>C	171	472	371	383	338
CTCTTCACAAG	AGCGATGCGACCCTCCGGGA_PBS11_g55019297_C>T:g55019301_G>C	229	428	441	393	200
ACGTTATCCTG	ATGCGACCCTCCGGGACGGC_PBS11_g55019297_C>T:g55019301_G>C	168	303	245	265	232
GATCGCTTACC	AGAGCGCAGCCAGCAGCGCC_PBS11_g55019297_C>T:g55019301_G>C	191	598	442	473	359
CGTAGCACATA	GGAGCAGCGATGCGACCCTC_PBS13_g55019297_C>T:g55019301_G>C	130	247	145	206	202
ACAGGACAGGA	GAGCAGCGATGCGACCCTCC_PBS13_g55019297_C>T:g55019301_G>C	107	243	106	155	120
ATCGTGGAGAC	AGCGATGCGACCCTCCGGGA_PBS13_g55019297_C>T:g55019301_G>C	119	468	297	355	245
AGTGATTGCAG	ATGCGACCCTCCGGGACGGC_PBS13_g55019297_C>T:g55019301_G>C	93	251	274	171	153
TGTTCACTTGG	AGAGCGCAGCCAGCAGCGCC_PBS13_g55019297_C>T:g55019301_G>C	119	368	207	296	253
AGGTAAGTGCC	GGAGCAGCGATGCGACCCTC_PBS15_g55019297_C>T:g55019301_G>C	61	174	136	170	149
GCGCTAACAAT	GAGCAGCGATGCGACCCTCC_PBS15_g55019297_C>T:g55019301_G>C	102	213	152	287	224
TACGAGCGTAT	AGCGATGCGACCCTCCGGGA_PBS15_g55019297_C>T:g55019301_G>C	142	251	261	206	156
TGACAGACAAG	ATGCGACCCTCCGGGACGGC_PBS15_g55019297_C>T:g55019301_G>C	192	558	377	406	297
GTCCTAGGATT	AGAGCGCAGCCAGCAGCGCC_PBS15_g55019297_C>T:g55019301_G>C	37	108	83	112	121
GCTGTAGTCTT	GGAGCAGCGATGCGACCCTC_PBS11_g55019298_C>A	175	656	425	426	372
TGTGTTATCGC	GAGCAGCGATGCGACCCTCC_PBS11_g55019298_C>A	281	734	560	618	520
CAGGACTGGAT	AGCGATGCGACCCTCCGGGA_PBS11_g55019298_C>A	382	1231	1031	1158	987
GTGTTCCACCT	ATGCGACCCTCCGGGACGGC_PBS11_g55019298_C>A	188	665	364	604	485
ATGGTGAGGAA	AGAGCGCAGCCAGCAGCGCC_PBS11_g55019298_C>A	162	539	282	391	322
CAAGACAGCTG	GGAGCAGCGATGCGACCCTC_PBS13_g55019298_C>A	157	511	313	369	356
CCGAGTCGTTA	GAGCAGCGATGCGACCCTCC_PBS13_g55019298_C>A	37	285	89	217	123
AGCCGTGTAAG	AGCGATGCGACCCTCCGGGA_PBS13_g55019298_C>A	195	534	377	345	279
ACAACGCACAC	ATGCGACCCTCCGGGACGGC_PBS13_g55019298_C>A	104	122	67	195	89
GAGAAGACACT	AGAGCGCAGCCAGCAGCGCC_PBS13_g55019298_C>A	182	583	350	546	470
TCAGTGTTCTG	GGAGCAGCGATGCGACCCTC_PBS15_g55019298_C>A	103	193	290	220	180
TCAATCCATGC	GAGCAGCGATGCGACCCTCC_PBS15_g55019298_C>A	88	223	69	247	152
CATAGCTTCCT	AGCGATGCGACCCTCCGGGA_PBS15_g55019298_C>A	140	258	153	148	204
TCCAGACAGTC	ATGCGACCCTCCGGGACGGC_PBS15_g55019298_C>A	155	441	272	367	373
TAGGTACTGCC	AGAGCGCAGCCAGCAGCGCC_PBS15_g55019298_C>A	80	168	220	177	97
GCCACTAAGAT	GGAGCAGCGATGCGACCCTC_PBS11_g55019298_C>A:g55019295_G>C	288	1040	661	984	653
CTCTTACCATG	GAGCAGCGATGCGACCCTCC_PBS11_g55019298_C>A:g55019295_G>C	116	349	108	316	240
TCTTCGCTTCT	AGCGATGCGACCCTCCGGGA_PBS11_g55019298_C>A:g55019295_G>C	258	869	683	722	491
TTGTCTGACAC	ATGCGACCCTCCGGGACGGC_PBS11_g55019298_C>A:g55019295_G>C	767	2171	1597	1764	1361
TAGCGAGTATC	GGAGCAGCGATGCGACCCTC_PBS13_g55019298_C>A:g55019295_G>C	199	368	316	243	233
GTCCGATAACC	GAGCAGCGATGCGACCCTCC_PBS13_g55019298_C>A:g55019295_G>C	118	493	566	359	335
GACCTATCAAG	AGCGATGCGACCCTCCGGGA_PBS13_g55019298_C>A:g55019295_G>C	222	599	314	435	414
GGTCAGTTAGA	ATGCGACCCTCCGGGACGGC_PBS13_g55019298_C>A:g55019295_G>C	111	380	271	255	221
AGAGCCTACAG	GGAGCAGCGATGCGACCCTC_PBS15_g55019298_C>A:g55019295_G>C	65	113	110	138	77
AGCATCGCATC	GAGCAGCGATGCGACCCTCC_PBS15_g55019298_C>A:g55019295_G>C	63	139	84	108	76
CTATCACCAGT	AGCGATGCGACCCTCCGGGA_PBS15_g55019298_C>A:g55019295_G>C	170	266	250	397	289
CCACGGTAACT	ATGCGACCCTCCGGGACGGC_PBS15_g55019298_C>A:g55019295_G>C	131	363	329	282	249
AAGGTGCGTCA	GGAGCAGCGATGCGACCCTC_PBS11_g55019298_C>T	328	996	902	813	620
GACGAATCGAT	GAGCAGCGATGCGACCCTCC_PBS11_g55019298_C>T	409	1156	858	896	675
CCGAATGTTCG	AGCGATGCGACCCTCCGGGA_PBS11_g55019298_C>T	593	1722	1227	1351	875
GCGATTGAGTT	ATGCGACCCTCCGGGACGGC_PBS11_g55019298_C>T	431	1208	785	1066	880
CAGCGATGATA	AGAGCGCAGCCAGCAGCGCC_PBS11_g55019298_C>T	296	471	510	518	567
CTTGAATCGGC	GGAGCAGCGATGCGACCCTC_PBS13_g55019298_C>T	144	384	304	335	211
GCACACATCAC	GAGCAGCGATGCGACCCTCC_PBS13_g55019298_C>T	127	369	182	289	225
GATGTGTTCCT	AGCGATGCGACCCTCCGGGA_PBS13_g55019298_C>T	143	512	458	383	227
CTAACTCCGTC	ATGCGACCCTCCGGGACGGC_PBS13_g55019298_C>T	65	140	105	153	119
GTGCCGAATCT	AGAGCGCAGCCAGCAGCGCC_PBS13_g55019298_C>T	134	537	214	382	286
GGTCGTCATCA	GGAGCAGCGATGCGACCCTC_PBS15_g55019298_C>T	78	278	170	180	175
CGCACTCTTAC	GAGCAGCGATGCGACCCTCC_PBS15_g55019298_C>T	83	142	117	78	89
TTCCTGACATG	AGCGATGCGACCCTCCGGGA_PBS15_g55019298_C>T	172	382	233	371	373
GCTTACACCTC	ATGCGACCCTCCGGGACGGC_PBS15_g55019298_C>T	238	589	471	578	313
ATAAGACGTGG	AGAGCGCAGCCAGCAGCGCC_PBS15_g55019298_C>T	113	324	176	267	184
TTCGCATCGGA	GGAGCAGCGATGCGACCCTC_PBS11_g55019298_C>T:g55019295_G>C	189	675	452	579	387
GGCAAGTGTGA	GAGCAGCGATGCGACCCTCC_PBS11_g55019298_C>T:g55019295_G>C	174	855	727	917	657
CTGTGCTATCC	AGCGATGCGACCCTCCGGGA_PBS11_g55019298_C>T:g55019295_G>C	564	1146	900	1083	791
CTGACGATCCA	ATGCGACCCTCCGGGACGGC_PBS11_g55019298_C>T:g55019295_G>C	539	1844	1403	1482	1075
CCATTGCGCTT	GGAGCAGCGATGCGACCCTC_PBS13_g55019298_C>T:g55019295_G>C	98	237	131	221	200
GCATTGCGATC	GAGCAGCGATGCGACCCTCC_PBS13_g55019298_C>T:g55019295_G>C	110	284	207	230	146
AGTACACTCGA	AGCGATGCGACCCTCCGGGA_PBS13_g55019298_C>T:g55019295_G>C	232	446	407	352	259
GGCTAACACAT	ATGCGACCCTCCGGGACGGC_PBS13_g55019298_C>T:g55019295_G>C	143	352	260	398	240
CTACCTCTTCA	GGAGCAGCGATGCGACCCTC_PBS15_g55019298_C>T:g55019295_G>C	97	310	289	271	171
TCGCATGTGTA	GAGCAGCGATGCGACCCTCC_PBS15_g55019298_C>T:g55019295_G>C	94	245	165	248	192
CAAGTTGTCCG	AGCGATGCGACCCTCCGGGA_PBS15_g55019298_C>T:g55019295_G>C	140	402	319	277	239
AACTCGGTGAC	ATGCGACCCTCCGGGACGGC_PBS15_g55019298_C>T:g55019295_G>C	155	347	261	287	158
GCACTCGCTAA	GGAGCAGCGATGCGACCCTC_PBS11_g55019299_G>A	340	877	568	564	400
ACGTGACATCC	GAGCAGCGATGCGACCCTCC_PBS11_g55019299_G>A	185	461	330	295	387
CGGCCATTGTA	AGCGATGCGACCCTCCGGGA_PBS11_g55019299_G>A	263	630	288	523	512
ATTGTTGGCGA	ATGCGACCCTCCGGGACGGC_PBS11_g55019299_G>A	252	957	704	731	575
TCGATGTCCAT	AGAGCGCAGCCAGCAGCGCC_PBS11_g55019299_G>A	215	687	415	611	548
GGTAGACTCGT	GGAGCAGCGATGCGACCCTC_PBS13_g55019299_G>A	126	449	390	360	337
CTCAGAGCTAC	GAGCAGCGATGCGACCCTCC_PBS13_g55019299_G>A	61	85	87	107	49
TCATCGCTATG	AGCGATGCGACCCTCCGGGA_PBS13_g55019299_G>A	78	193	121	206	128
CTCGTAACCAT	ATGCGACCCTCCGGGACGGC_PBS13_g55019299_G>A	138	271	124	243	156
AGTGTGTCTGG	AGAGCGCAGCCAGCAGCGCC_PBS13_g55019299_G>A	145	464	253	392	320
CACACCGTAAC	GGAGCAGCGATGCGACCCTC_PBS15_g55019299_G>A	92	229	225	188	189
GCTATTCCTTC	GAGCAGCGATGCGACCCTCC_PBS15_g55019299_G>A	129	360	316	235	223
TCCAAGGAGAC	AGCGATGCGACCCTCCGGGA_PBS15_g55019299_G>A	139	296	230	293	226
ATCCATGAACG	ATGCGACCCTCCGGGACGGC_PBS15_g55019299_G>A	188	509	185	436	303
TAGGACTACGT	AGAGCGCAGCCAGCAGCGCC_PBS15_g55019299_G>A	126	204	218	296	169
TTCGTGAGGTA	GGAGCAGCGATGCGACCCTC_PBS11_g55019299_G>A:g55019295_G>C	148	660	504	611	458
GTGACATGCAT	GAGCAGCGATGCGACCCTCC_PBS11_g55019299_G>A:g55019295_G>C	170	731	466	543	340
CGCGGTAGATA	AGCGATGCGACCCTCCGGGA_PBS11_g55019299_G>A:g55019295_G>C	272	521	501	485	419
ATAGGTACGCT	ATGCGACCCTCCGGGACGGC_PBS11_g55019299_G>A:g55019295_G>C	594	1281	1030	1165	780
GCAGCTGTTAC	GGAGCAGCGATGCGACCCTC_PBS13_g55019299_G>A:g55019295_G>C	103	312	159	304	216
GCATACCTAGC	GAGCAGCGATGCGACCCTCC_PBS13_g55019299_G>A:g55019295_G>C	130	311	229	281	204
CCTAGGTTGCA	AGCGATGCGACCCTCCGGGA_PBS13_g55019299_G>A:g55019295_G>C	93	317	237	226	174
TACATCACGAG	ATGCGACCCTCCGGGACGGC_PBS13_g55019299_G>A:g55019295_G>C	399	802	749	790	594
CATCAGGCTAC	GGAGCAGCGATGCGACCCTC_PBS15_g55019299_G>A:g55019295_G>C	61	141	70	85	56
TACCAGCAACC	GAGCAGCGATGCGACCCTCC_PBS15_g55019299_G>A:g55019295_G>C	136	332	254	248	246
GAGATGATGAC	AGCGATGCGACCCTCCGGGA_PBS15_g55019299_G>A:g55019295_G>C	189	611	501	574	380
TGACAGCTACC	ATGCGACCCTCCGGGACGGC_PBS15_g55019299_G>A:g55019295_G>C	121	328	241	256	243
TCCTCACCAAC	GGAGCAGCGATGCGACCCTC_PBS11_g55019299_G>C	244	644	736	618	425
CTTCCTTACTG	GAGCAGCGATGCGACCCTCC_PBS11_g55019299_G>C	143	484	231	350	324
CCTGATACACT	AGCGATGCGACCCTCCGGGA_PBS11_g55019299_G>C	218	392	316	368	265
TTGGTCCGATT	ATGCGACCCTCCGGGACGGC_PBS11_g55019299_G>C	203	687	440	589	405
ACACCGGAAGT	AGAGCGCAGCCAGCAGCGCC_PBS11_g55019299_G>C	195	538	391	408	218
TAGAGCTCGAT	GGAGCAGCGATGCGACCCTC_PBS13_g55019299_G>C	103	206	289	177	108
CTAGCGAGACA	GAGCAGCGATGCGACCCTCC_PBS13_g55019299_G>C	99	148	154	149	155
TGTGTCTCCTT	AGCGATGCGACCCTCCGGGA_PBS13_g55019299_G>C	115	315	280	362	251
CTTATTGGTCG	ATGCGACCCTCCGGGACGGC_PBS13_g55019299_G>C	67	136	117	198	138
TAGTCCTTCCT	AGAGCGCAGCCAGCAGCGCC_PBS13_g55019299_G>C	111	196	183	175	131
TAAGGATCACC	GGAGCAGCGATGCGACCCTC_PBS15_g55019299_G>C	116	280	151	209	233
ACAGAGAGTGG	GAGCAGCGATGCGACCCTCC_PBS15_g55019299_G>C	114	326	238	425	265
CTTACACGCAT	AGCGATGCGACCCTCCGGGA_PBS15_g55019299_G>C	210	295	198	204	128
AGCCAGCAAGA	ATGCGACCCTCCGGGACGGC_PBS15_g55019299_G>C	131	470	248	347	253
GAAGATCCTCC	AGAGCGCAGCCAGCAGCGCC_PBS15_g55019299_G>C	87	198	250	230	176
AGTGCTCTCTC	GGAGCAGCGATGCGACCCTC_PBS11_g55019299_G>C:g55019295_G>C	248	632	435	520	481
AGAGAACGGAA	GAGCAGCGATGCGACCCTCC_PBS11_g55019299_G>C:g55019295_G>C	231	501	454	617	366
GTGTCCTCAAT	AGCGATGCGACCCTCCGGGA_PBS11_g55019299_G>C:g55019295_G>C	285	843	350	710	399
CGATATGATCG	ATGCGACCCTCCGGGACGGC_PBS11_g55019299_G>C:g55019295_G>C	248	543	376	396	371
TGGAACTACGT	GGAGCAGCGATGCGACCCTC_PBS13_g55019299_G>C:g55019295_G>C	118	264	150	257	131
TTCTAGTCACG	GAGCAGCGATGCGACCCTCC_PBS13_g55019299_G>C:g55019295_G>C	137	331	156	216	96
ATATCCGTCGT	AGCGATGCGACCCTCCGGGA_PBS13_g55019299_G>C:g55019295_G>C	167	292	258	206	142
ATTGGACATCG	ATGCGACCCTCCGGGACGGC_PBS13_g55019299_G>C:g55019295_G>C	159	516	319	294	275
AGTGCTAGTCC	GGAGCAGCGATGCGACCCTC_PBS15_g55019299_G>C:g55019295_G>C	49	116	162	93	86
AGTAGTAGACG	GAGCAGCGATGCGACCCTCC_PBS15_g55019299_G>C:g55019295_G>C	135	309	166	247	207
TCTGACCACTA	AGCGATGCGACCCTCCGGGA_PBS15_g55019299_G>C:g55019295_G>C	106	264	93	210	87
TTGGCAATTGG	ATGCGACCCTCCGGGACGGC_PBS15_g55019299_G>C:g55019295_G>C	168	491	459	503	331
CCTCAAGTCTC	GGAGCAGCGATGCGACCCTC_PBS11_g55019299_GG>AA	159	503	381	383	262
CTAGACGTTCT	GAGCAGCGATGCGACCCTCC_PBS11_g55019299_GG>AA	198	548	376	569	466
CAGAATGCGTT	AGCGATGCGACCCTCCGGGA_PBS11_g55019299_GG>AA	375	927	671	764	621
CTTGTGGCACA	ATGCGACCCTCCGGGACGGC_PBS11_g55019299_GG>AA	169	647	466	632	402
AGCACAAGTGC	AGAGCGCAGCCAGCAGCGCC_PBS11_g55019299_GG>AA	198	431	384	478	302
CAGCAGAGACT	GGAGCAGCGATGCGACCCTC_PBS13_g55019299_GG>AA	128	237	178	273	187
TGGTTCTAGGA	GAGCAGCGATGCGACCCTCC_PBS13_g55019299_GG>AA	131	390	337	368	265
CGAGAACTAGC	AGCGATGCGACCCTCCGGGA_PBS13_g55019299_GG>AA	172	308	157	447	254
GGTGTCTTACT	ATGCGACCCTCCGGGACGGC_PBS13_g55019299_GG>AA	93	289	237	198	209
CAGGACTTAGT	AGAGCGCAGCCAGCAGCGCC_PBS13_g55019299_GG>AA	129	451	331	345	247
AATAGTCCACG	GGAGCAGCGATGCGACCCTC_PBS15_g55019299_GG>AA	82	320	155	147	87
GCCTACGTTAT	GAGCAGCGATGCGACCCTCC_PBS15_g55019299_GG>AA	113	280	172	235	184
ATGCGTCATTC	AGCGATGCGACCCTCCGGGA_PBS15_g55019299_GG>AA	101	131	60	92	70
CTCTACGAGTG	ATGCGACCCTCCGGGACGGC_PBS15_g55019299_GG>AA	196	385	262	335	322
CAGGACCTGAA	AGAGCGCAGCCAGCAGCGCC_PBS15_g55019299_GG>AA	132	334	206	175	184
GGACCTAACTC	GGAGCAGCGATGCGACCCTC_PBS11_g55019300_G>A	274	845	740	733	572
CATGGACTCTT	GAGCAGCGATGCGACCCTCC_PBS11_g55019300_G>A	181	481	340	483	344
TCAGGTATCTC	AGCGATGCGACCCTCCGGGA_PBS11_g55019300_G>A	408	845	657	852	638
TAACCTGAGGT	ATGCGACCCTCCGGGACGGC_PBS11_g55019300_G>A	271	850	602	643	374
CCACTGATCAG	AGAGCGCAGCCAGCAGCGCC_PBS11_g55019300_G>A	200	748	482	576	493
CTGTGAAGCTC	GGAGCAGCGATGCGACCCTC_PBS13_g55019300_G>A	163	471	374	343	239
TACTCACGATC	GAGCAGCGATGCGACCCTCC_PBS13_g55019300_G>A	111	262	205	277	185
CTCGTTCCAAC	AGCGATGCGACCCTCCGGGA_PBS13_g55019300_G>A	128	235	251	280	156
CATCTAAGGCC	ATGCGACCCTCCGGGACGGC_PBS13_g55019300_G>A	122	291	286	206	127
TGCGGTCTTAT	AGAGCGCAGCCAGCAGCGCC_PBS13_g55019300_G>A	84	224	59	174	134
CCTACGAAGCT	GGAGCAGCGATGCGACCCTC_PBS15_g55019300_G>A	133	198	161	199	259
GTCTACGCACA	GAGCAGCGATGCGACCCTCC_PBS15_g55019300_G>A	146	156	146	154	150
TGCTTATGCGT	AGCGATGCGACCCTCCGGGA_PBS15_g55019300_G>A	115	245	208	222	177
GTGCGGTGATT	ATGCGACCCTCCGGGACGGC_PBS15_g55019300_G>A	179	631	300	475	292
AGCTTAGTCCT	AGAGCGCAGCCAGCAGCGCC_PBS15_g55019300_G>A	87	156	204	134	123
GTTCTGTGACT	GGAGCAGCGATGCGACCCTC_PBS11_g55019300_G>A:g55019304_A>C	171	739	448	501	343
TGTGACATTGG	GAGCAGCGATGCGACCCTCC_PBS11_g55019300_G>A:g55019304_A>C	193	769	410	599	377
AGGCACACTAT	AGCGATGCGACCCTCCGGGA_PBS11_g55019300_G>A:g55019304_A>C	453	959	752	714	537
CGAGAGTTCTC	ATGCGACCCTCCGGGACGGC_PBS11_g55019300_G>A:g55019304_A>C	281	802	507	586	458
TGAGTTCGAGT	AGAGCGCAGCCAGCAGCGCC_PBS11_g55019300_G>A:g55019304_A>C	154	409	318	301	278
GCCGTGTATAC	GGAGCAGCGATGCGACCCTC_PBS13_g55019300_G>A:g55019304_A>C	111	306	234	311	280
ATCGGTTCGCA	GAGCAGCGATGCGACCCTCC_PBS13_g55019300_G>A:g55019304_A>C	144	407	238	268	251
AGCATTCAGCC	AGCGATGCGACCCTCCGGGA_PBS13_g55019300_G>A:g55019304_A>C	129	242	146	210	186
TCGAGGATCTA	ATGCGACCCTCCGGGACGGC_PBS13_g55019300_G>A:g55019304_A>C	114	351	240	180	201
GAGACTAGACC	AGAGCGCAGCCAGCAGCGCC_PBS13_g55019300_G>A:g55019304_A>C	102	288	167	283	260
GTGTCTGCAAG	GGAGCAGCGATGCGACCCTC_PBS15_g55019300_G>A:g55019304_A>C	36	155	140	97	107
AGAGACTGCAC	GAGCAGCGATGCGACCCTCC_PBS15_g55019300_G>A:g55019304_A>C	78	301	165	265	139
GCTCATGGAGA	AGCGATGCGACCCTCCGGGA_PBS15_g55019300_G>A:g55019304_A>C	168	548	378	407	373
AGTCGCTTACG	ATGCGACCCTCCGGGACGGC_PBS15_g55019300_G>A:g55019304_A>C	252	514	479	502	339
TTCGTCATTGG	AGAGCGCAGCCAGCAGCGCC_PBS15_g55019300_G>A:g55019304_A>C	146	420	265	317	246
TGGTTCTGGTT	GGAGCAGCGATGCGACCCTC_PBS11_g55019301_G>A	117	548	318	487	316
TTCTGGATGAG	GAGCAGCGATGCGACCCTCC_PBS11_g55019301_G>A	191	757	633	527	355
ACTGAAGGACT	AGCGATGCGACCCTCCGGGA_PBS11_g55019301_G>A	355	901	670	759	562
TATCTCATCGG	ATGCGACCCTCCGGGACGGC_PBS11_g55019301_G>A	386	985	671	708	519
TTAGACAGCGT	AGAGCGCAGCCAGCAGCGCC_PBS11_g55019301_G>A	238	582	319	388	316
GCACTTGACGT	GGAGCAGCGATGCGACCCTC_PBS13_g55019301_G>A	146	496	248	438	281
CGTATGTTCCA	GAGCAGCGATGCGACCCTCC_PBS13_g55019301_G>A	84	277	190	174	153
AGTGGCACTGT	AGCGATGCGACCCTCCGGGA_PBS13_g55019301_G>A	151	547	292	343	269
TGTACCGATGT	ATGCGACCCTCCGGGACGGC_PBS13_g55019301_G>A	112	256	244	191	166
ACTGGAGCGTA	AGAGCGCAGCCAGCAGCGCC_PBS13_g55019301_G>A	155	397	247	385	310
TCGTTCTTACG	GGAGCAGCGATGCGACCCTC_PBS15_g55019301_G>A	99	301	118	183	95
CAGTTCCTGCT	GAGCAGCGATGCGACCCTCC_PBS15_g55019301_G>A	138	255	177	298	209
CCTGAGCTATT	AGCGATGCGACCCTCCGGGA_PBS15_g55019301_G>A	130	351	211	251	138
TCGCGATACAC	ATGCGACCCTCCGGGACGGC_PBS15_g55019301_G>A	150	419	306	249	271
TTCTGACATCG	AGAGCGCAGCCAGCAGCGCC_PBS15_g55019301_G>A	68	163	36	147	34
AGTACGCTGTT	GGAGCAGCGATGCGACCCTC_PBS11_g55019301_G>A:g55019298_C>T	145	600	369	343	253
AACGTGCCTGT	GAGCAGCGATGCGACCCTCC_PBS11_g55019301_G>A:g55019298_C>T	183	502	421	536	373
GATTGGTCACG	AGCGATGCGACCCTCCGGGA_PBS11_g55019301_G>A:g55019298_C>T	421	1220	666	990	700
ACAGGCGATCA	ATGCGACCCTCCGGGACGGC_PBS11_g55019301_G>A:g55019298_C>T	247	841	573	564	422
GCGTCGATATA	AGAGCGCAGCCAGCAGCGCC_PBS11_g55019301_G>A:g55019298_C>T	272	542	326	705	445
GTAGGAGCAAG	GGAGCAGCGATGCGACCCTC_PBS13_g55019301_G>A:g55019298_C>T	121	321	296	344	282
GCTCTCAAGCA	GAGCAGCGATGCGACCCTCC_PBS13_g55019301_G>A:g55019298_C>T	316	1031	709	976	765
TGTTCATGCAC	AGCGATGCGACCCTCCGGGA_PBS13_g55019301_G>A:g55019298_C>T	218	587	264	424	250
CAGAGGAAGCA	ATGCGACCCTCCGGGACGGC_PBS13_g55019301_G>A:g55019298_C>T	91	319	214	286	227
ACTGACAGTCC	AGAGCGCAGCCAGCAGCGCC_PBS13_g55019301_G>A:g55019298_C>T	142	321	392	173	196
CTCATCACATG	GGAGCAGCGATGCGACCCTC_PBS15_g55019301_G>A:g55019298_C>T	64	153	198	84	113
TCATACCGGTT	GAGCAGCGATGCGACCCTCC_PBS15_g55019301_G>A:g55019298_C>T	90	136	197	202	90
GTTCCATTGTC	AGCGATGCGACCCTCCGGGA_PBS15_g55019301_G>A:g55019298_C>T	85	187	206	222	247
TTGCTGCAGAC	ATGCGACCCTCCGGGACGGC_PBS15_g55019301_G>A:g55019298_C>T	132	392	228	411	261
CTTCTGAGGAG	AGAGCGCAGCCAGCAGCGCC_PBS15_g55019301_G>A:g55019298_C>T	113	314	214	195	148
AAGACTGCGTG	GGAGCAGCGATGCGACCCTC_PBS11_g55019301_G>C	187	345	262	328	348
GGATGGTGAGT	GAGCAGCGATGCGACCCTCC_PBS11_g55019301_G>C	171	530	272	654	477
CTATACAGCAG	AGCGATGCGACCCTCCGGGA_PBS11_g55019301_G>C	235	374	272	383	303
AGCGAGTCACA	ATGCGACCCTCCGGGACGGC_PBS11_g55019301_G>C	426	680	596	499	369
GGTTAAGCGAC	AGAGCGCAGCCAGCAGCGCC_PBS11_g55019301_G>C	115	309	251	258	193
GATGCAAGACC	GGAGCAGCGATGCGACCCTC_PBS13_g55019301_G>C	158	510	420	403	315
GGCTATAGTGA	GAGCAGCGATGCGACCCTCC_PBS13_g55019301_G>C	93	379	259	298	288
GTTCACCGATT	AGCGATGCGACCCTCCGGGA_PBS13_g55019301_G>C	204	533	355	437	360
TTGTGACTTCG	ATGCGACCCTCCGGGACGGC_PBS13_g55019301_G>C	137	426	208	329	231
TGATGCTCGTT	AGAGCGCAGCCAGCAGCGCC_PBS13_g55019301_G>C	109	391	338	243	196
CTGGACTCAAC	GGAGCAGCGATGCGACCCTC_PBS15_g55019301_G>C	107	225	149	221	167
ACACCATCCAG	GAGCAGCGATGCGACCCTCC_PBS15_g55019301_G>C	157	313	180	319	263
TGCTGTCCATT	AGCGATGCGACCCTCCGGGA_PBS15_g55019301_G>C	101	306	182	244	192
CGCATGGCTAT	ATGCGACCCTCCGGGACGGC_PBS15_g55019301_G>C	129	399	264	285	188
TTGTGCTTAGG	AGAGCGCAGCCAGCAGCGCC_PBS15_g55019301_G>C	101	334	235	227	204
GGTGGATCATA	GGAGCAGCGATGCGACCCTC_PBS11_g55019301_G>C:g55019298_C>T	169	682	483	526	380
AGACCAAGCAC	GAGCAGCGATGCGACCCTCC_PBS11_g55019301_G>C:g55019298_C>T	218	547	307	392	344
TATGCCTGAGG	AGCGATGCGACCCTCCGGGA_PBS11_g55019301_G>C:g55019298_C>T	507	994	670	994	679
ACTGCAGAAGT	ATGCGACCCTCCGGGACGGC_PBS11_g55019301_G>C:g55019298_C>T	175	452	334	442	284
TGGAAGGACCA	AGAGCGCAGCCAGCAGCGCC_PBS11_g55019301_G>C:g55019298_C>T	213	773	490	781	535
GTTAACGTCCG	GGAGCAGCGATGCGACCCTC_PBS13_g55019301_G>C:g55019298_C>T	189	193	194	238	178
GAGTAGTCTGC	GAGCAGCGATGCGACCCTCC_PBS13_g55019301_G>C:g55019298_C>T	73	285	245	195	196
AGTACACCGTC	AGCGATGCGACCCTCCGGGA_PBS13_g55019301_G>C:g55019298_C>T	232	345	197	341	290
TATCGGAGTTG	ATGCGACCCTCCGGGACGGC_PBS13_g55019301_G>C:g55019298_C>T	97	257	145	175	195
TACTCGCATGG	AGAGCGCAGCCAGCAGCGCC_PBS13_g55019301_G>C:g55019298_C>T	124	187	122	163	158
AAGCCTGTCCT	GGAGCAGCGATGCGACCCTC_PBS15_g55019301_G>C:g55019298_C>T	53	122	57	99	64
TTGGATATGGC	GAGCAGCGATGCGACCCTCC_PBS15_g55019301_G>C:g55019298_C>T	91	312	182	247	185
AGGACAAGCTC	AGCGATGCGACCCTCCGGGA_PBS15_g55019301_G>C:g55019298_C>T	154	246	170	240	162
ATCCACGGATC	ATGCGACCCTCCGGGACGGC_PBS15_g55019301_G>C:g55019298_C>T	179	324	205	271	258
TCCTATCACAG	AGAGCGCAGCCAGCAGCGCC_PBS15_g55019301_G>C:g55019298_C>T	70	158	127	148	93
AACGACGAGAG	GGAGCAGCGATGCGACCCTC_PBS11_g55019302_G>A	437	820	586	602	573
CTGTGGCATTG	GAGCAGCGATGCGACCCTCC_PBS11_g55019302_G>A	165	563	480	425	309
ACGATACGCGT	AGCGATGCGACCCTCCGGGA_PBS11_g55019302_G>A	580	822	621	717	561
CCTCCATTGCT	ATGCGACCCTCCGGGACGGC_PBS11_g55019302_G>A	218	733	528	507	490
GGCTTCTGTAA	AGAGCGCAGCCAGCAGCGCC_PBS11_g55019302_G>A	234	933	969	742	651
GCTCTATTACC	GGAGCAGCGATGCGACCCTC_PBS13_g55019302_G>A	231	674	409	537	438
TTATGCTCCGA	GAGCAGCGATGCGACCCTCC_PBS13_g55019302_G>A	148	346	267	329	206
TAATACTGGCG	AGCGATGCGACCCTCCGGGA_PBS13_g55019302_G>A	64	214	211	132	108
ACAGCATCCAC	ATGCGACCCTCCGGGACGGC_PBS13_g55019302_G>A	161	440	170	261	183
CCTTCGCTTAC	AGAGCGCAGCCAGCAGCGCC_PBS13_g55019302_G>A	139	311	136	189	111
CCAGATCAGTC	GGAGCAGCGATGCGACCCTC_PBS15_g55019302_G>A	117	331	186	202	203
GGCCTTATTGT	GAGCAGCGATGCGACCCTCC_PBS15_g55019302_G>A	89	425	310	385	314
CCTACATGGAC	AGCGATGCGACCCTCCGGGA_PBS15_g55019302_G>A	144	338	170	239	163
TCATTACCTCG	ATGCGACCCTCCGGGACGGC_PBS15_g55019302_G>A	109	282	115	138	87
ACAATTGGCGT	AGAGCGCAGCCAGCAGCGCC_PBS15_g55019302_G>A	132	244	213	175	151
GCAGTACAGAC	GGAGCAGCGATGCGACCCTC_PBS11_g55019302_G>A:g55019298_C>T	261	725	535	699	443
CGTCAACATCG	GAGCAGCGATGCGACCCTCC_PBS11_g55019302_G>A:g55019298_C>T	207	471	362	434	333
CGCAGAAGTTG	AGCGATGCGACCCTCCGGGA_PBS11_g55019302_G>A:g55019298_C>T	519	1209	992	939	723
CAGAGCAGTTG	ATGCGACCCTCCGGGACGGC_PBS11_g55019302_G>A:g55019298_C>T	204	773	571	666	512
AGTCACACATG	AGAGCGCAGCCAGCAGCGCC_PBS11_g55019302_G>A:g55019298_C>T	235	548	347	418	390
GATTGTGGCTG	GGAGCAGCGATGCGACCCTC_PBS13_g55019302_G>A:g55019298_C>T	123	507	414	352	292
GGTTCTCTTGG	GAGCAGCGATGCGACCCTCC_PBS13_g55019302_G>A:g55019298_C>T	110	585	379	338	365
CTAAGCGTTCG	AGCGATGCGACCCTCCGGGA_PBS13_g55019302_G>A:g55019298_C>T	131	204	156	204	159
CCTAACTGACG	ATGCGACCCTCCGGGACGGC_PBS13_g55019302_G>A:g55019298_C>T	189	424	426	423	524
TCCTGACTGAT	AGAGCGCAGCCAGCAGCGCC_PBS13_g55019302_G>A:g55019298_C>T	82	480	406	305	222
GTTGCCTAGGT	GGAGCAGCGATGCGACCCTC_PBS15_g55019302_G>A:g55019298_C>T	74	132	116	117	95
GGTAGAGCATG	GAGCAGCGATGCGACCCTCC_PBS15_g55019302_G>A:g55019298_C>T	111	265	174	207	153
CTATGATCGCT	AGCGATGCGACCCTCCGGGA_PBS15_g55019302_G>A:g55019298_C>T	88	191	152	154	119
GAAGACCACCA	ATGCGACCCTCCGGGACGGC_PBS15_g55019302_G>A:g55019298_C>T	198	619	474	444	313
GACGGACATTG	AGAGCGCAGCCAGCAGCGCC_PBS15_g55019302_G>A:g55019298_C>T	89	156	52	168	183
ATAGCTGGTCC	GGAGCAGCGATGCGACCCTC_PBS11_g55019302_G>T	133	402	218	442	289
CTATGGCTCCT	GAGCAGCGATGCGACCCTCC_PBS11_g55019302_G>T	263	989	621	757	393
GGAATCTCGAT	AGCGATGCGACCCTCCGGGA_PBS11_g55019302_G>T	542	1548	1075	1146	1111
CGCTGTTAGAC	ATGCGACCCTCCGGGACGGC_PBS11_g55019302_G>T	219	500	360	468	268
GCTTAACGTCT	AGAGCGCAGCCAGCAGCGCC_PBS11_g55019302_G>T	337	864	715	854	579
AGGACGTCCAA	GGAGCAGCGATGCGACCCTC_PBS13_g55019302_G>T	108	328	314	226	161
ACAGACGGAAG	GAGCAGCGATGCGACCCTCC_PBS13_g55019302_G>T	132	377	192	309	310
CTTCGCCGTTA	AGCGATGCGACCCTCCGGGA_PBS13_g55019302_G>T	179	273	267	318	225
TACCGAGAATC	ATGCGACCCTCCGGGACGGC_PBS13_g55019302_G>T	101	133	120	158	79
GTTGGTAGTGA	AGAGCGCAGCCAGCAGCGCC_PBS13_g55019302_G>T	136	429	494	372	255
CTGCCAGAACT	GGAGCAGCGATGCGACCCTC_PBS15_g55019302_G>T	111	249	239	152	135
TCAGTCCGACA	GAGCAGCGATGCGACCCTCC_PBS15_g55019302_G>T	80	219	118	118	51
GTAAGCAGTGA	AGCGATGCGACCCTCCGGGA_PBS15_g55019302_G>T	152	437	391	409	283
GATCTGGCAGT	ATGCGACCCTCCGGGACGGC_PBS15_g55019302_G>T	121	299	414	241	194
AGCGCTGTTAC	AGAGCGCAGCCAGCAGCGCC_PBS15_g55019302_G>T	57	166	54	90	104
CTGGATTGGAC	GGAGCAGCGATGCGACCCTC_PBS11_g55019302_G>T:g55019298_C>T	235	785	471	601	437
CCGCGCATTAA	GAGCAGCGATGCGACCCTCC_PBS11_g55019302_G>T:g55019298_C>T	173	474	296	457	248
ACAGTGCGAAC	AGCGATGCGACCCTCCGGGA_PBS11_g55019302_G>T:g55019298_C>T	542	1250	762	1048	649
TTACGCAACTC	ATGCGACCCTCCGGGACGGC_PBS11_g55019302_G>T:g55019298_C>T	209	351	270	301	289
CGTGCACCATA	AGAGCGCAGCCAGCAGCGCC_PBS11_g55019302_G>T:g55019298_C>T	229	523	372	482	425
CCTTCGGTACA	GGAGCAGCGATGCGACCCTC_PBS13_g55019302_G>T:g55019298_C>T	149	322	188	350	239
GAGCTGTTCAA	GAGCAGCGATGCGACCCTCC_PBS13_g55019302_G>T:g55019298_C>T	85	277	223	176	154
AAGTGAACGCA	AGCGATGCGACCCTCCGGGA_PBS13_g55019302_G>T:g55019298_C>T	129	249	113	199	151
ACAGCGATCCT	ATGCGACCCTCCGGGACGGC_PBS13_g55019302_G>T:g55019298_C>T	121	319	212	400	303
TGGCCATACAC	AGAGCGCAGCCAGCAGCGCC_PBS13_g55019302_G>T:g55019298_C>T	190	556	333	372	293
CTAACTCCGGA	GGAGCAGCGATGCGACCCTC_PBS15_g55019302_G>T:g55019298_C>T	113	199	146	161	72
GTCTACGAGCA	GAGCAGCGATGCGACCCTCC_PBS15_g55019302_G>T:g55019298_C>T	154	316	357	223	157
GAATTCAGGCA	AGCGATGCGACCCTCCGGGA_PBS15_g55019302_G>T:g55019298_C>T	64	157	116	155	85
TCGGATCTAAG	ATGCGACCCTCCGGGACGGC_PBS15_g55019302_G>T:g55019298_C>T	252	379	358	484	283
TGTCGGAGTTA	AGAGCGCAGCCAGCAGCGCC_PBS15_g55019302_G>T:g55019298_C>T	183	377	322	422	362
GTCGACAATCC	GGAGCAGCGATGCGACCCTC_PBS11_g55019304_A>C	250	842	650	724	658
CAAGAGACCAC	GAGCAGCGATGCGACCCTCC_PBS11_g55019304_A>C	274	724	460	678	422
CAACGTCCATG	AGCGATGCGACCCTCCGGGA_PBS11_g55019304_A>C	387	856	691	743	475
GCAACTTGGAT	ATGCGACCCTCCGGGACGGC_PBS11_g55019304_A>C	315	1114	653	780	656
TGATTGACTCC	AGAGCGCAGCCAGCAGCGCC_PBS11_g55019304_A>C	142	488	497	412	316
TCTGCACGGAA	GGAGCAGCGATGCGACCCTC_PBS13_g55019304_A>C	132	340	243	256	130
CATGCGTAACC	GAGCAGCGATGCGACCCTCC_PBS13_g55019304_A>C	82	225	182	226	189
CATTCTCAACG	AGCGATGCGACCCTCCGGGA_PBS13_g55019304_A>C	171	325	209	304	264
CACTGTTGAGC	ATGCGACCCTCCGGGACGGC_PBS13_g55019304_A>C	124	283	230	245	237
CTATCTATGCG	AGAGCGCAGCCAGCAGCGCC_PBS13_g55019304_A>C	0	0	0	0	0
CTCATCGCCAA	GGAGCAGCGATGCGACCCTC_PBS15_g55019304_A>C	101	298	138	213	188
TCAAGAGTCCA	GAGCAGCGATGCGACCCTCC_PBS15_g55019304_A>C	121	335	165	189	150
TCTCCTGCTAT	AGCGATGCGACCCTCCGGGA_PBS15_g55019304_A>C	100	220	201	163	109
TAGTGCCTTAC	ATGCGACCCTCCGGGACGGC_PBS15_g55019304_A>C	169	220	95	280	214
TCTTACGCCTA	AGAGCGCAGCCAGCAGCGCC_PBS15_g55019304_A>C	78	162	87	115	66
AGATGTCACGA	GGAGCAGCGATGCGACCCTC_PBS11_g55019304_A>C:g55019301_G>C	178	459	322	337	251
ACTGGCGACAA	GAGCAGCGATGCGACCCTCC_PBS11_g55019304_A>C:g55019301_G>C	209	488	302	448	210
GCCACATCTCT	AGCGATGCGACCCTCCGGGA_PBS11_g55019304_A>C:g55019301_G>C	374	1159	946	795	632
TACCTGCACTA	ATGCGACCCTCCGGGACGGC_PBS11_g55019304_A>C:g55019301_G>C	333	731	516	734	618
GACTATGTCCG	AGAGCGCAGCCAGCAGCGCC_PBS11_g55019304_A>C:g55019301_G>C	167	428	396	384	323
GGTTATCTCAC	GGAGCAGCGATGCGACCCTC_PBS13_g55019304_A>C:g55019301_G>C	88	224	177	176	95
GAAGCACCTAT	GAGCAGCGATGCGACCCTCC_PBS13_g55019304_A>C:g55019301_G>C	81	320	253	248	106
CACATCCTCAC	AGCGATGCGACCCTCCGGGA_PBS13_g55019304_A>C:g55019301_G>C	140	339	296	356	217
TCGACTACCAT	ATGCGACCCTCCGGGACGGC_PBS13_g55019304_A>C:g55019301_G>C	152	349	177	253	142
ATCATGCCACC	AGAGCGCAGCCAGCAGCGCC_PBS13_g55019304_A>C:g55019301_G>C	132	397	182	354	223
CACGAAGAGAG	GGAGCAGCGATGCGACCCTC_PBS15_g55019304_A>C:g55019301_G>C	139	282	232	339	233
TCTGGTGTGGA	GAGCAGCGATGCGACCCTCC_PBS15_g55019304_A>C:g55019301_G>C	111	457	225	293	274
GGTATGTCATC	AGCGATGCGACCCTCCGGGA_PBS15_g55019304_A>C:g55019301_G>C	112	189	135	172	176
AGGCTAATCTG	ATGCGACCCTCCGGGACGGC_PBS15_g55019304_A>C:g55019301_G>C	180	409	263	279	251
TGAGAGTCAAG	AGAGCGCAGCCAGCAGCGCC_PBS15_g55019304_A>C:g55019301_G>C	118	260	220	209	191
GGATCCATGTG	GGAGCAGCGATGCGACCCTC_PBS11_g55019305_c.33_41del	118	348	220	245	166
GTGTTAGGTAG	GAGCAGCGATGCGACCCTCC_PBS11_g55019305_c.33_41del	354	1031	784	970	795
GAACTTCAGAC	AGCGATGCGACCCTCCGGGA_PBS11_g55019305_c.33_41del	266	914	474	861	513
ATACTTGGCCG	ATGCGACCCTCCGGGACGGC_PBS11_g55019305_c.33_41del	212	932	554	774	468
AGGCAAGTAGC	AGAGCGCAGCCAGCAGCGCC_PBS11_g55019305_c.33_41del	202	578	319	501	374
TCTCCAGAACG	GGAGCAGCGATGCGACCCTC_PBS13_g55019305_c.33_41del	150	336	266	309	281
TACGTTGACGC	GAGCAGCGATGCGACCCTCC_PBS13_g55019305_c.33_41del	155	442	162	236	134
AGTTATGCGCC	AGCGATGCGACCCTCCGGGA_PBS13_g55019305_c.33_41del	166	300	318	269	231
CTCCAACACTC	ATGCGACCCTCCGGGACGGC_PBS13_g55019305_c.33_41del	156	366	423	349	258
TTGAGTGACCA	AGAGCGCAGCCAGCAGCGCC_PBS13_g55019305_c.33_41del	171	357	240	338	270
ATCTTGAGCCG	GGAGCAGCGATGCGACCCTC_PBS15_g55019305_c.33_41del	97	214	174	164	127
CACATCTTCGG	GAGCAGCGATGCGACCCTCC_PBS15_g55019305_c.33_41del	77	292	65	95	94
CGCACCATATT	AGCGATGCGACCCTCCGGGA_PBS15_g55019305_c.33_41del	83	117	103	89	50
TTGGACAAGCT	ATGCGACCCTCCGGGACGGC_PBS15_g55019305_c.33_41del	188	469	395	460	310
TTGAACCAGGT	AGAGCGCAGCCAGCAGCGCC_PBS15_g55019305_c.33_41del	53	124	77	70	45
TATTCAGGAGC	GGAGCAGCGATGCGACCCTC_PBS11_g55019305_G>A	114	359	266	228	284
ACTCCATGTGA	GAGCAGCGATGCGACCCTCC_PBS11_g55019305_G>A	273	751	489	554	483
ATTGGAACGCT	AGCGATGCGACCCTCCGGGA_PBS11_g55019305_G>A	352	553	487	506	472
TGTCAGGATTG	ATGCGACCCTCCGGGACGGC_PBS11_g55019305_G>A	366	1101	930	863	768
ACGAGTATGGC	AGAGCGCAGCCAGCAGCGCC_PBS11_g55019305_G>A	185	534	444	418	355
ATTCCGGCCAA	GGAGCAGCGATGCGACCCTC_PBS13_g55019305_G>A	165	480	317	229	207
CCAGAATTAGG	GAGCAGCGATGCGACCCTCC_PBS13_g55019305_G>A	116	300	136	366	203
CTGTCGACCAA	AGCGATGCGACCCTCCGGGA_PBS13_g55019305_G>A	145	239	98	234	138
TGTATCGTCTG	ATGCGACCCTCCGGGACGGC_PBS13_g55019305_G>A	107	223	187	203	136
GGTGGTCTCAA	AGAGCGCAGCCAGCAGCGCC_PBS13_g55019305_G>A	120	336	263	360	158
CCGTCGATGTA	GGAGCAGCGATGCGACCCTC_PBS15_g55019305_G>A	125	254	312	149	150
CTGATCGCAAC	GAGCAGCGATGCGACCCTCC_PBS15_g55019305_G>A	96	191	120	192	134
ACGTAGCTGAG	AGCGATGCGACCCTCCGGGA_PBS15_g55019305_G>A	100	132	93	125	129
CGCAGAAGAGA	ATGCGACCCTCCGGGACGGC_PBS15_g55019305_G>A	189	381	348	325	217
TCGCGACTGTA	AGAGCGCAGCCAGCAGCGCC_PBS15_g55019305_G>A	112	122	54	119	80
ACGGAGAGACA	GGAGCAGCGATGCGACCCTC_PBS11_g55019305_G>A:g55019301_G>C	208	430	299	546	336
GTTCGGACGTA	GAGCAGCGATGCGACCCTCC_PBS11_g55019305_G>A:g55019301_G>C	241	613	392	409	359
CGCAGAACAAC	AGCGATGCGACCCTCCGGGA_PBS11_g55019305_G>A:g55019301_G>C	431	615	564	468	296
CCTACTGACTT	ATGCGACCCTCCGGGACGGC_PBS11_g55019305_G>A:g55019301_G>C	358	921	825	897	655
CTGACTTGCTC	AGAGCGCAGCCAGCAGCGCC_PBS11_g55019305_G>A:g55019301_G>C	173	515	412	364	344
GTCTTGTTCCT	GGAGCAGCGATGCGACCCTC_PBS13_g55019305_G>A:g55019301_G>C	32	43	55	39	64
GTGCACCAGAA	GAGCAGCGATGCGACCCTCC_PBS13_g55019305_G>A:g55019301_G>C	104	325	268	249	207
TGTTACACGGA	AGCGATGCGACCCTCCGGGA_PBS13_g55019305_G>A:g55019301_G>C	147	239	241	211	134
GGAGGTACAAT	ATGCGACCCTCCGGGACGGC_PBS13_g55019305_G>A:g55019301_G>C	179	422	293	280	244
TGGAGGATCAG	AGAGCGCAGCCAGCAGCGCC_PBS13_g55019305_G>A:g55019301_G>C	102	388	334	347	313
CATGTCAGCAC	GGAGCAGCGATGCGACCCTC_PBS15_g55019305_G>A:g55019301_G>C	80	304	202	239	167
CCGAACACTTG	GAGCAGCGATGCGACCCTCC_PBS15_g55019305_G>A:g55019301_G>C	164	461	297	294	271
CTTGGTTGCCT	AGCGATGCGACCCTCCGGGA_PBS15_g55019305_G>A:g55019301_G>C	132	273	269	268	206
CTTAACCGGCA	ATGCGACCCTCCGGGACGGC_PBS15_g55019305_G>A:g55019301_G>C	165	238	220	220	134
TGTCTGTGAGG	AGAGCGCAGCCAGCAGCGCC_PBS15_g55019305_G>A:g55019301_G>C	97	248	284	223	213
CGTGGCATAGA	GAGCAGCGATGCGACCCTCC_PBS11_g55019306_C>A	209	671	393	610	510
GAGATGCCAAC	AGCGATGCGACCCTCCGGGA_PBS11_g55019306_C>A	363	904	629	673	655
CTGTAAGCGGA	ATGCGACCCTCCGGGACGGC_PBS11_g55019306_C>A	374	1040	812	579	522
GTGTAACCGTG	AGAGCGCAGCCAGCAGCGCC_PBS11_g55019306_C>A	195	649	289	425	368
ACGCGCAATAG	GAGCAGCGATGCGACCCTCC_PBS13_g55019306_C>A	44	58	29	57	69
GCTTGATTCAC	AGCGATGCGACCCTCCGGGA_PBS13_g55019306_C>A	131	368	206	333	217
CGCTGCATTAC	ATGCGACCCTCCGGGACGGC_PBS13_g55019306_C>A	94	178	286	126	132
ATTCCTCCATC	AGAGCGCAGCCAGCAGCGCC_PBS13_g55019306_C>A	109	271	188	255	213
CAACCACTCTC	GAGCAGCGATGCGACCCTCC_PBS15_g55019306_C>A	149	446	225	443	376
ATTCAGGCTCT	AGCGATGCGACCCTCCGGGA_PBS15_g55019306_C>A	137	220	172	229	164
TGCGTAGGTTA	ATGCGACCCTCCGGGACGGC_PBS15_g55019306_C>A	231	586	264	400	262
ACCGACTAGCA	AGAGCGCAGCCAGCAGCGCC_PBS15_g55019306_C>A	100	204	90	167	122
ACTATGCGTCT	AGCGATGCGACCCTCCGGGA_PBS11_g55019306_C>A:g55019310_C>G	385	627	435	560	397
TCAACCTCACC	ATGCGACCCTCCGGGACGGC_PBS11_g55019306_C>A:g55019310_C>G	307	1146	727	975	992
AGAGGAGATCG	AGAGCGCAGCCAGCAGCGCC_PBS11_g55019306_C>A:g55019310_C>G	203	406	464	442	364
TGTCCATTCCG	AGCGATGCGACCCTCCGGGA_PBS13_g55019306_C>A:g55019310_C>G	185	495	255	341	335
GCTTGCTCTAC	ATGCGACCCTCCGGGACGGC_PBS13_g55019306_C>A:g55019310_C>G	108	175	132	228	163
TCCTTGGCATA	AGAGCGCAGCCAGCAGCGCC_PBS13_g55019306_C>A:g55019310_C>G	76	272	240	204	173
CAAGGTGGAGT	AGCGATGCGACCCTCCGGGA_PBS15_g55019306_C>A:g55019310_C>G	89	371	206	338	327
TAACCTGCAAG	ATGCGACCCTCCGGGACGGC_PBS15_g55019306_C>A:g55019310_C>G	172	476	320	257	185
ACCGACAGAGT	AGAGCGCAGCCAGCAGCGCC_PBS15_g55019306_C>A:g55019310_C>G	109	175	193	131	95
CTCGCAATCAG	GAGCAGCGATGCGACCCTCC_PBS11_g55019306_C>G	220	528	349	393	500
TGTGGACACTA	AGCGATGCGACCCTCCGGGA_PBS11_g55019306_C>G	88	208	156	126	148
TAGCTCCTTAG	ATGCGACCCTCCGGGACGGC_PBS11_g55019306_C>G	445	1091	799	1024	699
CATTAGTCTCG	AGAGCGCAGCCAGCAGCGCC_PBS11_g55019306_C>G	138	271	172	233	150
GTCTTATCTCC	GAGCAGCGATGCGACCCTCC_PBS13_g55019306_C>G	103	215	146	236	143
TAGACGAGATG	AGCGATGCGACCCTCCGGGA_PBS13_g55019306_C>G	249	382	319	384	306
CTAAGTCGTGC	ATGCGACCCTCCGGGACGGC_PBS13_g55019306_C>G	270	555	454	590	578
CAGGTGTAGAC	AGAGCGCAGCCAGCAGCGCC_PBS13_g55019306_C>G	73	243	152	205	92
CTGCCAATCGA	GAGCAGCGATGCGACCCTCC_PBS15_g55019306_C>G	141	437	283	400	339
CGAGAAGGTGA	AGCGATGCGACCCTCCGGGA_PBS15_g55019306_C>G	174	494	300	377	257
TATCGTCTAGC	ATGCGACCCTCCGGGACGGC_PBS15_g55019306_C>G	186	351	422	281	218
TATGGCGCCTA	AGAGCGCAGCCAGCAGCGCC_PBS15_g55019306_C>G	60	117	70	91	63
AACTGAGTAGG	AGCGATGCGACCCTCCGGGA_PBS11_g55019306_C>G:g55019310_C>G	407	770	478	645	504
TAGCAACTGTG	ATGCGACCCTCCGGGACGGC_PBS11_g55019306_C>G:g55019310_C>G	326	935	597	728	446
TTACCTCCACC	AGAGCGCAGCCAGCAGCGCC_PBS11_g55019306_C>G:g55019310_C>G	34	194	59	90	114
ACTGGTCTTGT	AGCGATGCGACCCTCCGGGA_PBS13_g55019306_C>G:g55019310_C>G	164	490	307	390	244
AGAGCGAACTC	ATGCGACCCTCCGGGACGGC_PBS13_g55019306_C>G:g55019310_C>G	132	257	240	225	169
ATAAGAGGCGA	AGAGCGCAGCCAGCAGCGCC_PBS13_g55019306_C>G:g55019310_C>G	152	269	260	257	141
AATGTCCGTGC	AGCGATGCGACCCTCCGGGA_PBS15_g55019306_C>G:g55019310_C>G	82	191	129	115	70
ACAAGCAACCG	ATGCGACCCTCCGGGACGGC_PBS15_g55019306_C>G:g55019310_C>G	202	421	266	379	199
TGTCACAAGCC	AGAGCGCAGCCAGCAGCGCC_PBS15_g55019306_C>G:g55019310_C>G	101	252	175	134	98
ACTAGCGACTC	GAGCAGCGATGCGACCCTCC_PBS11_g55019306_C>T	254	658	396	553	380
GAGAGTTGCTT	AGCGATGCGACCCTCCGGGA_PBS11_g55019306_C>T	385	1371	990	948	720
GGATCTTGCAG	ATGCGACCCTCCGGGACGGC_PBS11_g55019306_C>T	299	1419	1006	1231	865
GTTACACACGC	AGAGCGCAGCCAGCAGCGCC_PBS11_g55019306_C>T	177	395	254	339	283
ATTCTGGTGTC	GAGCAGCGATGCGACCCTCC_PBS13_g55019306_C>T	151	587	220	252	155
CACAGGTCCTA	AGCGATGCGACCCTCCGGGA_PBS13_g55019306_C>T	177	428	446	228	231
TAAGTCGCGAT	ATGCGACCCTCCGGGACGGC_PBS13_g55019306_C>T	144	284	185	171	144
CCGTCAATCAG	AGAGCGCAGCCAGCAGCGCC_PBS13_g55019306_C>T	130	308	244	281	249
AGCGTACGTCA	GAGCAGCGATGCGACCCTCC_PBS15_g55019306_C>T	94	247	107	190	110
TTCTGAGGACA	AGCGATGCGACCCTCCGGGA_PBS15_g55019306_C>T	107	349	273	274	221
GTATGGATGGA	ATGCGACCCTCCGGGACGGC_PBS15_g55019306_C>T	142	465	336	452	322
GACTAAGGACT	AGAGCGCAGCCAGCAGCGCC_PBS15_g55019306_C>T	56	169	180	153	80
ACGCAATGACG	AGCGATGCGACCCTCCGGGA_PBS11_g55019306_C>T:g55019310_C>G	478	565	573	580	306
GAGCTACTCCA	ATGCGACCCTCCGGGACGGC_PBS11_g55019306_C>T:g55019310_C>G	293	956	596	718	539
AGGATCTGGTT	AGAGCGCAGCCAGCAGCGCC_PBS11_g55019306_C>T:g55019310_C>G	127	365	452	316	427
TCTTACAGAGG	AGCGATGCGACCCTCCGGGA_PBS13_g55019306_C>T:g55019310_C>G	116	204	236	279	150
GCTGGCATACT	ATGCGACCCTCCGGGACGGC_PBS13_g55019306_C>T:g55019310_C>G	388	1054	740	841	537
TTACCTGAGCG	AGAGCGCAGCCAGCAGCGCC_PBS13_g55019306_C>T:g55019310_C>G	132	318	177	226	184
TTCTCCTGGTT	AGCGATGCGACCCTCCGGGA_PBS15_g55019306_C>T:g55019310_C>G	109	332	219	258	224
GATTCTATGCC	ATGCGACCCTCCGGGACGGC_PBS15_g55019306_C>T:g55019310_C>G	116	255	274	391	235
ATCTCGTGTGT	AGAGCGCAGCCAGCAGCGCC_PBS15_g55019306_C>T:g55019310_C>G	83	185	220	167	190
TACGGCGAATC	AGCGATGCGACCCTCCGGGA_PBS11_g55019307_G>A	615	988	771	984	734
CGGAACAACAC	ATGCGACCCTCCGGGACGGC_PBS11_g55019307_G>A	447	1137	827	729	633
GCTGTGTTATC	AGAGCGCAGCCAGCAGCGCC_PBS11_g55019307_G>A	162	468	187	469	373
TGGACTCTCTG	AGCGATGCGACCCTCCGGGA_PBS13_g55019307_G>A	252	606	507	730	520
GTGCATTCAAG	ATGCGACCCTCCGGGACGGC_PBS13_g55019307_G>A	146	484	298	416	309
GCAACTTGTTC	AGAGCGCAGCCAGCAGCGCC_PBS13_g55019307_G>A	134	452	425	317	276
TGCTATACGAG	AGCGATGCGACCCTCCGGGA_PBS15_g55019307_G>A	141	329	236	173	196
TTCCAACGCCA	ATGCGACCCTCCGGGACGGC_PBS15_g55019307_G>A	192	560	357	434	259
CCTCGACTAGA	AGAGCGCAGCCAGCAGCGCC_PBS15_g55019307_G>A	88	218	162	155	86
CTCGGTGATGA	AGCGATGCGACCCTCCGGGA_PBS11_g55019307_G>A:g55019304_A>C	298	1006	707	847	555
CCATCTCATGC	ATGCGACCCTCCGGGACGGC_PBS11_g55019307_G>A:g55019304_A>C	328	1261	901	910	735
ATCACGAGAGC	AGAGCGCAGCCAGCAGCGCC_PBS11_g55019307_G>A:g55019304_A>C	169	381	186	299	181
CTTCTTGGTTC	AGCGATGCGACCCTCCGGGA_PBS13_g55019307_G>A:g55019304_A>C	127	388	261	313	223
TGTCGCCGTAA	ATGCGACCCTCCGGGACGGC_PBS13_g55019307_G>A:g55019304_A>C	74	188	146	128	114
TTGAAGTGACG	AGAGCGCAGCCAGCAGCGCC_PBS13_g55019307_G>A:g55019304_A>C	110	265	175	221	220
CATCTGAGTCT	AGCGATGCGACCCTCCGGGA_PBS15_g55019307_G>A:g55019304_A>C	71	218	138	160	116
CTTATGCACAC	ATGCGACCCTCCGGGACGGC_PBS15_g55019307_G>A:g55019304_A>C	103	228	169	175	142
CGAACCTCCTT	AGAGCGCAGCCAGCAGCGCC_PBS15_g55019307_G>A:g55019304_A>C	66	107	109	153	95
CTGTATTGTCG	AGCGATGCGACCCTCCGGGA_PBS11_g55019307_G>C	160	632	431	515	431
CGCCATTCTCA	ATGCGACCCTCCGGGACGGC_PBS11_g55019307_G>C	324	997	675	829	790
CCGTACCTACT	AGAGCGCAGCCAGCAGCGCC_PBS11_g55019307_G>C	144	507	246	389	341
GGCGTCCATTA	AGCGATGCGACCCTCCGGGA_PBS13_g55019307_G>C	281	686	495	543	357
CCGACTATCAG	ATGCGACCCTCCGGGACGGC_PBS13_g55019307_G>C	228	560	347	479	448
GTGAAGATCCT	AGAGCGCAGCCAGCAGCGCC_PBS13_g55019307_G>C	250	664	581	728	567
AGTCTATCCTG	AGCGATGCGACCCTCCGGGA_PBS15_g55019307_G>C	188	366	320	315	202
CCGATAACTCG	ATGCGACCCTCCGGGACGGC_PBS15_g55019307_G>C	172	536	456	350	191
AGACTGGATGC	AGAGCGCAGCCAGCAGCGCC_PBS15_g55019307_G>C	68	199	62	169	278
ACTCTCTGTGC	AGCGATGCGACCCTCCGGGA_PBS11_g55019307_G>T	358	933	717	711	481
GAACGGTTGGT	ATGCGACCCTCCGGGACGGC_PBS11_g55019307_G>T	250	848	513	658	491
TCTCCTAGTCT	AGAGCGCAGCCAGCAGCGCC_PBS11_g55019307_G>T	184	532	360	407	258
TATCCTGGAAG	AGCGATGCGACCCTCCGGGA_PBS13_g55019307_G>T	246	631	394	451	337
TCACGACACCA	ATGCGACCCTCCGGGACGGC_PBS13_g55019307_G>T	82	190	113	134	191
GACGAACCATT	AGAGCGCAGCCAGCAGCGCC_PBS13_g55019307_G>T	160	304	258	288	231
CGTTCCGTATC	AGCGATGCGACCCTCCGGGA_PBS15_g55019307_G>T	107	179	289	166	108
GTACTCTCCTT	ATGCGACCCTCCGGGACGGC_PBS15_g55019307_G>T	150	338	272	379	260
TGATACTAGCG	AGAGCGCAGCCAGCAGCGCC_PBS15_g55019307_G>T	61	220	68	138	198
TGGCTACTAGT	AGCGATGCGACCCTCCGGGA_PBS11_g55019307_G>T:g55019304_A>C	281	711	429	672	480
GCATTCTGATC	ATGCGACCCTCCGGGACGGC_PBS11_g55019307_G>T:g55019304_A>C	413	1628	947	1176	945
AGCGCGAACTT	AGAGCGCAGCCAGCAGCGCC_PBS11_g55019307_G>T:g55019304_A>C	158	446	405	399	359
GCGGTCGAATA	AGCGATGCGACCCTCCGGGA_PBS13_g55019307_G>T:g55019304_A>C	186	685	471	507	422
TAAGATCGTCG	ATGCGACCCTCCGGGACGGC_PBS13_g55019307_G>T:g55019304_A>C	77	211	132	160	82
CGGCCTAGTTA	AGAGCGCAGCCAGCAGCGCC_PBS13_g55019307_G>T:g55019304_A>C	129	453	239	328	228
AGTTGGATCCG	AGCGATGCGACCCTCCGGGA_PBS15_g55019307_G>T:g55019304_A>C	139	231	113	240	206
AGTTACGCCTG	ATGCGACCCTCCGGGACGGC_PBS15_g55019307_G>T:g55019304_A>C	161	303	315	308	174
CCGCTATTGAG	AGAGCGCAGCCAGCAGCGCC_PBS15_g55019307_G>T:g55019304_A>C	54	152	66	117	77
CAATCTCTTGG	AGCGATGCGACCCTCCGGGA_PBS11_g55019308_C>T	373	1360	1032	1163	866
TATGGCTAGCC	ATGCGACCCTCCGGGACGGC_PBS11_g55019308_C>T	329	1157	869	894	610
CACGTGAACGA	AGAGCGCAGCCAGCAGCGCC_PBS11_g55019308_C>T	157	519	452	330	297
CGGTCTTATCC	AGCGATGCGACCCTCCGGGA_PBS13_g55019308_C>T	149	338	199	235	122
CCGCAGTAACT	ATGCGACCCTCCGGGACGGC_PBS13_g55019308_C>T	164	394	329	505	519
GGCAGATAACC	AGAGCGCAGCCAGCAGCGCC_PBS13_g55019308_C>T	118	437	233	290	152
TCGCCAATCCT	AGCGATGCGACCCTCCGGGA_PBS15_g55019308_C>T	89	267	232	196	109
TGTCTGACCAT	ATGCGACCCTCCGGGACGGC_PBS15_g55019308_C>T	147	454	640	337	206
CCGATGCAAGA	AGAGCGCAGCCAGCAGCGCC_PBS15_g55019308_C>T	74	309	172	230	158
TCTCGTCAAGT	AGCGATGCGACCCTCCGGGA_PBS11_g55019308_C>T:g55019304_A>C	332	808	633	604	530
TACGACCTGCA	ATGCGACCCTCCGGGACGGC_PBS11_g55019308_C>T:g55019304_A>C	437	1038	1141	837	752
CGGTCTCTCTA	AGAGCGCAGCCAGCAGCGCC_PBS11_g55019308_C>T:g55019304_A>C	123	334	151	252	91
CGTCCACAGAT	AGCGATGCGACCCTCCGGGA_PBS13_g55019308_C>T:g55019304_A>C	215	426	381	371	302
GAGGTTCTGTG	ATGCGACCCTCCGGGACGGC_PBS13_g55019308_C>T:g55019304_A>C	174	424	448	254	254
CGAAGAGACTC	AGAGCGCAGCCAGCAGCGCC_PBS13_g55019308_C>T:g55019304_A>C	117	277	238	172	141
AGTACAGCAAG	AGCGATGCGACCCTCCGGGA_PBS15_g55019308_C>T:g55019304_A>C	138	229	124	207	172
CCACCATCATC	ATGCGACCCTCCGGGACGGC_PBS15_g55019308_C>T:g55019304_A>C	180	447	306	320	313
CAACCACGGTA	AGAGCGCAGCCAGCAGCGCC_PBS15_g55019308_C>T:g55019304_A>C	59	138	154	142	98
CTATAGTCGTC	AGCGATGCGACCCTCCGGGA_PBS11_g55019310_C>G	115	601	406	486	303
ATCACCGCGAA	ATGCGACCCTCCGGGACGGC_PBS11_g55019310_C>G	126	306	210	228	210
CCTCGAGATTG	AGAGCGCAGCCAGCAGCGCC_PBS11_g55019310_C>G	197	547	393	544	260
CATCAATGCGC	AGCGATGCGACCCTCCGGGA_PBS13_g55019310_C>G	136	367	194	323	192
AAGATCCTCGG	ATGCGACCCTCCGGGACGGC_PBS13_g55019310_C>G	114	290	227	283	142
TTGCTAGTGTC	AGAGCGCAGCCAGCAGCGCC_PBS13_g55019310_C>G	149	408	230	258	283
ACGTCAGTTGC	AGCGATGCGACCCTCCGGGA_PBS15_g55019310_C>G	101	337	190	197	152
TCGATGACTCT	ATGCGACCCTCCGGGACGGC_PBS15_g55019310_C>G	165	774	428	590	488
CACGTGAAGCA	AGAGCGCAGCCAGCAGCGCC_PBS15_g55019310_C>G	129	195	174	156	170
CTTCCAACCTT	AGCGATGCGACCCTCCGGGA_PBS11_g55019310_C>T	299	697	637	583	488
AGTTCTGTGCT	ATGCGACCCTCCGGGACGGC_PBS11_g55019310_C>T	229	533	404	539	456
TACCATCTGTG	AGAGCGCAGCCAGCAGCGCC_PBS11_g55019310_C>T	135	353	316	197	169
GTCCATAGACA	AGCGATGCGACCCTCCGGGA_PBS13_g55019310_C>T	256	570	409	376	333
TTCCACGCAAT	ATGCGACCCTCCGGGACGGC_PBS13_g55019310_C>T	157	204	230	234	132
CTAGCATGCGA	AGAGCGCAGCCAGCAGCGCC_PBS13_g55019310_C>T	93	219	173	212	160
TGCTACTAGAG	AGCGATGCGACCCTCCGGGA_PBS15_g55019310_C>T	75	151	116	187	152
GGTGAGGACAT	ATGCGACCCTCCGGGACGGC_PBS15_g55019310_C>T	296	886	555	826	651
TCTTGACGCGT	AGAGCGCAGCCAGCAGCGCC_PBS15_g55019310_C>T	96	301	204	238	162
CCTTGTCGATT	AGCGATGCGACCCTCCGGGA_PBS11_g55019310_C>T:g55019307_G>C	371	864	625	939	674
TCGTCCTATGA	ATGCGACCCTCCGGGACGGC_PBS11_g55019310_C>T:g55019307_G>C	279	979	908	652	543
AAGATCGCCTT	AGAGCGCAGCCAGCAGCGCC_PBS11_g55019310_C>T:g55019307_G>C	223	411	363	435	264
GTGCAGACACA	AGCGATGCGACCCTCCGGGA_PBS13_g55019310_C>T:g55019307_G>C	290	535	416	542	416
AATGAGAGTGG	ATGCGACCCTCCGGGACGGC_PBS13_g55019310_C>T:g55019307_G>C	130	431	374	363	282
GGCTACATAAG	AGAGCGCAGCCAGCAGCGCC_PBS13_g55019310_C>T:g55019307_G>C	136	383	300	354	341
GTCACCTGACA	AGCGATGCGACCCTCCGGGA_PBS15_g55019310_C>T:g55019307_G>C	130	287	202	309	241
GAGGTACTCTC	ATGCGACCCTCCGGGACGGC_PBS15_g55019310_C>T:g55019307_G>C	88	234	164	254	238
CAATCTCGGAC	AGAGCGCAGCCAGCAGCGCC_PBS15_g55019310_C>T:g55019307_G>C	114	198	116	204	146
GGTGGAAGATA	ATGCGACCCTCCGGGACGGC_PBS11_g55019312_T>C	202	725	457	526	441
CGATAGTGAGC	AGAGCGCAGCCAGCAGCGCC_PBS11_g55019312_T>C	139	355	275	228	270
AGCGTACACTT	ATGCGACCCTCCGGGACGGC_PBS13_g55019312_T>C	139	264	365	155	106
CAGTCATGCTT	AGAGCGCAGCCAGCAGCGCC_PBS13_g55019312_T>C	168	497	392	285	305
AGCGGAGTTAC	ATGCGACCCTCCGGGACGGC_PBS15_g55019312_T>C	233	321	357	346	264
TATCCGCTTGC	AGAGCGCAGCCAGCAGCGCC_PBS15_g55019312_T>C	125	163	124	213	139
ATGGCCTACAG	ATGCGACCCTCCGGGACGGC_PBS11_g55019313_G>A	330	738	597	705	544
AGCGATGTCCA	AGAGCGCAGCCAGCAGCGCC_PBS11_g55019313_G>A	292	976	627	580	528
TTAGAGTGGCT	ATGCGACCCTCCGGGACGGC_PBS13_g55019313_G>A	102	323	190	332	213
CTGGCAAGGTT	AGAGCGCAGCCAGCAGCGCC_PBS13_g55019313_G>A	209	752	486	555	409
GTATTAAGCGC	ATGCGACCCTCCGGGACGGC_PBS15_g55019313_G>A	247	562	389	360	357
TGTAGTAGGTC	AGAGCGCAGCCAGCAGCGCC_PBS15_g55019313_G>A	113	275	128	192	148
CAGACAGGTAC	ATGCGACCCTCCGGGACGGC_PBS11_g55019313_G>A:g55019310_C>G	336	956	532	613	558
ACAGCTATTGG	AGAGCGCAGCCAGCAGCGCC_PBS11_g55019313_G>A:g55019310_C>G	303	700	380	522	475
GTGTGGACTGT	ATGCGACCCTCCGGGACGGC_PBS13_g55019313_G>A:g55019310_C>G	129	573	303	441	312
AGATAGGCCAC	AGAGCGCAGCCAGCAGCGCC_PBS13_g55019313_G>A:g55019310_C>G	210	605	602	600	442
TAGGAGCTTAC	ATGCGACCCTCCGGGACGGC_PBS15_g55019313_G>A:g55019310_C>G	145	301	116	217	125
GGACGTATACT	AGAGCGCAGCCAGCAGCGCC_PBS15_g55019313_G>A:g55019310_C>G	62	141	163	117	94
AGTCACTCCTC	ATGCGACCCTCCGGGACGGC_PBS11_g55019313_G>C	277	685	441	699	555
ACTTAGAGGCA	AGAGCGCAGCCAGCAGCGCC_PBS11_g55019313_G>C	191	529	320	684	362
CTGTTCAACTG	ATGCGACCCTCCGGGACGGC_PBS13_g55019313_G>C	156	292	180	244	111
TGCCAGACATC	AGAGCGCAGCCAGCAGCGCC_PBS13_g55019313_G>C	177	440	256	436	272
TCGCTATAGGA	ATGCGACCCTCCGGGACGGC_PBS15_g55019313_G>C	161	269	341	216	157
ACAGGCTTAAC	AGAGCGCAGCCAGCAGCGCC_PBS15_g55019313_G>C	72	70	73	115	86
TCGTACCAGTT	ATGCGACCCTCCGGGACGGC_PBS11_g55019314_G>A	315	875	591	731	510
ATGCTTCGACA	AGAGCGCAGCCAGCAGCGCC_PBS11_g55019314_G>A	235	487	344	475	343
ACTTGCCGTCT	ATGCGACCCTCCGGGACGGC_PBS13_g55019314_G>A	71	321	151	263	211
TAGCTCAGTCT	AGAGCGCAGCCAGCAGCGCC_PBS13_g55019314_G>A	223	630	367	479	560
GATGATCTCGG	ATGCGACCCTCCGGGACGGC_PBS15_g55019314_G>A	184	630	573	401	415
GTCACGAATGT	AGAGCGCAGCCAGCAGCGCC_PBS15_g55019314_G>A	100	205	65	89	116
GCCACTTCTAC	ATGCGACCCTCCGGGACGGC_PBS11_g55019314_G>A:g55019310_C>G	382	1236	811	938	672
CAATAGGCTCC	AGAGCGCAGCCAGCAGCGCC_PBS11_g55019314_G>A:g55019310_C>G	183	459	303	512	372
GGCTATTAGGT	ATGCGACCCTCCGGGACGGC_PBS13_g55019314_G>A:g55019310_C>G	282	843	640	709	584
GTTATGGTCTC	AGAGCGCAGCCAGCAGCGCC_PBS13_g55019314_G>A:g55019310_C>G	140	369	399	318	328
TGAGATCCTTC	ATGCGACCCTCCGGGACGGC_PBS15_g55019314_G>A:g55019310_C>G	72	199	123	94	76
TAGTCTTGCCA	AGAGCGCAGCCAGCAGCGCC_PBS15_g55019314_G>A:g55019310_C>G	93	184	67	161	127
CGTCACAAGAT	AGAGCGCAGCCAGCAGCGCC_PBS11_g55019315_C>T	181	376	313	341	196
TGGTATTCTGC	AGAGCGCAGCCAGCAGCGCC_PBS13_g55019315_C>T	132	331	328	334	234
TCCGAAGGTGA	AGAGCGCAGCCAGCAGCGCC_PBS15_g55019315_C>T	112	255	215	166	190
CTTCTTCTCGA	CCTCCAGAGCCCGACTCGCC_PBS11_g55019320_C>T	85	283	119	232	221
ACGGTGTAGTC	CCTCCAGAGCCCGACTCGCC_PBS13_g55019320_C>T	91	77	125	154	129
GCTGTATCACT	CCTCCAGAGCCCGACTCGCC_PBS15_g55019320_C>T	123	442	308	233	165
TCAGTTATGCC	CCTCCAGAGCCCGACTCGCC_PBS11_g55019322_G>A	169	499	357	323	228
TAGGAGTCTCA	TCCTCCAGAGCCCGACTCGC_PBS11_g55019322_G>A	799	1761	1067	1571	1187
TCGGTCAGTTG	CCTCCAGAGCCCGACTCGCC_PBS13_g55019322_G>A	112	232	114	203	239
CTGTCACATGT	TCCTCCAGAGCCCGACTCGC_PBS13_g55019322_G>A	737	2486	1739	1941	1478
TGGTTGCCAAC	CCTCCAGAGCCCGACTCGCC_PBS15_g55019322_G>A	141	359	315	166	195
CAATTCCGAGC	TCCTCCAGAGCCCGACTCGC_PBS15_g55019322_G>A	477	1303	887	939	916
TTCCGGTCATC	CCTCCAGAGCCCGACTCGCC_PBS11_g55019322_G>C	125	360	281	259	86
TCTGCAGACCA	TCCTCCAGAGCCCGACTCGC_PBS11_g55019322_G>C	863	3488	2299	2845	2471
GCCTCGTAATT	CCTCCAGAGCCCGACTCGCC_PBS13_g55019322_G>C	102	256	180	253	132
AGGATTCGCGT	TCCTCCAGAGCCCGACTCGC_PBS13_g55019322_G>C	902	2916	2129	2449	1989
TGTGGCAGATT	CCTCCAGAGCCCGACTCGCC_PBS15_g55019322_G>C	100	364	251	314	261
GATCTCGTCAT	TCCTCCAGAGCCCGACTCGC_PBS15_g55019322_G>C	464	942	534	700	493
TCCAGTTCTGG	CCTCCAGAGCCCGACTCGCC_PBS11_g55019323_G>A	133	502	406	409	390
TCGAATTCGTC	TCCTCCAGAGCCCGACTCGC_PBS11_g55019323_G>A	594	2197	1812	1972	1455
TGCACTTCCTT	CCTCCAGAGCCCGACTCGCC_PBS13_g55019323_G>A	70	152	110	98	80
CACTAGGAGTT	TCCTCCAGAGCCCGACTCGC_PBS13_g55019323_G>A	603	2261	1699	1563	1549
GTAGTCGAGGA	CCTCCAGAGCCCGACTCGCC_PBS15_g55019323_G>A	123	315	304	345	232
TTGTGGCGCAT	TCCTCCAGAGCCCGACTCGC_PBS15_g55019323_G>A	455	1315	891	1112	883
GTCTTCGTGTG	CCTCCAGAGCCCGACTCGCC_PBS11_g55019323_G>T	130	519	504	393	279
GTATCCGTTAC	TCCTCCAGAGCCCGACTCGC_PBS11_g55019323_G>T	828	2118	1649	1796	1418
CGTCACTTGCT	CCTCCAGAGCCCGACTCGCC_PBS13_g55019323_G>T	106	183	173	248	145
ATAATCACCGG	TCCTCCAGAGCCCGACTCGC_PBS13_g55019323_G>T	994	2464	2007	2200	1837
CCTATATGAGG	CCTCCAGAGCCCGACTCGCC_PBS15_g55019323_G>T	119	279	80	213	154
CCATAGATGGT	TCCTCCAGAGCCCGACTCGC_PBS15_g55019323_G>T	329	649	533	509	347
AGCAGCAAGTC	CCTCCAGAGCCCGACTCGCC_PBS11_g55019325_T>C	227	627	630	506	391
GCGTTATTCAC	TCCTCCAGAGCCCGACTCGC_PBS11_g55019325_T>C	488	1800	1296	1380	1130
TATGACTCTCG	CCTCCAGAGCCCGACTCGCC_PBS13_g55019325_T>C	105	226	144	174	166
GAACAGTGTCT	TCCTCCAGAGCCCGACTCGC_PBS13_g55019325_T>C	694	3146	2018	2715	2137
AAGAAGAGCCG	CCTCCAGAGCCCGACTCGCC_PBS15_g55019325_T>C	64	177	119	191	111
TCGATGCTTGT	TCCTCCAGAGCCCGACTCGC_PBS15_g55019325_T>C	331	1260	816	1288	1022
TGAAGCTGCAT	CCTCCAGAGCCCGACTCGCC_PBS11_g55019326_G>A	145	309	278	311	248
TTCGTGTTCAG	TCCTCCAGAGCCCGACTCGC_PBS11_g55019326_G>A	466	2375	1629	1828	1539
ACGTACGGTAA	CCTCCAGAGCCCGACTCGCC_PBS13_g55019326_G>A	145	356	238	256	176
AGCAGGTAGGT	TCCTCCAGAGCCCGACTCGC_PBS13_g55019326_G>A	712	2180	1494	1612	1228
CCGTAAGTCCA	CCTCCAGAGCCCGACTCGCC_PBS15_g55019326_G>A	165	341	186	300	217
CCATCGCTTAT	TCCTCCAGAGCCCGACTCGC_PBS15_g55019326_G>A	270	667	432	418	309
ACATATCGTGG	CCTCCAGAGCCCGACTCGCC_PBS11_g55019326_G>A:g55019322_G>C	151	349	311	315	245
TGTGACGCAGA	TCCTCCAGAGCCCGACTCGC_PBS11_g55019326_G>A:g55019322_G>C	835	3002	1694	2398	1942
GGCTGGTGATT	CCTCCAGAGCCCGACTCGCC_PBS13_g55019326_G>A:g55019322_G>C	113	362	250	458	322
ATGACATCCGT	TCCTCCAGAGCCCGACTCGC_PBS13_g55019326_G>A:g55019322_G>C	1021	2881	1827	2147	1603
CAACGGTACTC	CCTCCAGAGCCCGACTCGCC_PBS15_g55019326_G>A:g55019322_G>C	111	315	226	173	128
TGTCACATTGC	TCCTCCAGAGCCCGACTCGC_PBS15_g55019326_G>A:g55019322_G>C	368	932	935	758	671
ACTTAGTGCGC	CCTCCAGAGCCCGACTCGCC_PBS11_g55019327_C>T	163	348	302	306	256
CTGACAGTTCT	TCCTCCAGAGCCCGACTCGC_PBS11_g55019327_C>T	999	4359	2361	3486	2770
CTTACAGCTTG	CCTCCAGAGCCCGACTCGCC_PBS13_g55019327_C>T	75	161	80	161	132
CCTACTGCCAT	TCCTCCAGAGCCCGACTCGC_PBS13_g55019327_C>T	588	1758	1288	1504	1157
ACGCCACATAC	CCTCCAGAGCCCGACTCGCC_PBS15_g55019327_C>T	153	251	204	133	212
CCGTTATCCTT	TCCTCCAGAGCCCGACTCGC_PBS15_g55019327_C>T	277	577	611	467	380
ACATTCGGTAC	CCTCCAGAGCCCGACTCGCC_PBS11_g55019327_C>T:g55019331_C>G	109	360	271	265	238
CAAGCAGACGT	TCCTCCAGAGCCCGACTCGC_PBS11_g55019327_C>T:g55019331_C>G	1130	3742	2626	3040	2631
GCATACACGTC	CCTCCAGAGCCCGACTCGCC_PBS13_g55019327_C>T:g55019331_C>G	166	409	309	278	175
GCTAACAACTG	TCCTCCAGAGCCCGACTCGC_PBS13_g55019327_C>T:g55019331_C>G	778	2134	1509	1726	1541
ACGCTAATGTG	CCTCCAGAGCCCGACTCGCC_PBS15_g55019327_C>T:g55019331_C>G	145	267	194	198	151
TTGAACTGGCT	TCCTCCAGAGCCCGACTCGC_PBS15_g55019327_C>T:g55019331_C>G	237	653	405	543	527
GATAGACCGAC	CCTCCAGAGCCCGACTCGCC_PBS11_g55019328_G>A	176	404	257	302	262
TCATGTGGCTA	TCCTCCAGAGCCCGACTCGC_PBS11_g55019328_G>A	551	2371	1797	1984	1386
CCGAATCCACA	CCTCCAGAGCCCGACTCGCC_PBS13_g55019328_G>A	204	418	257	247	227
TGGTTCCTCAA	TCCTCCAGAGCCCGACTCGC_PBS13_g55019328_G>A	719	2520	2069	2542	1940
CGACTAGCTCA	CCTCCAGAGCCCGACTCGCC_PBS15_g55019328_G>A	67	99	37	84	78
TGAGAGACTCT	TCCTCCAGAGCCCGACTCGC_PBS15_g55019328_G>A	384	1181	938	1105	697
CAGCTTAGAGT	CCTCCAGAGCCCGACTCGCC_PBS11_g55019328_G>A:g55019325_T>C	229	741	511	664	524
ATGTGTCGAGT	TCCTCCAGAGCCCGACTCGC_PBS11_g55019328_G>A:g55019325_T>C	853	2810	1919	2481	1888
ATCGAAGGTCG	CCTCCAGAGCCCGACTCGCC_PBS13_g55019328_G>A:g55019325_T>C	162	338	234	255	184
GTAGACCACAT	TCCTCCAGAGCCCGACTCGC_PBS13_g55019328_G>A:g55019325_T>C	748	2331	1886	2245	2032
GACCTGAACAT	CCTCCAGAGCCCGACTCGCC_PBS15_g55019328_G>A:g55019325_T>C	103	275	233	285	152
TGATATCGTCC	TCCTCCAGAGCCCGACTCGC_PBS15_g55019328_G>A:g55019325_T>C	344	608	476	560	370
GTCACTTCTTC	CCTCCAGAGCCCGACTCGCC_PBS11_g55019328_G>C	168	584	551	578	516
TACGGTGCTAC	TCCTCCAGAGCCCGACTCGC_PBS11_g55019328_G>C	907	3394	2474	2976	1961
TGAAGTCGACA	CCTCCAGAGCCCGACTCGCC_PBS13_g55019328_G>C	178	296	273	202	270
CTGCGTCAATT	TCCTCCAGAGCCCGACTCGC_PBS13_g55019328_G>C	762	2424	1480	2276	1470
ACACTCGCTTC	CCTCCAGAGCCCGACTCGCC_PBS15_g55019328_G>C	81	204	148	143	109
GCGAATCCGAA	TCCTCCAGAGCCCGACTCGC_PBS15_g55019328_G>C	439	1496	1272	1175	1022
GGATGAACTCA	CCTCCAGAGCCCGACTCGCC_PBS11_g55019328_G>T	161	570	355	411	343
GGAACGATTCG	TCCTCCAGAGCCCGACTCGC_PBS11_g55019328_G>T	813	3222	1898	2451	1886
ATGCACCACCA	CCTCCAGAGCCCGACTCGCC_PBS13_g55019328_G>T	162	353	255	347	239
CCGTATCGTGA	TCCTCCAGAGCCCGACTCGC_PBS13_g55019328_G>T	603	1829	1313	1576	1175
CAGACGAGTAC	CCTCCAGAGCCCGACTCGCC_PBS15_g55019328_G>T	108	253	221	213	109
TGTTGAGTGCA	TCCTCCAGAGCCCGACTCGC_PBS15_g55019328_G>T	447	1250	1010	838	714
ACTCACGACAC	CCTCCAGAGCCCGACTCGCC_PBS11_g55019328_G>T:g55019325_T>C	201	504	238	319	233
TGCGACATGAA	TCCTCCAGAGCCCGACTCGC_PBS11_g55019328_G>T:g55019325_T>C	212	743	461	722	542
TTGACACACTC	CCTCCAGAGCCCGACTCGCC_PBS13_g55019328_G>T:g55019325_T>C	115	318	295	278	269
GATGCAGTGAC	TCCTCCAGAGCCCGACTCGC_PBS13_g55019328_G>T:g55019325_T>C	777	3079	2471	2753	2204
GCTCATCCTGT	CCTCCAGAGCCCGACTCGCC_PBS15_g55019328_G>T:g55019325_T>C	92	219	150	201	186
CCATAGATGTG	TCCTCCAGAGCCCGACTCGC_PBS15_g55019328_G>T:g55019325_T>C	366	826	603	719	484
TGCTGCTATTG	CCTCCAGAGCCCGACTCGCC_PBS11_g55019329_C>T	79	333	160	333	165
GTACGTATCCT	TCCTCCAGAGCCCGACTCGC_PBS11_g55019329_C>T	724	2140	1473	1602	1323
TTGGCTGTCTT	CCTCCAGAGCCCGACTCGCC_PBS13_g55019329_C>T	94	226	94	163	181
CAGGACAATTG	TCCTCCAGAGCCCGACTCGC_PBS13_g55019329_C>T	924	2944	2016	2063	1755
GCCTAATTGGC	CCTCCAGAGCCCGACTCGCC_PBS15_g55019329_C>T	106	174	185	199	223
AGACGCTGACA	TCCTCCAGAGCCCGACTCGC_PBS15_g55019329_C>T	370	779	577	595	371
CTGCGATTCTA	CCTCCAGAGCCCGACTCGCC_PBS11_g55019329_C>T:g55019325_T>C	123	350	280	399	293
AGAAGCGTTGG	TCCTCCAGAGCCCGACTCGC_PBS11_g55019329_C>T:g55019325_T>C	664	2067	1430	1826	1264
CATATCGCTCC	CCTCCAGAGCCCGACTCGCC_PBS13_g55019329_C>T:g55019325_T>C	94	227	99	116	175
GTACACCACGT	TCCTCCAGAGCCCGACTCGC_PBS13_g55019329_C>T:g55019325_T>C	713	2169	1633	1978	1326
GAGTAGTCAGG	CCTCCAGAGCCCGACTCGCC_PBS15_g55019329_C>T:g55019325_T>C	128	314	322	317	334
CCTACTACGCA	TCCTCCAGAGCCCGACTCGC_PBS15_g55019329_C>T:g55019325_T>C	395	601	539	539	415
GAGGTTATGGA	CCTCCAGAGCCCGACTCGCC_PBS11_g55019331_C>G	154	732	601	546	400
CATAAGGACGC	TCCTCCAGAGCCCGACTCGC_PBS11_g55019331_C>G	870	2070	2048	1927	1329
GATGAGGATCG	CCTCCAGAGCCCGACTCGCC_PBS13_g55019331_C>G	101	318	168	251	171
TATAGGACGCT	TCCTCCAGAGCCCGACTCGC_PBS13_g55019331_C>G	284	657	403	540	337
TGGTTGTTCTG	CCTCCAGAGCCCGACTCGCC_PBS15_g55019331_C>G	120	418	306	270	269
TCGCAACGCTA	TCCTCCAGAGCCCGACTCGC_PBS15_g55019331_C>G	547	598	584	583	400
GACAGGTTCAA	CCTCCAGAGCCCGACTCGCC_PBS11_g55019331_C>T	117	561	421	415	365
TGTTCTGGTGT	TCCTCCAGAGCCCGACTCGC_PBS11_g55019331_C>T	1	11	8	31	19
CCAGCACCATA	CCTCCAGAGCCCGACTCGCC_PBS13_g55019331_C>T	151	225	264	270	338
CCATAGACCAC	TCCTCCAGAGCCCGACTCGC_PBS13_g55019331_C>T	871	2473	1696	2078	1573
TCTCGTTAGTG	CCTCCAGAGCCCGACTCGCC_PBS15_g55019331_C>T	116	198	118	243	106
AGTATGAGCTC	TCCTCCAGAGCCCGACTCGC_PBS15_g55019331_C>T	283	505	382	426	391
GGTGGAACCTA	CCTCCAGAGCCCGACTCGCC_PBS11_g55019331_C>T:g55019328_G>C	164	520	365	527	482
ACCTCACCGTT	TCCTCCAGAGCCCGACTCGC_PBS11_g55019331_C>T:g55019328_G>C	723	2636	2038	2107	1582
TGTTACCTCCG	CCTCCAGAGCCCGACTCGCC_PBS13_g55019331_C>T:g55019328_G>C	119	359	250	344	201
TGGACACCTTG	TCCTCCAGAGCCCGACTCGC_PBS13_g55019331_C>T:g55019328_G>C	705	2860	2258	2523	1941
AGTCGTAACGA	CCTCCAGAGCCCGACTCGCC_PBS15_g55019331_C>T:g55019328_G>C	48	180	96	72	84
AGCAGACAGGA	TCCTCCAGAGCCCGACTCGC_PBS15_g55019331_C>T:g55019328_G>C	569	1582	1199	1302	1195
GACAGTCCTAA	GCTGCTGGCTGCGCTCTGCC_PBS11_g55019333_G>C	363	1036	822	804	599
GCACCTTATGT	CCTCCAGAGCCCGACTCGCC_PBS11_g55019333_G>C	195	601	303	538	313
GAGCCAACTCT	TCCTCCAGAGCCCGACTCGC_PBS11_g55019333_G>C	646	2388	1749	2037	1485
TACCTTGGTGT	GCTGCTGGCTGCGCTCTGCC_PBS13_g55019333_G>C	49	205	114	125	155
CCAGTTCTCTT	CCTCCAGAGCCCGACTCGCC_PBS13_g55019333_G>C	89	148	173	181	139
TAGCACATCTC	TCCTCCAGAGCCCGACTCGC_PBS13_g55019333_G>C	841	2419	1620	2130	1531
GCTGAATGCTA	GCTGCTGGCTGCGCTCTGCC_PBS15_g55019333_G>C	171	485	243	366	252
CTATGGCTGAC	CCTCCAGAGCCCGACTCGCC_PBS15_g55019333_G>C	129	418	289	304	267
CACCGAATTCT	TCCTCCAGAGCCCGACTCGC_PBS15_g55019333_G>C	303	961	719	702	651
CGACCTATATC	GCTGCTGGCTGCGCTCTGCC_PBS11_g55019333_G>C:g55019337_G>C	169	433	376	373	334
AGTCAACTGGA	CCTCCAGAGCCCGACTCGCC_PBS11_g55019333_G>C:g55019337_G>C	206	660	296	566	516
GCGCCAATCAT	TCCTCCAGAGCCCGACTCGC_PBS11_g55019333_G>C:g55019337_G>C	709	2409	1969	2338	1750
CTTAGAGGTTG	GCTGCTGGCTGCGCTCTGCC_PBS13_g55019333_G>C:g55019337_G>C	119	241	250	166	72
GCCGGTACTTA	CCTCCAGAGCCCGACTCGCC_PBS13_g55019333_G>C:g55019337_G>C	273	1030	614	862	714
GCTACACCTAG	TCCTCCAGAGCCCGACTCGC_PBS13_g55019333_G>C:g55019337_G>C	626	1811	1424	1680	1158
GTGAGTCCAAT	GCTGCTGGCTGCGCTCTGCC_PBS15_g55019333_G>C:g55019337_G>C	135	213	182	202	147
GTGCGACTACT	CCTCCAGAGCCCGACTCGCC_PBS15_g55019333_G>C:g55019337_G>C	148	392	279	348	275
TTGCACTCCTT	TCCTCCAGAGCCCGACTCGC_PBS15_g55019333_G>C:g55019337_G>C	278	797	533	576	428
TCATATGCGCT	GCTGCTGGCTGCGCTCTGCC_PBS11_g55019334_C>T	310	759	385	465	361
CGTACGCGTTA	CCTCCAGAGCCCGACTCGCC_PBS11_g55019334_C>T	156	268	269	263	274
TGCTCTATGTG	TCCTCCAGAGCCCGACTCGC_PBS11_g55019334_C>T	458	1642	1042	1575	1177
AGACGCGTAAC	GCTGCTGGCTGCGCTCTGCC_PBS13_g55019334_C>T	137	220	170	106	59
CGGAACCGTAA	CCTCCAGAGCCCGACTCGCC_PBS13_g55019334_C>T	112	218	72	170	109
CAACACTCTCC	TCCTCCAGAGCCCGACTCGC_PBS13_g55019334_C>T	860	2519	1981	2380	1415
AAGCGGTTCAC	GCTGCTGGCTGCGCTCTGCC_PBS15_g55019334_C>T	79	185	92	172	116
GTTCGCTCATC	CCTCCAGAGCCCGACTCGCC_PBS15_g55019334_C>T	95	162	191	195	153
TTGATACACGG	TCCTCCAGAGCCCGACTCGC_PBS15_g55019334_C>T	359	729	462	820	563
TTGCCTTCGAT	CCTCCAGAGCCCGACTCGCC_PBS11_g55019334_C>T:g55019331_C>G	189	605	299	350	370
TAGCCACCACA	TCCTCCAGAGCCCGACTCGC_PBS11_g55019334_C>T:g55019331_C>G	692	2105	1588	1837	1486
GCACGCAAGAA	CCTCCAGAGCCCGACTCGCC_PBS13_g55019334_C>T:g55019331_C>G	189	334	207	342	237
CCGTAGTACCA	TCCTCCAGAGCCCGACTCGC_PBS13_g55019334_C>T:g55019331_C>G	702	1997	1524	1728	1316
GTAGGACTACT	CCTCCAGAGCCCGACTCGCC_PBS15_g55019334_C>T:g55019331_C>G	111	252	187	186	95
ATGCTAACCGC	TCCTCCAGAGCCCGACTCGC_PBS15_g55019334_C>T:g55019331_C>G	427	1064	705	699	603
GTTCATGGTGG	GCTGCTGGCTGCGCTCTGCC_PBS11_g55019335_C>T	244	860	699	735	675
GAGTATCCTGA	CCTCCAGAGCCCGACTCGCC_PBS11_g55019335_C>T	129	487	206	369	219
CCTTACAGCCT	TCCTCCAGAGCCCGACTCGC_PBS11_g55019335_C>T	875	2749	1848	2206	1579
TTCAGCTCAGT	GCTGCTGGCTGCGCTCTGCC_PBS13_g55019335_C>T	100	342	301	331	336
TTCTCGTAGGT	CCTCCAGAGCCCGACTCGCC_PBS13_g55019335_C>T	151	453	238	308	288
TTCCGTGACTT	TCCTCCAGAGCCCGACTCGC_PBS13_g55019335_C>T	711	2302	1613	1913	1517
ACAAGCGCTGA	GCTGCTGGCTGCGCTCTGCC_PBS15_g55019335_C>T	104	266	154	185	189
ATAAGACGCGC	CCTCCAGAGCCCGACTCGCC_PBS15_g55019335_C>T	70	144	124	129	88
TTGGTTAGCAC	TCCTCCAGAGCCCGACTCGC_PBS15_g55019335_C>T	311	884	553	728	457
TATCGAGGTGT	CCTCCAGAGCCCGACTCGCC_PBS11_g55019335_C>T:g55019331_C>G	171	413	130	453	336
TACGTTACGAG	TCCTCCAGAGCCCGACTCGC_PBS11_g55019335_C>T:g55019331_C>G	901	2827	1880	2707	2056
TGCCTTATCCT	CCTCCAGAGCCCGACTCGCC_PBS13_g55019335_C>T:g55019331_C>G	111	224	138	244	157
GCATCACATAG	TCCTCCAGAGCCCGACTCGC_PBS13_g55019335_C>T:g55019331_C>G	770	2239	1451	1662	1348
TAATCCGTCAC	CCTCCAGAGCCCGACTCGCC_PBS15_g55019335_C>T:g55019331_C>G	146	306	179	179	147
GCACATATTCC	TCCTCCAGAGCCCGACTCGC_PBS15_g55019335_C>T:g55019331_C>G	394	895	826	638	477
CCGCTAGTTGA	GCTGCTGGCTGCGCTCTGCC_PBS11_g55019336_c.60_65dup	288	823	546	820	560
CACCTGAGTCA	CCTCCAGAGCCCGACTCGCC_PBS11_g55019336_c.60_65dup	175	498	204	394	311
CCTCCAGTTCA	TCCTCCAGAGCCCGACTCGC_PBS11_g55019336_c.60_65dup	762	3055	1984	2695	1938
ACTACCGGCTT	GCTGCTGGCTGCGCTCTGCC_PBS13_g55019336_c.60_65dup	90	135	151	222	180
CGACTGTCTAG	CCTCCAGAGCCCGACTCGCC_PBS13_g55019336_c.60_65dup	112	230	168	214	158
GTATGCTATCC	TCCTCCAGAGCCCGACTCGC_PBS13_g55019336_c.60_65dup	751	2264	1234	1618	1415
CCTTCCTATGG	GCTGCTGGCTGCGCTCTGCC_PBS15_g55019336_c.60_65dup	58	99	82	82	152
CCTTGGTAGCA	CCTCCAGAGCCCGACTCGCC_PBS15_g55019336_c.60_65dup	136	335	254	218	174
TACGTATCGTC	TCCTCCAGAGCCCGACTCGC_PBS15_g55019336_c.60_65dup	352	373	260	367	286
CGTGGACTCAT	GCTGCTGGCTGCGCTCTGCC_PBS11_g55019336_C>A	164	400	326	425	381
TAGGTTAGCTC	CCTCCAGAGCCCGACTCGCC_PBS11_g55019336_C>A	119	285	268	302	234
CTACGTAGGAT	TCCTCCAGAGCCCGACTCGC_PBS11_g55019336_C>A	705	2066	1607	1641	1370
CTTCTACCTCC	GCTGCTGGCTGCGCTCTGCC_PBS13_g55019336_C>A	76	166	265	126	115
TACGACATCTC	CCTCCAGAGCCCGACTCGCC_PBS13_g55019336_C>A	111	136	116	151	112
CGTACCAACGT	TCCTCCAGAGCCCGACTCGC_PBS13_g55019336_C>A	697	2065	1396	1639	1248
CTGAGTGTACA	GCTGCTGGCTGCGCTCTGCC_PBS15_g55019336_C>A	72	185	191	230	140
TGCTTGTTCCT	CCTCCAGAGCCCGACTCGCC_PBS15_g55019336_C>A	134	302	142	209	210
TTAACCACCGT	TCCTCCAGAGCCCGACTCGC_PBS15_g55019336_C>A	61	206	69	166	134
GAGCATGTATG	GCTGCTGGCTGCGCTCTGCC_PBS11_g55019336_C>A:g55019340_G>C	177	491	479	389	365
CTTACGTCACC	TCCTCCAGAGCCCGACTCGC_PBS11_g55019336_C>A:g55019340_G>C	925	3286	2486	2399	1891
TACTTGGTCAC	GCTGCTGGCTGCGCTCTGCC_PBS13_g55019336_C>A:g55019340_G>C	114	328	374	270	156
CTCTTCGGAGT	TCCTCCAGAGCCCGACTCGC_PBS13_g55019336_C>A:g55019340_G>C	1109	4507	2669	3269	2731
CGCAACGTATC	GCTGCTGGCTGCGCTCTGCC_PBS15_g55019336_C>A:g55019340_G>C	70	94	192	57	62
TATCGTCCACC	TCCTCCAGAGCCCGACTCGC_PBS15_g55019336_C>A:g55019340_G>C	509	1147	981	1058	748
CCATCTCACTT	GCTGCTGGCTGCGCTCTGCC_PBS11_g55019336_C>G	185	497	332	415	308
CGATTCACTAG	CCTCCAGAGCCCGACTCGCC_PBS11_g55019336_C>G	105	379	239	150	116
GGCTAATAGTG	TCCTCCAGAGCCCGACTCGC_PBS11_g55019336_C>G	621	2455	2022	2229	1591
ATAGTGCGTCC	GCTGCTGGCTGCGCTCTGCC_PBS13_g55019336_C>G	114	195	166	183	175
TGCCAACTCTT	CCTCCAGAGCCCGACTCGCC_PBS13_g55019336_C>G	157	387	244	264	185
ACTGTCTGCAA	TCCTCCAGAGCCCGACTCGC_PBS13_g55019336_C>G	859	2226	1604	2008	1461
CATCCGTCCTA	GCTGCTGGCTGCGCTCTGCC_PBS15_g55019336_C>G	36	55	65	98	86
GTAATGGCTCC	CCTCCAGAGCCCGACTCGCC_PBS15_g55019336_C>G	86	207	248	184	164
GTCAGAAGCGA	TCCTCCAGAGCCCGACTCGC_PBS15_g55019336_C>G	372	873	665	792	657
CTCGGAGTTGA	GCTGCTGGCTGCGCTCTGCC_PBS11_g55019336_C>G:g55019340_G>C	169	639	501	464	452
TATTGTCCACG	TCCTCCAGAGCCCGACTCGC_PBS11_g55019336_C>G:g55019340_G>C	946	3018	1928	2548	1714
TGACCGTCCAA	GCTGCTGGCTGCGCTCTGCC_PBS13_g55019336_C>G:g55019340_G>C	90	287	266	257	202
ACATCTAGGCA	TCCTCCAGAGCCCGACTCGC_PBS13_g55019336_C>G:g55019340_G>C	1034	2851	2232	2506	1716
AGGTATGGAAG	GCTGCTGGCTGCGCTCTGCC_PBS15_g55019336_C>G:g55019340_G>C	90	252	281	200	185
TCCGATGTACG	TCCTCCAGAGCCCGACTCGC_PBS15_g55019336_C>G:g55019340_G>C	551	1061	830	637	632
TACGATCACTC	GCTGCTGGCTGCGCTCTGCC_PBS11_g55019336_C>T	223	422	256	285	199
GATGAAGTGCC	CCTCCAGAGCCCGACTCGCC_PBS11_g55019336_C>T	179	704	601	709	468
CTGGATGACAT	TCCTCCAGAGCCCGACTCGC_PBS11_g55019336_C>T	995	4562	2790	3688	2902
AGGTCAGAACC	GCTGCTGGCTGCGCTCTGCC_PBS13_g55019336_C>T	102	211	83	107	115
CTCTCTTCCAC	CCTCCAGAGCCCGACTCGCC_PBS13_g55019336_C>T	131	412	300	245	212
GAGTTGAGGCA	TCCTCCAGAGCCCGACTCGC_PBS13_g55019336_C>T	873	3600	2476	3005	2344
AATACTCCAGG	GCTGCTGGCTGCGCTCTGCC_PBS15_g55019336_C>T	65	99	101	102	83
GACGCAGATAC	CCTCCAGAGCCCGACTCGCC_PBS15_g55019336_C>T	101	168	167	182	90
CGTTGTTAAGG	TCCTCCAGAGCCCGACTCGC_PBS15_g55019336_C>T	294	733	548	578	468
TCAGTCGAACC	GCTGCTGGCTGCGCTCTGCC_PBS11_g55019336_C>T:g55019340_G>C	161	491	342	442	316
TTCTAATCGCG	TCCTCCAGAGCCCGACTCGC_PBS11_g55019336_C>T:g55019340_G>C	846	2581	1708	1777	1385
CTAGTCTAGTC	GCTGCTGGCTGCGCTCTGCC_PBS13_g55019336_C>T:g55019340_G>C	75	183	155	192	157
ATGGTCAGTTC	TCCTCCAGAGCCCGACTCGC_PBS13_g55019336_C>T:g55019340_G>C	1265	2968	2088	2801	2306
TGCACCTTCTT	GCTGCTGGCTGCGCTCTGCC_PBS15_g55019336_C>T:g55019340_G>C	95	220	148	205	127
GTTCCGCATAG	TCCTCCAGAGCCCGACTCGC_PBS15_g55019336_C>T:g55019340_G>C	556	1147	898	1124	952
CCAGTGATCTT	GCTGCTGGCTGCGCTCTGCC_PBS11_g55019337_G>A	177	519	403	372	446
ACAACGCGTTC	CCTCCAGAGCCCGACTCGCC_PBS11_g55019337_G>A	206	493	290	297	288
TCGATAGGAGG	TCCTCCAGAGCCCGACTCGC_PBS11_g55019337_G>A	451	1745	1126	1308	940
ACACTGGAACG	GCTGCTGGCTGCGCTCTGCC_PBS13_g55019337_G>A	139	303	201	221	233
TAGTATCTGCC	CCTCCAGAGCCCGACTCGCC_PBS13_g55019337_G>A	99	265	301	241	123
GGTATGAAGCC	TCCTCCAGAGCCCGACTCGC_PBS13_g55019337_G>A	830	3435	2595	2843	1851
TCTAGCCTATG	GCTGCTGGCTGCGCTCTGCC_PBS15_g55019337_G>A	75	112	46	91	76
CGAACGTCAGA	CCTCCAGAGCCCGACTCGCC_PBS15_g55019337_G>A	117	298	235	234	192
CTCTGAAGTGC	TCCTCCAGAGCCCGACTCGC_PBS15_g55019337_G>A	327	952	814	682	535
TGCTGCTTAGT	GCTGCTGGCTGCGCTCTGCC_PBS11_g55019337_G>A:g55019334_C>T	218	795	437	629	465
TTATGTCGACC	CCTCCAGAGCCCGACTCGCC_PBS11_g55019337_G>A:g55019334_C>T	372	779	508	782	673
ATAGTCGCGGT	TCCTCCAGAGCCCGACTCGC_PBS11_g55019337_G>A:g55019334_C>T	354	2351	1646	1734	1193
GATCATCCACT	GCTGCTGGCTGCGCTCTGCC_PBS13_g55019337_G>A:g55019334_C>T	141	421	326	278	287
CGTGAGTCTAC	CCTCCAGAGCCCGACTCGCC_PBS13_g55019337_G>A:g55019334_C>T	178	291	199	287	255
CATGGCACGTA	TCCTCCAGAGCCCGACTCGC_PBS13_g55019337_G>A:g55019334_C>T	823	2810	1735	2433	2171
TTCCTACACTC	GCTGCTGGCTGCGCTCTGCC_PBS15_g55019337_G>A:g55019334_C>T	78	314	94	136	155
TCAGCGTGAGA	CCTCCAGAGCCCGACTCGCC_PBS15_g55019337_G>A:g55019334_C>T	97	256	102	254	173
AACCGGAGTCA	TCCTCCAGAGCCCGACTCGC_PBS15_g55019337_G>A:g55019334_C>T	432	774	569	659	445
TCCAAGCCGTA	GCTGCTGGCTGCGCTCTGCC_PBS11_g55019337_G>C	246	628	371	495	456
ATCCTCCGACT	CCTCCAGAGCCCGACTCGCC_PBS11_g55019337_G>C	205	759	648	487	355
CGTAGATCATG	TCCTCCAGAGCCCGACTCGC_PBS11_g55019337_G>C	705	2011	1616	1719	1149
ACCTCAACTCC	GCTGCTGGCTGCGCTCTGCC_PBS13_g55019337_G>C	46	140	120	79	44
AAGAGGCTAGC	CCTCCAGAGCCCGACTCGCC_PBS13_g55019337_G>C	192	411	294	291	255
ACACGTCCAAC	TCCTCCAGAGCCCGACTCGC_PBS13_g55019337_G>C	581	1290	1068	1186	896
ACTCTGCCTCA	GCTGCTGGCTGCGCTCTGCC_PBS15_g55019337_G>C	94	202	137	129	131
TTGCTTCACCT	CCTCCAGAGCCCGACTCGCC_PBS15_g55019337_G>C	76	274	164	225	190
GAGAATTGACG	TCCTCCAGAGCCCGACTCGC_PBS15_g55019337_G>C	374	843	562	708	551
GACTGTGACAG	GCTGCTGGCTGCGCTCTGCC_PBS11_g55019338_G>A	329	871	722	675	511
GAATTGTCCGC	CCTCCAGAGCCCGACTCGCC_PBS11_g55019338_G>A	243	902	639	665	471
CGCATTACGTA	TCCTCCAGAGCCCGACTCGC_PBS11_g55019338_G>A	1080	1864	1343	1372	1312
ACGTTAGCGAG	GCTGCTGGCTGCGCTCTGCC_PBS13_g55019338_G>A	155	284	190	209	172
CTCAGAGTGAG	CCTCCAGAGCCCGACTCGCC_PBS13_g55019338_G>A	191	355	291	375	325
CAGGCACGATA	TCCTCCAGAGCCCGACTCGC_PBS13_g55019338_G>A	1113	3650	2454	2566	2114
CTGATCCAACG	GCTGCTGGCTGCGCTCTGCC_PBS15_g55019338_G>A	68	162	176	187	120
CTAGTATCCGT	CCTCCAGAGCCCGACTCGCC_PBS15_g55019338_G>A	119	245	183	285	108
CACTGTTATGC	TCCTCCAGAGCCCGACTCGC_PBS15_g55019338_G>A	507	1159	842	969	853
TTGCTACTGCC	GCTGCTGGCTGCGCTCTGCC_PBS11_g55019338_G>A:g55019334_C>T	262	801	591	613	491
ACTAGCAGTCC	CCTCCAGAGCCCGACTCGCC_PBS11_g55019338_G>A:g55019334_C>T	253	665	509	512	325
ATCCTCTACCG	TCCTCCAGAGCCCGACTCGC_PBS11_g55019338_G>A:g55019334_C>T	917	2804	1998	2003	1491
AGGCCTTAGTA	GCTGCTGGCTGCGCTCTGCC_PBS13_g55019338_G>A:g55019334_C>T	107	290	172	202	219
CGAGGTGTACA	CCTCCAGAGCCCGACTCGCC_PBS13_g55019338_G>A:g55019334_C>T	131	429	252	310	160
GTACACTGTCT	TCCTCCAGAGCCCGACTCGC_PBS13_g55019338_G>A:g55019334_C>T	925	3074	1940	2417	1927
TTGCCTGACTT	GCTGCTGGCTGCGCTCTGCC_PBS15_g55019338_G>A:g55019334_C>T	91	228	160	225	131
GCAGCAGTTAT	CCTCCAGAGCCCGACTCGCC_PBS15_g55019338_G>A:g55019334_C>T	122	254	224	243	188
GTTGACCGCTT	TCCTCCAGAGCCCGACTCGC_PBS15_g55019338_G>A:g55019334_C>T	289	793	765	632	654
TCTCACCTGAA	GCTGCTGGCTGCGCTCTGCC_PBS11_g55019338_G>T	171	468	349	362	445
CTCTGGAGCTT	CCTCCAGAGCCCGACTCGCC_PBS11_g55019338_G>T	74	193	129	167	101
TCGCTCAGAAC	TCCTCCAGAGCCCGACTCGC_PBS11_g55019338_G>T	1027	3005	2186	2644	1966
GGTTCTCCGTT	GCTGCTGGCTGCGCTCTGCC_PBS13_g55019338_G>T	72	223	166	207	141
AGGTGCTTGTG	CCTCCAGAGCCCGACTCGCC_PBS13_g55019338_G>T	132	457	383	551	296
ACAAGGTCCTC	TCCTCCAGAGCCCGACTCGC_PBS13_g55019338_G>T	977	2771	2072	2089	1878
CTCTCGCCTAA	GCTGCTGGCTGCGCTCTGCC_PBS15_g55019338_G>T	97	122	88	176	86
ACCTGGACTCT	CCTCCAGAGCCCGACTCGCC_PBS15_g55019338_G>T	123	328	356	204	217
TACACCTGACG	TCCTCCAGAGCCCGACTCGC_PBS15_g55019338_G>T	426	878	688	719	564
TAGGAGATTGG	GCTGCTGGCTGCGCTCTGCC_PBS11_g55019338_G>T:g55019334_C>T	204	588	352	479	311
ACCGCCACAAT	CCTCCAGAGCCCGACTCGCC_PBS11_g55019338_G>T:g55019334_C>T	191	661	507	479	434
TGCTTGTTCTC	TCCTCCAGAGCCCGACTCGC_PBS11_g55019338_G>T:g55019334_C>T	836	3098	2305	2603	1965
CTTACTGTTGG	GCTGCTGGCTGCGCTCTGCC_PBS13_g55019338_G>T:g55019334_C>T	95	195	117	121	72
ACCAACTGTGC	CCTCCAGAGCCCGACTCGCC_PBS13_g55019338_G>T:g55019334_C>T	95	287	157	322	210
TTACGTAGCGA	TCCTCCAGAGCCCGACTCGC_PBS13_g55019338_G>T:g55019334_C>T	844	1785	1386	1516	1158
GGACAATCTCC	GCTGCTGGCTGCGCTCTGCC_PBS15_g55019338_G>T:g55019334_C>T	59	183	107	115	92
CGTAGTGCATT	CCTCCAGAGCCCGACTCGCC_PBS15_g55019338_G>T:g55019334_C>T	104	209	173	253	155
TGAGACACAGC	TCCTCCAGAGCCCGACTCGC_PBS15_g55019338_G>T:g55019334_C>T	415	993	829	702	698
CCAGATGGCAT	GCTGCTGGCTGCGCTCTGCC_PBS11_g55019339_C>T	235	1014	693	680	434
TCTCACGACGA	CCTCCAGAGCCCGACTCGCC_PBS11_g55019339_C>T	431	941	734	1082	759
ATTACGCAGGT	TCCTCCAGAGCCCGACTCGC_PBS11_g55019339_C>T	875	1633	1495	1709	1275
GGACTAGGATT	GCTGCTGGCTGCGCTCTGCC_PBS13_g55019339_C>T	86	205	76	168	147
CCGAGATCTGT	CCTCCAGAGCCCGACTCGCC_PBS13_g55019339_C>T	262	539	388	522	406
ACTGGATCGCT	TCCTCCAGAGCCCGACTCGC_PBS13_g55019339_C>T	597	1799	1130	1349	1194
GACTAGTCCAG	GCTGCTGGCTGCGCTCTGCC_PBS15_g55019339_C>T	83	203	88	250	140
TCGATGCAGAT	CCTCCAGAGCCCGACTCGCC_PBS15_g55019339_C>T	137	445	284	297	266
TCCTCTATCTG	TCCTCCAGAGCCCGACTCGC_PBS15_g55019339_C>T	363	1063	529	741	643
GACCAAGATGG	GCTGCTGGCTGCGCTCTGCC_PBS11_g55019339_C>T:g55019343_T>C	188	670	400	566	463
CAGTTGCTTGG	GCTGCTGGCTGCGCTCTGCC_PBS13_g55019339_C>T:g55019343_T>C	73	242	175	192	105
GCCATTGAGCT	GCTGCTGGCTGCGCTCTGCC_PBS15_g55019339_C>T:g55019343_T>C	107	327	152	285	282
TTACTGGATGG	GCTGCTGGCTGCGCTCTGCC_PBS11_g55019340_G>A	125	443	293	341	259
ATGTAGGCGCA	TCCTCCAGAGCCCGACTCGC_PBS11_g55019340_G>A	1215	3577	2621	2962	2040
TTAGCGCCAAC	GCTGCTGGCTGCGCTCTGCC_PBS13_g55019340_G>A	89	219	157	257	193
TTGGTAGAGTC	TCCTCCAGAGCCCGACTCGC_PBS13_g55019340_G>A	892	2961	1932	2372	1905
AAGGTGGAGAC	GCTGCTGGCTGCGCTCTGCC_PBS15_g55019340_G>A	64	144	163	154	129
TATCGGTAGCC	TCCTCCAGAGCCCGACTCGC_PBS15_g55019340_G>A	390	1156	925	1016	703
CACGTAGCTCA	GCTGCTGGCTGCGCTCTGCC_PBS11_g55019340_G>A:g55019337_G>C	101	343	257	265	250
TCTTATACGCG	TCCTCCAGAGCCCGACTCGC_PBS11_g55019340_G>A:g55019337_G>C	1008	2361	1840	2010	1421
AAGGTGGATAG	GCTGCTGGCTGCGCTCTGCC_PBS13_g55019340_G>A:g55019337_G>C	82	208	78	245	140
CCTTGACCTAC	TCCTCCAGAGCCCGACTCGC_PBS13_g55019340_G>A:g55019337_G>C	669	2155	1443	1745	1244
TGATACGTTCG	GCTGCTGGCTGCGCTCTGCC_PBS15_g55019340_G>A:g55019337_G>C	70	160	168	201	261
GCAACTAGTGT	TCCTCCAGAGCCCGACTCGC_PBS15_g55019340_G>A:g55019337_G>C	447	988	783	962	611
GTACGCTGAAT	GCTGCTGGCTGCGCTCTGCC_PBS11_g55019340_G>C	169	310	151	346	211
TGCATTCTTCG	TCCTCCAGAGCCCGACTCGC_PBS11_g55019340_G>C	1072	3881	2683	3435	2536
ATATTCCGCGA	GCTGCTGGCTGCGCTCTGCC_PBS13_g55019340_G>C	123	223	149	209	94
CGTGCATGTAC	TCCTCCAGAGCCCGACTCGC_PBS13_g55019340_G>C	1003	3254	2579	2510	2055
GACTAATCGCC	GCTGCTGGCTGCGCTCTGCC_PBS15_g55019340_G>C	59	225	121	128	103
CAGCTGACCAT	TCCTCCAGAGCCCGACTCGC_PBS15_g55019340_G>C	471	1488	1143	1240	961
CACGCCACAAT	GCTGCTGGCTGCGCTCTGCC_PBS11_g55019340_G>T	183	477	376	356	206
ACAACGGAGGA	TCCTCCAGAGCCCGACTCGC_PBS11_g55019340_G>T	1497	3598	2335	3013	2210
CGATAGAATCG	GCTGCTGGCTGCGCTCTGCC_PBS13_g55019340_G>T	70	245	258	138	171
GCTGATCTGTT	TCCTCCAGAGCCCGACTCGC_PBS13_g55019340_G>T	1327	5151	3499	4174	3268
ACCGCTCCTTA	GCTGCTGGCTGCGCTCTGCC_PBS15_g55019340_G>T	95	281	110	164	99
TAGGCAAGCAT	TCCTCCAGAGCCCGACTCGC_PBS15_g55019340_G>T	582	1223	735	1040	755
ATGGAGAATGG	GCTGCTGGCTGCGCTCTGCC_PBS11_g55019340_G>T:g55019337_G>C	187	667	440	522	426
ACCTGCTCTCA	TCCTCCAGAGCCCGACTCGC_PBS11_g55019340_G>T:g55019337_G>C	1055	3708	2210	2619	2164
AAGCTACGTCC	GCTGCTGGCTGCGCTCTGCC_PBS13_g55019340_G>T:g55019337_G>C	92	169	118	113	93
TCCTTGACGAT	TCCTCCAGAGCCCGACTCGC_PBS13_g55019340_G>T:g55019337_G>C	940	2718	1955	2518	1927
CTTCTAGTCGG	GCTGCTGGCTGCGCTCTGCC_PBS15_g55019340_G>T:g55019337_G>C	67	205	78	220	149
CTGAGAGATAG	TCCTCCAGAGCCCGACTCGC_PBS15_g55019340_G>T:g55019337_G>C	438	1011	823	847	627
GCTTCATGCTG	GCTGCTGGCTGCGCTCTGCC_PBS11_g55019341_A>G	284	768	740	618	523
GGCACAACACA	CTGCGCTCTGCCCGGCGAGT_PBS11_g55019341_A>G	506	1580	1066	1516	1027
CACACTAACGC	GCTGCTGGCTGCGCTCTGCC_PBS13_g55019341_A>G	138	227	124	227	238
CAATGTGTGGA	CTGCGCTCTGCCCGGCGAGT_PBS13_g55019341_A>G	206	836	614	706	564
CGGTCCGATAT	GCTGCTGGCTGCGCTCTGCC_PBS15_g55019341_A>G	72	149	71	145	179
CCGTACTTCAC	CTGCGCTCTGCCCGGCGAGT_PBS15_g55019341_A>G	127	264	320	201	193
CAGGTACGTGA	GCTGCTGGCTGCGCTCTGCC_PBS11_g55019341_A>G:g55019337_G>C	254	737	428	510	439
ATATCGGACCA	GCTGCTGGCTGCGCTCTGCC_PBS13_g55019341_A>G:g55019337_G>C	179	290	153	207	236
CCTGTATTCCG	GCTGCTGGCTGCGCTCTGCC_PBS15_g55019341_A>G:g55019337_G>C	67	150	93	87	61
GGAACTACCTG	GCTGCTGGCTGCGCTCTGCC_PBS11_g55019343_T>C	175	611	348	443	383
CAACCTCCTCA	CTGCGCTCTGCCCGGCGAGT_PBS11_g55019343_T>C	486	1574	1050	1067	782
ACTAGGTCGAG	TGCGCTCTGCCCGGCGAGTC_PBS11_g55019343_T>C	740	2307	1286	1635	1169
CATAGACTGGT	GCTGCTGGCTGCGCTCTGCC_PBS13_g55019343_T>C	78	233	102	125	98
CGACGTAGCAA	CTGCGCTCTGCCCGGCGAGT_PBS13_g55019343_T>C	555	1241	835	1196	887
GAAGACTGCCA	TGCGCTCTGCCCGGCGAGTC_PBS13_g55019343_T>C	223	666	464	553	590
CAGCTGTGTTG	GCTGCTGGCTGCGCTCTGCC_PBS15_g55019343_T>C	76	213	131	208	103
ACGGTTCAGTC	CTGCGCTCTGCCCGGCGAGT_PBS15_g55019343_T>C	91	218	155	143	132
TAGCCTAGGTT	TGCGCTCTGCCCGGCGAGTC_PBS15_g55019343_T>C	195	512	404	339	232
CCTTCACCACA	GCTGCTGGCTGCGCTCTGCC_PBS11_g55019344_C>T	157	418	346	337	293
CGAATCACGCT	CTGCGCTCTGCCCGGCGAGT_PBS11_g55019344_C>T	479	931	843	811	616
GGAATCATGAC	TGCGCTCTGCCCGGCGAGTC_PBS11_g55019344_C>T	290	1009	535	724	602
ACTGTGAGTAG	GCTGCTGGCTGCGCTCTGCC_PBS13_g55019344_C>T	84	134	80	100	62
GTTGTCGAATG	CTGCGCTCTGCCCGGCGAGT_PBS13_g55019344_C>T	384	1382	822	1009	676
GCCTCGTTAGA	TGCGCTCTGCCCGGCGAGTC_PBS13_g55019344_C>T	152	338	379	325	265
CCTTACTCGAC	GCTGCTGGCTGCGCTCTGCC_PBS15_g55019344_C>T	76	265	75	132	26
CTACCTACGAT	CTGCGCTCTGCCCGGCGAGT_PBS15_g55019344_C>T	152	372	179	289	224
ATAGCTTACGC	TGCGCTCTGCCCGGCGAGTC_PBS15_g55019344_C>T	105	167	150	135	81
ATCAGCTGGAG	GCTGCTGGCTGCGCTCTGCC_PBS11_g55019344_C>T:g55019340_G>C	142	463	369	478	350
CTCAAGACCAC	GCTGCTGGCTGCGCTCTGCC_PBS13_g55019344_C>T:g55019340_G>C	114	278	194	179	150
CCTCAGAATGC	GCTGCTGGCTGCGCTCTGCC_PBS15_g55019344_C>T:g55019340_G>C	39	502	141	144	143
CGATTAGTCGG	GCTGCTGGCTGCGCTCTGCC_PBS11_g55019345_G>A	158	344	353	337	250
GCAGAACCAAC	CTGCGCTCTGCCCGGCGAGT_PBS11_g55019345_G>A	524	1508	1146	1363	924
CTACTTGGCGA	TGCGCTCTGCCCGGCGAGTC_PBS11_g55019345_G>A	238	752	628	592	452
TGTGGCGTGAA	GCTGCTGGCTGCGCTCTGCC_PBS13_g55019345_G>A	105	334	178	164	133
GTGATCAGGAC	CTGCGCTCTGCCCGGCGAGT_PBS13_g55019345_G>A	514	1882	1424	1631	1254
GACCTGCAATC	TGCGCTCTGCCCGGCGAGTC_PBS13_g55019345_G>A	172	473	342	506	346
CTTGCACCATC	GCTGCTGGCTGCGCTCTGCC_PBS15_g55019345_G>A	56	192	142	169	140
AGGAACAACGG	CTGCGCTCTGCCCGGCGAGT_PBS15_g55019345_G>A	116	206	121	196	162
GACTTGCTCCT	TGCGCTCTGCCCGGCGAGTC_PBS15_g55019345_G>A	107	318	296	222	229
GCTGCTAGCTT	GCTGCTGGCTGCGCTCTGCC_PBS11_g55019345_G>A:g55019349_T>C	214	615	560	497	455
CTAATGAGGCT	CTGCGCTCTGCCCGGCGAGT_PBS11_g55019345_G>A:g55019349_T>C	499	1739	1182	1336	860
TTGTTCCTTGC	TGCGCTCTGCCCGGCGAGTC_PBS11_g55019345_G>A:g55019349_T>C	338	905	542	804	655
TTCGTCTATCC	GCTGCTGGCTGCGCTCTGCC_PBS13_g55019345_G>A:g55019349_T>C	109	246	254	255	194
GAAGTCGTATC	CTGCGCTCTGCCCGGCGAGT_PBS13_g55019345_G>A:g55019349_T>C	271	672	355	613	486
CCAACGACCAT	TGCGCTCTGCCCGGCGAGTC_PBS13_g55019345_G>A:g55019349_T>C	94	309	376	274	167
CGGAATGATGG	GCTGCTGGCTGCGCTCTGCC_PBS15_g55019345_G>A:g55019349_T>C	124	279	190	200	225
CTAGCGATGGA	CTGCGCTCTGCCCGGCGAGT_PBS15_g55019345_G>A:g55019349_T>C	111	335	378	312	181
TAGATACCACG	TGCGCTCTGCCCGGCGAGTC_PBS15_g55019345_G>A:g55019349_T>C	150	257	226	208	147
GTTCGGATTCT	GCTGCTGGCTGCGCTCTGCC_PBS11_g55019346_G>C	1	0	0	0	0
CATGGCGACTT	CTGCGCTCTGCCCGGCGAGT_PBS11_g55019346_G>C	373	1154	799	1316	976
ATGTTCGTAGG	TGCGCTCTGCCCGGCGAGTC_PBS11_g55019346_G>C	0	0	0	0	0
GTTCGTCTGTG	GCTGCTGGCTGCGCTCTGCC_PBS13_g55019346_G>C	76	199	128	166	161
GTCAAGCCTCA	CTGCGCTCTGCCCGGCGAGT_PBS13_g55019346_G>C	533	1526	1062	1131	800
GCATGGAGCTA	TGCGCTCTGCCCGGCGAGTC_PBS13_g55019346_G>C	149	524	325	255	206
AGCTCCACAGT	GCTGCTGGCTGCGCTCTGCC_PBS15_g55019346_G>C	62	215	164	203	103
TTGCACCTGCT	CTGCGCTCTGCCCGGCGAGT_PBS15_g55019346_G>C	185	662	527	347	340
CCGTGATTGTT	TGCGCTCTGCCCGGCGAGTC_PBS15_g55019346_G>C	97	232	201	279	113
CAGGTTACAGG	GCTGCTGGCTGCGCTCTGCC_PBS11_g55019347_G>A	163	441	251	425	459
ACGTCCTGGAT	CTGCGCTCTGCCCGGCGAGT_PBS11_g55019347_G>A	328	913	655	691	608
AAGGCCACACA	TGCGCTCTGCCCGGCGAGTC_PBS11_g55019347_G>A	224	786	652	758	470
CTTCATCGACC	GCTGCTGGCTGCGCTCTGCC_PBS13_g55019347_G>A	98	221	221	235	100
GCTCTCTATGA	CTGCGCTCTGCCCGGCGAGT_PBS13_g55019347_G>A	474	1376	1013	1102	891
CCAACAATCGC	TGCGCTCTGCCCGGCGAGTC_PBS13_g55019347_G>A	208	490	327	400	226
ACCATTGTGGA	GCTGCTGGCTGCGCTCTGCC_PBS15_g55019347_G>A	0	17	0	18	0
TATCCTAGCTG	CTGCGCTCTGCCCGGCGAGT_PBS15_g55019347_G>A	66	108	61	161	145
CACTCAATTCG	TGCGCTCTGCCCGGCGAGTC_PBS15_g55019347_G>A	147	247	213	235	187
GTAGTGCAATC	GCTGCTGGCTGCGCTCTGCC_PBS11_g55019347_G>A:g55019343_T>C	209	643	730	521	415
AACGACCGTTC	CTGCGCTCTGCCCGGCGAGT_PBS11_g55019347_G>A:g55019343_T>C	199	627	446	508	444
TGAACGTCCTT	TGCGCTCTGCCCGGCGAGTC_PBS11_g55019347_G>A:g55019343_T>C	294	671	569	738	558
TGTCGTCTATG	GCTGCTGGCTGCGCTCTGCC_PBS13_g55019347_G>A:g55019343_T>C	122	312	131	240	141
CCAGCACACAT	CTGCGCTCTGCCCGGCGAGT_PBS13_g55019347_G>A:g55019343_T>C	311	1032	808	931	725
TCGTGCGCTAA	TGCGCTCTGCCCGGCGAGTC_PBS13_g55019347_G>A:g55019343_T>C	188	549	283	458	320
CCGTGTACTAG	GCTGCTGGCTGCGCTCTGCC_PBS15_g55019347_G>A:g55019343_T>C	68	132	24	163	191
AGCAACCGACA	CTGCGCTCTGCCCGGCGAGT_PBS15_g55019347_G>A:g55019343_T>C	160	269	246	355	261
ATGGTCTCAGG	TGCGCTCTGCCCGGCGAGTC_PBS15_g55019347_G>A:g55019343_T>C	128	269	112	207	174
ACTTGGACCAC	GCTGCTGGCTGCGCTCTGCC_PBS11_g55019348_C>A	227	697	527	736	405
CGTTCGGTCTA	CTGCGCTCTGCCCGGCGAGT_PBS11_g55019348_C>A	303	654	385	510	391
CAATGAGTCCA	TGCGCTCTGCCCGGCGAGTC_PBS11_g55019348_C>A	397	816	461	662	412
TGGCTATTCCA	GCTGCTGGCTGCGCTCTGCC_PBS13_g55019348_C>A	72	215	172	161	121
CGCCATTAACG	CTGCGCTCTGCCCGGCGAGT_PBS13_g55019348_C>A	193	395	311	314	277
GGACAGTACAC	TGCGCTCTGCCCGGCGAGTC_PBS13_g55019348_C>A	204	577	446	435	393
AGTGCTCAACC	GCTGCTGGCTGCGCTCTGCC_PBS15_g55019348_C>A	78	250	191	179	81
GTCTGATCATC	CTGCGCTCTGCCCGGCGAGT_PBS15_g55019348_C>A	99	425	399	330	336
TCTACAAGCCG	TGCGCTCTGCCCGGCGAGTC_PBS15_g55019348_C>A	132	198	167	278	198
TAATCGCTGAG	GCTGCTGGCTGCGCTCTGCC_PBS11_g55019348_C>A:g55019352_G>C	214	382	287	348	269
CAAGTCACTGC	CTGCGCTCTGCCCGGCGAGT_PBS11_g55019348_C>A:g55019352_G>C	495	1211	748	882	750
CGTGCCAACAT	TGCGCTCTGCCCGGCGAGTC_PBS11_g55019348_C>A:g55019352_G>C	285	617	613	662	506
CTTAGTCCTAG	GCTGCTGGCTGCGCTCTGCC_PBS13_g55019348_C>A:g55019352_G>C	54	208	70	98	74
CGAGTTGAACG	CTGCGCTCTGCCCGGCGAGT_PBS13_g55019348_C>A:g55019352_G>C	385	788	568	753	778
ACACCGTCTGA	TGCGCTCTGCCCGGCGAGTC_PBS13_g55019348_C>A:g55019352_G>C	160	457	266	190	220
CAGCCAATGCT	GCTGCTGGCTGCGCTCTGCC_PBS15_g55019348_C>A:g55019352_G>C	68	144	112	173	102
CGACTTGCGAA	CTGCGCTCTGCCCGGCGAGT_PBS15_g55019348_C>A:g55019352_G>C	255	469	543	363	315
CAAGGCAGAGA	TGCGCTCTGCCCGGCGAGTC_PBS15_g55019348_C>A:g55019352_G>C	146	460	349	375	345
AGTTCTGCACT	GCTGCTGGCTGCGCTCTGCC_PBS11_g55019348_C>T	150	433	224	267	200
GCGGTGTTAGT	CTGCGCTCTGCCCGGCGAGT_PBS11_g55019348_C>T	323	1044	760	897	845
GTCTAGACCAG	TGCGCTCTGCCCGGCGAGTC_PBS11_g55019348_C>T	324	808	508	692	513
TCCGTGCAACA	GCTGCTGGCTGCGCTCTGCC_PBS13_g55019348_C>T	142	255	305	279	195
GAGGTATTGTC	CTGCGCTCTGCCCGGCGAGT_PBS13_g55019348_C>T	224	791	638	579	847
CCATCATTAGC	TGCGCTCTGCCCGGCGAGTC_PBS13_g55019348_C>T	206	527	317	384	314
CGATCAGACAG	GCTGCTGGCTGCGCTCTGCC_PBS15_g55019348_C>T	104	194	121	121	92
AGGTACTTGGC	CTGCGCTCTGCCCGGCGAGT_PBS15_g55019348_C>T	117	340	202	311	182
TAGTGTTCTCG	TGCGCTCTGCCCGGCGAGTC_PBS15_g55019348_C>T	117	250	296	195	178
CAGGTAGGTCA	GCTGCTGGCTGCGCTCTGCC_PBS11_g55019348_C>T:g55019352_G>C	58	172	100	142	119
TCGCATTGAAG	CTGCGCTCTGCCCGGCGAGT_PBS11_g55019348_C>T:g55019352_G>C	333	623	441	536	401
GAATGACGACC	TGCGCTCTGCCCGGCGAGTC_PBS11_g55019348_C>T:g55019352_G>C	241	544	240	528	446
GGCTTGGTACA	GCTGCTGGCTGCGCTCTGCC_PBS13_g55019348_C>T:g55019352_G>C	108	430	219	328	286
CGCACACATGT	CTGCGCTCTGCCCGGCGAGT_PBS13_g55019348_C>T:g55019352_G>C	148	252	226	170	185
TTGGCACCTTA	TGCGCTCTGCCCGGCGAGTC_PBS13_g55019348_C>T:g55019352_G>C	185	506	407	419	373
CTATGTGTGCT	GCTGCTGGCTGCGCTCTGCC_PBS15_g55019348_C>T:g55019352_G>C	74	163	155	145	102
GAGTCTAGGAG	CTGCGCTCTGCCCGGCGAGT_PBS15_g55019348_C>T:g55019352_G>C	130	319	259	317	131
AGGCATATGCT	TGCGCTCTGCCCGGCGAGTC_PBS15_g55019348_C>T:g55019352_G>C	145	297	257	230	194
TGCGTGATCGA	GCTGCTGGCTGCGCTCTGCC_PBS11_g55019349_T>C	286	1023	614	695	553
TTCGTTACACG	CTGCGCTCTGCCCGGCGAGT_PBS11_g55019349_T>C	331	822	538	716	377
GCGTGAATATC	TGCGCTCTGCCCGGCGAGTC_PBS11_g55019349_T>C	360	961	740	747	661
AGTATCAGCAG	GCTGCTGGCTGCGCTCTGCC_PBS13_g55019349_T>C	98	272	130	138	130
TGGAGCACAGT	CTGCGCTCTGCCCGGCGAGT_PBS13_g55019349_T>C	164	583	442	534	323
ACTCACGTCGA	TGCGCTCTGCCCGGCGAGTC_PBS13_g55019349_T>C	149	438	343	319	197
CCTCGTACTTG	GCTGCTGGCTGCGCTCTGCC_PBS15_g55019349_T>C	103	190	207	127	85
CTTAGCAGTGC	CTGCGCTCTGCCCGGCGAGT_PBS15_g55019349_T>C	89	255	85	189	152
CGCTCAACAAC	TGCGCTCTGCCCGGCGAGTC_PBS15_g55019349_T>C	185	350	185	332	253
GTACCAACTCG	GCTGCTGGCTGCGCTCTGCC_PBS11_g55019349_T>C:g55019346_G>C	128	356	369	270	137
CCTTATTCTCG	CTGCGCTCTGCCCGGCGAGT_PBS11_g55019349_T>C:g55019346_G>C	232	603	348	420	383
TAGGAGCGAAT	TGCGCTCTGCCCGGCGAGTC_PBS11_g55019349_T>C:g55019346_G>C	206	496	286	365	349
GTAGCAAGCTG	GCTGCTGGCTGCGCTCTGCC_PBS13_g55019349_T>C:g55019346_G>C	121	224	153	306	198
AACGTACTCCA	CTGCGCTCTGCCCGGCGAGT_PBS13_g55019349_T>C:g55019346_G>C	242	429	482	489	398
TACTTCTCACC	TGCGCTCTGCCCGGCGAGTC_PBS13_g55019349_T>C:g55019346_G>C	104	225	224	259	226
CTTGCGAAGAG	GCTGCTGGCTGCGCTCTGCC_PBS15_g55019349_T>C:g55019346_G>C	72	237	104	123	131
CTCAGCGTTAG	CTGCGCTCTGCCCGGCGAGT_PBS15_g55019349_T>C:g55019346_G>C	110	308	217	260	172
CCGTGAGACTT	TGCGCTCTGCCCGGCGAGTC_PBS15_g55019349_T>C:g55019346_G>C	138	208	118	206	167
GTACCGAAGTG	GCTGCTGGCTGCGCTCTGCC_PBS11_g55019349_T>G	147	434	289	350	190
GGTCAGATAGG	CTGCGCTCTGCCCGGCGAGT_PBS11_g55019349_T>G	495	1423	941	1380	966
CACTTGGAGAT	TGCGCTCTGCCCGGCGAGTC_PBS11_g55019349_T>G	344	736	720	788	593
AGACGCAAGCT	GCTGCTGGCTGCGCTCTGCC_PBS13_g55019349_T>G	104	134	80	173	100
GATGTACGACG	CTGCGCTCTGCCCGGCGAGT_PBS13_g55019349_T>G	439	978	681	742	528
CAGGTGAGATC	TGCGCTCTGCCCGGCGAGTC_PBS13_g55019349_T>G	219	593	436	417	302
AGAGGCTAAGT	GCTGCTGGCTGCGCTCTGCC_PBS15_g55019349_T>G	60	127	84	118	83
CTCAGAGATGG	CTGCGCTCTGCCCGGCGAGT_PBS15_g55019349_T>G	170	476	424	413	329
TTGCCTAGCTT	TGCGCTCTGCCCGGCGAGTC_PBS15_g55019349_T>G	211	493	461	773	485
GCTGTGGTAGT	GCTGCTGGCTGCGCTCTGCC_PBS11_g55019349_T>G:g55019346_G>C	138	461	438	360	225
TCGAAGTGCTA	CTGCGCTCTGCCCGGCGAGT_PBS11_g55019349_T>G:g55019346_G>C	529	1105	866	946	754
CTCTAGGAACC	TGCGCTCTGCCCGGCGAGTC_PBS11_g55019349_T>G:g55019346_G>C	104	204	132	186	135
CATCCGAATGC	GCTGCTGGCTGCGCTCTGCC_PBS13_g55019349_T>G:g55019346_G>C	87	105	78	145	137
GTTGCGGAACA	CTGCGCTCTGCCCGGCGAGT_PBS13_g55019349_T>G:g55019346_G>C	333	906	713	813	611
TGTAGCTGCTT	TGCGCTCTGCCCGGCGAGTC_PBS13_g55019349_T>G:g55019346_G>C	232	483	404	497	497
AAGTCGCCAGA	GCTGCTGGCTGCGCTCTGCC_PBS15_g55019349_T>G:g55019346_G>C	56	180	138	143	47
TCAGTCTCGAT	CTGCGCTCTGCCCGGCGAGT_PBS15_g55019349_T>G:g55019346_G>C	101	301	204	245	124
TTCTCTGCTAC	TGCGCTCTGCCCGGCGAGTC_PBS15_g55019349_T>G:g55019346_G>C	226	505	357	220	200
TTCGTCGAGTT	GCTGCTGGCTGCGCTCTGCC_PBS11_g55019350_C>T	405	1112	1113	1154	834
CCACGCTTAAG	CTGCGCTCTGCCCGGCGAGT_PBS11_g55019350_C>T	279	825	547	693	503
TAAGCGTACGT	TGCGCTCTGCCCGGCGAGTC_PBS11_g55019350_C>T	315	577	486	561	355
TCGTCCACTAA	GCTGCTGGCTGCGCTCTGCC_PBS13_g55019350_C>T	120	186	174	210	166
CCATCAGGATT	CTGCGCTCTGCCCGGCGAGT_PBS13_g55019350_C>T	275	565	652	651	570
CAGTTGCATGC	TGCGCTCTGCCCGGCGAGTC_PBS13_g55019350_C>T	194	439	358	442	295
ATGCTGGCGTA	GCTGCTGGCTGCGCTCTGCC_PBS15_g55019350_C>T	97	171	150	178	185
TTAGGTGAGCC	CTGCGCTCTGCCCGGCGAGT_PBS15_g55019350_C>T	67	125	112	231	142
GAGTCATCATG	TGCGCTCTGCCCGGCGAGTC_PBS15_g55019350_C>T	131	296	195	169	185
CTGTCTCTCAG	GCTGCTGGCTGCGCTCTGCC_PBS11_g55019350_C>T:g55019346_G>C	146	431	202	402	184
CGCATTACATC	CTGCGCTCTGCCCGGCGAGT_PBS11_g55019350_C>T:g55019346_G>C	326	658	501	541	346
GCAAGCCACAA	TGCGCTCTGCCCGGCGAGTC_PBS11_g55019350_C>T:g55019346_G>C	394	935	714	754	528
CTTCTCCATGT	GCTGCTGGCTGCGCTCTGCC_PBS13_g55019350_C>T:g55019346_G>C	107	360	232	260	276
GCCTTAGGTCT	CTGCGCTCTGCCCGGCGAGT_PBS13_g55019350_C>T:g55019346_G>C	227	759	587	609	470
AGCTATGGCCT	TGCGCTCTGCCCGGCGAGTC_PBS13_g55019350_C>T:g55019346_G>C	157	334	244	379	245
TTGCGGTCTAT	GCTGCTGGCTGCGCTCTGCC_PBS15_g55019350_C>T:g55019346_G>C	104	244	190	114	79
CTGTTCTTCGT	CTGCGCTCTGCCCGGCGAGT_PBS15_g55019350_C>T:g55019346_G>C	98	309	171	223	114
GTCTAGAACAC	TGCGCTCTGCCCGGCGAGTC_PBS15_g55019350_C>T:g55019346_G>C	201	419	347	361	170
TCTCTGGCCTA	GCTGCTGGCTGCGCTCTGCC_PBS11_g55019351_T>C	172	596	369	565	348
CGACATGCTTG	CTGCGCTCTGCCCGGCGAGT_PBS11_g55019351_T>C	199	663	480	413	283
GGTTACACCGT	TGCGCTCTGCCCGGCGAGTC_PBS11_g55019351_T>C	294	637	567	452	260
CGACTCGAGAA	GCTGCTGGCTGCGCTCTGCC_PBS13_g55019351_T>C	84	170	150	95	103
TTGTCCATCAG	CTGCGCTCTGCCCGGCGAGT_PBS13_g55019351_T>C	315	937	494	785	679
AGGCCTTGATC	TGCGCTCTGCCCGGCGAGTC_PBS13_g55019351_T>C	183	523	284	310	326
ATCGACACCAC	GCTGCTGGCTGCGCTCTGCC_PBS15_g55019351_T>C	68	79	36	145	101
GTGTGGTCGAT	CTGCGCTCTGCCCGGCGAGT_PBS15_g55019351_T>C	122	332	333	375	205
GTATTCTGAGG	TGCGCTCTGCCCGGCGAGTC_PBS15_g55019351_T>C	99	245	183	204	97
CCATGAGATGT	CTGCGCTCTGCCCGGCGAGT_PBS11_g55019351_T>C:g55019355_G>A	343	1316	890	918	834
GTGAAGACACC	TGCGCTCTGCCCGGCGAGTC_PBS11_g55019351_T>C:g55019355_G>A	349	1006	704	820	760
TCGATCCGTCA	CTGCGCTCTGCCCGGCGAGT_PBS13_g55019351_T>C:g55019355_G>A	390	954	875	705	545
CTGGACAAGAC	TGCGCTCTGCCCGGCGAGTC_PBS13_g55019351_T>C:g55019355_G>A	236	635	344	535	352
CTCTACTGCAC	CTGCGCTCTGCCCGGCGAGT_PBS15_g55019351_T>C:g55019355_G>A	98	241	152	134	108
TGCGTCTGCAA	TGCGCTCTGCCCGGCGAGTC_PBS15_g55019351_T>C:g55019355_G>A	166	316	200	208	180
TGTTGGATCTC	GCTGCTGGCTGCGCTCTGCC_PBS11_g55019352_G>A	186	546	409	383	329
ATAGACTCCGG	CTGCGCTCTGCCCGGCGAGT_PBS11_g55019352_G>A	316	646	417	568	437
TTCGCTAGTCT	TGCGCTCTGCCCGGCGAGTC_PBS11_g55019352_G>A	206	609	500	550	435
TTGACGTGTGG	GCTGCTGGCTGCGCTCTGCC_PBS13_g55019352_G>A	102	270	179	272	214
GTATCAGGAAG	CTGCGCTCTGCCCGGCGAGT_PBS13_g55019352_G>A	442	1297	739	1040	692
TCAAGGAGCCA	TGCGCTCTGCCCGGCGAGTC_PBS13_g55019352_G>A	5	12	0	2	0
TTACGGTGTGG	GCTGCTGGCTGCGCTCTGCC_PBS15_g55019352_G>A	81	183	139	95	91
TTCCGTATCAG	CTGCGCTCTGCCCGGCGAGT_PBS15_g55019352_G>A	185	307	247	311	305
AATGTCGGACG	TGCGCTCTGCCCGGCGAGTC_PBS15_g55019352_G>A	132	218	107	218	178
GTTAAGGAACG	GCTGCTGGCTGCGCTCTGCC_PBS11_g55019352_G>A:g55019349_T>C	94	245	133	185	157
ACGGCCAGATA	CTGCGCTCTGCCCGGCGAGT_PBS11_g55019352_G>A:g55019349_T>C	229	607	484	461	366
TGACAACGCCT	TGCGCTCTGCCCGGCGAGTC_PBS11_g55019352_G>A:g55019349_T>C	243	635	593	615	425
GAAGCCACTTC	GCTGCTGGCTGCGCTCTGCC_PBS13_g55019352_G>A:g55019349_T>C	79	225	183	183	256
GATGTCTCAGC	CTGCGCTCTGCCCGGCGAGT_PBS13_g55019352_G>A:g55019349_T>C	141	579	283	467	257
TGTAACAGCTG	TGCGCTCTGCCCGGCGAGTC_PBS13_g55019352_G>A:g55019349_T>C	156	380	187	289	214
GTTGAGTTCCT	GCTGCTGGCTGCGCTCTGCC_PBS15_g55019352_G>A:g55019349_T>C	87	111	73	153	151
CGCATGCTATT	CTGCGCTCTGCCCGGCGAGT_PBS15_g55019352_G>A:g55019349_T>C	50	97	42	88	67
TGAACGTCAGT	TGCGCTCTGCCCGGCGAGTC_PBS15_g55019352_G>A:g55019349_T>C	109	325	203	225	213
GGCTAATTCTC	GCTGCTGGCTGCGCTCTGCC_PBS11_g55019352_G>C	148	731	465	444	459
GCAGTCTATGG	CTGCGCTCTGCCCGGCGAGT_PBS11_g55019352_G>C	388	985	638	607	475
CCTCATGGAGT	TGCGCTCTGCCCGGCGAGTC_PBS11_g55019352_G>C	484	1200	827	1072	931
GACCTGATGAA	GCTGCTGGCTGCGCTCTGCC_PBS13_g55019352_G>C	88	247	170	163	136
AGAATCCAGTG	CTGCGCTCTGCCCGGCGAGT_PBS13_g55019352_G>C	214	601	453	518	415
GCCTGTAATCG	TGCGCTCTGCCCGGCGAGTC_PBS13_g55019352_G>C	154	249	267	218	194
AAGTAGGCGTT	GCTGCTGGCTGCGCTCTGCC_PBS15_g55019352_G>C	74	185	179	184	86
GCATGAACATG	CTGCGCTCTGCCCGGCGAGT_PBS15_g55019352_G>C	126	355	182	348	145
AGTACTCACCT	TGCGCTCTGCCCGGCGAGTC_PBS15_g55019352_G>C	115	219	151	193	127
GCATGGTTGTA	CTGCGCTCTGCCCGGCGAGT_PBS11_g55019353_G>A	134	347	326	386	223
ACCGACAACTC	TGCGCTCTGCCCGGCGAGTC_PBS11_g55019353_G>A	219	398	244	390	346
GTTCCGTGAAC	CTGCGCTCTGCCCGGCGAGT_PBS13_g55019353_G>A	278	826	665	565	544
CAAGCCATGGA	TGCGCTCTGCCCGGCGAGTC_PBS13_g55019353_G>A	152	590	373	384	425
CCACTAGATGA	CTGCGCTCTGCCCGGCGAGT_PBS15_g55019353_G>A	133	342	241	353	283
GGCACCTATAA	TGCGCTCTGCCCGGCGAGTC_PBS15_g55019353_G>A	99	201	172	193	91
TCCGCTATTCT	CTGCGCTCTGCCCGGCGAGT_PBS11_g55019353_G>A:g55019349_T>C	246	814	571	665	522
GCATTCTTGGA	TGCGCTCTGCCCGGCGAGTC_PBS11_g55019353_G>A:g55019349_T>C	249	723	532	653	457
CTGGACTCTAA	CTGCGCTCTGCCCGGCGAGT_PBS13_g55019353_G>A:g55019349_T>C	186	411	336	501	452
GAGGATGAGTT	TGCGCTCTGCCCGGCGAGTC_PBS13_g55019353_G>A:g55019349_T>C	165	457	349	375	254
CACGGTAGTCA	CTGCGCTCTGCCCGGCGAGT_PBS15_g55019353_G>A:g55019349_T>C	87	208	196	134	193
CTGTTGCCAAT	TGCGCTCTGCCCGGCGAGTC_PBS15_g55019353_G>A:g55019349_T>C	119	291	178	254	201
CAATCGTTGCG	CTGCGCTCTGCCCGGCGAGT_PBS11_g55019354_A>G	339	1172	959	928	634
AACATCGGTCG	TGCGCTCTGCCCGGCGAGTC_PBS11_g55019354_A>G	125	521	424	423	312
TACGCGACATC	CTGCGCTCTGCCCGGCGAGT_PBS13_g55019354_A>G	350	465	397	467	511
CAACCTTGGTG	TGCGCTCTGCCCGGCGAGTC_PBS13_g55019354_A>G	177	466	307	360	265
GATACACGCAT	CTGCGCTCTGCCCGGCGAGT_PBS15_g55019354_A>G	130	269	191	194	191
CTTGCCTAGCT	TGCGCTCTGCCCGGCGAGTC_PBS15_g55019354_A>G	74	212	176	246	144
CGTTCTCAGGA	CTGCGCTCTGCCCGGCGAGT_PBS11_g55019354_A>G:g55019358_A>G	511	1706	1380	1501	1082
TCTGCTGACAT	TGCGCTCTGCCCGGCGAGTC_PBS11_g55019354_A>G:g55019358_A>G	269	881	523	666	485
CCTCTGTGTCA	CTGCGCTCTGCCCGGCGAGT_PBS13_g55019354_A>G:g55019358_A>G	262	979	868	837	649
AGTCCTACGTT	TGCGCTCTGCCCGGCGAGTC_PBS13_g55019354_A>G:g55019358_A>G	169	352	319	319	242
CAACAGCCATC	CTGCGCTCTGCCCGGCGAGT_PBS15_g55019354_A>G:g55019358_A>G	101	188	196	215	189
GAAGTCCTTCT	TGCGCTCTGCCCGGCGAGTC_PBS15_g55019354_A>G:g55019358_A>G	96	202	139	287	248
TCCACTGAGCA	CTGCGCTCTGCCCGGCGAGT_PBS11_g55019355_G>A	454	1154	836	1022	719
GTGTGTGAAGT	TGCGCTCTGCCCGGCGAGTC_PBS11_g55019355_G>A	308	927	714	849	589
CTCTGCACAAT	CTGCGCTCTGCCCGGCGAGT_PBS13_g55019355_G>A	304	721	372	602	501
TTCTTGTGTCC	TGCGCTCTGCCCGGCGAGTC_PBS13_g55019355_G>A	159	519	395	361	233
CGCAATCTACG	CTGCGCTCTGCCCGGCGAGT_PBS15_g55019355_G>A	139	227	164	160	205
TAGACCGAGAC	TGCGCTCTGCCCGGCGAGTC_PBS15_g55019355_G>A	160	255	212	195	191
TGGTCTCAGCT	CTGCGCTCTGCCCGGCGAGT_PBS11_g55019357_A>G	161	479	368	411	412
TGAATGGCGTT	TGCGCTCTGCCCGGCGAGTC_PBS11_g55019357_A>G	394	1324	842	1057	849
GTTGTACTGGC	CTGCGCTCTGCCCGGCGAGT_PBS13_g55019357_A>G	194	655	422	495	399
AGAACCGGAAC	TGCGCTCTGCCCGGCGAGTC_PBS13_g55019357_A>G	103	213	225	219	146
TGACTCAGACC	CTGCGCTCTGCCCGGCGAGT_PBS15_g55019357_A>G	107	255	148	267	239
ATTGGTCCTGT	TGCGCTCTGCCCGGCGAGTC_PBS15_g55019357_A>G	96	284	160	237	215
AGCACAGCCAA	CTGCGCTCTGCCCGGCGAGT_PBS11_g55019358_A>G	223	609	357	458	401
TAGTCGATCGG	TGCGCTCTGCCCGGCGAGTC_PBS11_g55019358_A>G	218	551	321	478	365
GAATCGCCTTG	CTGCGCTCTGCCCGGCGAGT_PBS13_g55019358_A>G	163	398	371	401	233
GTCCTAGATCT	TGCGCTCTGCCCGGCGAGTC_PBS13_g55019358_A>G	163	354	325	420	263
ATCCTTGCCGT	CTGCGCTCTGCCCGGCGAGT_PBS15_g55019358_A>G	57	95	91	99	54
AGGTTGCTAGT	TGCGCTCTGCCCGGCGAGTC_PBS15_g55019358_A>G	173	326	234	331	194
GGATGATCAGA	CTGCGCTCTGCCCGGCGAGT_PBS11_g55019360_A>C	420	1968	1447	1479	1215
GGCGTATCATG	TGCGCTCTGCCCGGCGAGTC_PBS11_g55019360_A>C	225	760	491	578	388
TATGCTTGCTG	CTGCGCTCTGCCCGGCGAGT_PBS13_g55019360_A>C	160	443	284	348	269
GTAGTGTCCTT	TGCGCTCTGCCCGGCGAGTC_PBS13_g55019360_A>C	122	269	176	195	132
CACATGGCTAC	CTGCGCTCTGCCCGGCGAGT_PBS15_g55019360_A>C	113	361	178	256	235
GGTTAAGGTGA	TGCGCTCTGCCCGGCGAGTC_PBS15_g55019360_A>C	87	212	153	174	294
CCACACTACAG	TGCGCTCTGCCCGGCGAGTC_PBS11_g55019361_G>T	357	810	536	660	629
CACAAGTAAGG	CGGGCTCTGGAGGAAAAGAA_PBS11_g55019361_G>T	750	2491	1912	1715	1197
GGATGACCGTA	TGCGCTCTGCCCGGCGAGTC_PBS13_g55019361_G>T	182	447	408	338	320
ATGGCCGTCTA	CGGGCTCTGGAGGAAAAGAA_PBS13_g55019361_G>T	80	332	229	289	138
GTGCAGCTGAT	TGCGCTCTGCCCGGCGAGTC_PBS15_g55019361_G>T	172	392	291	347	203
ATTAGCCAGCC	CGGGCTCTGGAGGAAAAGAA_PBS15_g55019361_G>T	90	163	63	156	176
CAGTAAGACGC	TGCGCTCTGCCCGGCGAGTC_PBS11_g55019361_G>T:g55019358_A>G	246	480	483	447	375
CGTGCTACTAG	TGCGCTCTGCCCGGCGAGTC_PBS13_g55019361_G>T:g55019358_A>G	126	293	243	223	222
CCACACCATTC	TGCGCTCTGCCCGGCGAGTC_PBS15_g55019361_G>T:g55019358_A>G	91	297	235	263	133
CATCCTCGTTG	CGGGCTCTGGAGGAAAAGAA_PBS11_g55019363_A>C	471	1612	1144	1280	1130
AACGCAAGTCC	CGGGCTCTGGAGGAAAAGAA_PBS13_g55019363_A>C	266	406	336	259	230
TGAGGAGCAGA	CGGGCTCTGGAGGAAAAGAA_PBS15_g55019363_A>C	68	202	249	156	154
TGGCTCGAATC	CGGGCTCTGGAGGAAAAGAA_PBS11_g55019364_A>G	157	476	288	391	434
GTTCGTATCAC	CGGGCTCTGGAGGAAAAGAA_PBS13_g55019364_A>G	82	117	57	162	102
GTCATTGGATG	CGGGCTCTGGAGGAAAAGAA_PBS15_g55019364_A>G	98	220	211	215	114
CAATAAGCGCG	CGGGCTCTGGAGGAAAAGAA_PBS11_g55019365_G>A	6	5	19	21	24
CCGGTAATTAG	CGGGCTCTGGAGGAAAAGAA_PBS13_g55019365_G>A	81	233	246	206	154
GTAAGTCATGC	CGGGCTCTGGAGGAAAAGAA_PBS15_g55019365_G>A	136	321	235	233	224
ACACCGCTAAC	CGGGCTCTGGAGGAAAAGAA_PBS11_g55019367_T>C	237	566	435	438	327
CCGAGGAAGTT	TCTGGAGGAAAAGAAAGGTA_PBS11_g55019367_T>C	1007	4093	2874	3497	2211
CTCCGCAATTC	CTGGAGGAAAAGAAAGGTAA_PBS11_g55019367_T>C	246	473	370	446	327
AGGTGTCCTAC	CGGGCTCTGGAGGAAAAGAA_PBS13_g55019367_T>C	125	281	207	143	148
TACGAGAGCAC	TCTGGAGGAAAAGAAAGGTA_PBS13_g55019367_T>C	206	488	330	284	345
CCGTCATTACC	CTGGAGGAAAAGAAAGGTAA_PBS13_g55019367_T>C	143	349	246	297	235
GTATCATCCGT	CGGGCTCTGGAGGAAAAGAA_PBS15_g55019367_T>C	100	164	199	186	191
TCTAATCACCG	TCTGGAGGAAAAGAAAGGTA_PBS15_g55019367_T>C	134	157	182	191	197
CTACACCGTCT	CTGGAGGAAAAGAAAGGTAA_PBS15_g55019367_T>C	68	242	144	94	86
ACATGTCCGGT	GAGTAACAAGCTCACGCAGT_PBS11_g55142317_G>A	1080	3367	2044	2738	1974
GTCTTATAGCC	AGTAACAAGCTCACGCAGTT_PBS11_g55142317_G>A	439	1260	1200	1137	877
TGTTCGAGTAG	GAGTAACAAGCTCACGCAGT_PBS13_g55142317_G>A	93	287	324	362	228
AACCGTGAGCA	AGTAACAAGCTCACGCAGTT_PBS13_g55142317_G>A	224	578	310	512	446
TGAGAACAGCC	GAGTAACAAGCTCACGCAGT_PBS15_g55142317_G>A	101	320	344	315	203
CCTCAATCGAG	AGTAACAAGCTCACGCAGTT_PBS15_g55142317_G>A	147	342	362	301	201
GTTCGTCATGT	GAGTAACAAGCTCACGCAGT_PBS11_g55142318_T>C	470	1675	1039	1405	851
GATGTGATGTC	AGTAACAAGCTCACGCAGTT_PBS11_g55142318_T>C	523	2273	1747	1795	1287
CCATAGGTTCT	GAGTAACAAGCTCACGCAGT_PBS13_g55142318_T>C	131	329	236	264	270
GTGTGATTCCT	AGTAACAAGCTCACGCAGTT_PBS13_g55142318_T>C	208	877	569	837	507
ACCGTTACTCC	GAGTAACAAGCTCACGCAGT_PBS15_g55142318_T>C	155	322	222	362	368
GGTTCTCGTTA	AGTAACAAGCTCACGCAGTT_PBS15_g55142318_T>C	86	199	195	182	149
TAGGTGGCTAT	GAGTAACAAGCTCACGCAGT_PBS11_g55142320_G>A	778	2225	1743	1942	1322
GCATTATACGG	AGTAACAAGCTCACGCAGTT_PBS11_g55142320_G>A	606	1433	1247	1277	1154
AGGACGTGTAC	GAGTAACAAGCTCACGCAGT_PBS13_g55142320_G>A	82	201	96	145	91
GTTGAGATGCT	AGTAACAAGCTCACGCAGTT_PBS13_g55142320_G>A	265	1022	614	896	656
CATTCGGCATT	GAGTAACAAGCTCACGCAGT_PBS15_g55142320_G>A	98	220	177	267	198
AGGCCATACTC	AGTAACAAGCTCACGCAGTT_PBS15_g55142320_G>A	107	245	98	156	93
CGAACAGCTCT	GAGTAACAAGCTCACGCAGT_PBS11_g55142321_G>A	470	1650	1143	1079	996
GGCTATCATGA	AGTAACAAGCTCACGCAGTT_PBS11_g55142321_G>A	488	2178	1846	2008	1364
ATGTCTTCGCT	GAGTAACAAGCTCACGCAGT_PBS13_g55142321_G>A	177	432	433	443	395
CCGTGTTACTC	AGTAACAAGCTCACGCAGTT_PBS13_g55142321_G>A	192	550	366	499	383
TCCATAGACCT	GAGTAACAAGCTCACGCAGT_PBS15_g55142321_G>A	179	264	193	308	290
GTACACCTGAC	AGTAACAAGCTCACGCAGTT_PBS15_g55142321_G>A	71	280	196	163	106
AGCCGGTGAAT	GAGTAACAAGCTCACGCAGT_PBS11_g55142321_G>A:g55142317_G>A	767	2731	2163	2327	1972
GACTGATTCGG	AGTAACAAGCTCACGCAGTT_PBS11_g55142321_G>A:g55142317_G>A	517	2157	1763	1579	1239
TGCGTCCATTC	GAGTAACAAGCTCACGCAGT_PBS13_g55142321_G>A:g55142317_G>A	160	433	493	391	334
CTAGCTTCGGT	AGTAACAAGCTCACGCAGTT_PBS13_g55142321_G>A:g55142317_G>A	291	721	694	590	576
GTGTTGAGGAG	GAGTAACAAGCTCACGCAGT_PBS15_g55142321_G>A:g55142317_G>A	221	721	451	576	572
TGCTATACTCG	AGTAACAAGCTCACGCAGTT_PBS15_g55142321_G>A:g55142317_G>A	108	175	75	119	101
ATTGGACACGT	GAGTAACAAGCTCACGCAGT_PBS11_g55142322_G>A	448	1161	851	1026	722
GCGCTGAATTA	AGTAACAAGCTCACGCAGTT_PBS11_g55142322_G>A	558	1510	1155	1284	987
ACTCGTGACTG	GAGTAACAAGCTCACGCAGT_PBS13_g55142322_G>A	208	472	343	408	195
ACGCGTTACAC	AGTAACAAGCTCACGCAGTT_PBS13_g55142322_G>A	342	909	735	809	492
GACTCAGTGTC	GAGTAACAAGCTCACGCAGT_PBS15_g55142322_G>A	144	370	235	275	181
ACCAACCAACC	AGTAACAAGCTCACGCAGTT_PBS15_g55142322_G>A	108	240	120	236	166
TGCATTAGTCC	GAGTAACAAGCTCACGCAGT_PBS11_g55142322_G>A:g55142326_T>C	312	828	761	699	509
GCTGTGGACAA	AGTAACAAGCTCACGCAGTT_PBS11_g55142322_G>A:g55142326_T>C	231	718	627	682	616
TTGAGGTCAGT	GAGTAACAAGCTCACGCAGT_PBS13_g55142322_G>A:g55142326_T>C	184	461	282	380	345
ATACGGTAGGC	AGTAACAAGCTCACGCAGTT_PBS13_g55142322_G>A:g55142326_T>C	299	662	361	520	343
GGTTCCTTGTG	GAGTAACAAGCTCACGCAGT_PBS15_g55142322_G>A:g55142326_T>C	145	360	299	320	309
CTACAGAGCTC	AGTAACAAGCTCACGCAGTT_PBS15_g55142322_G>A:g55142326_T>C	49	58	64	31	14
GAACTCAAGTC	GAGTAACAAGCTCACGCAGT_PBS11_g55142323_C>G	706	2628	1788	2144	1728
AAGAGAGGTGC	AGTAACAAGCTCACGCAGTT_PBS11_g55142323_C>G	350	1011	954	947	672
AAGGTACAGCC	GAGTAACAAGCTCACGCAGT_PBS13_g55142323_C>G	152	463	306	360	238
TCCTCTGTAGC	AGTAACAAGCTCACGCAGTT_PBS13_g55142323_C>G	274	964	588	716	528
CCACTATCAGT	GAGTAACAAGCTCACGCAGT_PBS15_g55142323_C>G	106	244	212	181	153
AGTCGGAGAGA	AGTAACAAGCTCACGCAGTT_PBS15_g55142323_C>G	87	274	161	207	190
CATGTCGCATT	GAGTAACAAGCTCACGCAGT_PBS11_g55142324_A>G	788	1833	1429	1294	1134
TACGCAAGCTA	AGTAACAAGCTCACGCAGTT_PBS11_g55142324_A>G	705	1165	637	886	671
GTCGATCCAAC	GAGTAACAAGCTCACGCAGT_PBS13_g55142324_A>G	348	856	714	684	535
CTACCTAATGC	AGTAACAAGCTCACGCAGTT_PBS13_g55142324_A>G	218	785	767	541	348
TACTCCGCAAG	GAGTAACAAGCTCACGCAGT_PBS15_g55142324_A>G	204	363	372	327	233
GATTCCTGTGT	AGTAACAAGCTCACGCAGTT_PBS15_g55142324_A>G	97	313	256	271	240
GGTATCAAGCA	GAGTAACAAGCTCACGCAGT_PBS11_g55142324_A>G:g55142320_G>A	689	1874	1548	1740	1340
TACATTAGCGG	AGTAACAAGCTCACGCAGTT_PBS11_g55142324_A>G:g55142320_G>A	637	1539	956	1174	1058
GTTGTGACGTC	GAGTAACAAGCTCACGCAGT_PBS13_g55142324_A>G:g55142320_G>A	191	575	336	585	435
CAAGTTAGCAG	AGTAACAAGCTCACGCAGTT_PBS13_g55142324_A>G:g55142320_G>A	227	540	464	463	324
CGAAGGAACTC	GAGTAACAAGCTCACGCAGT_PBS15_g55142324_A>G:g55142320_G>A	148	392	216	344	197
CTCATGCTTGC	AGTAACAAGCTCACGCAGTT_PBS15_g55142324_A>G:g55142320_G>A	67	210	106	179	183
CGTATGCGGTA	GAGTAACAAGCTCACGCAGT_PBS11_g55142326_T>C	723	2195	1526	1813	1222
GCGACAACATT	AGTAACAAGCTCACGCAGTT_PBS11_g55142326_T>C	665	1952	1658	1576	1154
ACAGACATGCG	GAGTAACAAGCTCACGCAGT_PBS13_g55142326_T>C	114	278	266	202	228
CGATAAGAGCC	AGTAACAAGCTCACGCAGTT_PBS13_g55142326_T>C	307	957	519	540	503
GCTGGACTTAC	GAGTAACAAGCTCACGCAGT_PBS15_g55142326_T>C	166	264	290	315	205
TCCTTCTACGT	AGTAACAAGCTCACGCAGTT_PBS15_g55142326_T>C	108	275	138	161	150
GAGCACAACAC	GAGTAACAAGCTCACGCAGT_PBS11_g55142327_T>G	730	2282	1481	1584	1388
ACACACCGGAA	AGTAACAAGCTCACGCAGTT_PBS11_g55142327_T>G	548	1681	1130	1607	1335
CGTGCGAAGAA	GAGTAACAAGCTCACGCAGT_PBS13_g55142327_T>G	247	924	542	581	508
CTTGGCGACTA	AGTAACAAGCTCACGCAGTT_PBS13_g55142327_T>G	221	666	454	603	494
CACTCCTACCA	GAGTAACAAGCTCACGCAGT_PBS15_g55142327_T>G	171	440	286	327	248
TCTCCTAGGTC	AGTAACAAGCTCACGCAGTT_PBS15_g55142327_T>G	65	163	61	186	197
GGAATTCGCTT	GAGTAACAAGCTCACGCAGT_PBS11_g55142327_T>G:g55142323_C>G	438	1653	1171	1200	1024
CGTCCTCTTGA	AGTAACAAGCTCACGCAGTT_PBS11_g55142327_T>G:g55142323_C>G	460	1804	1296	1860	1249
ACTCTAAGCCG	GAGTAACAAGCTCACGCAGT_PBS13_g55142327_T>G:g55142323_C>G	115	293	211	244	108
TAAGTACCGTG	AGTAACAAGCTCACGCAGTT_PBS13_g55142327_T>G:g55142323_C>G	299	636	569	761	547
CATCGCAAGTA	GAGTAACAAGCTCACGCAGT_PBS15_g55142327_T>G:g55142323_C>G	136	275	276	190	192
TACCAGGCTGA	AGTAACAAGCTCACGCAGTT_PBS15_g55142327_T>G:g55142323_C>G	89	404	286	235	166
CGAACTTAGGC	GAGTAACAAGCTCACGCAGT_PBS11_g55142328_T>C	674	2038	1380	1598	1279
TTATCGTCCAG	AGTAACAAGCTCACGCAGTT_PBS11_g55142328_T>C	395	1103	676	1021	771
ACTCTTCGCCA	GAGTAACAAGCTCACGCAGT_PBS13_g55142328_T>C	226	471	447	443	334
TAGGATACAGG	AGTAACAAGCTCACGCAGTT_PBS13_g55142328_T>C	316	932	582	744	507
GCAACAATTCG	GAGTAACAAGCTCACGCAGT_PBS15_g55142328_T>C	96	260	178	221	162
CCTAAGGCGAA	AGTAACAAGCTCACGCAGTT_PBS15_g55142328_T>C	52	82	47	86	53
GCTAAGCTCCA	GAGTAACAAGCTCACGCAGT_PBS11_g55142328_T>C:g55142332_A>G	730	2033	1624	1709	1218
CCGCAACATGT	AGTAACAAGCTCACGCAGTT_PBS11_g55142328_T>C:g55142332_A>G	159	627	521	462	305
AGAGCACCTTA	GAGTAACAAGCTCACGCAGT_PBS13_g55142328_T>C:g55142332_A>G	163	529	311	380	291
GCCTCCTTACA	AGTAACAAGCTCACGCAGTT_PBS13_g55142328_T>C:g55142332_A>G	209	502	406	485	414
GACGCAGAATC	GAGTAACAAGCTCACGCAGT_PBS15_g55142328_T>C:g55142332_A>G	141	316	228	232	189
GAGATAGGCAT	AGTAACAAGCTCACGCAGTT_PBS15_g55142328_T>C:g55142332_A>G	117	450	425	248	234
GGAGATGTGTG	GAGTAACAAGCTCACGCAGT_PBS11_g55142330_G>A	636	3009	2599	2358	1929
AGCGAGGTAAG	AGTAACAAGCTCACGCAGTT_PBS11_g55142330_G>A	585	1172	878	1102	865
CAACTGGAGCA	GAGTAACAAGCTCACGCAGT_PBS13_g55142330_G>A	245	452	250	524	411
ATGCATTACGC	AGTAACAAGCTCACGCAGTT_PBS13_g55142330_G>A	233	438	420	374	387
TACGATGCCAC	GAGTAACAAGCTCACGCAGT_PBS15_g55142330_G>A	147	230	282	242	264
ACTCACAACGC	AGTAACAAGCTCACGCAGTT_PBS15_g55142330_G>A	164	251	216	214	169
CCGCAAGTAAG	GAGTAACAAGCTCACGCAGT_PBS11_g55142330_G>A:g55142326_T>C	692	1607	1595	1389	1160
ATTCTGAGCTC	AGTAACAAGCTCACGCAGTT_PBS11_g55142330_G>A:g55142326_T>C	313	855	622	576	511
CGACATCGTCA	GAGTAACAAGCTCACGCAGT_PBS13_g55142330_G>A:g55142326_T>C	222	426	138	346	219
GGTTAGATGCT	AGTAACAAGCTCACGCAGTT_PBS13_g55142330_G>A:g55142326_T>C	263	799	691	688	513
TTAACTCGCGT	GAGTAACAAGCTCACGCAGT_PBS15_g55142330_G>A:g55142326_T>C	157	246	150	238	152
TTCGGAGTCTC	AGTAACAAGCTCACGCAGTT_PBS15_g55142330_G>A:g55142326_T>C	109	278	199	173	106
CATCCTTGCCA	GAGTAACAAGCTCACGCAGT_PBS11_g55142332_A>G	814	2655	2804	2408	2017
TGCTGGTTCTA	AGTAACAAGCTCACGCAGTT_PBS11_g55142332_A>G	616	2215	1581	2143	1551
CAGAGTATTCG	GAGTAACAAGCTCACGCAGT_PBS13_g55142332_A>G	148	473	253	332	261
AGTGATCGGTG	AGTAACAAGCTCACGCAGTT_PBS13_g55142332_A>G	227	736	596	492	278
AGGATAGCGGT	GAGTAACAAGCTCACGCAGT_PBS15_g55142332_A>G	99	282	302	300	196
CATGCACTTGG	AGTAACAAGCTCACGCAGTT_PBS15_g55142332_A>G	67	210	46	117	56
CGAGTCATCAC	GAGTAACAAGCTCACGCAGT_PBS11_g55142334_A>T	551	1530	773	1416	1044
GATCGGCTTAG	AGTAACAAGCTCACGCAGTT_PBS11_g55142334_A>T	369	1219	973	969	907
CACATCGAACC	AGTTATTGAACATCCTCTGG_PBS11_g55142334_A>T	513	1462	818	1139	880
ACCTCCTAGTC	GAGTAACAAGCTCACGCAGT_PBS13_g55142334_A>T	124	285	181	189	100
CATTCGGTAGG	AGTAACAAGCTCACGCAGTT_PBS13_g55142334_A>T	234	731	561	655	469
TATCGGAGCTA	AGTTATTGAACATCCTCTGG_PBS13_g55142334_A>T	601	1506	1204	1155	1156
GAACTGGCATT	GAGTAACAAGCTCACGCAGT_PBS15_g55142334_A>T	122	245	204	310	163
CCTCTCGAGAA	AGTAACAAGCTCACGCAGTT_PBS15_g55142334_A>T	107	190	143	190	167
ATCAGCGTTCC	AGTTATTGAACATCCTCTGG_PBS15_g55142334_A>T	109	195	256	132	118
CCGCACATTGA	AGTTATTGAACATCCTCTGG_PBS11_g55142334_A>T:g55142338_T>C	578	2016	1421	1717	1225
TGAAGGCTACC	AGTTATTGAACATCCTCTGG_PBS13_g55142334_A>T:g55142338_T>C	318	1007	872	824	638
TTACTCCATCC	AGTTATTGAACATCCTCTGG_PBS15_g55142334_A>T:g55142338_T>C	68	212	106	161	165
GAACTGACAAG	GAGTAACAAGCTCACGCAGT_PBS11_g55142335_T>A	609	1908	1333	1472	1064
ATGATGAGAGC	AGTAACAAGCTCACGCAGTT_PBS11_g55142335_T>A	513	1670	1231	1318	1069
AACAGGATGGA	AGTTATTGAACATCCTCTGG_PBS11_g55142335_T>A	454	1818	1230	1297	958
CTTGAAGGCCT	GAGTAACAAGCTCACGCAGT_PBS13_g55142335_T>A	118	432	557	327	315
TACGAAGCACG	AGTAACAAGCTCACGCAGTT_PBS13_g55142335_T>A	243	520	371	455	357
CTGAGTGCTAC	AGTTATTGAACATCCTCTGG_PBS13_g55142335_T>A	315	938	627	727	666
TAACCGAGCCT	GAGTAACAAGCTCACGCAGT_PBS15_g55142335_T>A	102	177	107	198	102
CCAACTCAGCA	AGTAACAAGCTCACGCAGTT_PBS15_g55142335_T>A	75	128	149	147	93
CGAAGTAGTCT	AGTTATTGAACATCCTCTGG_PBS15_g55142335_T>A	120	291	222	270	253
AACCTCCTCAC	GAGTAACAAGCTCACGCAGT_PBS11_g55142335_T>A:g55142332_A>G	566	1640	1275	1430	1173
CCGTGATCTCT	AGTAACAAGCTCACGCAGTT_PBS11_g55142335_T>A:g55142332_A>G	420	1693	1215	1338	1055
TGAGTTGTCTC	GAGTAACAAGCTCACGCAGT_PBS13_g55142335_T>A:g55142332_A>G	212	811	321	608	304
ACGGTCGATTG	AGTAACAAGCTCACGCAGTT_PBS13_g55142335_T>A:g55142332_A>G	119	693	469	501	335
TATCGTCGTAC	GAGTAACAAGCTCACGCAGT_PBS15_g55142335_T>A:g55142332_A>G	30	24	12	59	28
TGTAGTCCATC	AGTAACAAGCTCACGCAGTT_PBS15_g55142335_T>A:g55142332_A>G	96	167	226	170	61
AGATGCCTGCA	GAGTAACAAGCTCACGCAGT_PBS11_g55142335_T>C	536	2022	1397	1430	1396
CATGCAACCTG	AGTAACAAGCTCACGCAGTT_PBS11_g55142335_T>C	395	1464	939	970	597
TCCTTACCATG	AGTTATTGAACATCCTCTGG_PBS11_g55142335_T>C	520	1540	1174	1477	1176
CCGAACTCAGT	GAGTAACAAGCTCACGCAGT_PBS13_g55142335_T>C	152	526	282	389	505
TGATCTCATCG	AGTAACAAGCTCACGCAGTT_PBS13_g55142335_T>C	284	1002	947	543	450
ACTGTGGTGTC	AGTTATTGAACATCCTCTGG_PBS13_g55142335_T>C	287	1036	735	902	739
CGCTGTCATAG	GAGTAACAAGCTCACGCAGT_PBS15_g55142335_T>C	126	293	168	219	157
CCTGTTGCTTG	AGTAACAAGCTCACGCAGTT_PBS15_g55142335_T>C	44	241	90	186	150
GACGTAGTGCT	AGTTATTGAACATCCTCTGG_PBS15_g55142335_T>C	136	432	321	303	317
CCTAATGGTGC	GAGTAACAAGCTCACGCAGT_PBS11_g55142335_T>C:g55142332_A>G	800	2383	1458	1727	1296
CTTGCCTCATT	AGTAACAAGCTCACGCAGTT_PBS11_g55142335_T>C:g55142332_A>G	325	1314	1032	1127	608
CGTTCAGAGAG	GAGTAACAAGCTCACGCAGT_PBS13_g55142335_T>C:g55142332_A>G	271	638	677	628	432
CCATTACAGGC	AGTAACAAGCTCACGCAGTT_PBS13_g55142335_T>C:g55142332_A>G	235	671	618	589	394
TCAAGGCCTCA	GAGTAACAAGCTCACGCAGT_PBS15_g55142335_T>C:g55142332_A>G	203	644	544	530	405
AAGTCAGCCAC	AGTAACAAGCTCACGCAGTT_PBS15_g55142335_T>C:g55142332_A>G	108	295	245	140	162
ACTGAACGTAG	AGTAACAAGCTCACGCAGTT_PBS11_g55142336_C>T	522	1369	917	838	638
GGACCATAACG	AGTTATTGAACATCCTCTGG_PBS11_g55142336_C>T	975	2693	1901	2547	2003
CGTTGTAAGCC	CACAGTTATTGAACATCCTC_PBS11_g55142336_C>T	619	1688	1166	1418	1226
CGTCTACGAAC	AGTAACAAGCTCACGCAGTT_PBS13_g55142336_C>T	177	452	285	388	235
CAACCGATACC	AGTTATTGAACATCCTCTGG_PBS13_g55142336_C>T	417	1219	659	872	481
CTCTGATCTGA	CACAGTTATTGAACATCCTC_PBS13_g55142336_C>T	205	517	338	430	364
AAGGTGACACC	AGTAACAAGCTCACGCAGTT_PBS15_g55142336_C>T	79	121	134	147	114
AATCCGTCCGT	AGTTATTGAACATCCTCTGG_PBS15_g55142336_C>T	126	238	133	178	170
CGAACCTTAGC	CACAGTTATTGAACATCCTC_PBS15_g55142336_C>T	77	134	83	116	60
CGAGGTGACAT	AGTAACAAGCTCACGCAGTT_PBS11_g55142336_C>T:g55142332_A>G	644	2458	1778	2052	1525
ACGACAAGGCA	AGTAACAAGCTCACGCAGTT_PBS13_g55142336_C>T:g55142332_A>G	335	845	482	516	432
TTCACGAGAGT	AGTAACAAGCTCACGCAGTT_PBS15_g55142336_C>T:g55142332_A>G	109	206	161	180	61
GAGCTAGACAC	AGTTATTGAACATCCTCTGG_PBS11_g55142337_A>G	471	1092	930	1072	758
CAGCAGTATGG	CACAGTTATTGAACATCCTC_PBS11_g55142337_A>G	570	1377	1406	1350	1110
ACTAGCCTGTC	AGTTATTGAACATCCTCTGG_PBS13_g55142337_A>G	396	1007	497	804	644
GTGTATCCTTG	CACAGTTATTGAACATCCTC_PBS13_g55142337_A>G	130	220	230	204	163
ACAGAAGCCGT	AGTTATTGAACATCCTCTGG_PBS15_g55142337_A>G	154	259	281	259	186
CGCAAGCTAAG	CACAGTTATTGAACATCCTC_PBS15_g55142337_A>G	130	134	78	124	77
GCAGACTCGAA	AGTTATTGAACATCCTCTGG_PBS11_g55142337_A>G:g55142341_T>C	139	405	284	344	227
GTTCGCTCAGT	CACAGTTATTGAACATCCTC_PBS11_g55142337_A>G:g55142341_T>C	682	1740	1190	1529	1189
ATACCGCCACA	AGTTATTGAACATCCTCTGG_PBS13_g55142337_A>G:g55142341_T>C	261	682	580	520	461
CCTATGTCCGT	CACAGTTATTGAACATCCTC_PBS13_g55142337_A>G:g55142341_T>C	249	457	242	285	269
TCCTTCCACAG	AGTTATTGAACATCCTCTGG_PBS15_g55142337_A>G:g55142341_T>C	149	348	129	217	140
GTACGTTGCCA	CACAGTTATTGAACATCCTC_PBS15_g55142337_A>G:g55142341_T>C	130	330	227	192	214
GCTGCTGCATA	AGTTATTGAACATCCTCTGG_PBS11_g55142338_T>C	521	1893	1685	1826	1278
CGCCACTGATA	CACAGTTATTGAACATCCTC_PBS11_g55142338_T>C	451	1084	791	966	715
TCGCATTGTTG	AGTTATTGAACATCCTCTGG_PBS13_g55142338_T>C	349	827	500	700	576
CTCCAGGACTA	CACAGTTATTGAACATCCTC_PBS13_g55142338_T>C	246	566	475	479	287
CACGCTATAGC	AGTTATTGAACATCCTCTGG_PBS15_g55142338_T>C	120	312	148	282	226
GCAAGATCCAT	CACAGTTATTGAACATCCTC_PBS15_g55142338_T>C	123	145	122	190	108
TTCACTGTGTG	AGTTATTGAACATCCTCTGG_PBS11_g55142338_T>C:g55142335_T>C	497	1660	1275	1531	1163
GTCTGCTCGTA	AGTTATTGAACATCCTCTGG_PBS13_g55142338_T>C:g55142335_T>C	333	987	1032	948	692
TTGGCTGGTAA	AGTTATTGAACATCCTCTGG_PBS15_g55142338_T>C:g55142335_T>C	76	314	157	290	200
ACTACAGCGCT	AGTTATTGAACATCCTCTGG_PBS11_g55142341_T>C	405	813	605	898	578
CTGAGTATCGA	CACAGTTATTGAACATCCTC_PBS11_g55142341_T>C	407	1054	893	971	763
CGCAGATCACT	AGTTATTGAACATCCTCTGG_PBS13_g55142341_T>C	417	921	705	913	539
TAAGGCAGCAC	CACAGTTATTGAACATCCTC_PBS13_g55142341_T>C	269	669	548	500	414
CTATTCATCGG	AGTTATTGAACATCCTCTGG_PBS15_g55142341_T>C	141	253	253	239	158
CGAAGCTTACC	CACAGTTATTGAACATCCTC_PBS15_g55142341_T>C	114	177	105	181	102
TACGCTCATGG	AGTTATTGAACATCCTCTGG_PBS11_g55142347_C>T	586	1760	1112	1127	1105
CACCGTCAACA	CACAGTTATTGAACATCCTC_PBS11_g55142347_C>T	87	181	77	119	182
AATTCGTCGTC	AGTTATTGAACATCCTCTGG_PBS13_g55142347_C>T	262	577	380	498	416
GTTAAGCGCCT	CACAGTTATTGAACATCCTC_PBS13_g55142347_C>T	224	493	379	314	228
GTCGTTAGAGT	AGTTATTGAACATCCTCTGG_PBS15_g55142347_C>T	83	286	281	229	167
ATGGTCCAACC	CACAGTTATTGAACATCCTC_PBS15_g55142347_C>T	68	234	151	154	121
GCACTTGCAAC	AGTTATTGAACATCCTCTGG_PBS11_g55142350_C>G	803	2432	1909	1942	1439
GTCATCAGTAG	CACAGTTATTGAACATCCTC_PBS11_g55142350_C>G	479	1193	992	1158	935
GTCAGGTAGTA	AGTTATTGAACATCCTCTGG_PBS13_g55142350_C>G	501	1752	1400	1457	1102
TGGTTGTTGGA	CACAGTTATTGAACATCCTC_PBS13_g55142350_C>G	188	619	503	532	355
AGACCTTAGGC	AGTTATTGAACATCCTCTGG_PBS15_g55142350_C>G	405	810	683	692	626
AACGTGACTAG	CACAGTTATTGAACATCCTC_PBS15_g55142350_C>G	232	396	163	260	290
TCTCAGATGCT	AGTTATTGAACATCCTCTGG_PBS11_g55142350_C>T	919	4036	2732	3064	2292
GCCAGTTACTT	CACAGTTATTGAACATCCTC_PBS11_g55142350_C>T	727	2165	1435	1715	1310
CCAGTAGTGGT	AGTTATTGAACATCCTCTGG_PBS13_g55142350_C>T	393	1446	1119	1202	854
ATGGCGATCTG	CACAGTTATTGAACATCCTC_PBS13_g55142350_C>T	259	744	430	446	440
TCCACCAGACA	AGTTATTGAACATCCTCTGG_PBS15_g55142350_C>T	93	243	261	154	148
GTATGTCTCGT	CACAGTTATTGAACATCCTC_PBS15_g55142350_C>T	91	196	193	202	210
TCTATCGTAGC	AGTTATTGAACATCCTCTGG_PBS11_g55142350_C>T:g55142347_C>T	770	2054	1549	1813	1377
TCTTGGTTGTG	CACAGTTATTGAACATCCTC_PBS11_g55142350_C>T:g55142347_C>T	478	1984	1225	1593	1115
CAGGAGCATCA	AGTTATTGAACATCCTCTGG_PBS13_g55142350_C>T:g55142347_C>T	458	1317	1263	1196	966
CGTTCTGACAG	CACAGTTATTGAACATCCTC_PBS13_g55142350_C>T:g55142347_C>T	249	592	428	466	410
GCGTACTACAT	AGTTATTGAACATCCTCTGG_PBS15_g55142350_C>T:g55142347_C>T	384	753	397	660	568
TATGCATAGCG	CACAGTTATTGAACATCCTC_PBS15_g55142350_C>T:g55142347_C>T	97	173	139	102	81
GTTATCGCCAT	ATCATTTTCTCAGCCTCCAG_PBS11_g55142351_C>T	1046	2947	2354	2456	1910
AGGATGACCTT	AGTTATTGAACATCCTCTGG_PBS11_g55142351_C>T	1092	4255	2845	3840	2917
GGTAGTAGCCA	CACAGTTATTGAACATCCTC_PBS11_g55142351_C>T	548	1767	1216	1391	1390
TTCACGGCTGT	ATCATTTTCTCAGCCTCCAG_PBS13_g55142351_C>T	645	2380	1560	2046	1654
TGCGAGATCAG	AGTTATTGAACATCCTCTGG_PBS13_g55142351_C>T	377	1086	757	875	626
TAGTCCGCATA	CACAGTTATTGAACATCCTC_PBS13_g55142351_C>T	217	324	219	269	153
TATTACAGGCG	ATCATTTTCTCAGCCTCCAG_PBS15_g55142351_C>T	167	611	424	446	342
GTCACTCCTCA	AGTTATTGAACATCCTCTGG_PBS15_g55142351_C>T	246	631	631	483	352
AACCGTTGGTA	CACAGTTATTGAACATCCTC_PBS15_g55142351_C>T	153	296	128	247	148
TTGTCTCGATG	AGTTATTGAACATCCTCTGG_PBS11_g55142351_C>T:g55142347_C>T	887	3383	2523	2220	1798
TAAGGTCCTAG	CACAGTTATTGAACATCCTC_PBS11_g55142351_C>T:g55142347_C>T	467	910	667	869	539
GGTAACTCACC	AGTTATTGAACATCCTCTGG_PBS13_g55142351_C>T:g55142347_C>T	485	1573	1031	1239	1031
CGTTCGGAAGT	CACAGTTATTGAACATCCTC_PBS13_g55142351_C>T:g55142347_C>T	317	628	446	593	401
CTCTCCTACTC	AGTTATTGAACATCCTCTGG_PBS15_g55142351_C>T:g55142347_C>T	176	374	207	335	306
TTCGTTCGATG	CACAGTTATTGAACATCCTC_PBS15_g55142351_C>T:g55142347_C>T	256	655	562	524	352
TGCACATTGAG	ATCATTTTCTCAGCCTCCAG_PBS11_g55142353_G>A	1134	3532	2292	3018	2352
CGCCTGGTTAA	CACAGTTATTGAACATCCTC_PBS11_g55142353_G>A	511	1442	1184	1181	946
GGCAGTGTTCA	ATCATTTTCTCAGCCTCCAG_PBS13_g55142353_G>A	626	2901	2062	2338	1918
TCGTAGTACCT	CACAGTTATTGAACATCCTC_PBS13_g55142353_G>A	505	1201	1238	1060	767
CGACATACTGC	ATCATTTTCTCAGCCTCCAG_PBS15_g55142353_G>A	198	574	354	380	293
ACGACCACTGT	CACAGTTATTGAACATCCTC_PBS15_g55142353_G>A	164	302	231	254	184
GAATCGCTTCC	ATCATTTTCTCAGCCTCCAG_PBS11_g55142353_G>C	1227	4616	2909	3696	2890
CAGGCTAATTC	CACAGTTATTGAACATCCTC_PBS11_g55142353_G>C	725	1912	1241	1589	1377
GGAGTTATCCA	ATCATTTTCTCAGCCTCCAG_PBS13_g55142353_G>C	280	831	755	639	453
AGGTCATCTCG	CACAGTTATTGAACATCCTC_PBS13_g55142353_G>C	351	608	464	516	330
TGAGTCCTCTA	ATCATTTTCTCAGCCTCCAG_PBS15_g55142353_G>C	186	418	217	446	327
GCGGAATTATC	CACAGTTATTGAACATCCTC_PBS15_g55142353_G>C	157	306	261	299	231
TGAGCTACGAT	CACAGTTATTGAACATCCTC_PBS11_g55142353_G>C:g55142350_C>G	856	2432	1678	2143	1572
CCAGAGGTTAT	CACAGTTATTGAACATCCTC_PBS13_g55142353_G>C:g55142350_C>G	325	629	694	756	497
CCGTTCTCTAG	CACAGTTATTGAACATCCTC_PBS15_g55142353_G>C:g55142350_C>G	180	473	329	356	349
CGTGGACTACT	ATCATTTTCTCAGCCTCCAG_PBS11_g55142355_G>A	613	2455	1705	1750	1479
ACGGCATATCC	CACAGTTATTGAACATCCTC_PBS11_g55142355_G>A	880	2558	2220	2182	1602
TTGCATAGGTC	ATCATTTTCTCAGCCTCCAG_PBS13_g55142355_G>A	488	1629	941	1129	920
TGGACAATGTC	CACAGTTATTGAACATCCTC_PBS13_g55142355_G>A	587	1671	1374	1290	1075
TCAACTCCGCA	ATCATTTTCTCAGCCTCCAG_PBS15_g55142355_G>A	73	157	134	146	183
CGTTCTGAACG	CACAGTTATTGAACATCCTC_PBS15_g55142355_G>A	137	290	245	272	278
ATATGCTCGCT	CACAGTTATTGAACATCCTC_PBS11_g55142355_G>A:g55142350_C>G	836	2311	1936	1714	1414
ACTCCTCGCAA	CACAGTTATTGAACATCCTC_PBS13_g55142355_G>A:g55142350_C>G	624	1217	1094	945	780
GGAAGTGGACT	CACAGTTATTGAACATCCTC_PBS15_g55142355_G>A:g55142350_C>G	119	325	255	363	182
CTCTTAGCTAG	ATCATTTTCTCAGCCTCCAG_PBS11_g55142357_A>G	760	2107	1608	1718	1451
CGTATCGGAAT	ATCATTTTCTCAGCCTCCAG_PBS13_g55142357_A>G	457	1327	968	990	731
AGGCTTCCACT	ATCATTTTCTCAGCCTCCAG_PBS15_g55142357_A>G	164	593	420	507	343
GCGTGCATACT	ATCATTTTCTCAGCCTCCAG_PBS11_g55142357_A>G:g55142353_G>A	1036	3478	2552	3056	2496
CCATTAGGTCC	ATCATTTTCTCAGCCTCCAG_PBS13_g55142357_A>G:g55142353_G>A	465	1417	1180	1147	887
TAGTGGAGCTA	ATCATTTTCTCAGCCTCCAG_PBS15_g55142357_A>G:g55142353_G>A	194	473	430	402	368
AAGCAGATGCC	ATCATTTTCTCAGCCTCCAG_PBS11_g55142362_C>T	974	3119	1956	2429	1875
CATGTCAGTGC	ATCATTTTCTCAGCCTCCAG_PBS13_g55142362_C>T	473	1852	1147	1351	923
AGAGTATCCTG	ATCATTTTCTCAGCCTCCAG_PBS15_g55142362_C>T	184	570	336	417	335
ATTCCACCGGA	ATCATTTTCTCAGCCTCCAG_PBS11_g55142362_C>T:g55142365_T>C	712	2009	1509	1533	1222
GCTCACTTAAC	ATCATTTTCTCAGCCTCCAG_PBS13_g55142362_C>T:g55142365_T>C	569	1707	1119	1367	1075
CGTCCTACAGA	ATCATTTTCTCAGCCTCCAG_PBS15_g55142362_C>T:g55142365_T>C	168	471	305	479	248
CTAGGTCACTT	ATCATTTTCTCAGCCTCCAG_PBS11_g55142363_A>G	622	1423	1011	1453	1066
GCCTACTCTCA	ATCATTTTCTCAGCCTCCAG_PBS13_g55142363_A>G	481	1651	993	1294	701
AGTCTGCTTAC	ATCATTTTCTCAGCCTCCAG_PBS15_g55142363_A>G	117	261	241	241	228
TCGAGAGCACA	ATCATTTTCTCAGCCTCCAG_PBS11_g55142363_A>G:g55142368_C>T	750	2204	1629	2011	1362
ATCACGTTCTG	ATCATTTTCTCAGCCTCCAG_PBS13_g55142363_A>G:g55142368_C>T	477	1189	912	1196	774
TGACCATAGCT	ATCATTTTCTCAGCCTCCAG_PBS15_g55142363_A>G:g55142368_C>T	220	711	590	576	395
TAGGTCGTCAA	ATCATTTTCTCAGCCTCCAG_PBS11_g55142365_T>C	674	1497	1333	1196	1036
ATGATCTGAGC	ATCATTTTCTCAGCCTCCAG_PBS13_g55142365_T>C	515	1544	1137	989	830
CGAATGGTTCC	ATCATTTTCTCAGCCTCCAG_PBS15_g55142365_T>C	180	599	399	505	316
TCTGTGTGGAC	ATCATTTTCTCAGCCTCCAG_PBS11_g55142365_T>C:g55142362_C>T	526	1991	1238	1506	1110
CCACGTATGCA	ATCATTTTCTCAGCCTCCAG_PBS13_g55142365_T>C:g55142362_C>T	423	1230	606	793	639
ATCATCTCAGC	ATCATTTTCTCAGCCTCCAG_PBS15_g55142365_T>C:g55142362_C>T	187	456	396	327	300
AACGCTTATCG	ATCATTTTCTCAGCCTCCAG_PBS11_g55142366_A>G	680	1785	1206	1400	959
CCATCGACCAA	AGGTAATTTCCAAATTCCCA_PBS11_g55142366_A>G	447	1150	870	865	681
GCATCCATGCA	ATCATTTTCTCAGCCTCCAG_PBS13_g55142366_A>G	431	1341	998	1324	968
GAGCATGGATT	AGGTAATTTCCAAATTCCCA_PBS13_g55142366_A>G	203	862	616	550	494
ATCGACTGGCT	ATCATTTTCTCAGCCTCCAG_PBS15_g55142366_A>G	204	873	463	550	403
GCTTAGTCCGT	AGGTAATTTCCAAATTCCCA_PBS15_g55142366_A>G	156	322	150	266	168
ATTGCTAGCGC	ATCATTTTCTCAGCCTCCAG_PBS11_g55142366_A>G:g55142362_C>T	700	1745	1150	1758	1284
TATTCCGCTTC	ATCATTTTCTCAGCCTCCAG_PBS13_g55142366_A>G:g55142362_C>T	396	1195	859	905	750
CAAGCTGCTCA	ATCATTTTCTCAGCCTCCAG_PBS15_g55142366_A>G:g55142362_C>T	162	453	402	365	425
GGATGTCTAAC	ATCATTTTCTCAGCCTCCAG_PBS11_g55142366_AA>GG	669	2234	1515	2068	1496
GGAGTGGACAT	AGGTAATTTCCAAATTCCCA_PBS11_g55142366_AA>GG	554	2265	1584	1860	1214
CTGTGCTACTC	ATCATTTTCTCAGCCTCCAG_PBS13_g55142366_AA>GG	416	1401	843	1115	1023
CACCTGGCTAA	AGGTAATTTCCAAATTCCCA_PBS13_g55142366_AA>GG	257	792	790	769	480
TGTCTGGTAGG	ATCATTTTCTCAGCCTCCAG_PBS15_g55142366_AA>GG	393	1231	1095	971	872
AGGATGAACGT	AGGTAATTTCCAAATTCCCA_PBS15_g55142366_AA>GG	139	249	169	179	133
CGAGCTTATAG	ATCATTTTCTCAGCCTCCAG_PBS11_g55142367_A>G	743	2735	1968	2042	1586
AAGGAGCTCTT	AGGTAATTTCCAAATTCCCA_PBS11_g55142367_A>G	576	1406	1121	1206	819
CGTAAGCCTTG	ATCATTTTCTCAGCCTCCAG_PBS13_g55142367_A>G	378	965	568	742	719
AACAGGAGCAA	AGGTAATTTCCAAATTCCCA_PBS13_g55142367_A>G	228	685	395	407	381
CCGTCTATCAC	ATCATTTTCTCAGCCTCCAG_PBS15_g55142367_A>G	137	326	156	285	176
AACGTTGAGCG	AGGTAATTTCCAAATTCCCA_PBS15_g55142367_A>G	126	256	166	240	167
CACATTGGTCT	AGGTAATTTCCAAATTCCCA_PBS11_g55142367_A>G:g55142371_T>C	528	1507	906	1246	1235
CTTCACCATGG	AGGTAATTTCCAAATTCCCA_PBS13_g55142367_A>G:g55142371_T>C	212	638	565	481	414
TCTGTTCTGAG	AGGTAATTTCCAAATTCCCA_PBS15_g55142367_A>G:g55142371_T>C	103	316	188	216	210
CGAGACTGACA	ATCATTTTCTCAGCCTCCAG_PBS11_g55142368_C>T	641	2281	1970	1720	1304
ACACGTTGCGA	AGGTAATTTCCAAATTCCCA_PBS11_g55142368_C>T	764	1832	1144	1493	1301
TCCAGAGATGT	ATCATTTTCTCAGCCTCCAG_PBS13_g55142368_C>T	446	1491	1217	1634	1119
GCCGATTACTT	AGGTAATTTCCAAATTCCCA_PBS13_g55142368_C>T	468	1361	989	1140	916
TTGACCTGCTA	ATCATTTTCTCAGCCTCCAG_PBS15_g55142368_C>T	153	552	512	436	530
TTACCTACACG	AGGTAATTTCCAAATTCCCA_PBS15_g55142368_C>T	80	215	149	142	102
CAACACGCAAG	ATCATTTTCTCAGCCTCCAG_PBS11_g55142368_C>T:g55142365_T>C	768	1804	1019	1405	1256
CGTTCTCACTT	ATCATTTTCTCAGCCTCCAG_PBS13_g55142368_C>T:g55142365_T>C	506	1387	995	1155	993
AAGCAGAGCAG	ATCATTTTCTCAGCCTCCAG_PBS15_g55142368_C>T:g55142365_T>C	224	545	426	391	363
CATCGTTCCGT	ATCATTTTCTCAGCCTCCAG_PBS11_g55142369_T>C	901	2873	1849	2130	1708
CGACAGCCATT	AGGTAATTTCCAAATTCCCA_PBS11_g55142369_T>C	390	914	718	762	769
GCCTCATCGTT	ATCATTTTCTCAGCCTCCAG_PBS13_g55142369_T>C	580	1835	1354	1481	1140
TATCCTTGCCT	AGGTAATTTCCAAATTCCCA_PBS13_g55142369_T>C	186	416	281	341	291
CCTGGAGATCT	ATCATTTTCTCAGCCTCCAG_PBS15_g55142369_T>C	221	851	567	540	317
TTGCTGAGGTA	AGGTAATTTCCAAATTCCCA_PBS15_g55142369_T>C	111	273	171	178	115
GCTAGTCGAGA	ATCATTTTCTCAGCCTCCAG_PBS11_g55142369_T>C:g55142365_T>C	597	1234	1117	1076	935
ATATAGCCGGC	ATCATTTTCTCAGCCTCCAG_PBS13_g55142369_T>C:g55142365_T>C	642	1049	688	1131	1017
CGTACTATGCT	ATCATTTTCTCAGCCTCCAG_PBS15_g55142369_T>C:g55142365_T>C	194	632	406	434	368
CCATGATGTTC	GAGGATGTTCAATAACTGTG_PBS11_g55142371_T>C	870	3115	2240	2471	2103
ATCAGGACAGC	AGGTAATTTCCAAATTCCCA_PBS11_g55142371_T>C	739	1919	1177	1479	1253
CGTATGACTGA	GAGGATGTTCAATAACTGTG_PBS13_g55142371_T>C	235	502	400	332	217
CACCAGCGTTA	AGGTAATTTCCAAATTCCCA_PBS13_g55142371_T>C	235	592	356	487	300
GACCTTATCAC	GAGGATGTTCAATAACTGTG_PBS15_g55142371_T>C	177	536	626	533	292
CGTGTACAAGT	AGGTAATTTCCAAATTCCCA_PBS15_g55142371_T>C	125	279	197	210	248
TGGATCACTGA	AGGTAATTTCCAAATTCCCA_PBS11_g55142371_T>C:g55142368_C>T	674	2058	1486	1873	1038
TGTATTGCGCT	AGGTAATTTCCAAATTCCCA_PBS13_g55142371_T>C:g55142368_C>T	231	488	300	391	286
GGTTAGTTCCT	AGGTAATTTCCAAATTCCCA_PBS15_g55142371_T>C:g55142368_C>T	75	173	161	105	33
ACAAGCAGCAC	GAGGATGTTCAATAACTGTG_PBS11_g55142372_G>A	933	2756	2088	2174	1513
CGTGGACAGTT	AGGTAATTTCCAAATTCCCA_PBS11_g55142372_G>A	431	1764	1111	1546	1095
CTTGAATGCGC	GAGGATGTTCAATAACTGTG_PBS13_g55142372_G>A	210	527	391	573	329
GGAACTAAGCA	AGGTAATTTCCAAATTCCCA_PBS13_g55142372_G>A	218	689	369	474	331
TAGGCCAAGTG	GAGGATGTTCAATAACTGTG_PBS15_g55142372_G>A	171	537	308	402	363
GTTGTGGATGT	AGGTAATTTCCAAATTCCCA_PBS15_g55142372_G>A	53	199	113	241	118
TTGACCTGTGT	AGGTAATTTCCAAATTCCCA_PBS11_g55142372_G>A:g55142368_C>T	435	1520	1094	1319	1067
CCACATTCGCT	AGGTAATTTCCAAATTCCCA_PBS13_g55142372_G>A:g55142368_C>T	158	400	424	252	191
CTGCTCGTTAC	AGGTAATTTCCAAATTCCCA_PBS15_g55142372_G>A:g55142368_C>T	82	145	136	152	39
TACGGTACAGG	GAGGATGTTCAATAACTGTG_PBS11_g55142372_G>T	653	1990	1572	1611	1290
TGCTATGGTTC	AGGTAATTTCCAAATTCCCA_PBS11_g55142372_G>T	409	1294	932	1151	989
AAGAAGCTGGA	GAGGATGTTCAATAACTGTG_PBS13_g55142372_G>T	228	603	363	427	345
CATCTCCGGTT	AGGTAATTTCCAAATTCCCA_PBS13_g55142372_G>T	157	599	406	453	360
TCTTCAGACTG	GAGGATGTTCAATAACTGTG_PBS15_g55142372_G>T	141	422	462	296	259
CATTGCAGCAC	AGGTAATTTCCAAATTCCCA_PBS15_g55142372_G>T	116	201	216	129	111
TGGTTGGATTC	AGGTAATTTCCAAATTCCCA_PBS11_g55142372_G>T:g55142368_C>T	446	1871	1361	1502	1454
TGGAGCACAAC	AGGTAATTTCCAAATTCCCA_PBS13_g55142372_G>T:g55142368_C>T	194	498	469	536	379
TTGGTTCAGGA	AGGTAATTTCCAAATTCCCA_PBS15_g55142372_G>T:g55142368_C>T	97	349	181	241	182
CAACGGTGTGA	GAGGATGTTCAATAACTGTG_PBS11_g55142374_G>A	594	2042	1396	1761	1426
CTTACGGCACA	GATGTTCAATAACTGTGAGG_PBS11_g55142374_G>A	463	1513	1152	1188	892
GACATTGCACC	AGGTAATTTCCAAATTCCCA_PBS11_g55142374_G>A	766	2406	1919	2016	1649
GGTTACCTCAT	GAGGATGTTCAATAACTGTG_PBS13_g55142374_G>A	152	272	105	222	130
TCACATGTGTC	GATGTTCAATAACTGTGAGG_PBS13_g55142374_G>A	305	779	642	615	465
TGGAACGCTTG	AGGTAATTTCCAAATTCCCA_PBS13_g55142374_G>A	320	816	488	542	288
TCAGCTACCAT	GAGGATGTTCAATAACTGTG_PBS15_g55142374_G>A	169	436	222	280	275
CGTCAGTGCTA	GATGTTCAATAACTGTGAGG_PBS15_g55142374_G>A	472	1462	1131	1072	891
CGAATCCAGCT	AGGTAATTTCCAAATTCCCA_PBS15_g55142374_G>A	84	185	226	187	119
TGTGAGTGGAG	GAGGATGTTCAATAACTGTG_PBS11_g55142375_G>A	527	2172	1447	1766	1411
ACCGACGTTAC	GATGTTCAATAACTGTGAGG_PBS11_g55142375_G>A	617	1396	951	1236	918
TCGAGGATTGC	AGGTAATTTCCAAATTCCCA_PBS11_g55142375_G>A	452	1391	790	1082	796
GGATTGGCCAA	GAGGATGTTCAATAACTGTG_PBS13_g55142375_G>A	255	816	665	810	659
CCATTCTAGCA	GATGTTCAATAACTGTGAGG_PBS13_g55142375_G>A	91	210	194	176	139
TCGCATCCGAA	AGGTAATTTCCAAATTCCCA_PBS13_g55142375_G>A	278	512	403	356	266
TATGAGAGCCT	GAGGATGTTCAATAACTGTG_PBS15_g55142375_G>A	108	294	180	158	239
GGTGCTTCATA	GATGTTCAATAACTGTGAGG_PBS15_g55142375_G>A	353	937	743	985	812
TCACTGATCTG	AGGTAATTTCCAAATTCCCA_PBS15_g55142375_G>A	72	194	160	120	66
CACTTATTGCG	GAGGATGTTCAATAACTGTG_PBS11_g55142375_G>A:g55142371_T>C	590	2019	1429	1592	1314
TGCCAGTGGAA	AGGTAATTTCCAAATTCCCA_PBS11_g55142375_G>A:g55142371_T>C	860	2450	1721	2143	1747
TACGCCGACAT	GAGGATGTTCAATAACTGTG_PBS13_g55142375_G>A:g55142371_T>C	299	399	296	320	302
GCTTCGCGAAT	AGGTAATTTCCAAATTCCCA_PBS13_g55142375_G>A:g55142371_T>C	273	706	564	530	632
AGAGAGGTCCT	GAGGATGTTCAATAACTGTG_PBS15_g55142375_G>A:g55142371_T>C	126	304	346	291	349
GAGTCTTATCC	AGGTAATTTCCAAATTCCCA_PBS15_g55142375_G>A:g55142371_T>C	73	129	95	120	42
GTAGGTCGTTA	GAGGATGTTCAATAACTGTG_PBS11_g55142377_G>C	453	1059	716	765	780
CGTTAGTCGCA	GATGTTCAATAACTGTGAGG_PBS11_g55142377_G>C	557	1048	894	775	681
CGCGAACATGT	AGGTAATTTCCAAATTCCCA_PBS11_g55142377_G>C	619	1492	1302	1594	1163
AGGTTATCCAG	GAGGATGTTCAATAACTGTG_PBS13_g55142377_G>C	226	390	218	308	362
TGAGTAGCGAT	GATGTTCAATAACTGTGAGG_PBS13_g55142377_G>C	223	496	352	427	284
ACTACCAGGTC	AGGTAATTTCCAAATTCCCA_PBS13_g55142377_G>C	219	521	346	414	282
AGAGCATTCGG	GAGGATGTTCAATAACTGTG_PBS15_g55142377_G>C	181	333	250	373	196
GAAGTCGCTTG	GATGTTCAATAACTGTGAGG_PBS15_g55142377_G>C	167	619	322	553	453
ACTTGCCTCAA	AGGTAATTTCCAAATTCCCA_PBS15_g55142377_G>C	122	162	34	208	130
TTGCGGCTTAA	GAGGATGTTCAATAACTGTG_PBS11_g55142377_G>T	725	2172	1671	1608	1343
GGTGATTGTGC	GATGTTCAATAACTGTGAGG_PBS11_g55142377_G>T	492	2477	2002	1997	1834
CACTGACGAAG	AGGTAATTTCCAAATTCCCA_PBS11_g55142377_G>T	489	1119	832	924	900
ATGAGTGCTGT	GAGGATGTTCAATAACTGTG_PBS13_g55142377_G>T	145	336	214	264	288
CAACTCTTCCG	GATGTTCAATAACTGTGAGG_PBS13_g55142377_G>T	170	424	253	352	350
AGACGTTCTGC	AGGTAATTTCCAAATTCCCA_PBS13_g55142377_G>T	248	648	408	538	428
TAGTCCAGAGT	GAGGATGTTCAATAACTGTG_PBS15_g55142377_G>T	142	329	302	283	275
TTGTCCTGATG	GATGTTCAATAACTGTGAGG_PBS15_g55142377_G>T	748	1886	1554	1873	1232
GGTAGTCAGAC	AGGTAATTTCCAAATTCCCA_PBS15_g55142377_G>T	82	141	118	110	54
TTGTCAGGATG	GAGGATGTTCAATAACTGTG_PBS11_g55142377_G>T:g55142374_G>A	583	2020	1137	1486	1019
GTTAGGTTCGT	GATGTTCAATAACTGTGAGG_PBS11_g55142377_G>T:g55142374_G>A	464	1473	1103	1240	730
CGCAACTAAGT	AGGTAATTTCCAAATTCCCA_PBS11_g55142377_G>T:g55142374_G>A	327	727	398	545	434
TTGAGGTATCG	GAGGATGTTCAATAACTGTG_PBS13_g55142377_G>T:g55142374_G>A	187	562	430	327	298
AGGTCACACTC	GATGTTCAATAACTGTGAGG_PBS13_g55142377_G>T:g55142374_G>A	211	367	313	478	357
GGACCTCAAGA	AGGTAATTTCCAAATTCCCA_PBS13_g55142377_G>T:g55142374_G>A	246	828	905	832	590
ATGACGACGTG	GAGGATGTTCAATAACTGTG_PBS15_g55142377_G>T:g55142374_G>A	145	256	126	219	143
TGGCCTCATCT	GATGTTCAATAACTGTGAGG_PBS15_g55142377_G>T:g55142374_G>A	195	787	496	784	479
GAGAGCGTATG	AGGTAATTTCCAAATTCCCA_PBS15_g55142377_G>T:g55142374_G>A	48	141	177	46	22
TGCTATTCTCC	GAGGATGTTCAATAACTGTG_PBS11_g55142380_C>A	712	2148	1432	1872	1476
CGCCAAGTTAC	GATGTTCAATAACTGTGAGG_PBS11_g55142380_C>A	35	37	82	74	35
GTATGTCAAGC	AATAACTGTGAGGTGGTCCT_PBS11_g55142380_C>A	621	2399	1518	1934	1501
GATGTAAGCGC	AGGTAATTTCCAAATTCCCA_PBS11_g55142380_C>A	145	424	375	330	362
TACGGCCTAGA	GAGGATGTTCAATAACTGTG_PBS13_g55142380_C>A	253	515	353	317	326
TAGACTGCTTC	GATGTTCAATAACTGTGAGG_PBS13_g55142380_C>A	519	1220	669	802	962
TCGGTATAGCC	AATAACTGTGAGGTGGTCCT_PBS13_g55142380_C>A	574	2352	1698	1850	1432
GACCGTAGGAT	AGGTAATTTCCAAATTCCCA_PBS13_g55142380_C>A	76	340	229	307	281
ACCGACTAGAC	GAGGATGTTCAATAACTGTG_PBS15_g55142380_C>A	126	322	160	171	193
CGAAGTCGTTC	GATGTTCAATAACTGTGAGG_PBS15_g55142380_C>A	442	909	661	753	663
CAAGAGATCCG	AATAACTGTGAGGTGGTCCT_PBS15_g55142380_C>A	321	874	665	856	626
CTGAACTCTCC	AGGTAATTTCCAAATTCCCA_PBS15_g55142380_C>A	110	325	188	174	112
AGTTGCGCCTT	GAGGATGTTCAATAACTGTG_PBS11_g55142380_C>A:g55142377_G>C	724	1664	1109	1537	1101
TGCCGAGTTGT	GATGTTCAATAACTGTGAGG_PBS11_g55142380_C>A:g55142377_G>C	847	2279	1496	1991	1301
ACGTGTTGAGT	AGGTAATTTCCAAATTCCCA_PBS11_g55142380_C>A:g55142377_G>C	404	1008	617	946	757
CTCACACTCAC	GAGGATGTTCAATAACTGTG_PBS13_g55142380_C>A:g55142377_G>C	214	454	488	341	208
CATCTCAACGG	GATGTTCAATAACTGTGAGG_PBS13_g55142380_C>A:g55142377_G>C	382	1087	991	954	681
CTGTTATGGTC	AGGTAATTTCCAAATTCCCA_PBS13_g55142380_C>A:g55142377_G>C	148	385	351	281	187
TGTGAAGGCCT	GAGGATGTTCAATAACTGTG_PBS15_g55142380_C>A:g55142377_G>C	137	403	412	383	278
ATCCATACGGC	GATGTTCAATAACTGTGAGG_PBS15_g55142380_C>A:g55142377_G>C	499	1254	652	986	790
ACTGGAAGGAG	AGGTAATTTCCAAATTCCCA_PBS15_g55142380_C>A:g55142377_G>C	123	245	180	203	193
TGCGAAGTGGA	GAGGATGTTCAATAACTGTG_PBS11_g55142380_C>G	772	2971	2300	2673	2062
CATATGGCTGC	GATGTTCAATAACTGTGAGG_PBS11_g55142380_C>G	548	2014	1475	1682	1347
TAAGACCGTGT	AATAACTGTGAGGTGGTCCT_PBS11_g55142380_C>G	948	3463	2306	2773	2296
TGGACCTATCT	AGGTAATTTCCAAATTCCCA_PBS11_g55142380_C>G	551	2097	1530	1693	1342
CTATGTCCGCT	GAGGATGTTCAATAACTGTG_PBS13_g55142380_C>G	223	392	170	301	195
GTATCTGTGTC	GATGTTCAATAACTGTGAGG_PBS13_g55142380_C>G	442	1082	764	1010	768
CTTATACACGG	AATAACTGTGAGGTGGTCCT_PBS13_g55142380_C>G	652	2043	1887	1425	1107
GTAGTGTGTGC	AGGTAATTTCCAAATTCCCA_PBS13_g55142380_C>G	247	1065	752	833	576
GTACGGCAAGA	GAGGATGTTCAATAACTGTG_PBS15_g55142380_C>G	197	585	391	429	278
ACGCGAACTAG	GATGTTCAATAACTGTGAGG_PBS15_g55142380_C>G	728	1197	878	1135	1111
CCGTCACAGAT	AATAACTGTGAGGTGGTCCT_PBS15_g55142380_C>G	283	785	537	590	576
TGCCATTCGTA	AGGTAATTTCCAAATTCCCA_PBS15_g55142380_C>G	97	138	88	129	79
CCTCCTAGAAG	GAGGATGTTCAATAACTGTG_PBS11_g55142381_C>T	591	1666	1452	1459	1184
AAGGCCACATG	GATGTTCAATAACTGTGAGG_PBS11_g55142381_C>T	825	2863	1979	2180	1464
CATTGCGAGGA	AATAACTGTGAGGTGGTCCT_PBS11_g55142381_C>T	984	3949	2848	3400	2655
ATTAGCGCGCA	ATAACTGTGAGGTGGTCCTT_PBS11_g55142381_C>T	1164	3099	2183	2553	1898
CATCTACGTAG	AGGTAATTTCCAAATTCCCA_PBS11_g55142381_C>T	663	1415	897	1272	805
GAACGAGAGTA	GAGGATGTTCAATAACTGTG_PBS13_g55142381_C>T	242	485	398	457	381
CGCACTAGTTG	GATGTTCAATAACTGTGAGG_PBS13_g55142381_C>T	148	383	388	271	120
TCTGCTTCTAC	AATAACTGTGAGGTGGTCCT_PBS13_g55142381_C>T	455	1696	1119	1273	1103
ATCTCTGGCTG	ATAACTGTGAGGTGGTCCTT_PBS13_g55142381_C>T	648	2447	1667	1850	1511
GTAAGGCTGTT	AGGTAATTTCCAAATTCCCA_PBS13_g55142381_C>T	219	654	442	590	376
TTGTGCTCTGA	GAGGATGTTCAATAACTGTG_PBS15_g55142381_C>T	108	391	259	313	188
CGATCGTGTCA	GATGTTCAATAACTGTGAGG_PBS15_g55142381_C>T	232	754	565	545	377
CACCATGTTCC	AATAACTGTGAGGTGGTCCT_PBS15_g55142381_C>T	219	562	524	516	409
GATACACTCGA	ATAACTGTGAGGTGGTCCTT_PBS15_g55142381_C>T	203	475	372	393	359
CTGAGCAAGTT	AGGTAATTTCCAAATTCCCA_PBS15_g55142381_C>T	45	113	92	100	37
TTCCTCCTATG	GAGGATGTTCAATAACTGTG_PBS11_g55142381_C>T:g55142377_G>C	517	1564	1149	1229	903
TCGTTATTGCG	GATGTTCAATAACTGTGAGG_PBS11_g55142381_C>T:g55142377_G>C	703	1767	1102	1143	949
TGTTGTTGCTG	AGGTAATTTCCAAATTCCCA_PBS11_g55142381_C>T:g55142377_G>C	744	1992	1801	1997	1669
TGAGTACCACC	GAGGATGTTCAATAACTGTG_PBS13_g55142381_C>T:g55142377_G>C	187	613	438	462	446
AACCACAGCTC	GATGTTCAATAACTGTGAGG_PBS13_g55142381_C>T:g55142377_G>C	303	515	478	584	463
CGTTATCTGTG	AGGTAATTTCCAAATTCCCA_PBS13_g55142381_C>T:g55142377_G>C	335	606	517	650	581
TAGAGTGTAGG	GAGGATGTTCAATAACTGTG_PBS15_g55142381_C>T:g55142377_G>C	119	283	348	296	192
GTACATCCGGT	GATGTTCAATAACTGTGAGG_PBS15_g55142381_C>T:g55142377_G>C	171	670	433	491	531
CCGTTATGGCA	AGGTAATTTCCAAATTCCCA_PBS15_g55142381_C>T:g55142377_G>C	135	328	263	220	209
CGTCTTGTAGT	GAGGATGTTCAATAACTGTG_PBS11_g55142382_T>G	376	1055	929	730	485
TGAACGTTGTG	GATGTTCAATAACTGTGAGG_PBS11_g55142382_T>G	628	2139	1577	1749	1497
TCAAGGTTACG	AATAACTGTGAGGTGGTCCT_PBS11_g55142382_T>G	662	1795	1455	1732	1384
CCTCCAGAACA	ATAACTGTGAGGTGGTCCTT_PBS11_g55142382_T>G	918	3235	1834	2556	2472
ACCGAGTGTAT	AGGTAATTTCCAAATTCCCA_PBS11_g55142382_T>G	675	1398	1417	1122	959
GACCAGCGAAT	GAGGATGTTCAATAACTGTG_PBS13_g55142382_T>G	151	441	450	358	344
CCACATACACG	GATGTTCAATAACTGTGAGG_PBS13_g55142382_T>G	345	793	570	556	434
TGGAGGACTGA	AATAACTGTGAGGTGGTCCT_PBS13_g55142382_T>G	485	2459	1603	1949	1782
CCTGGTTATTG	ATAACTGTGAGGTGGTCCTT_PBS13_g55142382_T>G	419	1622	873	1382	1368
CTTAGCGTATC	AGGTAATTTCCAAATTCCCA_PBS13_g55142382_T>G	202	673	353	430	421
CGCTCATAGAC	GAGGATGTTCAATAACTGTG_PBS15_g55142382_T>G	176	466	239	295	192
TTGTAAGGCTG	GATGTTCAATAACTGTGAGG_PBS15_g55142382_T>G	626	1542	1323	1560	1332
CTAGCTGTCAT	AATAACTGTGAGGTGGTCCT_PBS15_g55142382_T>G	167	496	256	376	314
AAGTCCTCCAG	ATAACTGTGAGGTGGTCCTT_PBS15_g55142382_T>G	166	357	136	353	258
CATGGCGTATC	AGGTAATTTCCAAATTCCCA_PBS15_g55142382_T>G	90	266	160	168	76
CATGCTCTGAT	GAGGATGTTCAATAACTGTG_PBS11_g55142382_T>G:g55142386_G>C	571	1774	1441	1698	1458
ACCTATGGATG	GATGTTCAATAACTGTGAGG_PBS11_g55142382_T>G:g55142386_G>C	479	1510	1406	1024	941
AATACGCCACC	AATAACTGTGAGGTGGTCCT_PBS11_g55142382_T>G:g55142386_G>C	638	1602	1410	1345	1012
TGTTCGAGAAC	ATAACTGTGAGGTGGTCCTT_PBS11_g55142382_T>G:g55142386_G>C	879	3184	2431	2514	2099
GAGATTGTCCA	GAGGATGTTCAATAACTGTG_PBS13_g55142382_T>G:g55142386_G>C	185	497	292	353	301
AGGAACAGTCC	GATGTTCAATAACTGTGAGG_PBS13_g55142382_T>G:g55142386_G>C	347	792	668	799	539
GAAGCACATTC	AATAACTGTGAGGTGGTCCT_PBS13_g55142382_T>G:g55142386_G>C	430	1465	878	1317	856
ATGAGTTGTGC	ATAACTGTGAGGTGGTCCTT_PBS13_g55142382_T>G:g55142386_G>C	655	2407	1985	1909	1172
GTGTATGGCCA	GAGGATGTTCAATAACTGTG_PBS15_g55142382_T>G:g55142386_G>C	88	363	215	305	276
GCCACCTTCAT	GATGTTCAATAACTGTGAGG_PBS15_g55142382_T>G:g55142386_G>C	219	644	574	468	489
ACACGTGCTTG	AATAACTGTGAGGTGGTCCT_PBS15_g55142382_T>G:g55142386_G>C	141	289	123	272	159
GTTCGTACCAT	ATAACTGTGAGGTGGTCCTT_PBS15_g55142382_T>G:g55142386_G>C	171	554	406	430	363
TACCAGCAGTC	GAGGATGTTCAATAACTGTG_PBS11_g55142384_G>A	531	1472	1143	1349	997
CGAACCTACTG	GATGTTCAATAACTGTGAGG_PBS11_g55142384_G>A	542	1386	1136	1052	681
ACGTTCCTAGT	AATAACTGTGAGGTGGTCCT_PBS11_g55142384_G>A	533	1327	954	867	680
ACCAACCACAC	ATAACTGTGAGGTGGTCCTT_PBS11_g55142384_G>A	606	2023	1600	1676	1317
GAGGTAGTCTA	AGGTAATTTCCAAATTCCCA_PBS11_g55142384_G>A	761	2050	1653	1846	1288
GAAGACAGGTT	GAGGATGTTCAATAACTGTG_PBS13_g55142384_G>A	287	598	376	550	494
TTAGTTCTGCG	GATGTTCAATAACTGTGAGG_PBS13_g55142384_G>A	115	307	312	226	113
AACCGCTGTTG	AATAACTGTGAGGTGGTCCT_PBS13_g55142384_G>A	387	1301	861	1142	863
CCTTACCTATG	ATAACTGTGAGGTGGTCCTT_PBS13_g55142384_G>A	345	1083	858	742	643
GTGAAGGAATC	AGGTAATTTCCAAATTCCCA_PBS13_g55142384_G>A	434	1567	1328	1158	1158
GACTCGCATTG	GAGGATGTTCAATAACTGTG_PBS15_g55142384_G>A	130	285	268	287	213
GCAAGTGTTGT	GATGTTCAATAACTGTGAGG_PBS15_g55142384_G>A	459	1404	1142	1249	1021
GACGCGTAGTT	AATAACTGTGAGGTGGTCCT_PBS15_g55142384_G>A	65	223	211	128	101
GTTCCTGTTCT	ATAACTGTGAGGTGGTCCTT_PBS15_g55142384_G>A	143	558	339	577	389
TGACGTCGAGA	AGGTAATTTCCAAATTCCCA_PBS15_g55142384_G>A	103	233	215	144	144
TATAGCGTCGG	GAGGATGTTCAATAACTGTG_PBS11_g55142384_G>A:g55142380_C>G	548	1283	1006	1094	872
[truncated: 52,011 more rows]

## Sheet: MAGeCK_output
Barcode	pegRNA name	control_mean	treat_mean	LFC	score	p.low	p.high	p.twosided	FDR
CTTGCTACTGC	GGGACACTTCTTCACGCAGG_PBS11_g55154129_C>A:g55154133_C>A	1978.7	7638.7	1.9482	54.427	1	0	0	0
TCAGTGGAGGA	GGGACACTTCTTCACGCAGG_PBS11_g55154129_C>A	2761.2	9035.9	1.71	50.86	1	0	0	0
CCTCTGCTAAC	GGGACACTTCTTCACGCAGG_PBS11_g55154129_C>T:g55154133_C>A	2128.4	7019.7	1.7212	45.309	1	0	0	0
CTTAGCGAATG	GGGACACTTCTTCACGCAGG_PBS11_g55154129_C>T	2048	6036.6	1.5591	37.684	1	0	0	1.22e-306
CCACTTAACGG	GGGACACTTCTTCACGCAGG_PBS11_g55154128_G>A:g55154124_T>C	1395.9	4176.6	1.5804	31.978	1	1.0889e-224	2.1778e-224	2.3523e-220
CTCGCATATAG	GTGGAGATCGCCACTGATGG_PBS11_g55156614_C>T:g55156618_C>T	1828.1	4286.2	1.2289	24.616	1	4.2306e-134	8.4612e-134	7.6161e-130
ACCACCTAGTG	GGGACACTTCTTCACGCAGG_PBS11_g55154128_G>A	1545.7	3696.5	1.2574	23.476	1	3.6211e-122	7.2423e-122	5.5876e-118
CTATGGCAGGA	TGAGGCAGATGCCCAGCAGG_PBS11_g55181327_c.2318_2320delinsTCA	2296.6	4785.1	1.0587	22.17	1	3.3332e-109	6.6663e-109	4.5003e-105
AGTGCGCGAAT	GGGACACTTCTTCACGCAGG_PBS13_g55154129_C>T:g55154133_C>A	361.52	1316.1	1.8612	21.946	1	4.7715e-107	9.543e-107	5.7265e-103
CCTCCACCTAA	GGGACACTTCTTCACGCAGG_PBS13_g55154129_C>A:g55154133_C>A	490.18	1536.5	1.6463	20.578	1	2.1568e-94	4.3135e-94	2.3296e-90
ACGGCACGTAA	GGGTTGTAGAGCATGAGTGG_PBS11_g55154050_A>C:g55154046_G>A	471.33	1409.6	1.5785	18.829	1	2.1899e-79	4.3798e-79	2.1504e-75
GGAGTTAGACA	TTCCAGACAAGCCACTCACC_PBS13_g55202623_C>T:g55202618_A>C	352.85	1153.9	1.7065	18.645	1	6.9112e-78	1.3822e-77	6.2209e-74
CCTAGTTCTCG	CAGCCCAGAGGCCTGTGCCA_PBS13_g55174043_G>C:g55174040_T>C	215.26	746.14	1.7886	15.921	1	2.2805e-57	4.5611e-57	1.8948e-53
GGCATTAGTAC	GGGTTGTAGAGCATGAGTGG_PBS13_g55154050_A>C:g55154046_G>A	416.53	1157.9	1.4728	15.85	1	7.0525e-57	1.4105e-56	5.4412e-53
GCAGTGGTTGT	CCAGCAGGCGGCACACGTGG_PBS15_g55181320_c.2312_2314dup	336.27	943.57	1.4858	14.49	1	7.0343e-48	1.4069e-47	5.0654e-44
GGAGTTGACAC	ACGGGGACACTTCTTCACGC_PBS11_g55154129_C>T:g55154133_C>A	864.31	1712.8	0.9859	12.477	1	5.0106e-36	1.0021e-35	3.3826e-32
CTTGCACCTCA	GATGTGGAGATCGCCACTGA_PBS15_g55156614_C>T:g55156618_C>T	191.18	573.42	1.5797	12.182	1	1.931e-34	3.862e-34	1.2091e-30
GTAGGAATGTG	TGGGGTTGTAGAGCATGAGT_PBS11_g55154050_A>C	1128.9	2078.6	0.88018	12.179	1	2.0149e-34	4.0298e-34	1.2091e-30
CTCAGGATTGT	CCAGCAGGCGGCACACGTGG_PBS15_g55181321_c.2312_2313insTGT	232.2	648.85	1.4785	12.019	1	1.4121e-33	2.8242e-33	8.0277e-30
TTCTCGAGTAC	CGATACAGCTCAGACCCCAC_PBS15_g55202591_G>A:g55202588_T>C	426.14	968.42	1.1824	11.459	1	1.0632e-30	2.1264e-30	5.7419e-27
TTCTTCGTCTG	GGGTTGTAGAGCATGAGTGG_PBS13_g55154050_A>C	705.13	1352.9	0.93907	10.572	1	2.0033e-26	4.0066e-26	1.0304e-22
ACGAGCACAAC	ACGGGGACACTTCTTCACGC_PBS11_g55154128_G>A	793.25	1475.7	0.89475	10.487	1	4.9538e-26	9.9076e-26	2.4322e-22
GTGGCTGATTG	GGGGGCCCTCCTCTTGCTGC_PBS13_g55173037_G>C	277.49	668.32	1.2651	10.29	1	3.9062e-25	7.8124e-25	1.8345e-21
AGCTACTCAGG	CTTCGCACTTCTTACACTTG_PBS11_g55155907_G>A	1506.5	2416.1	0.68109	10.059	1	4.1945e-24	8.3891e-24	1.8878e-20
CTGTCGCTATC	AGTGGGGGCCGTCAATGTAG_PBS15_g55165299_A>T	207.38	535.67	1.3648	10.035	1	5.3366e-24	1.0673e-23	2.3057e-20
GGATGAACTTG	GGGACACTTCTTCACGCAGG_PBS13_g55154128_c.865_866delinsAT	485.14	986.34	1.0222	9.9097	1	1.8889e-23	3.7778e-23	7.8472e-20
AGAGTGGATCC	GTGGAGATCGCCACTGATGG_PBS11_g55156614_C>T	1401.7	2199.2	0.64939	9.1513	1	2.813e-20	5.626e-20	1.1253e-16
GGTGAGGATGT	GGCCCTCCTCTTGCTGCTGG_PBS11_g55173036_T>A	3987.6	5327	0.41771	8.9917	1	1.2172e-19	2.4344e-19	4.6955e-16
CGCACTAACTT	GCCCAGCAGGCGGCACACGT_PBS15_g55181329_G>A	80.009	260.08	1.6883	8.9688	1	1.4992e-19	2.9985e-19	5.5841e-16
GATGATTGACC	CTGCTGAAGAAGCCCTGCTG_PBS13_g55201301_G>C	1065.6	1738.6	0.7057	8.8883	1	3.1013e-19	6.2026e-19	1.1166e-15
TTCGAGTGAAC	CCTCCTCTTGCTGCTGGTGG_PBS13_g55173058_C>T:g55173055_C>T	469.53	904.68	0.94472	8.7492	1	1.0748e-18	2.1495e-18	3.7448e-15
ACTGCGTAACC	ACGGGGACACTTCTTCACGC_PBS11_g55154137_G>T:g55154133_C>A	1261.7	1981.8	0.65097	8.721	1	1.3792e-18	2.7584e-18	4.6554e-15
GTTGCCAGAAG	TGCTGTTGACACAGGTGGGC_PBS11_g55205413_G>T	2261	3223.4	0.51146	8.6433	1	2.7313e-18	5.4626e-18	8.94e-15
CCACCTTCGAT	CTTTCTGGGCCCAGTGGGCA_PBS11_g55205438_G>A:g55205434_A>C	569.53	1038.1	0.86494	8.5329	1	7.1389e-18	1.4278e-17	2.268e-14
GTCGTGTAGAT	GAGGGCCCCCACCATCCCAG_PBS13_g55172995_G>C:g55172992_C>T	379.84	754.36	0.98798	8.3946	1	2.3381e-17	4.6762e-17	7.2156e-14
GGAATGCTCTG	CTCTTCCCCAGGTAATTATG_PBS11_g55155847_G>C	1053.7	1683.1	0.67516	8.3613	1	3.1016e-17	6.2032e-17	9.306e-14
CTTAGGCGTAG	ACATCCATCTGGTACGTGGT_PBS13_g55154073_C>T	535.91	973.22	0.85957	8.2162	1	1.0501e-16	2.1003e-16	3.0657e-13
CCTGACAGGTT	TTCGGAAGCGCACGCTGCGG_PBS13_g55173117_A>C	368.92	728.29	0.97926	8.1762	1	1.4647e-16	2.9293e-16	4.1632e-13
CTCGTTAGACG	TCCGTTCCCAAAAGGCCCGC_PBS13_g55205291_G>A	651.44	1130.9	0.79485	8.1504	1	1.8142e-16	3.6285e-16	5.0247e-13
CGTCGTAATGA	TTTTCTCCCATGACTCCTGC_PBS15_g55165346_G>T	345.16	687.42	0.99186	8.0575	1	3.8921e-16	7.7841e-16	1.051e-12
CTCTCAACTCT	ACGGGGACACTTCTTCACGC_PBS11_g55154129_C>T	758.91	1268	0.73978	8.002	1	6.1201e-16	1.224e-15	1.6123e-12
GGCATATCCTT	GTGGAGATCGCCACTGATGG_PBS11_g55156617_C>T	2434.5	3344.9	0.45816	7.8714	1	1.7532e-15	3.5064e-15	4.5088e-12
AGGTGTGGTTA	CAGAGGAGGAGTATGTGTGA_PBS15_g55156762_C>T	214.01	471.49	1.1359	7.7446	1	4.7943e-15	9.5887e-15	1.2043e-11
CGACATGAGCA	GTGGAGATCGCCACTGATGG_PBS13_g55156614_C>T	411.66	768.45	0.89888	7.6741	1	8.3263e-15	1.6653e-14	2.044e-11
ACACCTACCAG	CTCTTCCGCACCCAGCAGTT_PBS13_g55191820_G>A:g55191817_T>C	274.57	561.2	1.0287	7.5876	1	1.6294e-14	3.2587e-14	3.911e-11
CGAAGTGCATC	ACGGGGACACTTCTTCACGC_PBS11_g55154129_C>A:g55154133_C>A	811.19	1308.5	0.68916	7.5549	1	2.096e-14	4.1921e-14	4.9218e-11
CTACAGGTGAT	TTGTTCCTCCACCTCATTCC_PBS13_g55172995_G>C:g55172992_C>T	499.23	872.68	0.80453	7.2763	1	1.7157e-13	3.4314e-13	3.9429e-10
GCCAGTCTCTA	AATGTGCTGTTGACACAGGT_PBS15_g55205417_A>C	312.86	604.03	0.94691	7.209	1	2.8185e-13	5.6371e-13	6.3425e-10
GCACTATTGCT	GGGGAGTCCGTGACGTGGAG_PBS13_g55201317_A>G	138.95	329.68	1.2406	7.1591	1	4.0612e-13	8.1224e-13	8.9524e-10
TGCTATGCTTG	TGCCCAGCAGGCGGCACACG_PBS15_g55181330_c.2316_2321dup	138.18	325.71	1.231	7.0586	1	8.4105e-13	1.6821e-12	1.8169e-09
CCACTGTAGAC	TGAGGCAGATGCCCAGCAGG_PBS13_g55181327_c.2318_2320delinsTCA	741.53	1181.8	0.67168	7.003	1	1.2527e-12	2.5054e-12	2.6531e-09
CGACACTATCT	GATGTGGAGATCGCCACTGA_PBS11_g55156614_C>T:g55156618_C>T	625.98	1027.3	0.71379	6.963	1	1.6653e-12	3.3307e-12	3.4592e-09
GCAATGGCTTA	ACGGGGACACTTCTTCACGC_PBS15_g55154129_C>A:g55154133_C>A	283.56	547.97	0.948	6.8848	1	2.8932e-12	5.7864e-12	5.8963e-09
ACTTCTTCCTG	ATTTCTATCAATGCAAGCCA_PBS13_g55201747_A>G:g55201743_C>A	1237	1798.9	0.53988	6.8747	1	3.1051e-12	6.2102e-12	6.211e-09
GTGTGTACTCT	CTGCGTGATGAGCTGCACGG_PBS13_g55181365_G>A:g55181361_C>T	601.55	988.75	0.71598	6.8562	1	3.535e-12	7.0701e-12	6.9424e-09
CTACTGGAACC	TGAGGCAGATGCCCAGCAGG_PBS11_g55181324_c.2317_2319dup	2468.8	3267	0.404	6.852	1	3.6425e-12	7.2849e-12	7.0256e-09
ACTGATCAGAG	AATTTTGGTTTTCTGACCGG_PBS11_g55160280_G>C	1110	1629.6	0.5536	6.7214	1	9.0002e-12	1.8e-11	1.7055e-08
CAAGGAGGTAT	CATGCCTTGTGCTCCCCCGA_PBS15_g55161549_G>A	257.59	501.97	0.9598	6.6844	1	1.1592e-11	2.3185e-11	2.1588e-08
CAATAGTCACG	TCTTAATTCCTTGATAGCGA_PBS11_g55174749_G>T:g55174745_G>A	1254.8	1804.2	0.5235	6.6723	1	1.2587e-11	2.5175e-11	2.3044e-08
AGAGGCTTGTC	TGAGGCAGATGCCCAGCAGG_PBS11_g55181333_G>A:g55181337_C>G	2423.7	1656.5	-0.5488	6.6486	1.4799e-11	1	2.9599e-11	2.6642e-08
GCACTCCATAT	GGGACACTTCTTCACGCAGG_PBS13_g55154132_C>G	358.71	643.21	0.84071	6.5668	1	2.5696e-11	5.1393e-11	4.5501e-08
TATAGCACAGC	GTGGAGATCGCCACTGATGG_PBS11_g55156613_A>G	1204.6	1730.6	0.52236	6.524	1	3.4224e-11	6.8449e-11	5.9624e-08
TAGTTCTCGCT	GTGGAGATCGCCACTGATGG_PBS13_g55156614_C>T:g55156618_C>T	691.39	1085.6	0.65021	6.5002	1	4.0116e-11	8.0233e-11	6.878e-08
GTGTCTTATGC	GGGACACTTCTTCACGCAGG_PBS11_g55154120_G>T:g55154124_T>C	1886.4	1236.3	-0.60922	6.4066	7.4389e-11	1	1.4878e-10	1.2555e-07
ATGGACTAAGG	GGGGTTGTAGAGCATGAGTG_PBS13_g55154050_A>C	333.9	601.16	0.84642	6.3997	1	7.7827e-11	1.5565e-10	1.2933e-07
CCTAACTTGGT	CCTCGGGGGAGCACAAGGCA_PBS13_g55161506_A>C	265.74	500.78	0.91162	6.3271	1	1.2493e-10	2.4987e-10	2.0447e-07
TAGTAGCGCCA	TCTTGCCGGAATGTCAGCCG_PBS13_g55161608_G>A:g55161605_C>T	263.54	496.22	0.91038	6.2902	1	1.585e-10	3.1699e-10	2.5552e-07
CCAACCGTATT	TTCACTTTCCACTCACCCGT_PBS11_g55165430_A>C:g55165426_C>T	1229.1	1739.7	0.50092	6.2682	1	1.8262e-10	3.6524e-10	2.9008e-07
AGGAACGATCC	TCTTGCCGGAATGTCAGCCG_PBS15_g55161605_C>A	365.48	638.37	0.8029	6.2386	1	2.2074e-10	4.4147e-10	3.4555e-07
TCTTGTTGTCC	AATGGGAGCTGCTGGGGTGC_PBS11_g55151337_T>C	1326.9	1854.5	0.48265	6.2271	1	2.3764e-10	4.7528e-10	3.6669e-07
GAACATGGACC	TGAGGCAGATGCCCAGCAGG_PBS11_g55181329_G>A	2640.3	3388.4	0.35981	6.2052	1	2.7321e-10	5.4641e-10	4.1563e-07
TCGGTCTCTAC	CCTCTCAGGGGTGACTGTTT_PBS11_g55198733_G>A:g55198736_G>A	1155.7	1640.6	0.5051	6.1436	1	4.0324e-10	8.0648e-10	6.0494e-07
CACCAGTATTC	GCCCAGCAGGCGGCACACGT_PBS11_g55181327_c.2318_2320delinsTCA	893.87	1315.4	0.55682	6.0921	1	5.5722e-10	1.1144e-09	8.2449e-07
TAGCTGCGAGA	GTTCACATCCATCTGGTACG_PBS13_g55154072_A>G	748.6	1133.3	0.59765	6.0899	1	5.6492e-10	1.1298e-09	8.2459e-07
CGGTCAGGAAT	TCCTGTGCAGGTGATGTTCA_PBS13_g55163800_A>G	1660.9	2239	0.43072	6.0822	1	5.9268e-10	1.1854e-09	8.5357e-07
TAACCGCGTCA	AATTCGCTCCACTGTGTTGA_PBS13_g55143329_G>A:g55143325_T>C	572.3	906.54	0.66267	6.0717	1	6.3271e-10	1.2654e-09	8.9923e-07
GTTGCCGATTG	CTGAATGACAAGGTAGCGCT_PBS11_g55200392_C>T	515.67	830.42	0.68633	6.0314	1	8.1277e-10	1.6255e-09	1.1401e-06
ACCTGTTGTCC	CAGCCTGAACATAACATCCT_PBS13_g55160184_G>C	229.29	434.93	0.92064	5.9706	1	1.1819e-09	2.3639e-09	1.6367e-06
GAGAGAGGAAT	TGGCGATCTCCACATCCTGC_PBS13_g55156650_C>T	897.33	483.96	-0.88939	5.9627	1.2404e-09	1	2.4808e-09	1.6959e-06
GATGTACTCGC	GACCTGCCCGGCAGGAGTCA_PBS11_g55165366_C>T	954.1	1378.7	0.53067	5.9355	1	1.4649e-09	2.9299e-09	1.9779e-06
TTATCCGAAGG	CAAGATCACAGATTTTGGGC_PBS11_g55191820_G>A	2264.9	2919.2	0.36597	5.8706	1	2.1715e-09	4.343e-09	2.8957e-06
GTAGTGCGTTA	CCAGCAGGCGGCACACGTGG_PBS15_g55181320_c.2311_2312insGTT	245.57	454.65	0.88594	5.8608	1	2.3036e-09	4.6072e-09	3.0344e-06
TACGCTGTTGA	GGGACACTTCTTCACGCAGG_PBS11_g55154132_C>G	1836	2420.6	0.39864	5.842	1	2.5782e-09	5.1565e-09	3.3553e-06
TCAGAGGCAAC	GGGACACTTCTTCACGCAGG_PBS15_g55154129_C>A:g55154133_C>A	205.92	395.8	0.93933	5.8253	1	2.8509e-09	5.7018e-09	3.6659e-06
CCTAGGATGTC	TACATATGGGTGGCTGAGGG_PBS15_g55198814_C>A:g55198811_C>G	242.52	448.87	0.88549	5.8215	1	2.9162e-09	5.8324e-09	3.7057e-06
GTGCCATACAC	CATGTCAAGATCACAGATTT_PBS11_g55191825_C>T:g55191829_A>G	1360.8	1854.3	0.44611	5.7495	1	4.4763e-09	8.9526e-09	5.6221e-06
ACTCTGTACAG	GCAAGTGTAAGAAGTGCGAA_PBS15_g55155941_G>A	305.08	533.46	0.80418	5.7278	1	5.0876e-09	1.0175e-08	6.2843e-06
TGGAGATTCCG	TGAGGCAGATGCCCAGCAGG_PBS11_g55181326_C>G	3043.7	2301	-0.40341	5.7267	5.1199e-09	1	1.024e-08	6.2843e-06
CGAGAAGGAAC	TTGCTGCTGGTGGTGGCCCT_PBS11_g55173061_C>G	515.07	813.19	0.65779	5.716	1	5.4516e-09	1.0903e-08	6.6163e-06
GTACGGCACAT	TGTGGGTCTCTGCTGGGCGC_PBS13_g55205320_T>C	493.84	783.48	0.66477	5.6747	1	6.9481e-09	1.3896e-08	8.3388e-06
TAAGGACGTCG	TGGTACATATGGGTGGCTGA_PBS15_g55198815_C>T	165.19	329.82	0.99324	5.6549	1	7.7954e-09	1.5591e-08	9.2529e-06
GTTGATAGCAG	TGGACAGTGTTGAGATACTC_PBS15_g55205393_G>A	102	229.54	1.1623	5.6089	1	1.0182e-08	2.0364e-08	1.1954e-05
GATCACAGCAT	ACCTGCCCGGCAGGAGTCAT_PBS11_g55165358_G>A	2474.5	3124.9	0.33655	5.5768	1	1.2252e-08	2.4503e-08	1.4229e-05
CTCAGCATGGT	GGTTGTCCAGGCTAATTTGG_PBS13_g55205458_C>T:g55205461_G>A	329.12	558.61	0.76144	5.5362	1	1.5459e-08	3.0918e-08	1.7764e-05
TCGCCATTCCA	GCGGGGCTTAAGACGACCTCT_PBS15_Non-targeting	1349.5	1819.3	0.43072	5.4977	1	1.9241e-08	3.8481e-08	2.1876e-05
CAGTATCCACT	GTCGAATGTGCTGTTGACAC_PBS11_g55205413_G>A	876.96	501.72	-0.80441	5.4768	2.1649e-08	1	4.3299e-08	2.4359e-05
AGGATCTGGTT	AGAGCGCAGCCAGCAGCGCC_PBS11_g55019306_C>T:g55019310_C>G	294.68	508.44	0.78489	5.4574	1	2.4164e-08	4.8327e-08	2.6907e-05
AGCGAGACTTA	GGATGCTCTCCACGTTGCAC_PBS15_g55146641_C>G:g55146637_C>T	169.39	330.12	0.95851	5.4502	1	2.5154e-08	5.0309e-08	2.7725e-05
GATACGGTGTT	CTGCCTCCTGGACTATGTCC_PBS13_g55181423_A>G	902.09	526.52	-0.77564	5.4028	3.2809e-08	1	6.5618e-08	3.5796e-05
GTACTGGAACT	GTGAACACTTACCCATTCGT_PBS15_g55171195_A>C:g55171199_C>G	263.83	463.69	0.8112	5.4	1	3.3324e-08	6.6648e-08	3.5994e-05
GATGAGCTCTG	GTGTGTAACGGAATAGGTAT_PBS15_g55156567_C>T:g55156564_A>G	236.91	424.67	0.8393	5.3607	1	4.1442e-08	8.2884e-08	4.432e-05
TCATCCAAGGC	GGCAGGTCTTGACGCAGTGG_PBS11_g55165323_C>T	2006.4	2567.3	0.35545	5.3548	1	4.2835e-08	8.5669e-08	4.536e-05
TCTAGTGCTGT	CCAGCAGGCGGCACACGTGG_PBS13_g55181310_C>G:g55181313_C>T	302.04	513.93	0.76485	5.3414	1	4.6123e-08	9.2246e-08	4.8368e-05
TCCACCAATGG	TAGACATCGATGGTACATAT_PBS11_g55198815_C>T:g55198811_C>G	466.82	731.51	0.64688	5.3375	1	4.7109e-08	9.4219e-08	4.8928e-05
CAGATGCCGAA	GGGACACTTCTTCACGCAGG_PBS13_g55154128_G>A:g55154124_T>C	323	541.61	0.74393	5.3247	1	5.0561e-08	1.0112e-07	5.2012e-05
CTCCTTGAAGG	CGTCTGCGTACTTCCAGACC_PBS11_g55165377_T>C	1783.1	2306.7	0.37123	5.3106	1	5.4629e-08	1.0926e-07	5.5667e-05
TGCGATTCTTG	GGGACACTTCTTCACGCAGG_PBS11_g55154123_T>C:g55154127_T>C	2311.6	1713.9	-0.43141	5.3073	5.5642e-08	1	1.1128e-07	5.617e-05
GACTGAGATTC	ATCTGTGCCCAGCAGTGCTC_PBS11_g55152583_C>G	865.76	1225.7	0.50106	5.288	1	6.1824e-08	1.2365e-07	6.1832e-05
CTGCCTCGTTA	TGCGAAGGCGCCACATCGTT_PBS15_g55173100_G>C	76.623	179.61	1.2184	5.2447	1	7.8293e-08	1.5659e-07	7.7585e-05
TACTACTAGGC	AGCTCCAGACATCACTCTGG_PBS11_g55192818_A>G	2053.2	1499.4	-0.45322	5.2254	8.6889e-08	1	1.7378e-07	8.532e-05
CACCGACAACT	ATCCTGCCGGTGGCATTTAG_PBS13_g55156655_A>G	497.09	764.43	0.61985	5.2201	1	8.9399e-08	1.788e-07	8.6994e-05
ACCTCTTCTGT	CTTCGCACTTCTTACACTTG_PBS11_g55155913_A>G	1473.5	1938.9	0.39576	5.2057	1	9.6634e-08	1.9327e-07	9.3062e-05
TCTCACAAGCT	GTAGACATCGATGGTACATA_PBS11_g55198824_C>G	1108.2	706.2	-0.64938	5.2043	9.7358e-08	1	1.9472e-07	9.3062e-05
GTTCTGTTCCT	GTGTGGGTCTCTGCTGGGCG_PBS13_g55205336_G>A	316	526.66	0.73514	5.189	1	1.0571e-07	2.1142e-07	0.00010016
CATCCTTGCCA	GAGTAACAAGCTCACGCAGT_PBS11_g55142332_A>G	2195.8	2764.4	0.3321	5.1836	1	1.088e-07	2.1759e-07	0.00010219
CTACCATCACC	CCGGAATGTCAGCCGAGGCA_PBS15_g55161608_G>A:g55161605_C>T	231.3	409.41	0.82109	5.1483	1	1.3145e-07	2.629e-07	0.0001224
GCAACAGACCA	TGCAAATAAAACCGGACTGA_PBS13_g55143460_G>A	703.08	1017.4	0.53243	5.1374	1	1.3931e-07	2.7861e-07	0.00012861
GCATTATCGGA	CGTTCCTGGCTGCCAGGTCG_PBS15_g55191748_G>A	191.01	352.06	0.87875	5.1351	1	1.41e-07	2.82e-07	0.00012898
TACCAACGCGA	TTCATACCAGAGAGCTCAGG_PBS13_g55201344_C>T:g55201340_C>T	390.24	622.47	0.67226	5.1336	1	1.421e-07	2.842e-07	0.00012898
TGACCGTTCGA	TCTTAATTCCTTGATAGCGA_PBS13_g55174749_G>A:g55174745_G>A	897.98	1253.7	0.48093	5.1286	1	1.4597e-07	2.9195e-07	0.00013139
TACATCGAGTG	GGGTTGTAGAGCATGAGTGG_PBS13_g55154061_A>C	296.97	497.83	0.74339	5.1077	1	1.6308e-07	3.2616e-07	0.00014558
GCTTAGACGTG	ATACCCACCAGAGTGATGTC_PBS15_g55192840_C>T:g55192837_C>T	700.17	1011.4	0.52989	5.0977	1	1.7186e-07	3.4373e-07	0.00015216
CACACAGCTTG	CAATTTGTACCTGAATGACA_PBS15_g55200397_G>A	234.64	411.33	0.80719	5.0696	1	1.9936e-07	3.9872e-07	0.00017507
ACGCGTAAGTT	CCTCATTGCCCTCAACACAG_PBS15_g55143353_G>C:g55143349_A>C	349.23	565.5	0.69376	5.0608	1	2.0871e-07	4.1743e-07	0.00018181
AGTAGCGGTAC	TCTGCAGTGTGTAACGGAAT_PBS13_g55156554_G>A:g55156558_A>G	377.85	602.9	0.67268	5.0579	1	2.1195e-07	4.2389e-07	0.00018315
GTAACACGGTT	CTTGCTGCTGGTGGTGGCCC_PBS15_g55173049_G>T:g55173046_C>T	232.69	407.88	0.80711	5.0484	1	2.2271e-07	4.4543e-07	0.00019092
TAGAAGCCTAG	GTTCACATCCATCTGGTACG_PBS15_g55154076_C>A:g55154073_C>T	183.05	337.69	0.87991	5.0396	1	2.3327e-07	4.6654e-07	0.0001984
CGGAGATGCTT	GGGACACTTCTTCACGCAGG_PBS11_g55154128_G>T:g55154124_T>C	1832.6	2335	0.34939	5.0255	1	2.5108e-07	5.0215e-07	0.00021187
GCAAGCTCAAT	GTGGGGGCCGTCAATGTAGT_PBS13_g55165304_G>T	172.7	322.26	0.89608	5.0213	1	2.5662e-07	5.1324e-07	0.0002134
GAGGTATTGTC	CTGCGCTCTGCCCGGCGAGT_PBS13_g55019348_C>T	588.07	868.36	0.56151	5.0211	1	2.5684e-07	5.1367e-07	0.0002134
CGACACCACAT	GGGACACTTCTTCACGCAGG_PBS13_g55154129_C>A	450.69	695.15	0.62404	5.0192	1	2.5943e-07	5.1887e-07	0.00021391
TCCATATCGGT	CGTCAATGTAGTGGGCACAC_PBS15_g55165298_C>A:g55165294_T>C	74.536	171.61	1.1922	5.0136	1	2.6708e-07	5.3417e-07	0.0002167
ACGCCATCGAA	CAAGGTAGCGCTGGGGGTCT_PBS13_g55200372_T>C	438.81	679.63	0.63001	5.013	1	2.6792e-07	5.3583e-07	0.0002167
TCCGTTGGAGT	CCAGCAGGCGGCACACGTGG_PBS11_g55181321_c.2312_2313insTGT	880.06	1224.1	0.47559	5.0124	1	2.6884e-07	5.3767e-07	0.0002167
GCAGCGATGTT	GGCCCTCCTCTTGCTGCTGG_PBS11_g55173036_T>C:g55173040_G>C	3495	2798.2	-0.32068	5.0049	2.7941e-07	1	5.5882e-07	0.00022356
AGGAGCAAGAC	CAGCAGAGACCCACACTACC_PBS13_g55205372_A>C	130.37	259.35	0.98684	5.0019	1	2.8381e-07	5.6762e-07	0.00022541
TCACTCTTCGT	GGGACACTTCTTCACGCAGG_PBS11_g55154122_T>C:g55154118_C>T	1894.5	1386.5	-0.45009	4.9951	2.9402e-07	1	5.8805e-07	0.00023182
GCTCTATCAGT	ATACCCACCAGAGTGATGTC_PBS13_g55192834_G>A:g55192831_C>G	1175.9	779.58	-0.5924	4.977	3.2295e-07	1	6.4589e-07	0.00025277
AAGGAGTAGGC	ACGGGGACACTTCTTCACGC_PBS11_g55154129_C>A	1045.4	1418.2	0.43964	4.9724	1	3.3062e-07	6.6124e-07	0.00025692
GATATGCATCG	ATGGTACATATGGGTGGCTG_PBS11_g55198820_G>T	2128.1	2662.6	0.32312	4.9514	1	3.685e-07	7.37e-07	0.00028431
ATCTCTCGCTC	GTCCACGCTGGCCATCACGT_PBS15_g55181296_G>A	311.23	510.26	0.71142	4.9406	1	3.8937e-07	7.7875e-07	0.00029828
CGACTCTGTAG	CTGGTAGTGTGGGTCTCTGC_PBS15_g55205335_C>T	246.63	422.59	0.77448	4.9214	1	4.2961e-07	8.5922e-07	0.00032679
CTCCATTATCG	GTCCATCGCCACTGGGATGG_PBS13_g55173014_G>A	862.59	1196.2	0.4713	4.9112	1	4.5252e-07	9.0504e-07	0.00034181
GACTTGTCTAG	TGCGTCAAGACCTGCCCGGC_PBS13_g55165356_T>C:g55165360_A>C	360.2	573.19	0.66872	4.9056	1	4.6563e-07	9.3126e-07	0.00034927
TAAGGCCGTAT	ACCTAGAAATCATACGCGGC_PBS15_g55157743_A>T:g55157739_C>G	307.17	502.7	0.70883	4.8867	1	5.128e-07	1.0256e-06	0.00038189
TTACGCCGTAT	ATCCCAAGGATGTTATGTTC_PBS15_g55160166_C>T	0.4776	7.5901	2.5394	4.8846	1	8.2448e-07	1.649e-06	0.00056364
TGACTGACCGA	TGGGGTTGTAGAGCATGAGT_PBS11_g55154050_A>C:g55154046_G>A	2403.5	2964.7	0.30264	4.8845	1	5.1845e-07	1.0369e-06	0.00038189
TTGTCCTTGAG	TTCAAAAAGATCAAAGTGCT_PBS11_g55174016_C>T:g55174013_G>C	1199.3	1592.2	0.40852	4.884	1	5.1972e-07	1.0394e-06	0.00038189
TGACTTGGCAT	GCGTGCGCTTCCGAACGATG_PBS11_g55173067_c.2004_2005delinsTG	605.26	881.88	0.54227	4.8827	1	5.2327e-07	1.0465e-06	0.0003819
CCTGATGATAG	GGGCAGGTCTTGACGCAGTG_PBS11_g55165320_G>T	1189.9	1581	0.40964	4.8807	1	5.2863e-07	1.0573e-06	0.00038322
ATCGTCTATGC	GGCCCTCCTCTTGCTGCTGG_PBS13_g55173036_T>A	809.75	1129.9	0.48019	4.8683	1	5.6291e-07	1.1258e-06	0.00040535
CTATGCATACG	CATGCCCTTCGGCTGCCTCC_PBS15_g55181419_G>C	65.878	154.31	1.2156	4.8662	1	5.6898e-07	1.138e-06	0.00040701
ATTCGCCACAT	TGTCCCAATGGGAGCTGCTG_PBS15_g55151340_A>G:g55151337_T>C	85.788	186.7	1.1128	4.8496	1	6.1872e-07	1.2374e-06	0.00043967
AGTAGCACCGT	TGAAAATGCAGAATACCTAA_PBS15_g55205591_C>T	114.91	231.95	1.0071	4.8426	1	6.408e-07	1.2816e-06	0.00045239
CTACGCAATGT	AGAGGCTGATTGTGATAGAC_PBS15_g55205302_G>A	107.18	220.02	1.0307	4.8379	1	6.5598e-07	1.312e-06	0.0004601
TCAGCAGACTA	AGCTCCAGACATCACTCTGG_PBS11_g55192805_A>G	2668.7	3254.6	0.28627	4.8333	1	6.7157e-07	1.3431e-06	0.000468
ACCACGCACAT	ACAGAGCCAGCGGGCCTTTT_PBS15_g55205267_C>T:g55205263_A>C	148.43	281.33	0.91795	4.8224	1	7.0903e-07	1.4181e-06	0.00049093
TCTCCTGAGAT	CCAGCCCAGAGGCCTGTGCC_PBS15_g55174039_A>G	143.22	273.19	0.92689	4.8031	1	7.8124e-07	1.5625e-06	0.00053748
CGACAACTGCT	TCACCCTGTAAATTTCTCAT_PBS11_g55143469_G>T:g55143466_G>A	485.15	727.36	0.58323	4.7887	1	8.3931e-07	1.6786e-06	0.00057017
CTGCAGGTCAT	TTCAAAAAGATCAAAGTGCT_PBS13_g55174014_G>A:g55174010_G>C	546.01	803.26	0.5561	4.7872	1	8.4543e-07	1.6909e-06	0.00057074
ACCTTCCGGTA	TCCTGTGCAGGTGATGTTCA_PBS11_g55163791_C>T:g55163787_C>T	2191.7	2716.1	0.30932	4.7845	1	8.5703e-07	1.7141e-06	0.00057497
TTGTCTGGCTT	CAAACCTGTGATTTCCTTTA_PBS11_g55156802_G>C	2267.3	2800.3	0.30447	4.7796	1	8.7838e-07	1.7568e-06	0.00058358
TCTGCGTAATC	GCTGCACATTGACTCAGTCC_PBS15_Non-targeting	42.283	111.48	1.3779	4.7794	1	8.8066e-07	1.7613e-06	0.00058358
CCGTGCCATAA	GAGTACCTCATCCCACAGCA_PBS11_g55201311_T>C	572.14	835.05	0.54471	4.7767	1	8.9103e-07	1.7821e-06	0.00058685
TTCGTGCTACA	AACTATGATGCAAATAAAAC_PBS13_g55143469_G>T:g55143466_G>A	373.17	584.13	0.64506	4.7717	1	9.1356e-07	1.8271e-06	0.00059805
TACTCTGACCA	AGATAAGACTGCTAAGGCAT_PBS15_g55143416_G>T:g55143412_C>T	563.24	823.59	0.54738	4.7684	1	9.283e-07	1.8566e-06	0.00060403
TACAGCGCATT	GATTTCATACCAGAGAGCTC_PBS11_g55201332_C>G	490.49	732.33	0.5773	4.7547	1	9.9353e-07	1.9871e-06	0.0006426
TGCTGCTATCA	CTCCCAACCAAGCTCTCTTG_PBS15_g55173986_A>C	237.03	403.51	0.76503	4.752	1	1.0071e-06	2.0142e-06	0.0006475
GCATTCCAATG	CCAGCAGGCGGCACACGTGG_PBS15_g55181318_c.2309_2310insGTC	238.68	405.5	0.76212	4.7446	1	1.0445e-06	2.089e-06	0.00066758
CAAGGACTCAG	AATTATGTGGTGACAGATCA_PBS15_g55155855_C>G	585.74	848.61	0.53408	4.7187	1	1.1866e-06	2.3732e-06	0.00075393
CCTAACAGCCA	GTGGGGGCCGTCAATGTAGT_PBS13_g55165304_G>T:g55165300_G>A	223.43	383.68	0.77741	4.715	1	1.2085e-06	2.417e-06	0.00076059
AATGTCCTCAG	GATGTGGAGATCGCCACTGA_PBS13_g55156613_A>G:g55156609_C>T	271.57	448.67	0.72223	4.7146	1	1.2112e-06	2.4223e-06	0.00076059
CGGTCATACCA	GTGGAGATCGCCACTGATGG_PBS13_g55156619_A>G	396.24	610.7	0.6228	4.7038	1	1.2767e-06	2.5534e-06	0.00079713
TCAATGGCCAC	CACGTGGGGGTTGTCCACGC_PBS11_g55181312_c.2303_2305delinsTCT	1255.7	1642.7	0.38724	4.6979	1	1.3144e-06	2.6289e-06	0.00081597
CTAGAGCCGAA	TTACTTTGCCTCCTTCTGCA_PBS15_g55191859_T>C:g55191856_C>T	180.74	323.85	0.83787	4.694	1	1.3399e-06	2.6797e-06	0.00082699
GTGTCCTTGAT	GTGGGTCTCTGCTGGGCGCG_PBS11_g55205325_C>T:g55205329_G>C	755.32	1053.1	0.47891	4.6917	1	1.3546e-06	2.7092e-06	0.00082832
GGATGAGGTTA	CTTTCTCAGCAACATGTCGA_PBS13_g55146718_C>T:g55146721_C>T	379.05	588.13	0.63239	4.6913	1	1.3573e-06	2.7147e-06	0.00082832
CGTCTGACAAC	AAGATCCCGTCCATCGCCAC_PBS15_g55173004_C>T	403.14	618.52	0.61631	4.6826	1	1.4166e-06	2.8331e-06	0.00085798
CTAATGGCGTC	GAATGTGCTGTTGACACAGG_PBS15_g55205412_A>C:g55205416_C>T	341.08	538.74	0.65794	4.6818	1	1.4218e-06	2.8437e-06	0.00085798
TGTGAGAACCT	GTGGGGTTGTAGAGCATGAG_PBS13_g55154053_T>C	88.755	187.75	1.0724	4.6752	1	1.4681e-06	2.9362e-06	0.00088099
GATGCCTATCT	GAGCCGGAGCGAGCTCTTCG_PBS11_g55019284_c.7C>T	350.6	550.08	0.64835	4.6588	1	1.5902e-06	3.1804e-06	0.00094896
TTCAAGTGAGC	ACTCACCCCCTAAATGCCAC_PBS13_g55156644_C>A:g55156648_G>C	1029.6	1375.5	0.41756	4.6502	1	1.6582e-06	3.3164e-06	0.00098412
TCAATGGCTCT	GGCTCGTGCGTCCGAGCCTG_PBS15_g55155886_T>C:g55155882_C>T	248.72	415.56	0.73823	4.6464	1	1.6892e-06	3.3785e-06	0.00099705
GACTATAGTGG	GGATGCTCTCCACGTTGCAC_PBS15_g55146642_C>T:g55146646_C>T	242.61	407.27	0.74495	4.6444	1	1.7055e-06	3.4111e-06	0.0010012
CGGAATCTATG	TGGCGATCTCCACATCCTGC_PBS15_g55156644_C>A:g55156648_G>C	227.46	386.72	0.76308	4.643	1	1.717e-06	3.4339e-06	0.0010025
GAGTACCACAG	AGCCTCAAAATCTCTGCACC_PBS13_g55201202_G>A	594.17	854.53	0.52352	4.6396	1	1.7452e-06	3.4905e-06	0.0010132
GACTATCGTCT	ACGGGGACACTTCTTCACGC_PBS11_g55154128_c.865_866delinsAT	596.03	856.72	0.5227	4.638	1	1.7589e-06	3.5179e-06	0.0010132
GCTTCCAACAT	ACGTGCCTCTCCCTCCCTCC_PBS11_g55181300_A>G:g55181304_G>C	326.88	518.45	0.66381	4.6375	1	1.7636e-06	3.5271e-06	0.0010132
GCTAGTAGAGG	TAAACCAGTCCGTTCCCAAA_PBS15_g55205284_G>T	193.66	339.91	0.80839	4.63	1	1.8287e-06	3.6574e-06	0.0010442
CTGTATGTGGC	ATACACCGTGCCGAACGCAC_PBS11_g55174005_AA>GG	264.3	435.79	0.71929	4.629	1	1.8368e-06	3.6735e-06	0.0010442
CAATGGATCGT	GTGGCTTGCATTGATAGAAA_PBS15_g55201779_T>C:g55201776_A>G	289.46	468.79	0.69368	4.6204	1	1.9148e-06	3.8296e-06	0.0010828
TTCTCATGACG	GTCCTCAGTCAAGGCGCCTG_PBS11_g55202562_A>G:g55202558_A>G	1863.6	2328.9	0.32146	4.615	1	1.9657e-06	3.9313e-06	0.0011058
TGACGTGATCC	TGCACTGGGCCAGGTCTTGA_PBS11_g55171211_T>C	463.1	690.78	0.57589	4.6104	1	2.0098e-06	4.0196e-06	0.0011248
CCACTTGGACA	GAGGGCCCCCACCATCCCAG_PBS13_g55173006_C>A	134.93	255.79	0.91774	4.6051	1	2.0614e-06	4.1227e-06	0.0011477
CACCTGTTCCA	TCGCTTGGTGCACCGCGACC_PBS13_g55191775_C>T:g55191772_G>A	234.15	394.36	0.74962	4.602	1	2.0922e-06	4.1845e-06	0.0011589
TATCGGAACCA	CAAAGCTGTATTTGCCCTCG_PBS13_g55154095_G>A	796.42	1095.5	0.45952	4.5865	1	2.2538e-06	4.5075e-06	0.001242
AACTCAGTGTG	GTCCTCAGTCAAGGCGCCTG_PBS11_g55202571_C>G	2012.4	2493.4	0.30905	4.5853	1	2.2671e-06	4.5341e-06	0.001243
ACTCTGGTCTC	TGCTCCCCCGAGGGCTGCTG_PBS15_g55161553_C>G	240.6	402.4	0.7396	4.5832	1	2.2894e-06	4.5788e-06	0.0012463
AGGCGCTATTA	AGCGATGCGACCCTCCGGGA_PBS13_g55019297_C>T	82.252	175.57	1.0847	4.5826	1	2.2961e-06	4.5922e-06	0.0012463
TCATGGTCTTG	GGCTCGTGCGTCCGAGCCTG_PBS11_g55155876_G>T:g55155873_T>C	247.08	410.72	0.73082	4.5723	1	2.4115e-06	4.8229e-06	0.0013024
TCTAGCGACAT	CGTTCCTGGCTGCCAGGTCG_PBS15_g55191745_C>T:g55191742_T>G	293.7	472.19	0.68318	4.5647	1	2.5014e-06	5.0028e-06	0.0013442
TTCGGAACAGC	CATCGCCACTGGGATGGTGG_PBS15_g55173034_G>T	308.61	491.53	0.66979	4.5608	1	2.5477e-06	5.0953e-06	0.0013623
TCGTGTCCTAC	TTACTTTGCCTCCTTCTGCA_PBS11_g55191844_A>G	562.04	810.65	0.52761	4.5582	1	2.5796e-06	5.1593e-06	0.0013677
TGTGTGCTTAC	TTACTTTGCCTCCTTCTGCA_PBS15_g55191853_A>G:g55191850_A>G	386.89	592.17	0.61278	4.5579	1	2.5831e-06	5.1662e-06	0.0013677
TTCGTTCAAGC	TACTCCTCCTCTGGATCCAC_PBS13_g55156794_A>G:g55156798_A>G	1419.5	1818.7	0.35735	4.5522	1	2.6549e-06	5.3098e-06	0.0013989
TATCTGGCGCA	TTCTTGTCCCCCCCAGCTTG_PBS13_g55173929_G>A	364.5	563.09	0.62606	4.5464	1	2.7286e-06	5.4573e-06	0.0014307
TCGTGGATGAT	CCCCACCATCCCAGTGGCGA_PBS15_g55172983_G>C	141.28	263.34	0.8937	4.5426	1	2.7778e-06	5.5556e-06	0.0014495
TCCGAACCTCT	TCGCTTGGTGCACCGCGACC_PBS11_g55191773_A>G:g55191769_C>T	299.81	479.28	0.67501	4.5414	1	2.7943e-06	5.5886e-06	0.0014511
AGCATGGTTGG	CAGCCGAGGCAGGGAATGCG_PBS13_g55161623_T>G	230.9	387.74	0.74529	4.5374	1	2.8481e-06	5.6962e-06	0.0014719
TACTCTTCTGC	TGAGGCAGATGCCCAGCAGG_PBS11_g55181335_C>T	2054.3	2535	0.30317	4.5339	1	2.8956e-06	5.7911e-06	0.0014893
TGATGGCCAGT	GGACATAACCAGCCACCTCC_PBS11_g55143315_A>T	3363.1	3981.9	0.24357	4.5329	1	2.9095e-06	5.819e-06	0.0014894
TGCTGGCAACA	GTGATCCAAGCTGTCCCAAT_PBS15_g55151334_G>A	271.13	441.19	0.70041	4.5313	1	2.9316e-06	5.8632e-06	0.0014936
AGCAAGCGTCA	TCCTGCCGCGTATGATTTCT_PBS11_g55157720_A>G	2296	2804.2	0.28834	4.5279	1	2.979e-06	5.9579e-06	0.0015107
ATATACGCCGT	AATGTGCTGTTGACACAGGT_PBS13_g55205408_G>A	200.53	346.05	0.78418	4.5258	1	3.009e-06	6.018e-06	0.0015188
CTGCCTAACAG	GCTGCCTCCTGGACTATGTC_PBS13_g55181418_G>T	266.63	434.88	0.70368	4.5214	1	3.072e-06	6.1439e-06	0.0015433
TGAGCCTAGTT	TCCAGTTCCTGTGGATCCAG_PBS13_g55156771_A>G	1521.7	1932.2	0.34435	4.5164	1	3.1452e-06	6.2905e-06	0.0015677
TCATGCTCGAT	GTAGAGCATGAGTGGGGGGC_PBS11_g55154050_A>C	466.76	690.7	0.56436	4.5161	1	3.1495e-06	6.2989e-06	0.0015677
GTGGTTCATGG	ACCTGCCCGGCAGGAGTCAT_PBS11_g55165362_A>G:g55165366_C>T	2628.3	3171.4	0.27088	4.5147	1	3.171e-06	6.3421e-06	0.0015712
AGGATCGCCAA	AGGGTTGTTGCTGAACCGCA_PBS13_g55146620_G>A	383.03	584.94	0.60952	4.5062	1	3.3e-06	6.6e-06	0.0016276
ACCGTTATGCT	TACTCCTCCTCTGGATCCAC_PBS15_g55156802_G>C	218.4	369.49	0.75587	4.4976	1	3.4364e-06	6.8728e-06	0.0016872
TCAGGCATCTA	TTGCTGCTGGTGGTGGCCCT_PBS15_g55173059_C>T	309.12	489.55	0.66158	4.4948	1	3.4826e-06	6.9651e-06	0.0017021
AGTCCAAGGAC	CTGCAGGCTGCACAGGCCCC_PBS11_g55152654_G>A:g55152658_C>T	843.31	541.77	-0.63743	4.4903	3.5564e-06	1	7.1128e-06	0.0017304
CTGGTCTAAGC	ACCTAGAAATCATACGCGGC_PBS15_g55157744_C>G	292.16	467.19	0.67542	4.4883	1	3.5894e-06	7.1787e-06	0.0017386
GTTGATCGCTC	AATTTTGGTTTTCTGACCGG_PBS15_g55160293_G>T	474.94	699.16	0.5569	4.4818	1	3.7015e-06	7.4029e-06	0.0017849
GTCTGAACTTC	GAGTACCTCATCCCACAGCA_PBS11_g55201306_G>A	689.14	960.2	0.47794	4.4765	1	3.7935e-06	7.5871e-06	0.0018211
TGTGTCCGATT	TCCCATGACTCCTGCCGGGC_PBS13_g55165330_C>G	1331.8	1711.5	0.36167	4.4736	1	3.8462e-06	7.6923e-06	0.0018303
AGTCTCCACTC	GCTGTCCCAATGGGAGCTGC_PBS13_g55151340_A>C:g55151337_T>C	212.86	361.18	0.76002	4.4735	1	3.8466e-06	7.6932e-06	0.0018303
TTCTTCGTACC	GGGACACTTCTTCACGCAGG_PBS15_g55154129_C>T:g55154133_C>A	243.97	402.98	0.72168	4.4721	1	3.8725e-06	7.745e-06	0.0018346
AATTCGCCAGG	AAATCCTGCATGGCGCCGTG_PBS15_g55146631_C>T	297.65	473.4	0.66764	4.4638	1	4.025e-06	8.0501e-06	0.0018985
CGACGGAAGTA	GCCTAATGGTGGCGCTCTAGC_PBS15_Non-targeting	535.39	772.75	0.52857	4.4616	1	4.0666e-06	8.1333e-06	0.0019019
CCTACACATGG	GGGACACTTCTTCACGCAGG_PBS11_g55154128_G>T	1712.3	2143.1	0.3236	4.4616	1	4.0674e-06	8.1347e-06	0.0019019
GTGACGCTCTA	TGTGGGGGTCCTGGTAGTGT_PBS15_g55205338_G>T	192.75	333.13	0.78617	4.4549	1	4.1972e-06	8.3943e-06	0.0019541
TGTGGTACTCT	GCCATCCAAACTGCACCTAC_PBS13_g55165439_T>C	637.15	896.07	0.49131	4.4515	1	4.2641e-06	8.5282e-06	0.0019767
GCATTCCAAGC	TGAGGCAGATGCCCAGCAGG_PBS11_g55181328_c.2317_2319dup	3107.6	3690	0.24777	4.4435	1	4.4253e-06	8.8506e-06	0.0020394
GTATGAACCTG	GTGGTCAACTTACTGTTGCT_PBS15_g55157735_G>T:g55157739_C>G	196.08	337.29	0.77951	4.4425	1	4.4456e-06	8.8913e-06	0.0020394
GTACAGGACAC	GCAACGTGGAGAGCATCCAG_PBS13_g55146681_T>C:g55146685_C>G	430.52	641.84	0.57503	4.442	1	4.4558e-06	8.9117e-06	0.0020394
TGGCTCATAGC	GCAACGTGGAGAGCATCCAG_PBS13_g55146674_C>T	262	425.73	0.69826	4.4396	1	4.5054e-06	9.0109e-06	0.0020534
CCATCACACTC	CACAGAGCCAGCGGGCCTTT_PBS13_g55205277_C>T	250.13	409.58	0.7092	4.4274	1	4.7692e-06	9.5384e-06	0.0021506
TCCACCTAGGA	AGCTCCAGACATCACTCTGG_PBS11_g55192815_C>T	2850.4	2295.3	-0.31239	4.4271	4.7764e-06	1	9.5529e-06	0.0021506
ACGTGTTGACC	CAATTTGTACCTGAATGACA_PBS15_g55200400_A>G:g55200404_T>G	199.49	341.46	0.77242	4.427	1	4.7784e-06	9.5569e-06	0.0021506
CCGCATCCTTA	GGTTGTCCAGGCTAATTTGG_PBS15_g55205471_C>T:g55205467_C>G	198.85	340.44	0.7727	4.4223	1	4.8839e-06	9.7677e-06	0.0021889
CTAGTTCGACG	CAGTGTGCCCACTACATTGA_PBS15_g55165320_G>A	212.78	359.28	0.75299	4.4196	1	4.9451e-06	9.8903e-06	0.0022072
GCTAGGAGCTT	GTCCTCAGTCAAGGCGCCTG_PBS11_g55202572_C>G:g55202576_A>C	1513.2	1913.6	0.3385	4.4183	1	4.9742e-06	9.9485e-06	0.0022111
TAAGATCCGCC	ACAGAGCCAGCGGGCCTTTT_PBS13_g55205265_A>G:g55205269_G>A	395.79	597.02	0.59181	4.4163	0.99999	5.0212e-06	1.0042e-05	0.0022228
AATGGCCACCT	GTCGAATGTGCTGTTGACAC_PBS15_g55205410_C>T:g55205407_T>C	142.07	260.77	0.87156	4.4047	0.99999	5.297e-06	1.0594e-05	0.0023353
TATTCAGTCCG	GGCCCACAGAGGAGGACTCA_PBS11_g55154143_A>C:g55154139_G>C	2100.4	1628.8	-0.36666	4.3983	5.4539e-06	0.99999	1.0908e-05	0.0023947
GAGCCATGACA	TGTTTTCACCAGTACGTTCC_PBS13_g55191762_T>C	87.347	179.44	1.0303	4.3854	0.99999	5.7898e-06	1.158e-05	0.0025319
GTTGTGGTTGG	AATGTGCTGTTGACACAGGT_PBS13_g55205413_G>T:g55205410_C>G	519.57	749.11	0.52699	4.3815	0.99999	5.8942e-06	1.1788e-05	0.0025671
CACGAAGACTG	AGTTCCTGTGGATCCAGAGG_PBS13_g55156772_C>T:g55156768_C>T	1279.7	1643.8	0.36098	4.3781	0.99999	5.9853e-06	1.1971e-05	0.0025964
GATTCCGGTCT	CCAGCCCAGAGGCCTGTGCC_PBS15_g55174042_A>G	184.91	319.93	0.78765	4.3772	0.99999	6.0111e-06	1.2022e-05	0.0025967
GAGCGTAATAG	CAAGCCACTCACCAGGCACT_PBS11_g55202610_T>A	1677.4	1259.3	-0.41336	4.3763	6.0342e-06	0.99999	1.2068e-05	0.0025967
AAGGTGTGAAG	CCACTGCGTCAAGACCTGCC_PBS11_g55165350_G>T:g55165354_C>G	2264.5	2751.5	0.28093	4.3703	0.99999	6.203e-06	1.2406e-05	0.0026588
TGAGTTGTCTC	GAGTAACAAGCTCACGCAGT_PBS13_g55142335_T>A:g55142332_A>G	609.8	361.55	-0.75252	4.3652	6.3492e-06	0.99999	1.2698e-05	0.002702
CTCGAATTCTG	GTCTGCGTACTTCCAGACCA_PBS13_g55165364_A>G:g55165360_A>C	209.25	352.71	0.75044	4.3651	0.99999	6.3539e-06	1.2708e-05	0.002702
TCTAACCAGAG	GGGACACTTCTTCACGCAGG_PBS11_g55154123_T>C	1806.6	1373.9	-0.39474	4.3596	6.5142e-06	0.99999	1.3028e-05	0.0027593
CCAATCAGTGC	GTTCACATCCATCTGGTACG_PBS11_g55154085_G>C	2654.3	3180.8	0.261	4.3554	0.99999	6.6409e-06	1.3282e-05	0.0027917
CGTCATGGAGA	GACCCCCACAGCACTGCAGT_PBS15_g55205383_G>A	205.48	347.29	0.75429	4.3554	0.99999	6.6422e-06	1.3284e-05	0.0027917
GGAGACTAGAT	TTTGGATCCAAGCCATATGA_PBS11_g55198769_C>T	696.93	962.04	0.46451	4.3532	0.99999	6.7096e-06	1.3419e-05	0.0028068
CGCAACGTATC	GCTGCTGGCTGCGCTCTGCC_PBS15_g55019336_C>A:g55019340_G>C	64.246	142.34	1.1355	4.3525	0.99999	6.7302e-06	1.346e-05	0.0028068
CACTGAGTTAG	GTCGAATGTGCTGTTGACAC_PBS13_g55205409_T>C	101.25	199.81	0.97378	4.3512	0.99999	6.7713e-06	1.3543e-05	0.0028131
CTAGGACAAGC	GCGTGCGCTTCCGAACGATG_PBS13_g55173080_A>T:g55173076_C>G	147.07	266.05	0.85082	4.3375	0.99999	7.2052e-06	1.441e-05	0.0029818
TGGTGTGAGGA	GGTTGTGGCAGCAGTCACTG_PBS11_g55152597_C>T	473.5	689.6	0.54146	4.3264	0.99999	7.5797e-06	1.5159e-05	0.0031164
TCGCACTTGTT	AGCCTACGTGATGGCCAGCG_PBS11_g55181325_C>T	617.14	864.68	0.4859	4.3261	0.99999	7.588e-06	1.5176e-05	0.0031164
ATGCGAGCTGA	ATCACGCAGCTCATGCCCTT_PBS15_g55181406_G>A:g55181403_C>G	178.56	309.61	0.79063	4.3252	0.99999	7.6181e-06	1.5236e-05	0.0031169
CGACTAAGTGG	CTTAATTCCTTGATAGCGAC_PBS15_g55174754_A>T	181.31	313.33	0.7859	4.3234	0.99999	7.6811e-06	1.5362e-05	0.0031308
CTTATGCTCGG	AGAAGACATGGACGACGTGG_PBS13_g55201289_C>T:g55201286_G>A	344.82	528.3	0.61407	4.3217	0.99999	7.7429e-06	1.5486e-05	0.0031441
TTCTGTCCTGT	GTTGCCCACTGCAGTGCTGT_PBS11_g55205371_C>T	1392	1767.1	0.34396	4.3194	0.99999	7.8227e-06	1.5645e-05	0.0031647
AGGCCTTCCAA	TGCTCCCCCGAGGGCTGCTG_PBS11_g55161549_GG>AA	731.2	1000.4	0.45178	4.3137	0.99999	8.0262e-06	1.6052e-05	0.0032348
GCAGGATGAAT	TTGTTCCTCCACCTCATTCC_PBS15_g55172989_G>T	163.67	288.54	0.81422	4.3097	0.99999	8.1743e-06	1.6349e-05	0.0032823
TCTTACGATCG	TCAAGATCCTCAAGAGAGCT_PBS13_g55173946_G>A	474.12	689.48	0.53932	4.3085	0.99999	8.2164e-06	1.6433e-05	0.003287
ATTGGCTTGTG	CATTCGACAGCCCTGCCCAC_PBS15_g55205458_C>T	158.82	281.65	0.82262	4.3052	0.99999	8.3414e-06	1.6683e-05	0.0033247
TCCATACACGT	CACAGTGGAGCGAATTCCTT_PBS15_g55143373_C>T	131.56	243.06	0.88061	4.3039	0.99999	8.3896e-06	1.6779e-05	0.0033316
CACCTGCAGAT	GAATGTGCTGTTGACACAGG_PBS11_g55205404_C>A:g55205401_C>G	1337	1702.1	0.34811	4.293	0.99999	8.8156e-06	1.7631e-05	0.0034879
GTCCTTGATTG	TCTGTGATCTTGACATGCTG_PBS13_g55191796_G>A	523.48	749	0.51599	4.2883	0.99999	9.0035e-06	1.8007e-05	0.0035413
TATATCGACGG	CGATACAGCTCAGACCCCAC_PBS11_g55202589_G>A:g55202585_G>A	697.65	958.93	0.45835	4.288	0.99999	9.016e-06	1.8032e-05	0.0035413
CTCATGGAGAG	GCCGGAATGTCAGCCGAGGC_PBS13_g55161608_G>A	232.12	380.48	0.71054	4.2805	0.99999	9.3228e-06	1.8646e-05	0.0036485
CTAGGTGTCCA	GCCATTTGGCTTGGCTTCCT_PBS11_g55205504_C>T	1462.1	1842.8	0.33366	4.2754	0.99999	9.5383e-06	1.9077e-05	0.0037194
TTCATCGGATG	AGAAGTCCTGCTGGTAGTCA_PBS13_g55205491_C>T:g55205488_C>T	1399.7	1771.4	0.33947	4.2676	0.99999	9.8814e-06	1.9763e-05	0.0038393
TTCTTGCGAGA	TGGACAGTGTTGAGATACTC_PBS11_g55205381_GTG>ATA	671.71	926.63	0.46356	4.2657	0.99999	9.9637e-06	1.9927e-05	0.0038449
GACCACGCAAT	CACAGAGCCAGCGGGCCTTT_PBS11_g55205267_C>T	1096.9	1424.6	0.37692	4.2656	0.99999	9.9669e-06	1.9934e-05	0.0038449
CTTCGTGGTTG	GCCACTGGGTGCGACATGTTT_PBS11_Non-targeting	555.36	786.06	0.50046	4.2559	0.99999	1.0409e-05	2.0819e-05	0.0040012
ATAGAGTCGAG	TTTGGGCTGGCCAAACTGCT_PBS13_g55191837_G>A	198.08	333.93	0.75051	4.2515	0.99999	1.0615e-05	2.123e-05	0.0040524
CAGACTCGCAA	CAAACCTGTGATTTCCTTTA_PBS11_g55156814_A>G:g55156810_G>C	834.73	1118.7	0.42204	4.2513	0.99999	1.0627e-05	2.1255e-05	0.0040524
TGATATGCGCG	TCCTGCCGCGTATGATTTCT_PBS11_g55157715_T>C	1890.5	2322.4	0.29666	4.2507	0.99999	1.0655e-05	2.131e-05	0.0040524
TTACACACGCT	GATGTGGAGATCGCCACTGA_PBS15_g55156617_C>T:g55156621_C>T	101.46	197.83	0.95647	4.2497	0.99999	1.0704e-05	2.1409e-05	0.0040569
AGAACTCGGTA	GAGGGCCCCCACCATCCCAG_PBS13_g55172996_T>C	135.39	247.04	0.86287	4.2469	0.99999	1.0837e-05	2.1674e-05	0.0040927
AAGGAACAGTC	GTTGTGGCAGCAGTCACTGG_PBS15_g55152602_A>T	171.9	297.94	0.78992	4.2418	0.99999	1.1086e-05	2.2171e-05	0.0041699
GAGTGTGCTAT	ACATCCATCTGGTACGTGGT_PBS11_g55154079_C>T	2908.1	3445.4	0.24453	4.2412	0.99999	1.1118e-05	2.2237e-05	0.0041699
GCGAAGGATTG	TTCTTGTCCCCCCCAGCTTG_PBS13_g55173941_C>T	900.73	1195.2	0.4077	4.2394	0.99999	1.1204e-05	2.2409e-05	0.0041759
GGTCATGTACC	GGACATAACCAGCCACCTCC_PBS11_g55143307_C>T:g55143310_C>T	1148.9	815.33	-0.49432	4.2393	1.1212e-05	0.99999	2.2423e-05	0.0041759
CGTATGTGTTC	GTTGTGGCAGCAGTCACTGG_PBS13_g55152583_C>G	231.48	378.18	0.70575	4.2384	0.99999	1.1254e-05	2.2508e-05	0.0041774
TACGCACATTC	GTCCATCGCCACTGGGATGG_PBS13_g55173012_T>C	649.18	897.74	0.46707	4.2328	0.99999	1.1542e-05	2.3083e-05	0.0042694
GAACTAGGAGA	CATCCATCTGGTACGTGGTG_PBS15_g55154078_C>T	162.91	285.24	0.80431	4.2318	0.99999	1.159e-05	2.3179e-05	0.0042725
GCAACGCTACA	TTTTGGGCTGGCCAAACTGC_PBS13_g55191841_G>A:g55191838_T>C	314.93	486.32	0.62528	4.2291	0.99999	1.1733e-05	2.3465e-05	0.0043105
GACTACAGAGC	ACCTAGAAATCATACGCGGC_PBS13_g55157745_C>A	591.48	827.93	0.48447	4.2232	0.99999	1.2043e-05	2.4086e-05	0.0044096
TCGCCTGACAA	GTGTGTAACGGAATAGGTAT_PBS11_g55156551_T>G:g55156555_T>C	685.09	939.58	0.45516	4.2157	0.99999	1.2448e-05	2.4896e-05	0.0045289
GGCTGTTAAGT	TGAGGCAGATGCCCAGCAGG_PBS11_g55181324_C>T	2230.4	2696.5	0.27371	4.2157	0.99999	1.2453e-05	2.4906e-05	0.0045289
ATAAGCAGCGC	TTGCTGCTGGTGGTGGCCCT_PBS13_g55173060_T>C:g55173064_C>T	222.03	364.81	0.71385	4.2144	0.99999	1.2521e-05	2.5043e-05	0.0045386
CAGAGAGCTTG	GCCCAGCAGGCGGCACACGT_PBS15_g55181315_T>C:g55181319_C>T	234.38	381.11	0.699	4.2126	0.99999	1.2625e-05	2.5249e-05	0.0045528
CCTAACTGACG	ATGCGACCCTCCGGGACGGC_PBS13_g55019302_G>A:g55019298_C>T	369.02	554.18	0.58535	4.2122	0.99999	1.2645e-05	2.529e-05	0.0045528
AAGTTGGTTGG	ATACACCGTGCCGAACGCAC_PBS15_g55174010_G>C	61.387	135.1	1.1254	4.2055	0.99999	1.3026e-05	2.6052e-05	0.0046744
CTTATCCGTAG	CCTCATCTCTCACCATCCCA_PBS11_g55192774_C>T:g55192771_T>C	865.64	1151.7	0.41151	4.203	0.99999	1.3171e-05	2.6342e-05	0.0047107
AGGAGCCTTCA	AGAAGACATGGACGACGTGG_PBS15_g55201283_C>T	76.145	158.38	1.0468	4.201	0.99999	1.3286e-05	2.6571e-05	0.004724
AAGAAGGTGGC	CGTCTGCGTACTTCCAGACC_PBS11_g55165375_G>A	1588.1	1978.4	0.31683	4.2009	0.99999	1.3295e-05	2.6591e-05	0.004724
GCAAGAACTGC	GGCTTGGCCTGAAAACAGGA_PBS13_g55157697_G>T	311.79	481.03	0.62393	4.1974	0.99999	1.3499e-05	2.6998e-05	0.0047807
GTCTTGCTGAT	GCAGAAACGACGTCACTATA_PBS13_Non-targeting	2677.4	3186.9	0.25121	4.1953	0.99999	1.3627e-05	2.7254e-05	0.0048101
TCGGTACCTTA	TTCTTAGACCATCCAGGAGG_PBS15_g55143320_G>A	215.67	355.51	0.71846	4.1897	0.99999	1.3965e-05	2.793e-05	0.0049134
TAGGTTGTTCC	TTCCTCCATCTCATAGCTGT_PBS11_g55155874_G>T	1645	2041.2	0.31115	4.1884	0.99999	1.4049e-05	2.8099e-05	0.0049271
TCTATCGTCGA	GTTCCCGGACATAGTCCAGG_PBS11_g55181405_T>C	2009.3	1570.6	-0.35521	4.1859	1.4202e-05	0.99999	2.8405e-05	0.0049646
AAGGTTCGACG	AGGGTTGTTGCTGAACCGCA_PBS15_g55146626_C>A:g55146622_C>T	18.561	58.29	1.5998	4.1841	0.99999	1.4687e-05	2.9374e-05	0.0051175
CTTGCGTCAAT	GGCCCTCCTCTTGCTGCTGG_PBS15_g55173036_T>A	163.04	283.84	0.79612	4.1774	0.99999	1.4746e-05	2.9491e-05	0.0051213
CGACGATGTAG	TGCTGTTGACACAGGTGGGC_PBS11_g55205398_T>C	601.68	837.49	0.47641	4.1752	0.99999	1.4887e-05	2.9774e-05	0.0051539
ACCAGACCGTA	ACCATCCCAGTGGCGATGGA_PBS15_g55172997_C>G	421.09	617.41	0.55103	4.1739	0.99999	1.4968e-05	2.9937e-05	0.0051599
TGATAGATGCC	GATCATCGAATTCTCCAAAA_PBS11_g55200392_C>G	1190.5	1524.9	0.35695	4.1735	0.99999	1.5e-05	3e-05	0.0051599
TTACACACTGC	CCATCGCCACTGGGATGGTG_PBS11_g55173025_C>T	297.97	462.33	0.63203	4.1722	0.99998	1.5082e-05	3.0165e-05	0.0051718
ACTGTGACCGT	TCGTTCGGAAGCGCACGCTG_PBS11_g55173113_C>G	484.38	695.16	0.52031	4.1708	0.99998	1.5173e-05	3.0347e-05	0.0051865
TACGACCTGCA	ATGCGACCCTCCGGGACGGC_PBS11_g55019308_C>T:g55019304_A>C	808.57	1082.5	0.42041	4.1674	0.99998	1.5406e-05	3.0812e-05	0.0052495
CTCGCAGCATA	ACCAAAGCTGTATTTGCCCT_PBS11_g55154106_C>A	1743	2147.8	0.30111	4.1539	0.99998	1.6344e-05	3.2687e-05	0.0055514
CAGGTGTGCAA	AAAAACTGCACCTCCATCAG_PBS11_g55156634_C>A:g55156630_T>C	562.79	789.32	0.48727	4.1505	0.99998	1.6585e-05	3.317e-05	0.0056157
CCTGTGGCTAA	GGACATAACCAGCCACCTCC_PBS13_g55143314_G>C	1987.9	2419.9	0.2836	4.1447	0.99998	1.7015e-05	3.4031e-05	0.0057434
TGTCGACCTTA	TGCTCCCCCGAGGGCTGCTG_PBS15_g55161557_G>A:g55161554_G>C	279.41	437.12	0.64377	4.1375	0.99998	1.7556e-05	3.5112e-05	0.0059066
GCCGACTACAT	TTCTTAGACCATCCAGGAGG_PBS15_g55143321_C>T	341.53	516.27	0.5947	4.1361	0.99998	1.766e-05	3.5321e-05	0.0059066
CCAGCATGTGT	GGCCCTCCTCTTGCTGCTGG_PBS11_g55173036_T>A:g55173040_G>C	3141.2	3686.3	0.23081	4.1361	0.99998	1.7663e-05	3.5326e-05	0.0059066
AGAATGGTCGC	CAAAGCTGTATTTGCCCTCG_PBS15_g55154107_G>A	197.14	328.95	0.73573	4.1352	0.99998	1.7732e-05	3.5464e-05	0.005907
CACGCTTGAAG	GTCTGCGTACTTCCAGACCA_PBS13_g55165364_A>G	290.34	451.05	0.63379	4.1343	0.99998	1.7803e-05	3.5607e-05	0.005907
GTGAACGCTCA	GTAGACATCGATGGTACATA_PBS15_g55198829_A>G:g55198826_C>T	336.99	510.45	0.5976	4.134	0.99998	1.7828e-05	3.5656e-05	0.005907
CGAGTACAAGC	CAGGGTTGTCCAGGCTAATT_PBS11_g55205466_G>A	1555.6	1935.5	0.31504	4.1326	0.99998	1.7931e-05	3.5863e-05	0.005923
GCGAATGTTCC	TGCGACACTTACAGCTGCCC_PBS11_g55146728_C>A	2194.6	1742.1	-0.33297	4.1264	1.8426e-05	0.99998	3.6852e-05	0.0060568
ATCGATCGATC	CATGTCAAGATCACAGATTT_PBS15_g55191824_G>T	110.63	208.43	0.90769	4.1254	0.99998	1.8501e-05	3.7003e-05	0.0060568
TTGGACATCCT	TGCCCAGCAGGCGGCACACG_PBS11_g55181319_C>A	574.91	802.54	0.48052	4.1254	0.99998	1.8504e-05	3.7009e-05	0.0060568
TCCTGTGGTTA	TGGGGCCGACAGCTATGAGA_PBS13_g55155906_C>G	174.76	298.35	0.7682	4.1241	0.99998	1.8605e-05	3.7211e-05	0.0060714
AAGCTTCCGGT	CCCAAGGAAGCCAAGCCAAA_PBS13_g55205544_T>C:g55205548_G>A	325.48	495.4	0.6045	4.1224	0.99998	1.8748e-05	3.7496e-05	0.0060995
GAATACTCGCC	TGGTTGGGAGCTTCTCCACT_PBS13_g55173934_T>C:g55173938_A>C	395.66	207.94	-0.92479	4.1204	1.8909e-05	0.99998	3.7819e-05	0.0061188
CATCCGTCGAA	TTTCTCTTCTTAGACCATCC_PBS13_g55143315_A>T	2194.4	2646.2	0.26995	4.1196	0.99998	1.8975e-05	3.7951e-05	0.0061188
CGCTGCATTAC	ATGCGACCCTCCGGGACGGC_PBS13_g55019306_C>A	130.28	236.48	0.8551	4.1196	0.99998	1.8977e-05	3.7954e-05	0.0061188
CGAGCGGTATA	CTCTTCCGCACCCAGCAGTT_PBS13_g55191821_C>T	443.6	642.55	0.53356	4.1184	0.99998	1.9073e-05	3.8147e-05	0.0061236
CTTGAAGGCCT	GAGTAACAAGCTCACGCAGT_PBS13_g55142335_T>A	326.32	496.28	0.60336	4.118	0.99998	1.9106e-05	3.8211e-05	0.0061236
CAGAGTGTCAG	TGCACCCCAGCAGCTCCCAT_PBS11_g55151318_C>T:g55151322_T>C	1756.8	2159.3	0.29748	4.1142	0.99998	1.9429e-05	3.8857e-05	0.0061654
CGCTCTAAGTT	CAGCGAGATCTCCTCCATCC_PBS15_g55198804_G>A	100.05	192.67	0.93853	4.1138	0.99998	1.9459e-05	3.8918e-05	0.0061654
CCGACTAAGTC	CCATCGCCACTGGGATGGTG_PBS11_g55173019_G>A:g55173016_G>C	558.22	781.81	0.48524	4.1138	0.99998	1.946e-05	3.892e-05	0.0061654
AAGAGTCAGGA	CCAGCAGGACTTCTTTCCCA_PBS13_g55205532_C>G	273	427.94	0.64662	4.1138	0.99998	1.9464e-05	3.8928e-05	0.0061654
CCACCACTAGA	TGTGATCCAAGCTGTCCCAA_PBS15_g55151324_G>A:g55151328_C>T	153.23	268.45	0.80492	4.113	0.99998	1.9529e-05	3.9057e-05	0.0061677
GTTGCACAGGA	CGTTCCTGGCTGCCAGGTCG_PBS11_g55191749_G>C	422.88	616.4	0.54255	4.1054	0.99998	2.018e-05	4.0359e-05	0.0063548
TGAATACCGTG	ATGTCAAGATCACAGATTTT_PBS11_g55191821_C>A	1987.7	2414.8	0.28069	4.0977	0.99998	2.086e-05	4.172e-05	0.0065386
TCACGTGAATG	ATACACCGTGCCGAACGCAC_PBS11_g55174014_G>T	327.06	496.36	0.60032	4.0972	0.99998	2.0913e-05	4.1825e-05	0.0065386
AGGATGTGAAC	GTTGGACAGCCTTCAAGACC_PBS15_g55171189_G>C	370.76	551.28	0.57104	4.0968	0.99998	2.0945e-05	4.189e-05	0.0065386
GGTGATAGTAC	GGATTCTGCACAGAGCCAGC_PBS13_g55205283_G>C	322.32	490.15	0.60319	4.0921	0.99998	2.1375e-05	4.275e-05	0.0066535
CGAGTTGCAGA	AACTATGATGCAAATAAAAC_PBS15_g55143468_T>C	479.98	274.46	-0.80414	4.0858	2.1961e-05	0.99998	4.3923e-05	0.0068165
GCATAAGACCG	ACGGGGACACTTCTTCACGC_PBS13_g55154129_C>A	217.07	353.82	0.7023	4.0834	0.99998	2.2187e-05	4.4374e-05	0.0068667
ACCGCTATACG	CAAAGCTGTATTTGCCCTCG_PBS13_g55154106_C>G:g55154103_C>T	508.55	720.03	0.50084	4.0816	0.99998	2.2367e-05	4.4734e-05	0.0069027
TTCGGTGCAGA	TCCTCTGGATCCACAGGAAC_PBS15_g55156809_T>C	816.5	1085.9	0.41095	4.0789	0.99998	2.2621e-05	4.5242e-05	0.0069612
CCTTCACAAGT	CGGGCAGGTCTTGACGCAGT_PBS15_g55165313_A>G	210.54	344.94	0.70961	4.0767	0.99998	2.2837e-05	4.5674e-05	0.0070077
ACTCACGCGAT	GCCGGAATGTCAGCCGAGGC_PBS15_g55161605_C>T	122.07	223.69	0.86848	4.0761	0.99998	2.2903e-05	4.5806e-05	0.007008
TCACATAGGCA	TGGTTGTGGCAGCAGTCACT_PBS13_g55152589_T>G	173.94	295.66	0.76195	4.0718	0.99998	2.3331e-05	4.6661e-05	0.0071187
TTATCCTCAGG	TCCATCGCCACTGGGATGGT_PBS15_g55173022_C>T:g55173019_G>C	230.27	370.4	0.68342	4.0598	0.99998	2.4555e-05	4.9109e-05	0.0074542
AAGGACACGTC	TTCAGAATATCCAGTTCCTG_PBS13_g55156792_A>G:g55156789_T>C	572.43	795.94	0.47485	4.0597	0.99998	2.4568e-05	4.9136e-05	0.0074542
TGTAGCCGTTG	CATCGATGTCTACATGATCA_PBS11_g55198862_G>C	1148.1	1467.2	0.35358	4.0569	0.99998	2.4866e-05	4.9732e-05	0.0075235
GGTAGACTACG	AACTATGATGCAAATAAAAC_PBS11_g55143468_T>C	379.5	560.36	0.56104	4.0558	0.99998	2.4979e-05	4.9958e-05	0.0075366
CCTTGCAAGAC	TCCTCCTCTCAGTGAGCCAA_PBS15_g55163751_G>C	874.71	1152.1	0.39695	4.0534	0.99997	2.5234e-05	5.0468e-05	0.007577
GAACCTGTCAC	CTGGTGGTGGCCCTGGGGAT_PBS11_g55173062_T>C:g55173058_C>G	1182.8	1506.5	0.34877	4.0531	0.99997	2.5273e-05	5.0546e-05	0.007577
CAGCGATGATA	AGAGCGCAGCCAGCAGCGCC_PBS11_g55019298_C>T	432.9	626.25	0.53166	4.0526	0.99997	2.5324e-05	5.0647e-05	0.007577
ATGTACGCTGT	GAAAACCTGCAGATCATCAG_PBS13_g55143390_G>A	744.96	1000.1	0.42439	4.0485	0.99997	2.5773e-05	5.1546e-05	0.0076901
CCACTGAAGTC	AAGCCAAATGGCATCTTTAA_PBS13_g55205559_C>A	513.75	724.43	0.49494	4.0447	0.99997	2.6194e-05	5.2388e-05	0.0077942
TAAGCGGACAC	TCCTCTGGATCCACAGGAAC_PBS13_g55156801_G>A	2250.6	2699.8	0.26246	4.0439	0.99997	2.6287e-05	5.2573e-05	0.0078003
GATTGGTAGCC	ATCCTCAAGAGAGCTTGGTT_PBS15_g55173948_G>C	477.52	680.12	0.50934	4.0385	0.99997	2.6902e-05	5.3804e-05	0.0079611
ACTACCTCATG	GGGTTGTAGAGCATGAGTGG_PBS11_g55154051_C>T:g55154055_C>T	442.68	637.33	0.52478	4.0336	0.99997	2.7467e-05	5.4934e-05	0.0081061
TACTGATGCGT	TAACCTCCTACCCCTCCAGA_PBS15_g55161610_A>G	271.43	422.66	0.63703	4.0271	0.99997	2.8238e-05	5.6476e-05	0.0083109
TCTTGCTCTGT	CCTCATCTCTCACCATCCCA_PBS13_g55192769_C>T	548.28	764.73	0.47931	4.0195	0.99997	2.9159e-05	5.8317e-05	0.0085585
TGTCATGCAAG	TTCCTCCATCTCATAGCTGT_PBS11_g55155874_G>T:g55155870_C>T	2281.9	2731.1	0.25914	4.0151	0.99997	2.9715e-05	5.9429e-05	0.0086981
CAAGTTACACG	CTCCGCAGAGGCCACAGGCC_PBS15_g55161517_G>A:g55161521_T>C	135.75	241.39	0.82576	4.0125	0.99997	3.0035e-05	6.0069e-05	0.0087623
CGCTGACAACT	GCTCCCAGTACCTGCTCAAC_PBS11_g55181463_T>C:g55181466_G>C	451.11	646.57	0.51837	4.0114	0.99997	3.0177e-05	6.0353e-05	0.0087623
CACAACAGTGG	ATGGACTTCCAGAACCACCT_PBS15_g55146739_C>T	215.39	349.2	0.69451	4.0114	0.99997	3.0177e-05	6.0354e-05	0.0087623
CGTCGTAATTC	CTGTGGGATGAGGTACTCGT_PBS15_g55201269_G>A:g55201265_C>T	129.29	232.06	0.83893	4.0022	0.99997	3.1375e-05	6.2751e-05	0.0090674
AGTCGGCAACA	GGAGCAGCGATGCGACCCTC_PBS13_g55019291_G>A:g55019295_G>C	350.81	522.23	0.57264	4.0021	0.99997	3.1396e-05	6.2792e-05	0.0090674
TAGCGAGAACC	GTGGAGATCGCCACTGATGG_PBS13_g55156615_C>T:g55156612_C>T	396.37	578.82	0.54511	4.001	0.99997	3.1536e-05	6.3071e-05	0.0090834
AGACTGCTAAG	GAGCAGCGATGCGACCCTCC_PBS11_g55019291_G>C:g55019295_G>C	221.64	356.99	0.68519	3.9987	0.99997	3.1849e-05	6.3698e-05	0.0091117
CAGGACTCAAG	GGGTTGTAGAGCATGAGTGG_PBS11_g55154051_C>T	750.12	1003	0.4186	3.9982	0.99997	3.1909e-05	6.3818e-05	0.0091117
CCAGCACCATA	CCTCCAGAGCCCGACTCGCC_PBS13_g55019331_C>T	217.57	351.62	0.69002	3.9981	0.99997	3.1923e-05	6.3846e-05	0.0091117
AGCAAGTCCAA	GGGACACTTCTTCACGCAGG_PBS13_g55154129_C>T	336.02	503.5	0.58202	3.9974	0.99997	3.2016e-05	6.4031e-05	0.0091117
AATGGCGAGCT	ATGGTACATATGGGTGGCTG_PBS13_g55198816_C>A:g55198820_G>A	691.09	933.47	0.43319	3.9971	0.99997	3.2055e-05	6.4111e-05	0.0091117
GTCAACCGTCA	CACATCCATCTGGTACGTGG_PBS11_g55154072_A>G:g55154076_C>T	2348.9	1895.9	-0.30897	3.9895	3.3105e-05	0.99997	6.621e-05	0.0093853
CAGCTCAGAGA	CACATCCATCTGGTACGTGG_PBS11_g55154081_C>G	1241.4	1567.7	0.3365	3.9859	0.99997	3.3606e-05	6.7211e-05	0.0094833
CAATTGGTTGG	TTGGTTGGGAGCTTCTCCAC_PBS15_g55173930_CC>TT	172.94	291.73	0.75104	3.9858	0.99997	3.3626e-05	6.7252e-05	0.0094833
TCCAAGAACTG	GAAGCTCCTTTAGGTAGTAAA_PBS13_Non-targeting	6180.3	5437.4	-0.18473	3.9836	3.394e-05	0.99997	6.7881e-05	0.009547
GTGGAAGTTCA	GGCTGCCTTTCTGGGCCCAG_PBS11_g55205440_C>T	2046.9	2468.3	0.26998	3.9828	0.99997	3.406e-05	6.812e-05	0.0095482
GGTATTAGGAG	TACTCCTCCTCTGGATCCAC_PBS15_g55156803_A>C:g55156807_T>C	75.767	153.51	1.0092	3.9819	0.99997	3.4179e-05	6.8359e-05	0.0095482
TTCTTCCTAGC	GGGCAGGTCTTGACGCAGTG_PBS13_g55165320_G>A	298.98	456.1	0.60766	3.9817	0.99997	3.421e-05	6.842e-05	0.0095482
TCCAATCTTGG	GGTTGTGGCAGCAGTCACTG_PBS15_g55152597_C>T	240.73	381.19	0.66093	3.9778	0.99997	3.4775e-05	6.955e-05	0.0096403
CTAGGCGTGTA	AGATCCCGTCCATCGCCACT_PBS15_g55173016_G>C	243.4	384.66	0.65809	3.9777	0.99997	3.4786e-05	6.9572e-05	0.0096403
ATTCGCTTGCC	CTCCCAACCAAGCTCTCTTG_PBS11_g55173971_G>A	2876.2	3377.2	0.2316	3.977	0.99997	3.4892e-05	6.9785e-05	0.0096403
TTCTGGTTCGA	ACACCAGTTGAGCAGGTACT_PBS13_g55181441_C>G:g55181445_G>A	1564.3	1930.9	0.3036	3.977	0.99997	3.4897e-05	6.9794e-05	0.0096403
CTCGATTAACG	TGATCAACTCACGGAACTTT_PBS15_g55200339_C>T	145.73	254.22	0.79853	3.9735	0.99996	3.5411e-05	7.0823e-05	0.0097474
TCTCATAGCGT	GTCTGGAAGTACGCAGACGC_PBS11_g55165394_G>A	925.78	1205.7	0.38073	3.9731	0.99996	3.5465e-05	7.093e-05	0.0097474
ACGTTGATGCC	TGCTGTTGACACAGGTGGGC_PBS11_g55205399_C>T	701.42	943.86	0.42777	3.9679	0.99996	3.6254e-05	7.2508e-05	0.0099358
CGCATCTCATC	AGATAAGACTGCTAAGGCAT_PBS15_g55143409_T>A:g55143406_A>G	61.036	130.37	1.0824	3.967	0.99996	3.6394e-05	7.2788e-05	0.0099358
TCTGTTGCCGT	CAAAGCTGTATTTGCCCTCG_PBS13_g55154107_G>A	708.31	951.9	0.42591	3.9668	0.99996	3.6428e-05	7.2856e-05	0.0099358
GGTAGCATCGT	ATGTCAAGATCACAGATTTT_PBS15_g55191829_A>G	321.05	483.38	0.58886	3.9662	0.99996	3.6518e-05	7.3037e-05	0.0099358
GCGTATAGTGA	GCGTGTCCTCTCTCCTCCAT_PBS13_g55154012_T>C:g55154016_C>T	500.9	704.77	0.49179	3.9652	0.99996	3.666e-05	7.3321e-05	0.0099493
GCATGTCTAGC	CAATTTGTACCTGAATGACA_PBS15_g55200396_C>T	138.43	243.84	0.81231	3.9641	0.99996	3.6842e-05	7.3684e-05	0.0099736
CAAGAGCGCAT	CTCCATCACTTATCTCCTTG_PBS13_g55160192_G>A:g55160196_C>T	602.47	825.72	0.4541	3.9499	0.99996	3.9086e-05	7.8172e-05	0.010555
GACGTTAGTGA	TGAGGCAGATGCCCAGCAGG_PBS11_g55181325_c.2317_2322dup	1720.8	2102.8	0.28901	3.9451	0.99996	3.9878e-05	7.9757e-05	0.010742
GTGTCCTCAAT	AGCGATGCGACCCTCCGGGA_PBS11_g55019299_G>C:g55019295_G>C	671.12	435.87	-0.6215	3.9383	4.1034e-05	0.99996	8.2068e-05	0.010999
TGCCAGGTAGT	CCAAAGCTGTATTTGCCCTC_PBS13_g55154108_A>G	451.95	644.03	0.51001	3.9383	0.99996	4.1038e-05	8.2076e-05	0.010999
ATAACGGCGAT	GTAGAGCATGAGTGGGGGGC_PBS11_g55154049_C>T	290.63	137.6	-1.0732	3.9347	4.1644e-05	0.99996	8.3287e-05	0.011134
AGAGAGGTCCT	GAGGATGTTCAATAACTGTG_PBS15_g55142375_G>A:g55142371_T>C	258.71	402.86	0.63694	3.934	0.99996	4.177e-05	8.3541e-05	0.01114
TCTGCTATCCT	CTGGACAGTGTTGAGATACT_PBS15_g55205380_A>T	153.17	263.29	0.77754	3.9315	0.99996	4.2216e-05	8.4432e-05	0.011231
GTGTGCACATA	CTGCGTGATGAGCTGCACGG_PBS15_g55181355_C>T:g55181352_C>T	12.402	42.753	1.7069	3.9301	0.99996	4.4893e-05	8.9786e-05	0.011856
TGATGCCATTC	CAGCGAGATCTCCTCCATCC_PBS11_g55198793_C>T	1316.4	1647.6	0.32355	3.9251	0.99996	4.3345e-05	8.6689e-05	0.011503
AGCTCCATACC	GCTGTCCCAATGGGAGCTGC_PBS15_g55151344_G>A:g55151340_A>C	176.95	295.26	0.73541	3.9231	0.99996	4.3711e-05	8.7422e-05	0.011572
CATCTCATCCG	TAAACCAGTCCGTTCCCAAA_PBS11_g55205280_A>G:g55205284_G>A	1822.4	2212.6	0.27975	3.9138	0.99995	4.5433e-05	9.0867e-05	0.011948
CAACCGCGTTA	TGGAGGTCCGTCCTGTTTTC_PBS11_g55157681_C>A	1654.3	1283	-0.36642	3.9136	4.5464e-05	0.99995	9.0927e-05	0.011948
CTTCTGTCACT	CTCTTCCGCACCCAGCAGTT_PBS11_g55191817_T>C	636.08	863.47	0.44034	3.9129	0.99995	4.5606e-05	9.1211e-05	0.011956
GCTGCCATGTA	AGAGCGCAGCCAGCAGCGCC_PBS15_g55019297_C>A	177.41	295.43	0.7325	3.9082	0.99995	4.6487e-05	9.2975e-05	0.012073
CAATCGAGTCC	GCGTTCTCCTTTCTCCAGGA_PBS11_g55198779_G>A:g55198775_C>T	0.4776	6.1684	2.2784	3.9082	0.99993	7.3964e-05	0.00014793	0.016635
CGTACAAGCCT	TGTGGCGCCTTCGCATGAAG_PBS15_g55173053_A>G	100.96	189.35	0.90073	3.9081	0.99995	4.6514e-05	9.3027e-05	0.012073
TCTACTTCTCG	CAGCCGAGGCAGGGAATGCG_PBS11_g55161623_T>G	234.93	371.23	0.6578	3.9081	0.99995	4.6515e-05	9.303e-05	0.012073
CACCGAGAATT	GGCTTCCTACCTTTGCGGCA_PBS15_g55155926_G>A	109.86	202.17	0.87392	3.9079	0.99995	4.6544e-05	9.3088e-05	0.012073
TTGTGCTATCG	GCCCACAGAGGAGGACTCAC_PBS15_g55154140_A>T:g55154136_C>T	210.14	338.84	0.68666	3.9076	0.99995	4.6609e-05	9.3218e-05	0.012073
TTCCATCTACC	TGGTAGTGTGGGTCTCTGCT_PBS11_g55205338_G>T	748.86	995.28	0.40993	3.9	0.99995	4.8104e-05	9.6207e-05	0.01243
TCTCTTCACAC	GTCCTCAGTCAAGGCGCCTG_PBS11_g55202562_A>G	1273.4	1596.5	0.32607	3.8957	0.99995	4.895e-05	9.7901e-05	0.012619
CCTGCACTAAG	GTCCTCAGTCAAGGCGCCTG_PBS11_g55202571_C>G:g55202567_A>C	2118.6	2538	0.26049	3.8944	0.99995	4.9216e-05	9.8432e-05	0.012657
CGTCATGAGAT	TGTGGGTCTCTGCTGGGCGC_PBS15_g55205336_G>A:g55205332_C>T	160.07	271.51	0.75859	3.8899	0.99995	5.014e-05	0.00010028	0.012864
TGGCAGGATTC	CCAAAGCTGTATTTGCCCTC_PBS11_g55154092_A>G	1157.3	1464.4	0.33924	3.8875	0.99995	5.0642e-05	0.00010128	0.012962
ATCCATCGCGA	CTGGTAGTGTGGGTCTCTGC_PBS13_g55205326_T>A	284.25	433.67	0.60772	3.886	0.99995	5.096e-05	0.00010192	0.012976
CTTGATGCGTG	TTCAGAATATCCAGTTCCTG_PBS15_g55156779_C>T	382.89	556.97	0.53947	3.8857	0.99995	5.1015e-05	0.00010203	0.012976
AGGTCATGCAA	GATGGACTTCCAGAACCACC_PBS11_g55146735_G>A	786.68	1038.5	0.40017	3.8855	0.99995	5.1058e-05	0.00010212	0.012976
GTGTGTTGGTG	GCCCACAGAGGAGGACTCAC_PBS15_g55154152_C>T	244.15	382.3	0.64481	3.884	0.99995	5.1374e-05	0.00010275	0.013026
CCATGTGGAGA	TGCAGTTTGGATGGCACAGG_PBS15_g55165396_C>T	149.89	257.38	0.77598	3.8807	0.99995	5.2088e-05	0.00010418	0.013176
TCCATAGTCGG	ACCCCCTAAATGCCACCGGC_PBS11_g55156643_C>T	2172.1	2595.1	0.25662	3.8782	0.99995	5.2609e-05	0.00010522	0.013246
TTGGATTCGCT	TTCGGAAGCGCACGCTGCGG_PBS15_g55173104_A>G	95.509	180.77	0.91339	3.8782	0.99995	5.2615e-05	0.00010523	0.013246
CCGTTACTGGA	TCATACCAGAGAGCTCAGGA_PBS13_g55201327_C>T	566.49	354.15	-0.67619	3.8777	5.2731e-05	0.99995	0.00010546	0.013246
CTAACAACGCC	ACATCGATGGTACATATGGG_PBS15_g55198820_G>A	443.42	630.51	0.5069	3.8737	0.99995	5.3589e-05	0.00010718	0.01343
CATTGCGTGAC	AGGGGAGTCCGTGACGTGGA_PBS13_g55201316_C>T:g55201313_C>T	311.83	467.93	0.58401	3.8714	0.99995	5.4113e-05	0.00010823	0.01353
CTCAACTGACG	TCCTCTGGATCCACAGGAAC_PBS11_g55156805_A>G	2497.1	2043.7	-0.28898	3.87	5.4408e-05	0.99995	0.00010882	0.013572
CAAGAGGTATG	CTTTCTCAGCAACATGTCGA_PBS13_g55146724_G>A:g55146721_C>T	458.45	648.54	0.49951	3.869	0.99995	5.4635e-05	0.00010927	0.013598
ACAGACTTGCC	TCCTCTGGATCCACAGGAAC_PBS15_g55156803_A>C	502.4	701.5	0.48081	3.8667	0.99994	5.5151e-05	0.0001103	0.013669
GCAGACAAGAG	GGGACTGTCCACGGCAGATAT_PBS13_Non-targeting	5948.8	5241.7	-0.18254	3.8666	5.5176e-05	0.99994	0.00011035	0.013669
AGTATCTCTGC	CGATACAGCTCAGACCCCAC_PBS13_g55202577_G>C	97.805	183.83	0.90358	3.8658	0.99994	5.5373e-05	0.00011075	0.013687
CAGCCGGAATA	CCCCACGTGTGCCGCCTGCT_PBS15_g55181343_G>A:g55181340_G>C	146.18	251.81	0.78047	3.8629	0.99994	5.6027e-05	0.00011205	0.013817
GGATGGTCTGT	ACCCCCTAAATGCCACCGGC_PBS13_g55156633_C>T	1523.6	1874.5	0.29883	3.8581	0.99994	5.7131e-05	0.00011426	0.014057
AGCTCTTCCAC	TCGCTTGGTGCACCGCGACC_PBS15_g55191776_G>A	165.65	278.04	0.74369	3.8551	0.99994	5.7833e-05	0.00011567	0.014138
GTAGCATCGTG	AGCACAAGGCATGGCAGACC_PBS15_g55161507_G>A:g55161503_C>T	158.72	268.66	0.75566	3.8548	0.99994	5.7922e-05	0.00011584	0.014138
CGTACTGTCTC	TCAGGGCATGAACTACTTGG_PBS11_g55191749_G>C	970.61	1248.8	0.36325	3.8545	0.99994	5.7993e-05	0.00011599	0.014138
TTGCACACGCA	ACCTCTGTTGCTTATAATTT_PBS15_g55160304_C>A	196.06	318.57	0.6975	3.8542	0.99994	5.8043e-05	0.00011609	0.014138
TACTCGATGAG	CTCGTGCGTCCGAGCCTGTG_PBS13_g55155876_G>T:g55155873_T>C	149.9	256.65	0.77183	3.8539	0.99994	5.8116e-05	0.00011623	0.014138
CTGAGATATCG	ACGGGGACACTTCTTCACGC_PBS11_g55154137_G>T	833.17	1090.2	0.38746	3.8508	0.99994	5.886e-05	0.00011772	0.014282
GGTTATTGGCA	GCACAGGTGGCACACATGGC_PBS13_g55165387_C>T:g55165384_G>A	255.41	395.56	0.62906	3.85	0.99994	5.9053e-05	0.00011811	0.014282
CCTCGAGTTCT	AGGTGAGGCAGATGCCCAGC_PBS15_g55181330_c.2316_2321dup	131.2	230.79	0.81015	3.8498	0.99994	5.9106e-05	0.00011821	0.014282
TTGCGTAGGAA	AAGCCAAATGGCATCTTTAA_PBS13_g55205559_C>G	1217.7	905.77	-0.42654	3.8475	5.9672e-05	0.99994	0.00011934	0.014387
GCTTATGCAGG	CCTTTCATGCTCTCTTCCCC_PBS13_g55155839_T>C:g55155843_G>C	1325	999.48	-0.40642	3.8452	6.0224e-05	0.99994	0.00012045	0.014488
AGCAGTCAAGT	CCACAAAGCAGTGAATTTAT_PBS15_g55205606_A>G	178.37	294.67	0.7211	3.8409	0.99994	6.1293e-05	0.00012259	0.014712
AGAGCGCGTTA	CCAGATGGATGTGAACCCCG_PBS13_g55154108_A>G:g55154112_C>G	189.85	309.85	0.70375	3.8379	0.99994	6.2043e-05	0.00012409	0.014859
ACTACAGCGTC	TTTTAACTTTCTCACCTTCT_PBS15_g55174722_G>A	134.34	234.81	0.80103	3.8367	0.99994	6.2351e-05	0.0001247	0.01488
GAAGTCGAGGT	GATGTGGAGATCGCCACTGA_PBS15_g55156614_C>T	285.01	432.74	0.60075	3.8365	0.99994	6.2405e-05	0.00012481	0.01488
CCGACCACATA	AGGCAGCCACCAAATTAGCC_PBS11_g55205489_A>G:g55205485_G>C	482.58	676.05	0.48551	3.8357	0.99994	6.2611e-05	0.00012522	0.014896
GCGAACTCTCA	CAGTGAGCCAAGGGAGTTTG_PBS15_g55163753_A>T	388.87	561.99	0.53009	3.8337	0.99994	6.311e-05	0.00012622	0.014982
CCGATACAAGC	CGGCGGGCTTCCTACCTTTG_PBS13_g55155935_C>G	321.76	478.77	0.57186	3.8317	0.99994	6.3642e-05	0.00012728	0.015075
TAGAGGCAGTG	AGGATTTCCTTGTTGGCTTT_PBS13_g55174789_C>T:g55174793_T>C	545.77	751.53	0.46083	3.83	0.99994	6.4079e-05	0.00012816	0.015145
TGCCACTAAGA	TGCTGTTGACACAGGTGGGC_PBS15_g55205401_C>T:g55205398_T>C	240.71	375.85	0.6407	3.827	0.99994	6.4847e-05	0.00012969	0.015293
CACTCTCATGC	CTTCACACATACTCCTCCTC_PBS13_g55156786_G>A	382.01	553.19	0.53301	3.8258	0.99993	6.5172e-05	0.00013034	0.015336
TCGCATTCTAG	ATCCCAAGGTGCCTATCAAG_PBS11_g55192792_A>G	1447.5	1786.2	0.30308	3.8225	0.99993	6.6046e-05	0.00013209	0.015485
CTCTATAGCGT	ACGTGCCTCTCCCTCCCTCC_PBS13_g55181302_G>A	280.98	427.09	0.60233	3.8224	0.99993	6.6089e-05	0.00013218	0.015485
TTCCGTTCTGG	CTGCAGTGCTGTGGGGGTCC_PBS13_g55205357_T>C:g55205353_A>C	658.21	884.1	0.42512	3.8197	0.99993	6.6814e-05	0.00013363	0.015591
ACGACAGATCG	CTCCATCACTTATCTCCTTG_PBS15_g55160201_A>G	174.52	288.9	0.72392	3.8196	0.99993	6.6829e-05	0.00013366	0.015591
CGTTCACAGTT	CACGCTGCGGAGGCTGCTGC_PBS11_g55173122_G>A	494.6	689.64	0.47876	3.8183	0.99993	6.719e-05	0.00013438	0.015641
GTAATGCTCCT	GAGGGGAGTCCGTGACGTGG_PBS13_g55201308_T>C	285.47	432.52	0.59771	3.8158	0.99993	6.788e-05	0.00013576	0.015746
CCAATCACGTT	AGCCTGAACATAACATCCTT_PBS13_g55160199_C>T	332.5	491.49	0.56244	3.8156	0.99993	6.7934e-05	0.00013587	0.015746
TGGACATATCG	CTTAAAGATGCCATTTGGCT_PBS13_g55205531_C>T	217.27	345.07	0.66499	3.8147	0.99993	6.8182e-05	0.00013636	0.01577
GTCCAGCATAG	GCTGTCCCAATGGGAGCTGC_PBS13_g55151343_A>C	210.58	336.34	0.67297	3.814	0.99993	6.8372e-05	0.00013674	0.01578
CACGAACTTCG	AATTCGCTCCACTGTGTTGA_PBS11_g55143328_T>C:g55143325_T>C	1179.3	875.36	-0.42962	3.8116	6.9038e-05	0.99993	0.00013808	0.0159
TATTCTGCACG	GTATTCTGCATTTTCAGCTG_PBS13_g55205550_G>C:g55205554_C>T	229.6	360.92	0.65031	3.8103	0.99993	6.9395e-05	0.00013879	0.015934
CATCCTGTTGC	TACTCCTCCTCTGGATCCAC_PBS13_g55156799_C>T	740.34	979.68	0.40363	3.81	0.99993	6.948e-05	0.00013896	0.015934
ATGGCATCTTG	GGAGGCGTTCTCCTTTCTCC_PBS13_g55198796_G>A	807.38	557.25	-0.53413	3.8089	6.9807e-05	0.99993	0.00013961	0.015975
CGTTAACGGAG	GCGGAGGCTGCTGCAGGAGA_PBS13_g55173121_G>A:g55173118_G>A	325.98	483.05	0.56597	3.8078	0.99993	7.0094e-05	0.00014019	0.015992
ATCCGCTTAAG	CAATATTGTCTTTGTGTTCC_PBS11_g55181403_C>G	877.06	616.17	-0.50865	3.8075	7.0176e-05	0.99993	0.00014035	0.015992
GAGAGGATCAA	TTGCTGCTGGTGGTGGCCCT_PBS11_g55173061_C>T	755.51	996.77	0.39934	3.8009	0.99993	7.2085e-05	0.00014417	0.01637
CCACATATGCG	GCGTGCGCTTCCGAACGATG_PBS11_g55173062_TT>CC	779.49	1024.6	0.39406	3.8007	0.99993	7.2142e-05	0.00014428	0.01637
ATTGGCACAGT	TGCACTGGGCCAGGTCTTGA_PBS13_g55171212_G>A	443.22	259.78	-0.76846	3.799	7.2647e-05	0.99993	0.00014529	0.01645
CGTATGCGTAA	AAGAAGTCCTGCTGGTAGTC_PBS11_g55205493_C>G:g55205497_C>T	1453.2	1116.3	-0.38026	3.7958	7.3595e-05	0.99993	0.00014719	0.01663
CCGAGTACTGT	GCAAATGGTTGACCAGGGGGT_PBS15_Non-targeting	2157.3	1744.8	-0.30601	3.7947	7.3907e-05	0.99993	0.00014781	0.016635
TGCAGAGTCTC	AATTATGTGGTGACAGATCA_PBS15_g55155854_G>A:g55155858_G>C	189.4	307.88	0.69803	3.7941	0.99993	7.4079e-05	0.00014816	0.016635
CACATTGAGTG	TCCATCGCCACTGGGATGGT_PBS15_g55173017_G>T:g55173022_C>T	450.31	634.98	0.49486	3.7934	0.99993	7.4312e-05	0.00014862	0.016653
TTCACTCCTGT	TGAACATCACCTGCACAGGA_PBS13_g55163819_G>A	613.25	396.99	-0.62609	3.7917	7.4797e-05	0.99993	0.00014959	0.016697
ACGGTTATGTG	TGTGGGGGTCCTGGTAGTGT_PBS15_g55205347_A>G	209.52	334.2	0.67109	3.7914	0.99993	7.4896e-05	0.00014979	0.016697
CCTCAATGCGA	TCTGTGCCCAGCAGTGCTCC_PBS15_g55152579_G>C:g55152583_C>G	128.34	225.32	0.80718	3.7912	0.99993	7.4973e-05	0.00014995	0.016697
GATTAACCGCC	CAGCCGAGGCAGGGAATGCG_PBS15_g55161613_A>G	189.92	308.44	0.69669	3.79	0.99992	7.5317e-05	0.00015063	0.016739
ACTGACAGTCC	AGAGCGCAGCCAGCAGCGCC_PBS13_g55019301_G>A:g55019298_C>T	209.05	333.42	0.67093	3.7862	0.99992	7.6489e-05	0.00015298	0.016931
TATCACTGTGC	TCTGTGATCTTGACATGCTG_PBS15_g55191793_G>T:g55191790_A>C	195.79	316.06	0.68806	3.7862	0.99992	7.6492e-05	0.00015298	0.016931
TTGACCTGCTA	ATCATTTTCTCAGCCTCCAG_PBS15_g55142368_C>T	425.64	604.51	0.50512	3.7818	0.99992	7.7844e-05	0.00015569	0.017163
CTATCGTCTGA	GCATGTCACAGGCCGGAATC_PBS13_Non-targeting	230.07	360.55	0.64587	3.7818	0.99992	7.7859e-05	0.00015572	0.017163
CTCTCAGTATG	GGGGCAGGTGTCCTTGCACG_PBS11_g55154030_A>C:g55154034_A>G	679.54	906.85	0.41578	3.7812	0.99992	7.8036e-05	0.00015607	0.017167
GGAAGAAGACT	TAAATGCCACCGGCAGGATG_PBS13_g55156632_T>C:g55156636_C>T	475.29	664.46	0.48251	3.7797	0.99992	7.8501e-05	0.000157	0.017213
GACGTAAGGTA	GGGCTCCGGTGCGTTCGGCA_PBS15_g55174036_T>C:g55174040_T>C	179.67	294.55	0.71003	3.7795	0.99992	7.8566e-05	0.00015713	0.017213
TCTAGTGTGTC	AATGTGCTGTTGACACAGGT_PBS11_g55205413_G>A	1387.4	1715	0.30556	3.7784	0.99992	7.8904e-05	0.00015781	0.017252
TACTCGCCTCA	TGCAAATAAAACCGGACTGA_PBS15_g55143472_C>T:g55143469_G>C	74.979	148.33	0.97487	3.7773	0.99992	7.9289e-05	0.00015858	0.017261
CCTTACTCGAC	GCTGCTGGCTGCGCTCTGCC_PBS15_g55019344_C>T	167.41	56.699	-1.5454	3.7769	7.9382e-05	0.99992	0.00015876	0.017261
AGCGCAGTTGT	TGTGGGGGTCCTGGTAGTGT_PBS13_g55205355_A>G	176.63	290.43	0.71425	3.7768	0.99992	7.9421e-05	0.00015884	0.017261
TACACAGAGCT	TGTCCACGCATTCCCTGCCT_PBS15_g55161582_AA>GG	173	285.49	0.71938	3.7733	0.99992	8.0545e-05	0.00016109	0.01747
CCACGTAAGCT	CAAGATCACAGATTTTGGGC_PBS15_g55191836_G>T	284.02	428.92	0.59301	3.7698	0.99992	8.168e-05	0.00016336	0.01768
GATACTCACGC	GCACAGGTGGCACACATGGC_PBS11_g55165381_G>C	939.97	672.9	-0.48161	3.7617	8.4375e-05	0.99992	0.00016875	0.018227
ACACTTGCTGG	GCTCCAGGGAGGCTGCTGGA_PBS15_g55152664_G>A:g55152661_C>T	115.54	206.68	0.83357	3.7602	0.99992	8.4879e-05	0.00016976	0.018241
GCCACTAATCT	GGGTTGTAGAGCATGAGTGG_PBS11_g55154050_A>C	309	459.9	0.57218	3.7598	0.99991	8.5023e-05	0.00017005	0.018241
ACTCGCTTCTC	CTCTTCCGCACCCAGCAGTT_PBS15_g55191820_G>A	80	155.48	0.94998	3.7596	0.99991	8.5084e-05	0.00017017	0.018241
GATACGGTCTA	CTTGCTGCTGGTGGTGGCCC_PBS11_g55173045_C>G	1588.1	1937.3	0.28664	3.7595	0.99991	8.5115e-05	0.00017023	0.018241
GGACATCCTGT	ACGTGGAGAGCATCCAGTGG_PBS15_g55146685_C>G	288	433.51	0.58835	3.7589	0.99991	8.5318e-05	0.00017064	0.018249
AGTGTAGGTCA	CGTGATGAGCTGCACGGTGG_PBS11_g55181361_C>T	0.4776	5.9443	2.2326	3.7543	0.99986	0.00013826	0.00027651	0.024889
TCCAAGGCAAT	GCTCCAGGGAGGCTGCTGGA_PBS11_g55152660_G>A:g55152664_G>C	622.67	838.41	0.42858	3.7531	0.99991	8.7321e-05	0.00017464	0.01864
GCCATTGGAGA	AAAGAATACCATGCAGAAGG_PBS11_g55191868_A>T:g55191865_A>G	2402.9	2833.3	0.23765	3.7469	0.99991	8.951e-05	0.00017902	0.01907
ATACAGCGCTC	CTGAAAATGCAGAATACCTA_PBS15_g55205584_C>G	83.812	160.83	0.93211	3.7457	0.99991	8.9964e-05	0.00017993	0.019129
CCAACGAACTC	CGTGGAGAGCATCCAGTGGC_PBS15_g55146676_G>C	138.64	238.29	0.77708	3.7447	0.99991	9.0322e-05	0.00018064	0.019167
GTCGTCTTGTA	GTGTGTAACGGAATAGGTAT_PBS11_g55156567_C>T	871.86	1127.5	0.37062	3.7427	0.99991	9.1021e-05	0.00018204	0.019278
CATTATCGTCG	CGCAAGTGTAAGAAGTGCGA_PBS13_g55155941_G>C	223.15	350.17	0.64773	3.7398	0.99991	9.2096e-05	0.00018419	0.019455
CCTATGCATGG	ATGGAGGAGATCTCGCTGGC_PBS15_g55198761_G>A:g55198757_A>C	189.32	306.06	0.69011	3.7393	0.99991	9.2282e-05	0.00018456	0.019455
CGTAGTTGATG	TCTATCAATGCAAGCCACGG_PBS11_g55201751_A>G	1077.9	1362.6	0.33789	3.7386	0.99991	9.2542e-05	0.00018508	0.019455
TGAGTGTCCTT	GACAGCTTGGATCACACTTT_PBS11_g55151300_A>C	1116.8	1406.7	0.33272	3.7384	0.99991	9.258e-05	0.00018516	0.019455
GAGTTACCACA	CCCACAGAGGAGGACTCACG_PBS13_g55154145_G>A:g55154142_G>A	1322.5	1006.5	-0.39362	3.7365	9.3308e-05	0.99991	0.00018662	0.019563
CGGACTTATTC	CCCCACCATCCCAGTGGCGA_PBS11_g55172989_G>A	1220.5	1523.7	0.31993	3.7361	0.99991	9.3454e-05	0.00018691	0.019563
AGGACGTCATT	TGAGCTGCACGGTGGAGGTG_PBS13_g55181343_G>A	336.48	493.01	0.54976	3.7336	0.99991	9.4377e-05	0.00018875	0.019718
CTTCCAGACCT	AATGGGAGCTGCTGGGGTGC_PBS11_g55151347_G>A:g55151343_A>C	810.14	1055.7	0.38151	3.7323	0.99991	9.4872e-05	0.00018974	0.019753
TGCCAGGTTGA	CCACCCAGAGTGCCTGCCTC_PBS11_g55163807_T>C:g55163811_C>A	1494.2	1158.1	-0.36728	3.7322	9.491e-05	0.99991	0.00018982	0.019753
CCATGTAGAGT	CCCAGCAGGCGGCACACGTG_PBS15_g55181320_c.2312_2314dup	183.63	298.3	0.697	3.7311	0.9999	9.5342e-05	0.00019068	0.019804
AGCGAATGCCA	CACATCGAGGATTTCCTTGT_PBS13_g55174802_C>G:g55174799_A>G	403.69	231.98	-0.79657	3.7303	9.5623e-05	0.9999	0.00019125	0.019825
AGGACCACTAT	GGACATAACCAGCCACCTCC_PBS13_g55143315_A>T	824.14	1071.5	0.3783	3.7275	0.9999	9.67e-05	0.0001934	0.020009
ATTGCCGTTCC	GTTTCAGGGCATGAACTACT_PBS13_g55191734_G>C	577.19	371.15	-0.63565	3.7265	9.7059e-05	0.9999	0.00019412	0.020045
GGCGCTTATGA	TGCTCCCCCGAGGGCTGCTG_PBS13_g55161564_G>A	215.75	340.07	0.65403	3.7239	0.9999	9.8095e-05	0.00019619	0.020221
CTTGCTGTCAC	CTTCGCACTTCTTACACTTG_PBS15_g55155906_C>T	224.93	351.87	0.6433	3.7223	0.9999	9.8699e-05	0.0001974	0.020306
GCCAGAGTTCA	GCCCAGCAGGCGGCACACGT_PBS11_g55181324_C>G:g55181328_C>T	873.25	618.87	-0.49609	3.7209	9.9247e-05	0.9999	0.00019849	0.02038
GTCTCCTCAAC	GTTCACATCCATCTGGTACG_PBS11_g55154074_A>G:g55154070_C>G	1698.2	2055.9	0.27561	3.7201	0.9999	9.9559e-05	0.00019912	0.020406
CCAGATAGAGC	GGGGCAGGTGTCCTTGCACG_PBS13_g55154030_A>G	221.08	346.8	0.64715	3.7189	0.9999	0.00010005	0.0002001	0.020468
TTAACTGCGCT	AGCTATGAGATGGAGGAAGA_PBS15_g55155903_C>T	125.03	218.83	0.80259	3.7162	0.9999	0.00010113	0.00020226	0.020649
GATGGCTTCCT	GCAGGGTCTTCTCTGTTTCA_PBS15_g55191730_C>A:g55191727_C>T	479.74	292.9	-0.70992	3.7153	0.00010146	0.9999	0.00020293	0.020679
TGCTAACCGTT	TGGGGCCGACAGCTATGAGA_PBS15_g55155893_T>C	143.13	243.6	0.76305	3.7141	0.9999	0.00010197	0.00020395	0.020743
ACGGTGAGCTA	CCAGTACGTTCCTGGCTGCC_PBS11_g55191753_A>T:g55191757_C>G	291.11	435.57	0.57971	3.7112	0.9999	0.00010313	0.00020625	0.020926
TCCTCTTGGTT	AATTGGTCTGCAGAGACTCC_PBS11_g55209119_c.*3502C>T	568.26	771.8	0.44101	3.7109	0.9999	0.00010326	0.00020652	0.020926
GTATGGAACCT	TGCGAAGGGCCTTGCCGCAA_PBS11_g55155942_C>G	813.68	1058.2	0.37869	3.7088	0.9999	0.00010413	0.00020826	0.021063
CGGTATACGTC	CTTGCTGCTGGTGGTGGCCC_PBS11_g55173062_T>C:g55173058_C>G	448.7	628.8	0.48593	3.7063	0.99989	0.00010516	0.00021032	0.021231
TAGGAATTCCG	AGATCCCGTCCATCGCCACT_PBS13_g55173008_G>A	669.71	890.78	0.411	3.7049	0.99989	0.00010572	0.00021144	0.021289
CACTCACAGTT	ACGGGGACACTTCTTCACGC_PBS13_g55154129_C>T	374.07	538.06	0.52328	3.7047	0.99989	0.00010584	0.00021168	0.021289
ATGCGCCGATA	AGCTATGAGATGGAGGAAGA_PBS15_g55155915_G>A:g55155912_C>G	190.95	307.1	0.68269	3.7041	0.99989	0.00010609	0.00021217	0.021299
TAGGTCCAACC	GAGAGCCGGAGCGAGCTCTT_PBS15_g55019278_A>G	124.76	218.12	0.80103	3.703	0.99989	0.00010654	0.00021308	0.02135
AATCTGCCTCC	CTCACCCTGTAAATTTCTCA_PBS11_g55143471_C>T:g55143466_G>A	560.17	761.63	0.44256	3.7002	0.99989	0.0001077	0.0002154	0.021543
TCCATCTTCGT	CTGGACAGTGTTGAGATACT_PBS11_g55205389_C>T	1502.7	1836.7	0.28935	3.698	0.99989	0.00010865	0.00021729	0.021666
CTGAACCTCGA	TTGTTCCTCCACCTCATTCC_PBS11_g55172983_G>A:g55172986_T>C	937.25	1199.4	0.35546	3.6978	0.99989	0.00010872	0.00021744	0.021666
TGTCCTCTGCA	GTCCATCGCCACTGGGATGG_PBS15_g55173020_G>A	494.35	683.11	0.46577	3.6962	0.99989	0.00010943	0.00021885	0.021697
TTCTAGAGGCT	AACTATGATGCAAATAAAAC_PBS13_g55143454_C>T	205.16	325.41	0.66289	3.696	0.99989	0.00010952	0.00021904	0.021697
CTTCCTGATTC	CTCTTCCGCACCCAGCAGTT_PBS13_g55191825_C>T	503.17	312.72	-0.68443	3.6957	0.00010964	0.99989	0.00021928	0.021697
ACCGCAAGAAC	TACTCCTCCTCTGGATCCAC_PBS11_g55156794_A>G:g55156798_A>G	1811	2178.3	0.26625	3.6956	0.99989	0.00010968	0.00021935	0.021697
TAAGGACACGA	TTTTAACTTTCTCACCTTCT_PBS11_g55174731_A>G	1315.2	1003.6	-0.38979	3.6948	0.00011002	0.99989	0.00022003	0.021724
CAGTCAGGAAC	GCTGGCCGGGACCAAGCCCGA_PBS13_Non-targeting	3326.8	3828.3	0.2025	3.6942	0.99989	0.00011028	0.00022057	0.021728
CACCAGGTCAT	TAGACCATCCAGGAGGTGGC_PBS11_g55143334_C>G	900.73	1157.3	0.36125	3.6939	0.99989	0.00011043	0.00022087	0.021728
TGCTGATCACT	TTCTTGCTTCATCCTCTCAG_PBS11_g55198721_G>A	546.11	347.63	-0.65015	3.6933	0.00011069	0.99989	0.00022138	0.021738
TGGAGTTCTGG	TTTTGGGCTGGCCAAACTGC_PBS11_g55191845_G>A:g55191841_G>C	962.98	1228.3	0.35079	3.6914	0.99989	0.0001115	0.000223	0.021857
TCCTCCTCTGT	AGGTGCAGTTTGGATGGCAC_PBS13_g55165405_G>C	707.16	480.7	-0.55593	3.6909	0.00011175	0.99989	0.00022351	0.021867
AAGAGTAGCGA	CAGCGAGATCTCCTCCATCC_PBS11_g55198796_G>A:g55198793_C>T	1030.8	1305.4	0.34038	3.6886	0.99989	0.00011276	0.00022551	0.022024
AGGCCGATTAT	TTCACTTTCCACTCACCCGT_PBS15_g55165436_G>A	256.84	391.42	0.60593	3.6866	0.99989	0.00011362	0.00022723	0.022152
CCATGCTAACT	CCAGCCCAGAGGCCTGTGCC_PBS15_g55174041_A>G	185.08	298.83	0.68824	3.686	0.99989	0.00011389	0.00022777	0.022165
ATGACCGCGAT	GGACTTGCCACGGCAGCGCC_PBS11_g55152581_C>A:g55152577_C>T	3588.5	3068.6	-0.2257	3.6837	0.00011494	0.99989	0.00022987	0.022328
GTTCTCTGACG	CAATATTGTCTTTGTGTTCC_PBS11_g55181415_C>G	1206.3	1503.5	0.31746	3.6831	0.99988	0.00011522	0.00023045	0.022344
CCATGGCCATA	TACTCCTCCTCTGGATCCAC_PBS13_g55156802_G>C:g55156798_A>G	917.9	1175.9	0.35703	3.6788	0.99988	0.00011717	0.00023435	0.022682
TGGTCTCAGAG	CCAGCCCAGAGGCCTGTGCC_PBS13_g55174043_G>C:g55174040_T>C	137.75	235.31	0.7682	3.6781	0.99988	0.0001175	0.000235	0.022698
GGTTAGACGTT	CACAGAGCCAGCGGGCCTTT_PBS11_g55205272_C>G	791.02	1030	0.38045	3.6776	0.99988	0.00011772	0.00023544	0.022698
GGCAAGTACCT	AATTCGCTCCACTGTGTTGA_PBS15_g55143340_C>T:g55143337_T>C	278.55	138.61	-1.0017	3.6772	0.00011789	0.99988	0.00023578	0.022698
AACCGGTAGGT	GGACTTGCCACGGCAGCGCC_PBS15_g55152568_G>A	182.91	295.69	0.68992	3.6764	0.99988	0.00011826	0.00023651	0.022728
CCACTTAAGCG	CAGAGGAGGAGTATGTGTGA_PBS15_g55156769_A>G	303.53	449.71	0.56563	3.6759	0.99988	0.00011853	0.00023705	0.02274
CCAGTCTAGAT	CGGTAGAAGTTGGAGTCTGT_PBS11_g55201220_A>C	766.17	1001.1	0.38547	3.6754	0.99988	0.00011874	0.00023748	0.02274
CCGACATGGAA	CCCCACAGGCGCCTTGACTG_PBS15_g55202591_G>C	173.69	283.45	0.70341	3.6745	0.99988	0.00011914	0.00023828	0.022776
TCTACCTTAGG	TAGTCCAGGAGGCAGCCGAA_PBS11_g55181375_T>C	1905.2	1530.6	-0.31567	3.6729	0.0001199	0.99988	0.0002398	0.022881
TGCTAGCGGTA	GAATGTGCTGTTGACACAGG_PBS11_g55205409_T>C	920.84	663.1	-0.47312	3.6688	0.00012183	0.99988	0.00024367	0.023186
CTCATCCACAC	CAGCCGAGGCAGGGAATGCG_PBS11_g55161621_C>T:g55161617_C>T	188.64	302.96	0.6806	3.6683	0.99988	0.0001221	0.00024421	0.023186
CTCACGTTCAC	CGAGTACCTCATCCCACAGC_PBS13_g55201306_G>A	299.84	444.79	0.5674	3.668	0.99988	0.00012224	0.00024449	0.023186
GCAATTAGTGC	TGGACAGTGTTGAGATACTC_PBS13_g55205383_G>A:g55205380_A>C	413.32	584.19	0.49818	3.6677	0.99988	0.00012236	0.00024471	0.023186
ATAGGAGCTAC	TCTGTGCCCAGCAGTGCTCC_PBS11_g55152584_T>C	501.38	312.76	-0.67912	3.6669	0.00012275	0.99988	0.00024551	0.023221
TTGAGGCCGAA	CCGGAATGTCAGCCGAGGCA_PBS13_g55161614_G>A:g55161611_C>T	516.96	708.53	0.45402	3.6663	0.99988	0.00012304	0.00024609	0.023235
CCTGCACGAAT	CCACCCAGAGTGCCTGCCTC_PBS13_g55163811_C>T:g55163808_C>T	529.42	723.25	0.44934	3.6644	0.99988	0.00012394	0.00024788	0.023363
GCCTATCATCC	ACGGGGACACTTCTTCACGC_PBS11_g55154128_G>A:g55154124_T>C	587.72	792.18	0.43007	3.664	0.99988	0.00012417	0.00024835	0.023367
CGTCCTTGACT	CTGGACAGTGTTGAGATACT_PBS13_g55205393_G>C	241.76	371.4	0.61734	3.6633	0.99988	0.00012452	0.00024903	0.02338
CTGCAACCTAG	CCTCCTCTTGCTGCTGGTGG_PBS11_g55173041_GTG>ATA	1305.2	997.45	-0.38758	3.6629	0.00012468	0.99988	0.00024936	0.02338
AGTCCTGTGTT	CCAAAGCTGTATTTGCCCTC_PBS13_g55154097_T>C:g55154100_G>C	517.34	325.94	-0.66485	3.6615	0.00012536	0.99987	0.00025072	0.023467
CGAGAAGCTAC	CCACCCAGAGTGCCTGCCTC_PBS13_g55163802_G>T:g55163799_C>T	615.24	824.37	0.42156	3.6608	0.99987	0.00012572	0.00025144	0.023494
CATGCTCAGCA	GCAGCCCTCGGGGGAGCACA_PBS13_g55161515_C>G	366.92	206.52	-0.82611	3.6595	0.00012635	0.99987	0.00025271	0.023572
TGTAACAGGAG	AAGGTAGCGCTGGGGGTCTC_PBS15_g55200369_T>C	337.36	490.96	0.53996	3.6585	0.99987	0.00012684	0.00025369	0.023622
GTGTGATAACC	GGGTTGTAGAGCATGAGTGG_PBS13_g55154051_C>T:g55154055_C>T	389.84	555.17	0.50896	3.6568	0.99987	0.00012768	0.00025536	0.023737
GTGCTCAACAC	CAACTTCTACCGTGCCCTGA_PBS11_g55201257_G>A	2086	2476.6	0.2475	3.6556	0.99987	0.00012831	0.00025662	0.023813
AGTGTACCTGG	GCCGGAGGCAGTTATGTGTCC_PBS15_Non-targeting	2308.5	1897.2	-0.28292	3.6542	0.00012901	0.99987	0.00025802	0.023902
ATACCGTGGTG	TGCGGAGGCTGCTGCAGGAG_PBS15_g55173124_G>A:g55173121_G>A	177.9	288.37	0.69372	3.6527	0.99987	0.00012973	0.00025946	0.023983
CAATCTGCCTC	CTTCGCACTTCTTACACTTG_PBS15_g55155913_A>G	140.03	237.73	0.75937	3.6524	0.99987	0.00012989	0.00025979	0.023983
CTCCATCCACA	AGTCACTGGGGGACTTGCCA_PBS15_g55152579_G>C	54.306	114.38	1.0609	3.6497	0.99987	0.00013134	0.00026268	0.024169
CGCAGTGAACA	AGCCTGAACATAACATCCTT_PBS15_g55160183_T>C:g55160187_A>C	204.53	85.987	-1.2405	3.6495	0.00013136	0.99987	0.00026272	0.024169
TACCGTCTATG	GCCATGAACATCACCTGCAC_PBS15_g55163818_G>T	105.96	190.58	0.8408	3.6491	0.99987	0.00013157	0.00026314	0.024169
CTTAGGTATGC	ATCCTCAAGAGAGCTTGGTT_PBS13_g55173947_A>C	714.95	940.08	0.39446	3.6486	0.99987	0.00013181	0.00026363	0.024173
CGGCCTATCAA	AATTTTGGTTTTCTGACCGG_PBS15_g55160284_G>A:g55160280_G>C	110.65	197.12	0.82737	3.6473	0.99987	0.00013252	0.00026504	0.024205
ATGTTCCTCGG	GGGACACTTCTTCACGCAGG_PBS15_g55154127_T>C	135.35	231.22	0.76821	3.6472	0.99987	0.00013254	0.00026509	0.024205
ATCGCGCTTAC	TGTCACCACATAATTACCTG_PBS13_g55155829_G>A	340.11	493.85	0.53678	3.6469	0.99987	0.00013269	0.00026537	0.024205
CTCACGAAGCT	CTGTGGGGGTCCTGGTAGTG_PBS13_g55205339_C>T	276.22	414.4	0.58346	3.6466	0.99987	0.00013289	0.00026578	0.024205
CCTCGTAGTAT	GTGGGGTTGTAGAGCATGAG_PBS11_g55154053_T>C:g55154049_C>T	691.15	912.17	0.3998	3.6448	0.99987	0.00013381	0.00026762	0.024302
CCTATCCATCG	CAGGAGGGGAGTCCGTGACG_PBS15_g55201311_TT>CC	311.85	458.82	0.55558	3.6447	0.99987	0.00013387	0.00026774	0.024302
CACTCCATAGC	CCTGGCAGCCAGGAACGTAC_PBS11_g55191792_C>A	601.85	807.6	0.42363	3.6424	0.99986	0.00013508	0.00027015	0.02448
GCACTTGTAGG	CTTCACACATACTCCTCCTC_PBS11_g55156786_G>A:g55156783_T>C	2175.7	1778.3	-0.29089	3.6406	0.000136	0.99986	0.00027199	0.024605
ACACGTTCGGA	CCTCTCAGGGGTGACTGTTT_PBS13_g55198734_T>G	323.39	472.9	0.54685	3.6393	0.99986	0.00013671	0.00027342	0.024693
AACAACGCACC	CAGTGTGCTGCAGGCTGCAC_PBS15_g55152639_C>T:g55152643_C>G	228.06	103.09	-1.1378	3.6383	0.00013722	0.99986	0.00027444	0.024744
TAACTCGTGCT	CTGTCCCAATGGGAGCTGCT_PBS15_g55151341_G>A:g55151337_T>C	110.8	197.03	0.8248	3.6348	0.99986	0.0001391	0.0002782	0.024973
CTACAAGCACC	TATGATTTCTAGGTTCTCAA_PBS11_g55157701_G>A:g55157697_G>A	1189.3	1480.4	0.31567	3.6346	0.99986	0.00013918	0.00027836	0.024973
GATGCCGAACA	CTGTGGGGGTCCTGGTAGTG_PBS13_g55205356_C>T	544.48	739.49	0.44096	3.6342	0.99986	0.00013942	0.00027884	0.024974
ACAGACCTCAC	CTCACCCTGTAAATTTCTCA_PBS15_g55143466_G>A	89.276	166.42	0.89103	3.6323	0.99986	0.00014047	0.00028094	0.025095
CGTAGACGAAC	GACCCACTCTGTCTCCGCAG_PBS11_g55161508_G>A	1604.4	1265.2	-0.34243	3.632	0.00014059	0.99986	0.00028118	0.025095
TCCGCATACTC	GCTCCCAGTACCTGCTCAAC_PBS15_g55181473_G>A:g55181469_G>A	106.04	190.28	0.83753	3.6317	0.99986	0.00014079	0.00028159	0.025095
AAGGCTAGCAG	GGGTTGTAGAGCATGAGTGG_PBS15_g55154054_G>A:g55154058_C>T	139.49	236.38	0.7567	3.6292	0.99986	0.00014213	0.00028425	0.025256
TGTATGCCTCC	GTCATATGGCTTGGATCCAA_PBS13_g55198734_T>A:g55198727_T>G	224.69	100.98	-1.146	3.6292	0.00014217	0.99986	0.00028433	0.025256
AGTCTAGGCTG	GCCATCCAAACTGCACCTAC_PBS11_g55165438_G>A	2054.3	2438.8	0.24746	3.6277	0.99986	0.00014299	0.00028599	0.025358
TGTTGCAGACC	CATGCCCTTCGGCTGCCTCC_PBS15_g55181407_G>T	259.76	392.95	0.59526	3.6273	0.99986	0.0001432	0.00028641	0.025358
GTAGCGAGAGT	CCCAGCAGGCGGCACACGTG_PBS11_g55181317_c.2300_2308dup	839.88	1082.9	0.36627	3.6265	0.99986	0.00014364	0.00028728	0.025362
TGGATCAACAG	TGCAGTTTGGATGGCACAGG_PBS13_g55165396_C>T	969.17	1230.7	0.34434	3.6264	0.99986	0.0001437	0.0002874	0.025362
AACGAGTTCGA	GGTTGTCCAGGCTAATTTGG_PBS11_g55205465_G>A	1022.3	1291	0.33641	3.6256	0.99986	0.00014414	0.00028827	0.025391
AGGACGTGTCA	CCTCATCTCTCACCATCCCA_PBS15_g55192779_G>A:g55192774_C>T	120.43	210.19	0.79841	3.6253	0.99986	0.00014433	0.00028866	0.025391
GAGAGTCTCAT	GGCTCGTGCGTCCGAGCCTG_PBS13_g55155879_C>T	386.39	223.25	-0.78865	3.6246	0.00014468	0.99986	0.00028936	0.025411
GTACATACGCC	TGAATGACAAGGTAGCGCTG_PBS11_g55200386_A>G	786.29	551.53	-0.51084	3.6236	0.00014525	0.99985	0.0002905	0.025469
CACGAGAACAC	GACCCACTCTGTCTCCGCAG_PBS13_g55161497_A>G	1005.7	739.44	-0.44323	3.623	0.00014561	0.99985	0.00029122	0.025491
ACGCCGTATTG	TTGTTCCTCCACCTCATTCC_PBS11_g55172990_A>G	897.03	645.99	-0.47302	3.6218	0.00014628	0.99985	0.00029257	0.025567
ATCGAGTGACG	GCTGCCTTTCTGGGCCCAGT_PBS15_g55205439_A>G:g55205443_C>T	151.34	252.1	0.73242	3.6199	0.99985	0.00014735	0.0002947	0.025712
ATCCTACCTGA	GGGTTGTAGAGCATGAGTGG_PBS15_g55154050_A>C	226.05	349.81	0.62766	3.6195	0.99985	0.00014761	0.00029521	0.025715
CGGCTAATGTC	CTCCAGGGAGGCTGCTGGAG_PBS11_g55152660_G>A	290.1	430.7	0.56853	3.6186	0.99985	0.00014813	0.00029625	0.025758
CTCTAATCGGT	CGTTCCTGGCTGCCAGGTCG_PBS15_g55191753_A>T	113.42	200.29	0.81496	3.6182	0.99985	0.00014833	0.00029666	0.025758
ATTCGTAGCGG	GACCCCCACAGCACTGCAGT_PBS13_g55205385_G>A:g55205389_C>T	353.61	509.2	0.52481	3.6176	0.99985	0.00014865	0.0002973	0.025773
GCCTAGGTTAC	TCAGGGCATGAACTACTTGG_PBS13_g55191734_G>C	336.49	184.86	-0.86059	3.6164	0.00014937	0.99985	0.00029874	0.025856
CCGCCTATAGA	TGCTGGAGGGGCATCTTACC_PBS13_g55152662_C>G	376.36	536.84	0.51122	3.614	0.99985	0.00015077	0.00030154	0.026041
ACCGATGACGT	GTTCACATCCATCTGGTACG_PBS15_g55154073_C>T	173.75	281.71	0.69399	3.6132	0.99985	0.0001512	0.00030241	0.026041
GGTTGTTCTCA	CCTGATGGATGAAGAAGACA_PBS15_g55201274_G>A	318.77	466.11	0.5467	3.6129	0.99985	0.00015142	0.00030285	0.026041
GACCAAGCGAA	GTTCCCGGACATAGTCCAGG_PBS13_g55181394_C>T	332.85	483.47	0.53722	3.6126	0.99985	0.00015155	0.0003031	0.026041
AGCTACTGTGC	AGAAGACATGGACGACGTGG_PBS15_g55201280_C>G:g55201277_T>C	128.31	35.929	-1.8081	3.6125	0.00015165	0.99985	0.00030329	0.026041
ACACGACCATC	TTCAGAATATCCAGTTCCTG_PBS15_g55156777_T>C	241.15	368.8	0.61085	3.6116	0.99985	0.00015213	0.00030426	0.026065
CTACGCTCGAA	GACCCACTCTGTCTCCGCAG_PBS15_g55161507_G>A:g55161503_C>T	364.45	522.16	0.5176	3.6109	0.99985	0.0001526	0.00030519	0.026065
CAACCATACGC	GGGCTCCGGTGCGTTCGGCA_PBS11_g55174043_G>C:g55174040_T>C	791.02	556.39	-0.50686	3.6106	0.00015277	0.99985	0.00030554	0.026065
CGAGATTATGC	ACCCGTAGGTGCAGTTTGGA_PBS15_g55165413_T>C	440.04	613.73	0.47906	3.6104	0.99985	0.00015285	0.00030569	0.026065
ACGTCAGGTTC	TAGACATCGATGGTACATAT_PBS13_g55198816_C>A	345.51	498.93	0.52882	3.6098	0.99985	0.00015319	0.00030637	0.026065
CCTTATCAGCC	AGGGCTCATACTATCCTCCG_PBS15_g55205604_T>C:g55205608_T>C	150.41	250.57	0.73251	3.6098	0.99985	0.00015324	0.00030647	0.026065
CCTGGCTCTTA	CCCAGCAGGCGGCACACGTG_PBS15_g55181320_c.2311_2312insGTT	158.3	261.1	0.71835	3.6089	0.99985	0.00015375	0.00030751	0.026108
TTGAGCCGAGA	TTGGTTGGGAGCTTCTCCAC_PBS15_g55173938_A>C:g55173935_T>G	361.68	204.69	-0.8182	3.6082	0.00015414	0.99985	0.00030828	0.026108
CTCGACAAGGA	GAAAACCTGCAGATCATCAG_PBS13_g55143404_G>C:g55143400_C>T	274.36	410.61	0.57995	3.6081	0.99985	0.00015421	0.00030842	0.026108
CCTAAGTCACG	TTCAAAAAGATCAAAGTGCT_PBS13_g55174016_C>G:g55174013_G>C	398.83	563.86	0.4985	3.6076	0.99985	0.00015451	0.00030903	0.026118
ATAGTTGACGG	TCGTTCGGAAGCGCACGCTG_PBS11_g55173101_C>G	233.24	358.49	0.61796	3.6048	0.99984	0.00015619	0.00031239	0.026361
CACAATGCTGA	TCAGCAGCCCCTCCACGTCA_PBS11_g55201333_G>A:g55201337_T>C	932.78	1187.6	0.34811	3.6034	0.99984	0.00015705	0.00031409	0.02645
AGCAAGCTCCT	AATTATGTGGTGACAGATCA_PBS13_g55155861_C>T	707.54	928.68	0.39188	3.6031	0.99984	0.00015721	0.00031443	0.02645
TACGTTGTGTC	GAATGACAAGGTAGCGCTGG_PBS13_g55200386_c.2921_2928del	468.28	647.15	0.46588	3.6013	0.99984	0.00015831	0.00031662	0.026594
TCAGTCGGATA	TTTGGATCCAAGCCATATGA_PBS11_g55198770_C>A	1077.9	803.76	-0.42293	3.5996	0.00015937	0.99984	0.00031873	0.02673
TGTGGTATCTC	CAGGTGATGTTCATGGCCTG_PBS13_g55163796_G>A:g55163793_T>C	1302.6	1604.5	0.30053	3.5974	0.99984	0.00016071	0.00032141	0.026912
CTTGATGCTCC	CACGCTGCGGAGGCTGCTGC_PBS13_g55173117_A>C	235.3	360.84	0.61472	3.5969	0.99984	0.00016103	0.00032206	0.026925
CTGTTACCACA	TGTGTTCCCGGACATAGTCC_PBS15_g55181403_C>G	140.33	236.62	0.74961	3.5959	0.99984	0.00016161	0.00032322	0.02698
CAGGTAGATGC	CATACCAGAGAGCTCAGGAG_PBS13_g55201343_C>G	1263.7	966.64	-0.38622	3.5948	0.00016235	0.99984	0.0003247	0.027061
ACTCATACCGG	CTGTGGGGGTCCTGGTAGTG_PBS11_g55205350_C>T:g55205347_A>G	279.36	416.35	0.57397	3.5943	0.99984	0.00016261	0.00032521	0.027063
GCCTACTCTCA	ATCATTTTCTCAGCCTCCAG_PBS13_g55142363_A>G	1268.3	970.76	-0.38533	3.5938	0.00016293	0.99984	0.00032585	0.027074
CAACCAGCTCA	CCTCCAGGAAGCCTACGTGA_PBS15_g55181308_G>A	260.44	392.51	0.5899	3.592	0.99984	0.00016406	0.00032812	0.027178
ATGCAGGCATC	CCTCCAGGAAGCCTACGTGA_PBS11_g55181317_G>A:g55181313_C>T	780.51	548.68	-0.50768	3.592	0.00016409	0.99984	0.00032818	0.027178
TTCTTCCGGTA	CTGGGGGTCTCGGGCCATTT_PBS15_g55200366_G>A:g55200362_C>T	457.53	281.25	-0.70004	3.5916	0.0001643	0.99984	0.00032861	0.027178
GCGTAGCATAC	CAGTGTGCTGCAGGCTGCAC_PBS11_g55152638_A>G	2264.8	2665	0.23465	3.5907	0.99984	0.00016487	0.00032974	0.02723
CATCCTTGCTG	AGCCTACGTGATGGCCAGCG_PBS15_g55181323_c.2315_2320dup	181.6	291.31	0.67882	3.5898	0.99983	0.00016547	0.00033095	0.027288
CCTGTGCGATA	GACACTTACAGCTGCCCAGG_PBS13_g55146713_A>T:g55146718_C>T	332.17	481.64	0.53471	3.5889	0.99983	0.00016606	0.00033213	0.027343
TTCTGACATCG	AGAGCGCAGCCAGCAGCGCC_PBS15_g55019301_G>A	134.41	40.49	-1.7065	3.5858	0.00016803	0.99983	0.00033605	0.027624
CGTTGCATGAC	GGCTGCCTTTCTGGGCCCAG_PBS13_g55205435_T>A	311.85	456.42	0.54801	3.585	0.99983	0.00016855	0.00033711	0.027669
GAGGACTAGAT	ATCTGTGCCCAGCAGTGCTC_PBS13_g55152584_T>C	380.93	541.08	0.50519	3.5843	0.99983	0.00016899	0.00033797	0.027698
CGGAATCTGAT	ATCCTCAAGAGAGCTTGGTT_PBS15_g55173953_T>C	489.64	307.58	-0.66904	3.5827	0.00017003	0.99983	0.00034006	0.027827
TATGGTGTGGC	AGGTGCAGTTTGGATGGCAC_PBS11_g55165415_T>C	3482.1	2984.3	-0.22248	3.5822	0.00017033	0.99983	0.00034065	0.027833
AGCGACTAGAG	TGCTGCTGGTGGTGGCCCTG_PBS15_g55173053_A>G:g55173049_G>C	204.3	320.5	0.64709	3.5794	0.99983	0.00017217	0.00034434	0.028092
TTAGTAGGCAC	GCGTCGGGTAAGGTTCTTTA_PBS15_Non-targeting	1735.9	2083.8	0.26345	3.5785	0.99983	0.00017278	0.00034556	0.028113
TGCGAGTCAAT	TGGGGTTGTAGAGCATGAGT_PBS15_g55154057_C>T:g55154061_A>C	148.94	247.73	0.73023	3.5784	0.99983	0.00017283	0.00034566	0.028113
TGATTGTGGAC	GGCTCTTACCCGTCCTGTGC_PBS13_g55163813_G>A	697.7	479.67	-0.53962	3.5781	0.00017308	0.99983	0.00034617	0.028113
TCCAAGACCTT	TGAGGCAGATGCCCAGCAGG_PBS13_g55181320_A>G	317.13	462.59	0.54324	3.5764	0.99983	0.00017417	0.00034834	0.028214
TTCGGTGTAAG	AGTCTTTCATCTGCCTTACA_PBS13_g55157661_A>G	746.08	971.62	0.38062	3.5763	0.99983	0.00017422	0.00034844	0.028214
ATGCTTCGGAG	CACGTGGGGGTTGTCCACGC_PBS11_g55181298_C>G:g55181295_A>G	242.85	369.67	0.60416	3.5754	0.99983	0.00017487	0.00034974	0.028276
TCTCGCCTCAA	TTTTCTTGCTTCATCCTCTC_PBS11_g55198719_G>C	822.99	1060	0.36475	3.5741	0.99982	0.00017574	0.00035147	0.028314
ACCGAGTGTAT	AGGTAATTTCCAAATTCCCA_PBS11_g55142382_T>G	1086.5	1359.8	0.32345	3.574	0.99982	0.00017582	0.00035163	0.028314
GTTGACCGCTT	TCCTCCAGAGCCCGACTCGC_PBS15_g55019338_G>A:g55019334_C>T	614.17	818.16	0.41316	3.5738	0.99982	0.00017589	0.00035178	0.028314
AATCCAGCCAC	CGCAAGTGTAAGAAGTGCGA_PBS11_g55155930_A>G:g55155927_C>T	2094	1711.5	-0.29088	3.5733	0.00017628	0.99982	0.00035256	0.028334
TGCCGTCTAGA	GGCAGGTCTTGACGCAGTGG_PBS11_g55165315_T>C	1006.2	1268.6	0.334	3.5688	0.99982	0.0001793	0.0003586	0.028754
AGACGAGAGGT	TGGTAGTGTGGGTCTCTGCT_PBS11_g55205335_C>T:g55205332_C>T	641.76	850.07	0.40501	3.5684	0.99982	0.00017962	0.00035924	0.028754
CCTGCTACCTA	TTCAGAATATCCAGTTCCTG_PBS11_g55156793_C>A:g55156789_T>C	1266.7	1561.9	0.302	3.568	0.99982	0.00017983	0.00035965	0.028754
GCTAGGAGATG	GTTTCATTCTTCTCGCACAGC_PBS13_Non-targeting	1686.8	2028.7	0.2661	3.5679	0.99982	0.00017995	0.00035991	0.028754
CTGGAGCTCAT	GGTTGTCCAGGCTAATTTGG_PBS15_g55205465_GG>AA	209.99	327.42	0.63837	3.5667	0.99982	0.00018077	0.00036154	0.028823
CGGACTCTCAA	CCCCACGTGTGCCGCCTGCT_PBS11_g55181358_C>T:g55181355_C>G	1145.6	1425.9	0.31545	3.5665	0.99982	0.00018092	0.00036184	0.028823
TCACGTGCTAT	ACACCAGTTGAGCAGGTACT_PBS13_g55181441_C>T:g55181445_G>A	940.98	1194.2	0.34352	3.5652	0.99982	0.00018182	0.00036365	0.028884
ACAGCCTGTGT	GAGTTCTCCACAAACTCCCT_PBS15_g55163740_A>G	249.26	377.43	0.59656	3.5651	0.99982	0.00018184	0.00036367	0.028884
GGAGGTAAGAC	TAAAATTCCCGTCGCTATCA_PBS13_g55174785_G>C	96.933	175.87	0.8528	3.5633	0.99982	0.00018314	0.00036628	0.029002
GATACACGTCC	CTAGGTTCTCAAAGGCATGG_PBS13_g55157701_G>A	382.09	541.53	0.50203	3.563	0.99982	0.00018332	0.00036664	0.029002
TCTCCGACTCA	CGTCAATGTAGTGGGCACAC_PBS13_g55165297_C>A:g55165294_T>C	256.76	386.81	0.58929	3.5629	0.99982	0.00018339	0.00036677	0.029002
TGGTGTCCTTA	GGGACACTTCTTCACGCAGG_PBS11_g55154120_G>T	2589.9	2164.6	-0.25867	3.5621	0.00018392	0.99982	0.00036783	0.029042
TCCTCGTGGAA	ATGATCTGTCCCTCACAGCA_PBS11_g55191717_A>C	480.6	301.32	-0.67174	3.5617	0.00018422	0.99982	0.00036844	0.029042
TGTAATCGAGC	CAGGAGGGGAGTCCGTGACG_PBS11_g55201316_C>T	1079.8	808.28	-0.41733	3.5614	0.00018445	0.99982	0.00036889	0.029042
CGTATGCACTT	GTGGGGGCCGTCAATGTAGT_PBS11_g55165297_C>A:g55165294_T>C	160.25	58.212	-1.4453	3.5598	0.00018557	0.99981	0.00037114	0.029176
CACCTTCTCGA	GTCCATCGCCACTGGGATGG_PBS13_g55173020_G>A	654.4	864.15	0.40059	3.5573	0.99981	0.00018736	0.00037471	0.029415
ACTAGTCGAGT	AATTCGCTCCACTGTGTTGA_PBS13_g55143337_T>C:g55143334_C>G	603.51	402.34	-0.58378	3.5563	0.00018806	0.99981	0.00037613	0.029482
TCTGCGTTACA	TCCCATGACTCCTGCCGGGC_PBS11_g55165330_C>G	2708.8	2274.4	-0.25205	3.5557	0.0001885	0.99981	0.00037701	0.029496
ACACTTGGACC	TCTTGCCGGAATGTCAGCCG_PBS15_g55161606_G>T	169.64	274.57	0.69146	3.5554	0.99981	0.00018869	0.00037739	0.029496
TATCAGGAGTC	AATTCGCTCCACTGTGTTGA_PBS13_g55143332_C>T:g55143328_T>C	419.67	586.53	0.48198	3.5537	0.99981	0.00018994	0.00037989	0.029648
CTGGTGTCTTA	CTCTTCCCCAGGTAATTATG_PBS11_g55155843_G>A	706.52	924.36	0.38724	3.552	0.99981	0.00019114	0.00038228	0.029792
CACAACTTCTG	TGGAGGTCCGTCCTGTTTTC_PBS15_g55157681_C>A:g55157676_T>C	145.52	242.41	0.73229	3.5515	0.99981	0.00019155	0.00038309	0.029812
ACCGATTCGTT	GAATGTGCTGTTGACACAGG_PBS15_g55205417_A>C	293.88	432.53	0.556	3.5446	0.9998	0.00019659	0.00039318	0.030554
TAACGCAGAGC	TTTCTAGGTTCTCAAAGGCA_PBS15_g55157697_G>T:g55157694_C>T	531.28	719.05	0.4359	3.5435	0.9998	0.00019743	0.00039486	0.030614
AGTTATGGCAG	CCCCACCATCCCAGTGGCGA_PBS11_g55172992_C>T:g55172989_G>A	1731.6	1387.5	-0.31942	3.5433	0.00019755	0.9998	0.0003951	0.030614
TGGCGTATCTT	TTCCTCCATCTCATAGCTGT_PBS15_g55155881_A>G	289.27	426.51	0.55858	3.5373	0.9998	0.00020214	0.00040428	0.031281
ACACCTGGATC	GCCCAGCAGGCGGCACACGT_PBS11_g55181329_G>A	769.18	995.69	0.37194	3.5358	0.9998	0.00020327	0.00040654	0.03141
GTCTCGCATTA	GCCACCTTCGAGATTGGGCTC_PBS15_Non-targeting	1430.4	1741.6	0.28389	3.5353	0.9998	0.00020365	0.0004073	0.031412
CTAGAGCTACT	CCAGCAGGCGGCACACGTGG_PBS15_g55181317_c.2308_2309insGTT	140.81	235.62	0.73867	3.5347	0.9998	0.00020414	0.00040828	0.031412
CTAGGCAAGTC	TTCTTGTCCCCCCCAGCTTG_PBS15_g55173934_T>C	253.77	382	0.58815	3.5344	0.9998	0.00020433	0.00040866	0.031412
TCAACGGATCT	AATAACTGTGAGGTGGTCCT_PBS15_g55142390_T>C:g55142386_G>C	333.96	481.57	0.52675	3.5343	0.9998	0.00020444	0.00040888	0.031412
TCGAGAAGCGA	AGCTATGAGATGGAGGAAGA_PBS15_g55155911_G>C	293.17	431.19	0.555	3.5328	0.99979	0.00020557	0.00041114	0.031526
CTCGTTCGCTT	AGCACAAGGCATGGCAGACC_PBS15_g55161507_G>A	180.9	288.65	0.67115	3.5326	0.99979	0.00020577	0.00041153	0.031526
GCATACTCTCC	TAATTTGGTGGCTGCCTTTC_PBS11_g55205461_G>A:g55205458_C>T	955.16	1208	0.33849	3.5322	0.99979	0.00020608	0.00041216	0.031529
CTCTGCGATAT	CATGGGCAGCTCCTTCAGTC_PBS11_g55143455_G>A:g55143451_A>G	502.59	684.46	0.44483	3.5314	0.99979	0.00020668	0.00041335	0.031575
ACAGCCGCTTA	TTTTCTCCCATGACTCCTGC_PBS15_g55165339_C>T:g55165336_G>A	347.88	498.48	0.51767	3.531	0.99979	0.00020701	0.00041401	0.031581
ATGCGACCTCT	GGATCGGCCTCTTCATGCGA_PBS13_g55173074_C>T	497.22	678.05	0.44675	3.5306	0.99979	0.00020731	0.00041461	0.031582
GTGCACTTATC	GCTGGCCAAACTGCTGGGTG_PBS15_g55191848_AA>GG	145.84	242.15	0.72763	3.5264	0.99979	0.00021062	0.00042124	0.032042
TATCTGGAACG	ATCCCAAGGTGCCTATCAAG_PBS11_g55192790_G>T:g55192786_A>C	2050.1	1676.7	-0.28988	3.5256	0.00021123	0.99979	0.00042245	0.032089
CTTCTGTACGC	ATTTCTATCAATGCAAGCCA_PBS13_g55201757_C>A:g55201761_G>C	1132.9	857.44	-0.40145	3.5252	0.00021155	0.99979	0.0004231	0.032093
TCGAGCGGTAA	CAACCCCACCACGTACCAGA_PBS11_g55154090_A>T	2416.6	2822.6	0.22397	3.524	0.99979	0.00021257	0.00042514	0.032185
TAGTTGTGCTC	CGAGTACCTCATCCCACAGC_PBS15_g55201307_C>G	359.6	512.46	0.50984	3.5237	0.99979	0.00021275	0.0004255	0.032185
ATATGCCTAGG	CATCCATCTGGTACGTGGTG_PBS13_g55154074_A>G:g55154070_C>G	680.04	468.23	-0.53744	3.522	0.00021415	0.99979	0.00042829	0.032351
CTTCTACCTCC	GCTGCTGGCTGCGCTCTGCC_PBS13_g55019336_C>A	125.56	214.61	0.76861	3.5205	0.99978	0.00021534	0.00043068	0.032486
TCTGCCTAGTT	TGCACTGGGCCAGGTCTTGA_PBS15_g55171212_G>A	225.58	345.78	0.61401	3.5193	0.99978	0.00021636	0.00043272	0.032594
CCTTAGCATAG	CTCCCAACCAAGCTCTCTTG_PBS15_g55173984_G>A	174.86	280.31	0.67773	3.5179	0.99978	0.00021745	0.0004349	0.032712
CCTACCGATTC	AGCTCCAGACATCACTCTGG_PBS11_g55192815_C>T:g55192819_C>T	2031.3	1660.6	-0.29058	3.5175	0.0002178	0.99978	0.0004356	0.032719
AACATGGCTGC	GGATTCTGCACAGAGCCAGC_PBS11_g55205276_C>T	461.77	635.21	0.45921	3.5171	0.99978	0.00021815	0.0004363	0.032721
GGTTCTAGAAC	CCACCACCAGCAGCAAGAGG_PBS11_g55173020_G>A:g55173016_G>C	2350.8	2750.3	0.22635	3.5168	0.99978	0.00021842	0.00043683	0.032721
CCGTACAGACT	GCTTCTCCACTGGGTGTAAG_PBS11_g55173927_G>A:g55173923_T>G	1564.8	1889	0.27148	3.5161	0.99978	0.00021898	0.00043795	0.03276
GAGTACTTCTC	TCCTGTGCAGGTGATGTTCA_PBS15_g55163784_G>A	704.93	489.58	-0.52502	3.5154	0.00021953	0.99978	0.00043906	0.032766
TGCTCCTGTAC	GTTGTGGCAGCAGTCACTGG_PBS11_g55152587_c.670dup	401.18	239.89	-0.73946	3.5153	0.00021963	0.99978	0.00043925	0.032766
AAGGCTGCTAC	CATTCGACAGCCCTGCCCAC_PBS15_g55205455_G>C:g55205452_C>T	171.85	276.28	0.68178	3.5148	0.99978	0.00022005	0.0004401	0.032784
GCATCTGTGTT	TTTCTTGCTTCATCCTCTCA_PBS13_g55198725_G>A:g55198721_G>C	449.48	620.35	0.46394	3.5132	0.99978	0.00022136	0.00044272	0.032881
TACGCGCTAGT	GAGGGCCCCCACCATCCCAG_PBS15_g55172998_C>T	154.33	253.1	0.71006	3.513	0.99978	0.00022155	0.0004431	0.032881
TCTGTGGTAGG	CTTCACACATACTCCTCCTC_PBS11_g55156796_G>A	1915.7	1556.4	-0.29949	3.5129	0.00022162	0.99978	0.00044323	0.032881
CGTAGACTGGA	TTCTTGCTTCATCCTCTCAG_PBS13_g55198727_T>A	763.26	987.35	0.37096	3.5121	0.99978	0.00022228	0.00044457	0.032935
TTCAGTGTTCG	CAGCGAGATCTCCTCCATCC_PBS11_g55198806_G>A:g55198802_A>G	806.82	1037.2	0.36198	3.5094	0.99978	0.00022459	0.00044917	0.033192
GCAACAATGGC	ATCTCCTCCATCCTGGAGAA_PBS15_g55198809_C>A	379.56	536.07	0.49697	3.5093	0.99978	0.00022463	0.00044927	0.033192
AGTGTGAGCAG	TACCAGGCAGTCGCTCTCCC_PBS11_g55152642_G>A	351.53	501.97	0.51274	3.5087	0.99977	0.00022518	0.00045036	0.033228
CTATTGGTCCA	ACCAGGCAGTCGCTCTCCCG_PBS11_g55152647_C>T:g55152643_C>G	765.63	989.78	0.37004	3.5074	0.99977	0.00022623	0.00045246	0.033311
AGCGCATGTTC	TGGCCTGAGGCAGGCACTCT_PBS15_g55163766_C>T	55.194	113.41	1.0257	3.5074	0.99977	0.00022636	0.00045272	0.033311
TTCTGCACTGA	AGCTATGAGATGGAGGAAGA_PBS13_g55155911_G>T:g55155915_G>A	541.12	728.57	0.42844	3.5044	0.99977	0.00022878	0.00045756	0.033573
CCGAACGAGTA	AGCCTCGTCCGCACACCGGC_PBS15_g55155941_G>T:g55155945_A>G	625.08	423.26	-0.56142	3.5042	0.00022898	0.99977	0.00045796	0.033573
CGAAGCAGTGT	ACGGGGACACTTCTTCACGC_PBS13_g55154137_G>T	507.88	689.32	0.43994	3.5041	0.99977	0.00022908	0.00045815	0.033573
GCGCTCAGTTA	TGAGGCAGATGCCCAGCAGG_PBS13_g55181327_A>G:g55181331_G>C	758.5	981.35	0.37117	3.5037	0.99977	0.00022944	0.00045888	0.033581
TGAGAGCCACA	CCATCGCCACTGGGATGGTG_PBS15_g55173014_G>A	176.51	281.99	0.67289	3.5022	0.99977	0.00023069	0.00046139	0.03371
CCAGTGACTCA	TGGGGTTGTAGAGCATGAGT_PBS11_g55154051_C>T	1149.5	1425.1	0.30986	3.5018	0.99977	0.00023105	0.0004621	0.03371
TCATACGCGCA	CCTCGGGGGAGCACAAGGCA_PBS13_g55161515_C>A	165.69	267.79	0.68932	3.5016	0.99977	0.00023126	0.00046252	0.03371
CAACCGATACC	AGTTATTGAACATCCTCTGG_PBS13_g55142336_C>T	896.58	653.98	-0.45459	3.5009	0.00023184	0.99977	0.00046368	0.033743
TACGCGTAACC	TTCACTTTCCACTCACCCGT_PBS13_g55165419_A>G	903.11	1146.6	0.34404	3.5006	0.99977	0.00023211	0.00046422	0.033743
CAACGTAGTCC	GTGGGTCTAAGAGCTAATGC_PBS11_g55205695_c.*78C>T	449.07	619.22	0.46263	3.5001	0.99977	0.00023256	0.00046512	0.033763
AGCAAGGACAG	GGGGGCCCTCCTCTTGCTGC_PBS15_g55173042_T>C:g55173046_C>T	266.44	396.57	0.57197	3.4981	0.99977	0.00023429	0.00046858	0.033892
TCATCCTTCTG	GTGTGGGTCTCTGCTGGGCG_PBS15_g55205339_C>T	221.04	339.28	0.61589	3.498	0.99977	0.00023436	0.00046872	0.033892
GCCGCGTTAAT	AGCAGGGTCTTCTCTGTTTC_PBS13_g55191724_G>T:g55191721_C>G	864.25	1102.1	0.35041	3.498	0.99977	0.00023439	0.00046877	0.033892
AACACGCTCTC	TCCAGTTCCTGTGGATCCAG_PBS13_g55156784_C>T	2080.2	2453.1	0.23781	3.4955	0.99976	0.00023656	0.00047311	0.03416
CAGTTGAGTGG	TAAACCAGTCCGTTCCCAAA_PBS15_g55205292_G>A	321.95	465.15	0.52948	3.4936	0.99976	0.00023824	0.00047648	0.034357
GTCCTATCCTT	CTTTCTCAGCAACATGTCGA_PBS13_g55146718_C>T	233.44	354.85	0.60204	3.4927	0.99976	0.00023909	0.00047817	0.034393
ACTTGTGGATG	CTTAATTCCTTGATAGCGAC_PBS13_g55174757_T>C	769.39	545.62	-0.49504	3.4926	0.00023913	0.99976	0.00047826	0.034393
ACAACGCAGAG	CCCAGCAGGCGGCACACGTG_PBS15_g55181309_C>T	148.17	244.25	0.71728	3.4893	0.99976	0.00024215	0.0004843	0.034725
CTTACCGTCTT	TAGGGACTCTGGATCCCAGA_PBS15_g55174741_G>T	307.77	447.52	0.53865	3.4893	0.99976	0.00024217	0.00048434	0.034725
ATGGACCAACG	GCCATTTGGCTTGGCTTCCT_PBS11_g55205513_T>C	178.79	284.57	0.66752	3.4889	0.99976	0.00024249	0.00048499	0.034725
CGCTTCAGTAT	TGTTTTCACCAGTACGTTCC_PBS11_g55191772_G>A	1100.3	831.81	-0.40316	3.4885	0.00024288	0.99976	0.00048576	0.034725
GGCAGTATATC	ACCAAAATTATAAGCAACAG_PBS11_g55160321_G>A	3297.9	3769.3	0.19269	3.4883	0.99976	0.00024305	0.00048609	0.034725
TTATCGCCAGT	CTCTTCCGCACCCAGCAGTT_PBS13_g55191822_T>A	137.6	230.04	0.73727	3.4873	0.99976	0.00024397	0.00048794	0.034811
GTACGAGCTAT	CACGTGGGGGTTGTCCACGC_PBS15_g55181300_A>G	141.46	235.21	0.72951	3.4866	0.99976	0.00024458	0.00048915	0.034852
CTAGGTATGCC	TCTTGCCGGAATGTCAGCCG_PBS15_g55161593_A>G	210.99	325.99	0.62522	3.4842	0.99975	0.00024684	0.00049368	0.035128
CCGATGGATTG	CACAGAGCCAGCGGGCCTTT_PBS15_g55205278_C>T	166.25	267.91	0.6851	3.4803	0.99975	0.00025038	0.00050077	0.035586
GTCCTCTGTCA	TCCTGTGCAGGTGATGTTCA_PBS15_g55163799_C>T	682.43	472.81	-0.52847	3.4792	0.00025143	0.99975	0.00050287	0.035688
TACCGGAGTAT	TTTCTAGGTTCTCAAAGGCA_PBS15_g55157699_C>A:g55157703_C>T	264.86	393.82	0.57051	3.4773	0.99975	0.00025323	0.00050646	0.035896
GGCAGTGGAAT	GTTGCCCACTGCAGTGCTGT_PBS11_g55205368_C>T:g55205365_C>T	1483.9	1795.8	0.2751	3.4767	0.99975	0.0002538	0.00050761	0.03593
GGACTAGATCT	GGACAGTGTTGAGATACTCG_PBS15_g55205383_G>A:g55205380_A>C	181.87	288.18	0.66121	3.4762	0.99975	0.00025424	0.00050848	0.03593
AGCCAGTACCA	AAGTCTTTCATCTGCCTTAC_PBS13_g55157670_G>A	997.31	1251.7	0.32748	3.476	0.99975	0.00025447	0.00050894	0.03593
GTGCATTGTTG	TTTTCTTCTCTCCAATGTAG_PBS13_g55160146_T>C	795.43	1021.9	0.361	3.4745	0.99974	0.00025593	0.00051185	0.036088
TTAACCGCAAG	CCTCGGGGGAGCACAAGGCA_PBS13_g55161507_G>A	378.25	532.87	0.49335	3.4733	0.99974	0.00025709	0.00051419	0.036206
TCGCTATTAGC	ATGATCTGCAGGTTTTCCAA_PBS15_g55143364_T>C	205.13	318.08	0.63038	3.4721	0.99974	0.0002582	0.00051641	0.036315
AGTCGGAATGG	AGCCTACGTGATGGCCAGCG_PBS15_g55181322_C>T	226.04	107.35	-1.0672	3.4712	0.00025908	0.99974	0.00051817	0.036346
CGGTGATCCTA	AGAAGTCCTGCTGGTAGTCA_PBS11_g55205486_G>A:g55205482_C>T	7537.9	8254.6	0.13102	3.4708	0.99974	0.00025942	0.00051883	0.036346
TTCTACGCTTG	GCTGCCTCCTGGACTATGTC_PBS13_g55181417_G>A:g55181421_A>G	409.95	248.92	-0.71747	3.4708	0.00025944	0.99974	0.00051887	0.036346
TGCTGCGTATT	TGATCAACTCACGGAACTTT_PBS11_g55200339_C>T	94.839	170.84	0.84239	3.4695	0.99974	0.00026071	0.00052142	0.036477
TATAGCGACCA	CAATTTGTACCTGAATGACA_PBS13_g55200394_A>T	696.49	907.67	0.3816	3.4689	0.99974	0.0002613	0.00052261	0.036504
TGTGTCTCGAT	TACAGCTGCCCAGGTGGTTC_PBS11_g55146717_A>G:g55146721_C>T	412.08	573.43	0.47571	3.4686	0.99974	0.00026158	0.00052315	0.036504
AGTTGACGACA	CCAGCAGGCGGCACACGTGG_PBS13_g55181312_c.2303_2305delinsTCT	310.78	450.36	0.53378	3.4678	0.99974	0.00026241	0.00052483	0.036573
ATCAGCGAGAA	TGCACCCCAGCAGCTCCCAT_PBS15_g55151309_C>T:g55151313_C>T	317.35	458.41	0.52917	3.467	0.99974	0.00026315	0.0005263	0.036583
CGTATACTACC	GTGCTGGGCTCCGGTGCGTT_PBS15_g55174031_C>G	209.93	324.06	0.62395	3.467	0.99974	0.00026316	0.00052632	0.036583
GCACCTTAATC	GCTGCAAAGCTGTCCCATCA_PBS11_g55202549_C>T	617.2	815.42	0.40124	3.4641	0.99973	0.00026601	0.00053202	0.036824
CTATAGCGGTC	GGAGCAGCGATGCGACCCTC_PBS13_g55019288_C>A:g55019292_G>C	150.02	246.01	0.70979	3.4638	0.99973	0.00026629	0.00053257	0.036824
CCTTCACTTCC	TGCAAATAAAACCGGACTGA_PBS11_g55143469_G>A:g55143466_G>A	530.86	714.33	0.42756	3.4638	0.99973	0.00026635	0.00053269	0.036824
CTCAGTGTAGC	CAGCAGAGACCCACACTACC_PBS11_g55205362_G>A	730.73	946.85	0.37336	3.4638	0.99973	0.00026635	0.0005327	0.036824
CTAGGCCATAC	GGCTTGGCCTGAAAACAGGA_PBS13_g55157706_C>T:g55157703_C>T	246.16	369.87	0.58548	3.4635	0.99973	0.0002666	0.0005332	0.036824
ACAGATACGGC	GTCTATGCTGTCCTCAGTCA_PBS11_g55202579_C>T:g55202576_A>C	786.01	1010.3	0.36174	3.4624	0.99973	0.00026765	0.0005353	0.036922
ATCCGGAATAG	TCCCATGACTCCTGCCGGGC_PBS15_g55165343_C>T:g55165339_C>A	281.45	413.84	0.55457	3.4605	0.99973	0.00026962	0.00053924	0.037123
CGACATATCGC	CTGGTTGTGGCAGCAGTCAC_PBS13_g55152597_C>T	143.57	237.33	0.72113	3.4603	0.99973	0.00026979	0.00053959	0.037123
AGAGTGCAAGT	CATGTCTTCTTCATCCATCA_PBS15_g55201240_C>A:g55201244_G>C	279.92	411.91	0.55567	3.4596	0.99973	0.00027044	0.00054088	0.037165
GTGTCGTAGAT	TCGCTTGGTGCACCGCGACC_PBS13_g55191763_G>C	292.01	426.82	0.54607	3.4578	0.99973	0.00027226	0.00054451	0.037367
GATCTTGGAAC	CTGCAGGCTGCACAGGCCCC_PBS13_g55152663_T>C:g55152658_C>T	352.95	501.47	0.50549	3.4566	0.99973	0.00027348	0.00054697	0.037487
TTCTGTATCGG	ACCTGCCCGGCAGGAGTCAT_PBS11_g55165359_G>A:g55165363_A>G	946.57	1192.8	0.33327	3.456	0.99973	0.00027412	0.00054824	0.037527
CCAACCAGTAC	ATGGAGGAGATCTCGCTGGC_PBS11_g55198760_T>C	616.27	418.73	-0.55643	3.4547	0.00027541	0.99972	0.00055082	0.037656
AGATGGAGACA	CTGGTAGTGTGGGTCTCTGC_PBS15_g55205345_A>G	175.35	279	0.66701	3.4531	0.99972	0.00027714	0.00055428	0.037844
CTGCATCTAGT	GCTCCAGACATCACTCTGGT_PBS15_g55192804_C>G:g55192801_A>G	152.72	249.23	0.70289	3.4507	0.99972	0.00027952	0.00055903	0.038108
ATGGAGTCTGT	GGTTGTCCAGGCTAATTTGG_PBS13_g55205471_C>T:g55205467_C>G	353.63	502.03	0.50433	3.4505	0.99972	0.00027978	0.00055956	0.038108
AACCGTGGTTC	GATGTGGAGATCGCCACTGA_PBS11_g55156614_C>T	638.86	839.81	0.39402	3.4501	0.99972	0.00028017	0.00056034	0.038114
ACCACCTCTCA	CCACCCAGAGTGCCTGCCTC_PBS15_g55163794_C>G	268.13	139.41	-0.93864	3.4492	0.00028116	0.99972	0.00056231	0.038136
CAGTGACGTTC	GGCAGGTCTTGACGCAGTGG_PBS11_g55165319_G>A:g55165315_T>C	2146.1	2520	0.23162	3.4491	0.99972	0.00028126	0.00056251	0.038136
TTGAGTGTCAG	TCGTTCGGAAGCGCACGCTG_PBS11_g55173106_G>A:g55173103_G>C	726.82	512.21	-0.50404	3.4489	0.0002814	0.99972	0.00056279	0.038136
CTGATAGCGGT	TCAAGATCCTCAAGAGAGCT_PBS13_g55173959_C>T:g55173956_C>T	483.69	657.83	0.44284	3.4483	0.99972	0.00028202	0.00056405	0.038174
TTCGCTCATGT	CAAGGTGCCTATCAAGTGGA_PBS13_g55192780_G>T	894.13	655.54	-0.44722	3.4479	0.00028245	0.99972	0.0005649	0.038183
TAGCTATGCTC	CTGCAGGCTGCACAGGCCCC_PBS13_g55152647_C>T	281.53	149.66	-0.90713	3.4464	0.00028405	0.99972	0.0005681	0.038352
ACATGCTGCCA	TTTTCTCCCATGACTCCTGC_PBS15_g55165340_T>C	230.62	349.65	0.59827	3.4456	0.99972	0.00028485	0.00056969	0.038397
AGACGGATACC	TGAGGCAGATGCCCAGCAGG_PBS13_g55181333_G>A	1160.7	888.16	-0.38574	3.4454	0.00028509	0.99971	0.00057019	0.038397
CAAGGAGTTAG	CCTCCAGGAAGCCTACGTGA_PBS15_g55181310_C>T	269.92	398.9	0.56178	3.4444	0.99971	0.00028613	0.00057226	0.038488
ATCTGGAGATG	ACCTAGAAATCATACGCGGC_PBS13_g55157737_GG>AA	806.63	1032.6	0.35591	3.4425	0.99971	0.00028815	0.0005763	0.038712
GCCTGACAATC	CTGCAGGCTGCACAGGCCCC_PBS13_g55152656_G>A:g55152652_G>A	670.43	464.98	-0.52695	3.4412	0.00028958	0.99971	0.00057916	0.038856
TTACGACAGCT	CTTGAGGGAGCGTAATCCCA_PBS11_g55160180_C>A	522.32	341.61	-0.61115	3.4403	0.0002905	0.99971	0.00058099	0.03893
CATGGTCGTAC	TCCTGCCGCGTATGATTTCT_PBS15_g55157709_T>C	403.45	561.7	0.47642	3.4392	0.99971	0.0002917	0.00058341	0.039044
CATACGACCGT	GTGGAGATCGCCACTGATGG_PBS15_g55156613_A>G	208.41	321.1	0.62114	3.4358	0.9997	0.00029542	0.00059084	0.039492
CATCTCCAAGG	GCTGAACACGCTTGGGTGAGT_PBS13_Non-targeting	3782.1	3284.4	-0.20351	3.4332	0.00029823	0.9997	0.00059646	0.039819
GAGAGACTGTC	CAAGCCAAATGGCATCTTTA_PBS15_g55205552_T>G:g55205548_G>A	311.96	173.57	-0.84217	3.4313	0.0003003	0.9997	0.0006006	0.040045
ACATGGTCGTG	GTTCACATCCATCTGGTACG_PBS13_g55154076_C>A:g55154073_C>T	760.22	541.75	-0.48801	3.4309	0.0003008	0.9997	0.0006016	0.040062
GGTGTCTCTTG	AGCAGGGTCTTCTCTGTTTC_PBS11_g55191721_C>G	49.983	104.01	1.0425	3.4249	0.99969	0.00030775	0.00061549	0.040937
GTTCTTACTGG	CGCAAGTGTAAGAAGTGCGA_PBS11_g55155929_A>G	1714.4	1383.7	-0.30892	3.4221	0.00031066	0.99969	0.00062132	0.041274
TTGCCAAGTCC	ATACACCGTGCCGAACGCAC_PBS13_g55174015_G>C:g55174019_C>T	394.43	550.05	0.47877	3.4214	0.99969	0.00031147	0.00062294	0.04133
GTAGTAGCCTT	CTGCCTCCTGGACTATGTCC_PBS15_g55181423_c.2418_2423del	191.19	83.896	-1.1787	3.4193	0.00031395	0.99969	0.00062791	0.041599
CGGTCGACATT	GTGTGGGTCTCTGCTGGGCG_PBS11_g55205326_T>A	872.67	1106.3	0.34193	3.419	0.99969	0.00031426	0.00062852	0.041599
GGTTCTAACGG	AGAAGCCCTGCTGTGGGATG_PBS15_g55201286_G>A	182.07	286.67	0.65204	3.4181	0.99968	0.00031524	0.00063049	0.041678
CCGAATACCGT	GGCTCTTACCCGTCCTGTGC_PBS11_g55163809_A>G:g55163805_C>T	1550.1	1236.5	-0.32578	3.417	0.00031663	0.99968	0.00063326	0.04181
AACACGGATAG	TTTGGATCCAAGCCATATGA_PBS15_g55198773_G>T:g55198769_C>T	11.27	36.394	1.6076	3.4167	0.99966	0.00033813	0.00067626	0.043531
CGTGAAGCACA	AGTTAGAGGGCCCACAGAGG_PBS11_g55154148_T>C	480.58	652.48	0.44038	3.4153	0.99968	0.00031853	0.00063706	0.04201
CCAATCACAGC	TCATCATTGCAAAACTTTCA_PBS11_g55211444_c.*5827G>A	892.22	1128.2	0.33826	3.4144	0.99968	0.00031958	0.00063916	0.042097
GTCGACTTACT	TCGCTTGGTGCACCGCGACC_PBS15_g55191766_A>C	293.67	427.13	0.53894	3.4132	0.99968	0.00032106	0.00064213	0.042241
TAGGCTACACT	GCACCCCAGCAGCTCCCATT_PBS11_g55151322_T>C	1691.7	1364.3	-0.31008	3.4115	0.00032304	0.99968	0.00064607	0.042412
CATTGTTCGCC	GTTGGACAGCCTTCAAGACC_PBS13_g55171180_C>T:g55171184_G>C	184.08	289.06	0.64823	3.4114	0.99968	0.00032315	0.0006463	0.042412
GCAAGCATGCA	CCCCACCATCCCAGTGGCGA_PBS11_g55172983_G>T:g55172986_T>C	2450.5	2054.7	-0.25406	3.411	0.00032357	0.99968	0.00064714	0.042415
ATGAGCAGCCA	AGGCAGCCACCAAATTAGCC_PBS13_g55205491_C>T	355.24	502.25	0.49843	3.4102	0.99968	0.00032452	0.00064904	0.042488
TGAACGGAGTT	GACCCCCACAGCACTGCAGT_PBS11_g55205398_T>C	1576.8	1892.4	0.26306	3.4095	0.99967	0.00032536	0.00065072	0.042546
ATCAGTTAGGC	TCCAGTTCCTGTGGATCCAG_PBS13_g55156773_A>G	1931.4	2281.5	0.24023	3.4088	0.99967	0.00032619	0.00065239	0.042604
ACGCAACGGTT	TGATGTTCATGGCCTGAGGC_PBS13_g55163776_C>T	401.41	557.8	0.47367	3.4075	0.99967	0.00032781	0.00065562	0.042763
CACACTCTGTC	TGAAGAAGACATGGACGACG_PBS11_g55201275_G>C	1002.9	1252.9	0.32081	3.4062	0.99967	0.00032934	0.00065867	0.042911
TTAGCGCCTAT	GGGGAGTCCGTGACGTGGAG_PBS15_g55201312_T>C	169	269.3	0.669	3.405	0.99967	0.00033085	0.0006617	0.043056
AGGCTGAGAAT	TGGAGGAGATCTCGCTGGCA_PBS15_g55198765_G>C	189.74	296.14	0.63955	3.4042	0.99967	0.00033178	0.00066357	0.043078
ACAGCAGACCA	CGCAAGTGTAAGAAGTGCGA_PBS11_g55155944_A>G:g55155939_C>T	2565.4	2969.9	0.21112	3.4042	0.99967	0.00033181	0.00066363	0.043078
AGTAAGCCACT	CTCACCCTGTAAATTTCTCA_PBS15_g55143472_C>T	99.867	176.37	0.8143	3.4011	0.99966	0.00033561	0.00067122	0.043493
TCCAATGGAGT	TAGACCATCCAGGAGGTGGC_PBS13_g55143319_G>C	773.57	992.07	0.35849	3.4009	0.99966	0.00033584	0.00067168	0.043493
CTTGGATACAG	ACCAAAGCTGTATTTGCCCT_PBS11_g55154103_C>A	1915.6	2263.4	0.24058	3.4006	0.99966	0.00033622	0.00067245	0.043493
TATGCTCACCA	GGCCCTCCTCTTGCTGCTGG_PBS11_g55173036_T>C	2550.9	2148.1	-0.2478	3.3998	0.00033713	0.99966	0.00067426	0.043517
CTCATCACATG	GGAGCAGCGATGCGACCCTC_PBS15_g55019301_G>A:g55019298_C>T	100.38	177.05	0.81252	3.3996	0.99966	0.00033737	0.00067473	0.043517
GCTGTAGACAT	TGTGGGTCTAAGAGCTAATG_PBS11_g55205695_c.*78C>T	1422.1	1720.5	0.27466	3.3994	0.99966	0.00033762	0.00067524	0.043517
AGGACACACAC	GCCCAGCAGGCGGCACACGT_PBS13_g55181312_c.2303_2305delinsTCT	296.67	430.23	0.53477	3.3982	0.99966	0.00033919	0.00067839	0.043565
GAGGACTCTAT	GAGCCCTTAAAGATGCCATT_PBS11_g55205536_T>C	2442.8	2049.1	-0.25344	3.3982	0.0003392	0.99966	0.0006784	0.043565
CGTATCAACGC	TGATCAACTCACGGAACTTT_PBS15_g55200340_G>A:g55200344_A>C	162.54	260.63	0.67783	3.397	0.99966	0.00034065	0.0006813	0.043699
TCACCAGTAAG	CAAGAAGCTGTCTTCCTTGA_PBS13_g55202528_T>C	1023.6	1275.4	0.31708	3.3958	0.99966	0.00034218	0.00068437	0.043818
GTGCGCATATC	TTCCAGACAAGCCACTCACC_PBS11_g55202627_T>C	1722.3	1393.4	-0.30549	3.3956	0.00034238	0.99966	0.00068477	0.043818
CATCCGTCTAC	AATTTGGTGGCTGCCTTTCT_PBS15_g55205450_C>A	193.54	300.72	0.63316	3.3945	0.99966	0.00034381	0.00068762	0.043948
ACCGACCATAC	TGAGGCAGATGCCCAGCAGG_PBS11_g55181329_G>A:g55181325_C>T	1740.4	2070.8	0.25061	3.3929	0.99965	0.00034581	0.00069162	0.044118
AAGCCGCTAAG	CACGTGGGGGTTGTCCACGC_PBS15_g55181313_C>A:g55181310_C>T	102.35	179.62	0.80539	3.3922	0.99965	0.00034672	0.00069344	0.044118
CCGCAAGTAAG	GAGTAACAAGCTCACGCAGT_PBS11_g55142330_G>A:g55142326_T>C	1296.3	1580.3	0.28555	3.3918	0.99965	0.00034717	0.00069434	0.044118
GTCATTCTTCC	ATCATAATTCCTCTGCACAT_PBS15_g55142396_A>G	474.64	644.27	0.44003	3.3917	0.99965	0.00034734	0.00069467	0.044118
TCGTACCACAG	ATTCGACAGCCCTGCCCACT_PBS15_g55205469_G>A	199.19	90.512	-1.1294	3.3915	0.00034753	0.99965	0.00069506	0.044118
GACCATTCTGT	GTGGGTCTCTGCTGGGCGCG_PBS13_g55205319_A>G:g55205323_G>A	230.22	347.27	0.59093	3.3913	0.99965	0.00034778	0.00069556	0.044118
GTACGTCTAGA	TGTGATCCAAGCTGTCCCAA_PBS11_g55151333_G>A:g55151337_T>C	658.12	858.65	0.38322	3.391	0.99965	0.00034816	0.00069632	0.044118
CACCACCTTCA	CCAAAGCTGTATTTGCCCTC_PBS13_g55154100_G>A:g55154097_T>C	367.03	515.67	0.4894	3.3906	0.99965	0.00034864	0.00069727	0.044118
ACCTATGGATG	GATGTTCAATAACTGTGAGG_PBS11_g55142382_T>G:g55142386_G>C	1083.8	1342.7	0.30881	3.3903	0.99965	0.00034908	0.00069815	0.044118
AAGGCGCTTAA	CCCAAGGAAGCCAAGCCAAA_PBS11_g55205534_A>G	319.48	457.86	0.51785	3.3897	0.99965	0.00034986	0.00069973	0.044118
GGCCGTATTAG	AGGTGAGGCAGATGCCCAGC_PBS11_g55181327_c.2318_2320delinsTCA	1695	2020.6	0.25336	3.3896	0.99965	0.00034991	0.00069982	0.044118
TGTCATCTCCG	ATCTGTGCCCAGCAGTGCTC_PBS13_g55152578_G>A	249.77	371.75	0.57183	3.3895	0.99965	0.00035004	0.00070008	0.044118
GCCACAACAGA	ACCAAAGCTGTATTTGCCCT_PBS15_g55154107_G>A	608.26	415.77	-0.54779	3.3891	0.00035064	0.99965	0.00070129	0.044143
GTCCACTATAC	CATGCCCTTCGGCTGCCTCC_PBS15_g55181407_G>A:g55181403_C>G	177.28	75.033	-1.2295	3.3872	0.00035301	0.99965	0.00070603	0.044389
TAGACGTCGAT	GGCTCGTGCGTCCGAGCCTG_PBS15_g55155888_T>C	130.75	218.08	0.73363	3.3815	0.99964	0.00036044	0.00072088	0.045271
GTCCGATAACC	GAGCAGCGATGCGACCCTCC_PBS13_g55019298_C>A:g55019295_G>C	365.63	513.5	0.48885	3.3798	0.99964	0.00036266	0.00072533	0.045497
TGCCGATAAGT	ATCTCCTCCATCCTGGAGAA_PBS13_g55198818_C>T:g55198814_C>G	537.93	718.15	0.41619	3.3795	0.99964	0.00036315	0.00072629	0.045504
TCGCAGTTAGG	TGGTTGGGAGCTTCTCCACT_PBS13_g55173932_T>C	328.47	468.4	0.51067	3.379	0.99964	0.00036376	0.00072753	0.045529
GCTACGTAGAT	GACACGTGGTTGTATGTAAAA_PBS15_Non-targeting	1651.7	1971.9	0.25551	3.3782	0.99964	0.00036484	0.00072968	0.045611
CGTTAACACCG	TTGGTTGGGAGCTTCTCCAC_PBS13_g55173934_T>C	368.39	516.71	0.48702	3.3772	0.99963	0.00036616	0.00073232	0.045723
TACCTCTGTTC	CCTCCTCTTGCTGCTGGTGG_PBS13_g55173049_G>T:g55173046_C>T	116.89	199.2	0.76406	3.376	0.99963	0.0003678	0.0007356	0.04584
AGCACATTGGT	CTTCGCACTTCTTACACTTG_PBS11_g55155898_G>C:g55155903_C>T	2042	2398.8	0.2322	3.3757	0.99963	0.00036809	0.00073617	0.04584
CAGTCGTCACA	TGCTGCTGGTGGTGGCCCTG_PBS15_g55173060_T>C	543.03	362.15	-0.58313	3.3755	0.00036837	0.99963	0.00073675	0.04584
CGTATGAATCG	TCTAAGAGCTAATGCGGGCA_PBS15_g55205694_c.*77C>A	111.56	191.87	0.77687	3.3731	0.99963	0.00037165	0.0007433	0.046195
ACACATTCCGG	ACGGGGACACTTCTTCACGC_PBS13_g55154127_T>C	217.77	330.9	0.60131	3.3724	0.99963	0.00037257	0.00074513	0.046255
TCTGCCTACAT	CTCGTGCGTCCGAGCCTGTG_PBS11_g55155881_A>G	410.14	566.57	0.46516	3.3709	0.99963	0.00037458	0.00074916	0.046413
AGAGGTAAGCG	GATGTGGAGATCGCCACTGA_PBS15_g55156608_A>G	267.8	142.09	-0.90967	3.3708	0.00037469	0.99963	0.00074939	0.046413
TGGACCAAGTT	TGGGGCCGACAGCTATGAGA_PBS15_g55155904_G>A:g55155900_A>G	183.31	286.8	0.64293	3.37	0.99962	0.0003758	0.0007516	0.046478
GCTTACAGACC	TAGGGACTCTGGATCCCAGA_PBS11_g55174750_T>C:g55174754_A>G	1562.8	1252.3	-0.3193	3.3697	0.00037626	0.99962	0.00075251	0.046478
CTTCGGAGTCT	CCACTGCGTCAAGACCTGCC_PBS11_g55165350_G>T	2683	3092.6	0.20491	3.3695	0.99962	0.00037651	0.00075301	0.046478
CATGCACAAGT	GTTGGACAGCCTTCAAGACC_PBS11_g55171181_T>G:g55171178_C>T	491.41	319.93	-0.6176	3.3682	0.00037833	0.99962	0.00075665	0.046649
GTGAGAGACTG	TTCAAAAAGATCAAAGTGCT_PBS11_g55174016_C>A:g55174013_G>C	1238.3	1513.6	0.28931	3.3653	0.99962	0.00038225	0.00076449	0.047079
TAGCCTTGTCT	ACGTGGAGAGCATCCAGTGG_PBS15_g55146688_C>T:g55146685_C>G	180.69	283.26	0.64569	3.3646	0.99962	0.0003833	0.0007666	0.047155
TGTTGCCAGTA	CTCACCAGGCACTGGGAGGA_PBS11_g55202603_C>A	1319.5	1603.6	0.28115	3.3631	0.99961	0.00038541	0.00077082	0.04736
CTGTACGAAGG	TCCCATGACTCCTGCCGGGC_PBS13_g55165339_C>T:g55165336_G>A	1190.2	1459.6	0.29419	3.3626	0.99961	0.0003861	0.00077221	0.047391
CCAAGTCGTAC	ATCTGTGCCCAGCAGTGCTC_PBS13_g55152578_G>T:g55152574_C>T	340.37	482.17	0.50119	3.3623	0.99961	0.00038654	0.00077307	0.047391
AAGCCAGTGAG	CAGCCTGAACATAACATCCT_PBS11_g55160184_G>A:g55160181_C>T	1397.3	1689.8	0.27401	3.3618	0.99961	0.00038713	0.00077426	0.04741
GCAAGATTCTG	CAATTTGTACCTGAATGACA_PBS11_g55200399_T>C	440.01	601.72	0.45068	3.3614	0.99961	0.00038772	0.00077545	0.047429
CTTCGTATGAC	TAGACATCGATGGTACATAT_PBS15_g55198828_T>C	119.97	203.01	0.75404	3.3607	0.99961	0.0003887	0.0007774	0.047494
TGCTTACGTGG	ATCCCAAGGTGCCTATCAAG_PBS13_g55192775_A>G	2566.2	2166.9	-0.24388	3.3602	0.00038941	0.99961	0.00077882	0.047527
TACGATGCCAC	GAGTAACAAGCTCACGCAGT_PBS15_g55142330_G>A	206.17	315.73	0.61248	3.3593	0.99961	0.00039066	0.00078133	0.047627
CTCCACCTAGT	AAAAACTGCACCTCCATCAG_PBS11_g55156634_C>A	645.29	841.92	0.38321	3.3587	0.99961	0.00039152	0.00078304	0.047677
CCAATACTGCG	GAGCTGCGTGATGAGCTGCA_PBS11_g55181353_C>T:g55181349_C>T	570.56	755.13	0.40374	3.3582	0.99961	0.00039225	0.0007845	0.047712
GTTAGCTAAGG	TCCTCTCAGGGGTGACTGTT_PBS15_g55198738_T>C:g55198742_C>A	732.68	522.91	-0.48583	3.3573	0.00039357	0.99961	0.00078713	0.047819
ATCGTGGATTC	TAAACCAGTCCGTTCCCAAA_PBS13_g55205294_T>C	432.23	272.21	-0.66512	3.3568	0.00039421	0.99961	0.00078843	0.047843
TACCTGTGAGA	GCTGCCTTTCTGGGCCCAGT_PBS11_g55205439_A>G:g55205443_C>T	1732.7	2058.4	0.24842	3.3533	0.9996	0.00039923	0.00079846	0.048398
TAACCTACGCG	CTTTCTGGGCCCAGTGGGCA_PBS11_g55205433_C>T	244.98	364.44	0.5711	3.3528	0.9996	0.00040005	0.00080011	0.048425
CTCTTCTGTCC	CATCCATCTGGTACGTGGTG_PBS13_g55154066_T>C	1491.4	1189.8	-0.32567	3.3524	0.00040057	0.9996	0.00080115	0.048425
ACACCACGAGA	GGACAGTGTTGAGATACTCG_PBS15_g55205381_G>A	132.24	219.31	0.72556	3.3522	0.9996	0.0004008	0.0008016	0.048425
TTAAGTCACGG	TCCAATGCCATCCACTTGAT_PBS13_g55192769_C>A	1634.6	1318.6	-0.30975	3.3518	0.00040147	0.9996	0.00080295	0.048452
AGAGTCAACTG	CCGGAATGTCAGCCGAGGCA_PBS15_g55161607_T>C	129.33	215.38	0.73142	3.3509	0.9996	0.00040278	0.00080556	0.048556
CCTCGTAGTTC	CCTTTCTGGGCCCAGTGGGC_PBS11_g55205431_C>T	1880.2	2219.5	0.23926	3.3498	0.9996	0.0004043	0.0008086	0.048685
CAGTTACCAGA	GCGTGTCCTCTCTCCTCCAT_PBS11_g55154013_C>G	666.99	866.39	0.37687	3.3489	0.99959	0.00040565	0.00081129	0.048792
CCTAAGTGACC	CCACTGCGTCAAGACCTGCC_PBS13_g55165360_A>C	303.93	437.17	0.52301	3.3481	0.99959	0.00040687	0.00081374	0.048885
TTGTCTTCGCA	GCTGCCTCCTGGACTATGTC_PBS11_g55181416_C>T	1341.3	1626.4	0.27794	3.3474	0.99959	0.0004078	0.00081561	0.048914
TTAAGTGGCTG	CCTGCCCACTGGGCCCAGAA_PBS13_g55205469_G>A:g55205473_C>T	501.52	673.72	0.42512	3.3473	0.99959	0.00040802	0.00081603	0.048914
AGCCATCCTCA	CGTCAATGTAGTGGGCACAC_PBS11_g55165299_A>T	534.64	712.54	0.41373	3.3465	0.99959	0.0004092	0.0008184	0.048971
GTGCTAGTCTT	GGCTTGGCCTGAAAACAGGA_PBS13_g55157715_T>C	274.06	400.34	0.54509	3.3461	0.99959	0.00040972	0.00081944	0.048971
ATTCTGAGGTG	CAGCGAGATCTCCTCCATCC_PBS15_g55198800_A>G	340.82	199.61	-0.76886	3.3461	0.00040985	0.99959	0.0008197	0.048971
AGCTTCGTACT	AATAACTGTGAGGTGGTCCT_PBS11_g55142396_A>G	955.35	1194.8	0.32238	3.345	0.99959	0.00041148	0.00082295	0.049111
TTCTCGATGAC	GATCATCGAATTCTCCAAAA_PBS13_g55200394_A>T	1906.9	1565.8	-0.28421	3.3433	0.00041396	0.99959	0.00082792	0.049353
TCTGACACCTC	GCCAGCGGGCCTTTTGGGAA_PBS13_g55205273_G>A:g55205269_G>A	308.39	442.42	0.51925	3.3429	0.99959	0.00041452	0.00082904	0.049365
GGTTAAGGTGA	TGCGCTCTGCCCGGCGAGTC_PBS15_g55019360_A>C	166.6	264.3	0.6626	3.3413	0.99958	0.00041698	0.00083396	0.049603
ACCTTGACGTG	TAAATGCCACCGGCAGGATG_PBS13_g55156629_A>G	360.44	215.41	-0.74	3.3393	0.0004199	0.99958	0.00083981	0.049896
GCACATCACTT	CATGCCCTTCGGCTGCCTCC_PBS13_g55181415_C>T:g55181412_T>C	239.75	357.29	0.57361	3.3356	0.99957	0.00042559	0.00085118	0.050489
GAGTTCTTCTG	TGAGGCAGATGCCCAGCAGG_PBS13_g55181331_G>A:g55181328_C>T	970.15	729.48	-0.41085	3.3354	0.00042583	0.99957	0.00085166	0.050489
TGAATGCCTAG	GCACAGGTGGCACACATGGC_PBS15_g55165396_C>T	98.574	173.08	0.80593	3.3346	0.99957	0.00042707	0.00085415	0.050539
GTACAGGCTAT	TGAAGAAGACATGGACGACG_PBS11_g55201284_G>A:g55201280_C>T	1059.8	1311.5	0.30724	3.3346	0.99957	0.00042718	0.00085436	0.050539
CCTAAGTCGCA	CAACTTCTACCGTGCCCTGA_PBS11_g55201254_G>C:g55201250_T>C	1006.7	1251.8	0.31417	3.334	0.99957	0.0004281	0.00085621	0.050592
GAGATGCTGTT	ATCCCAAGGATGTTATGTTC_PBS11_g55160156_C>T:g55160160_C>G	2424.8	2809.5	0.21235	3.3328	0.99957	0.00042986	0.00085973	0.050712
TTGGCGACCAT	AAATCCTGCATGGCGCCGTG_PBS11_g55146642_C>G	403.57	250.19	-0.6876	3.3327	0.00043006	0.99957	0.00086011	0.050712
AAGTAGTGGAG	TGGACAGTGTTGAGATACTC_PBS15_g55205380_A>C	126.33	41.873	-1.5704	3.3286	0.00043635	0.99956	0.0008727	0.051398
TTCACATGTCG	TCATACCAGAGAGCTCAGGA_PBS15_g55201338_C>T	194.16	299.38	0.62211	3.3267	0.99956	0.00043939	0.00087879	0.051669
CGCTAATCCGA	ATCTGTGCCCAGCAGTGCTC_PBS13_g55152580_G>A:g55152577_C>T	309.37	442.96	0.51645	3.3266	0.99956	0.00043961	0.00087922	0.051669
CAGGCCATGAA	CCAGCAGGCGGCACACGTGG_PBS13_g55181317_c.2311_2319dup	402.39	555.19	0.46341	3.3252	0.99956	0.00044184	0.00088369	0.051875
GATTAAGAGCG	AAGCCAAATGGCATCTTTAA_PBS11_g55205548_G>A	1529.8	1226.8	-0.31818	3.3244	0.00044312	0.99956	0.00088623	0.051953
GTGAAGGAATC	AGGTAATTTCCAAATTCCCA_PBS13_g55142384_G>A	1170.2	1434.3	0.2933	3.3239	0.99956	0.00044382	0.00088764	0.051953
TGAGCCGACTT	GTTGGACAGCCTTCAAGACC_PBS13_g55171189_G>C	507.11	335.14	-0.59609	3.3238	0.00044395	0.99956	0.0008879	0.051953
TATTCGCTGGT	CCTTTCTGGGCCCAGTGGGC_PBS15_g55205433_C>T	196.2	301.86	0.61903	3.3231	0.99955	0.00044511	0.00089022	0.052033
CTTAGGTGAGT	ACTCACCCCCTAAATGCCAC_PBS13_g55156648_G>A:g55156645_G>C	879.02	1106.9	0.33227	3.3226	0.99955	0.00044589	0.00089177	0.052067
GCTCAACAACC	GTAGACATCGATGGTACATA_PBS13_g55198817_T>C	543.72	721.82	0.40813	3.3215	0.99955	0.00044772	0.00089544	0.052169
ATAACCACCGC	ACCCCCTAAATGCCACCGGC_PBS11_g55156634_C>T:g55156630_T>C	979.5	1220.3	0.31688	3.3215	0.99955	0.00044773	0.00089546	0.052169
TGCAAGTTGGT	CTCTTCCCCAGGTAATTATG_PBS13_g55155847_G>C:g55155843_G>C	411.09	256.8	-0.67673	3.321	0.00044849	0.99955	0.00089698	0.052202
GGTTGATAGTG	CTTCGCACTTCTTACACTTG_PBS15_g55155909_C>A	247.54	128.61	-0.9393	3.3201	0.00044995	0.99955	0.00089991	0.05227
CTTCGCATACG	GCTCCCAGTACCTGCTCAAC_PBS11_g55181464_GTG>ATA	477.19	643.69	0.43103	3.32	0.99955	0.00045005	0.00090009	0.05227
CGATCTTCTCT	TCCCTCAAGGAGATAAGTGA_PBS15_g55160217_A>G	26.99	65.169	1.2412	3.3188	0.99954	0.00045628	0.00091257	0.052881
GGTTATTCTCG	CGGCGGGCTTCCTACCTTTG_PBS11_g55155928_G>A	492.79	661.99	0.42509	3.3186	0.99955	0.0004523	0.00090461	0.052476
CTCGACAGACT	CGCAAGTGTAAGAAGTGCGA_PBS13_g55155929_A>G:g55155933_G>C	543.09	720.77	0.40771	3.3157	0.99954	0.00045707	0.00091415	0.052916
CGCACAAGGTA	ACTCACCCCCTAAATGCCAC_PBS13_g55156636_C>T:g55156633_C>G	338.59	199.14	-0.76275	3.3153	0.0004577	0.99954	0.0009154	0.052932
GGACGATGTCA	CCAGCCCAGAGGCCTGTGCC_PBS15_g55174043_G>C:g55174040_T>C	168.89	266.48	0.65485	3.3144	0.99954	0.00045927	0.00091855	0.053041
AACAGTCCAGG	CGGCGGGCTTCCTACCTTTG_PBS13_g55155944_A>G:g55155939_C>T	285.87	413.69	0.5316	3.3141	0.99954	0.00045963	0.00091926	0.053041
CCTCCAAGGAT	AGCCTACGTGATGGCCAGCG_PBS13_g55181316_G>C	435.14	593.62	0.44719	3.3132	0.99954	0.00046117	0.00092233	0.053162
TCACGACTGAC	TTACCAGGCAGTCGCTCTCC_PBS13_g55152647_C>G	291.8	420.91	0.52703	3.3129	0.99954	0.00046174	0.00092348	0.053169
CTGACCAACGT	TGCCCAGCAGGCGGCACACG_PBS13_g55181325_c.2317_2322dup	283.31	410.47	0.53333	3.3126	0.99954	0.00046222	0.00092444	0.053169
CAACAGGCTCT	CCGGGCAGGTCTTGACGCAG_PBS15_g55165320_G>A	192.71	297.05	0.62166	3.3117	0.99954	0.00046358	0.00092715	0.053269
CAGCTAGCCAA	GGACCCCCACAGCACTGCAG_PBS13_g55205387_A>T	613.85	802.8	0.38659	3.3111	0.99954	0.00046463	0.00092926	0.053269
AGTCAGGACAC	GCCTCAAAATCTCTGCACCA_PBS15_g55201196_A>G	256.49	135.71	-0.91339	3.3109	0.00046499	0.99954	0.00092999	0.053269
GCGATTATGGT	CAAGGTGCCTATCAAGTGGA_PBS13_g55192798_T>C	1452.4	1158.6	-0.3258	3.3107	0.00046539	0.99953	0.00093079	0.053269
CATCGTACTAG	CCACCCAGAGTGCCTGCCTC_PBS11_g55163801_T>A:g55163805_C>T	1075.6	823.71	-0.38447	3.3106	0.00046555	0.99953	0.0009311	0.053269
CGTAGTCAATG	CGTCTGCGTACTTCCAGACC_PBS15_g55165364_A>G	181.04	80.067	-1.1671	3.3092	0.00046786	0.99953	0.00093572	0.053477
CTGATACCATC	AGGCAGCCACCAAATTAGCC_PBS11_g55205486_G>A:g55205482_C>T	1469.4	1764.7	0.26408	3.3084	0.99953	0.00046918	0.00093835	0.05357
ACGCCGAGATA	CCAGGCAGTCGCTCTCCCGG_PBS11_g55152633_G>C:g55152637_C>T	770.25	982.3	0.35043	3.3078	0.99953	0.00047009	0.00094018	0.053612
CCGGCATCATA	TAGACCATCCAGGAGGTGGC_PBS13_g55143323_GG>AA	333.43	195.42	-0.76776	3.3072	0.00047125	0.99953	0.0009425	0.053612
GGCTTCTGTAA	AGAGCGCAGCCAGCAGCGCC_PBS11_g55019302_G>A	721.85	926.91	0.36029	3.3071	0.99953	0.0004714	0.0009428	0.053612
AGAGATCTGGC	TGGAGGTCCGTCCTGTTTTC_PBS15_g55157678_A>G	176.24	275.77	0.64296	3.307	0.99953	0.00047152	0.00094304	0.053612
CTGTAATCGCT	GCGTGTCCTCTCTCCTCCAT_PBS13_g55154017_C>T	144.76	234.72	0.69344	3.3061	0.99953	0.00047298	0.00094596	0.053714
TGTGCTCATTG	CGGTAGAAGTTGGAGTCTGT_PBS15_g55201201_T>G	196.19	91.074	-1.0987	3.3059	0.00047342	0.99953	0.00094683	0.053714
CCTCATCCTCT	GGTTGTGGCAGCAGTCACTG_PBS15_g55152590_G>T:g55152586_C>T	263.8	141.49	-0.89407	3.305	0.00047492	0.99953	0.00094985	0.053828
GTGTCCTGTAT	GGCAGGTCTTGACGCAGTGG_PBS15_g55165324_C>T	165.91	262.31	0.65765	3.3036	0.99952	0.00047728	0.00095456	0.054039
CACAGTCGGTA	GAGTACCTCATCCCACAGCA_PBS15_g55201304_G>A:g55201301_G>A	375.69	522.19	0.47395	3.3022	0.99952	0.0004797	0.0009594	0.054256
GCTGCAATAGG	TCAGGGCATGAACTACTTGG_PBS15_g55191745_C>T:g55191742_T>G	265.34	387.89	0.54609	3.3015	0.99952	0.00048088	0.00096177	0.054333
GTGGTTCTGGA	TGGACAGTGTTGAGATACTC_PBS15_g55205395_G>A:g55205392_C>T	392.84	542.68	0.46516	3.3012	0.99952	0.00048139	0.00096279	0.054334
ACATCGTCACT	TTGTTCCTCCACCTCATTCC_PBS13_g55172991_T>C	205.67	313.18	0.60427	3.3004	0.99952	0.00048276	0.00096552	0.054431
GGCTCGGTTAA	GACCCCCACAGCACTGCAGT_PBS13_g55205380_A>C	1447.5	1155.1	-0.3252	3.2997	0.00048395	0.99952	0.0009679	0.054508
TCCTCTGTCCT	CCTCCTCTTGCTGCTGGTGG_PBS13_g55173056_G>C	444.54	604.07	0.44156	3.2988	0.99951	0.00048545	0.00097089	0.054611
TTGAGCGTAGA	AGGCAGCCACCAAATTAGCC_PBS13_g55205482_C>A	628.51	819.03	0.38144	3.2986	0.99951	0.00048587	0.00097174	0.054611
GGTAATCAGGC	CCAGCAGGCGGCACACGTGG_PBS13_g55181317_c.2308_2309insGTT	476.4	641.62	0.42877	3.2973	0.99951	0.00048816	0.00097633	0.054811
GGTACATAGCA	GCCCAGCAGGCGGCACACGT_PBS15_g55181315_T>G:g55181319_C>T	226.66	339.53	0.58089	3.2965	0.99951	0.00048954	0.00097909	0.054909
TATCAGACGCC	AATGGACGTGGATAGCAGCA_PBS13_g55163822_G>A	211.59	320.51	0.59677	3.2953	0.99951	0.00049167	0.00098334	0.05509
TGTTGCCTGTT	CAGCTCCCATTGGGACAGCT_PBS13_g55151311_A>G	33.468	75.785	1.1555	3.2946	0.9995	0.00049514	0.00099028	0.055253
GCCATTGGCTA	GGTTGTCCAGGCTAATTTGG_PBS15_g55205468_A>T	209.46	317.78	0.59901	3.2942	0.99951	0.00049348	0.00098696	0.055236
CAATCAGCCGT	ACAAGCCACTCACCAGGCAC_PBS15_g55202610_T>A:g55202606_C>T	330.42	193.62	-0.76796	3.2933	0.00049512	0.9995	0.00099024	0.055253
GTTGCACTGTT	GGTTGTAGAGCATGAGTGGG_PBS15_g55154046_G>T	341.34	202.25	-0.75219	3.2932	0.00049526	0.9995	0.00099053	0.055253
CCTGGTTCTCA	CCTCAAAATCTCTGCACCAG_PBS11_g55201187_G>T	1523	1822.4	0.25879	3.293	0.9995	0.00049568	0.00099136	0.055253
CCTTAACGAGC	TGAGGCAGATGCCCAGCAGG_PBS13_g55181326_C>T	699.37	900.17	0.3637	3.2914	0.9995	0.00049838	0.00099676	0.055473
ACGTACGGTGT	TCCTCTCAGGGGTGACTGTT_PBS15_g55198734_T>A	927.38	1159.4	0.32188	3.2913	0.9995	0.00049867	0.00099735	0.055473
CATGAGACCAT	AATAACTGTGAGGTGGTCCT_PBS15_g55142397_T>C	322.76	187.74	-0.77852	3.2899	0.0005012	0.9995	0.0010024	0.055641
CATTCCTCACG	CTCCATCACTTATCTCCTTG_PBS11_g55160196_C>T	1873.7	2206.4	0.23568	3.2898	0.9995	0.00050122	0.0010024	0.055641
AGACCTAGGTT	CATCGATGTCTACATGATCA_PBS13_g55198860_A>G	398.57	248.19	-0.68119	3.2885	0.00050368	0.9995	0.0010074	0.055835
AAGCAGAGGAC	CAAACCTGTGATTTCCTTTA_PBS11_g55156817_G>A	1433.4	1723.2	0.2655	3.2881	0.9995	0.0005044	0.0010088	0.055835
AACACAAGGCA	TACCAGGCAGTCGCTCTCCC_PBS15_g55152639_C>G:g55152643_C>G	229.89	343.29	0.57641	3.288	0.9995	0.00050452	0.001009	0.055835
AGCGATGTTGA	TATTTCCTCTGATGATCTGC_PBS15_g55143373_C>T	402.21	251.22	-0.67685	3.2865	0.00050718	0.99949	0.0010144	0.055983
CCGCATTAAGC	TGAACCGCACGGCGCCATGC_PBS11_g55146615_A>G	1104.4	1357.9	0.29778	3.2863	0.99949	0.00050753	0.0010151	0.055983
GTTCCGCCTTA	CATCGCCACTGGGATGGTGG_PBS13_g55173028_C>T:g55173025_C>G	345.79	485.48	0.48832	3.2855	0.99949	0.00050901	0.001018	0.055983
TTCATCACAGC	GAATGACAAGGTAGCGCTGG_PBS13_g55200377_A>G	534.99	709.7	0.40705	3.2855	0.99949	0.00050909	0.0010182	0.055983
ATGGATCCGCT	CCCAGCAGGCGGCACACGTG_PBS13_g55181316_G>C	343.03	482.14	0.4899	3.2853	0.99949	0.00050932	0.0010186	0.055983
GGAACGAGAAC	ACACCAGTTGAGCAGGTACT_PBS13_g55181433_T>C	1084.9	1335.9	0.30003	3.2851	0.99949	0.00050972	0.0010194	0.055983
AACAGAGCCTG	AGTCTTTCATCTGCCTTACA_PBS13_g55157676_T>C	344.45	483.85	0.48904	3.2851	0.99949	0.00050976	0.0010195	0.055983
ATGCGCGTTGA	ACGGGGACACTTCTTCACGC_PBS11_g55154128_G>T	513.89	685.01	0.41397	3.2849	0.99949	0.00051001	0.00102	0.055983
GCTAGCTTACT	AGCCTCAAAATCTCTGCACC_PBS11_g55201199_A>G	2059	1710.5	-0.26736	3.2834	0.00051289	0.99949	0.0010258	0.056243
GAGGACATGAT	GTCTGCGTACTTCCAGACCA_PBS15_g55165366_C>T:g55165363_A>G	310.12	178.26	-0.79543	3.2794	0.00052011	0.99948	0.0010402	0.056977
CGCTGACCAAT	GGCCGACAGCTATGAGATGG_PBS11_g55155906_C>T:g55155903_C>T	2385.5	2010.2	-0.24681	3.2786	0.00052155	0.99948	0.0010431	0.057076
TCTCCGTACCA	CTTTCTCAGCAACATGTCGA_PBS15_g55146715_G>A:g55146712_G>C	140.66	228.53	0.6963	3.2777	0.99948	0.00052328	0.0010466	0.057208
TTGCGCCACTA	AGGGTTGTTGCTGAACCGCA_PBS15_g55146614_C>A	225.92	337.91	0.57872	3.2763	0.99947	0.00052584	0.0010517	0.0574
TCATTGCATCG	TCACTTCCTACAGATGCACT_PBS13_g55171194_G>A:g55171190_T>C	1054.8	1301.5	0.303	3.276	0.99947	0.00052636	0.0010527	0.0574
GGTTCCTTACA	TCCTCTGGATCCACAGGAAC_PBS15_g55156807_T>C	521.88	693.88	0.41029	3.2758	0.99947	0.00052677	0.0010535	0.0574
CGATGTAGCAG	GCAGGGTCTTCTCTGTTTCA_PBS11_g55191730_C>A:g55191727_C>T	1511.8	1215	-0.31499	3.2756	0.00052716	0.99947	0.0010543	0.0574
TCGCTATGGTT	ATACACCGTGCCGAACGCAC_PBS13_g55174011_C>T:g55174007_A>G	250.63	368.68	0.55496	3.2745	0.99947	0.00052917	0.0010583	0.057561
GGTCATCTCTC	AGCCTGAACATAACATCCTT_PBS13_g55160196_C>T	406.81	558.1	0.45522	3.274	0.99947	0.00053021	0.0010604	0.057615
CCATTATCGCC	TCAGCAGCCCCTCCACGTCA_PBS13_g55201341_C>T	217.5	327.24	0.5871	3.2735	0.99947	0.00053109	0.0010622	0.057653
ATGGTGTCAGC	TCATACCAGAGAGCTCAGGA_PBS15_g55201343_C>T	443.48	601.58	0.43903	3.2731	0.99947	0.00053182	0.0010636	0.057675
ACGACGAGCTA	CCCAGCAGGCGGCACACGTG_PBS13_g55181318_c.2309_2310insGTC	251.13	369.23	0.55426	3.2727	0.99947	0.00053267	0.0010653	0.057709
CAACTCGTACG	GCACCCCAGCAGCTCCCATT_PBS11_g55151307_T>A:g55151304_T>C	450.1	609.34	0.43618	3.272	0.99947	0.00053404	0.0010681	0.057783
TCTTGGTAACC	TGCAGGCTGCACAGGCCCCC_PBS13_g55152648_G>A	719.07	921.55	0.35747	3.2717	0.99947	0.00053442	0.0010688	0.057783
CACAACGTCTT	CTCCCAACCAAGCTCTCTTG_PBS15_g55173986_A>C:g55173983_G>A	152.27	243.61	0.67442	3.2712	0.99946	0.0005354	0.0010708	0.057831
TGTATGCAAGC	ACTCACCCCCTAAATGCCAC_PBS13_g55156636_C>T	446.45	287.91	-0.63108	3.2709	0.00053594	0.99946	0.0010719	0.057831
GGAGTGGAGTT	GCACCCCAGCAGCTCCCATT_PBS13_g55151320_A>G:g55151316_T>C	497.25	664.73	0.41807	3.2698	0.99946	0.00053815	0.0010763	0.057939
GGAACGTTGCA	ACGTGCCTCTCCCTCCCTCC_PBS15_g55181291_A>G	285.91	412.02	0.52558	3.2696	0.99946	0.00053855	0.0010771	0.057939
GTAGTTGGCAC	CTGGTAGTGTGGGTCTCTGC_PBS15_g55205344_C>T:g55205341_C>T	360.42	218.43	-0.71993	3.2695	0.00053876	0.99946	0.0010775	0.057939
ACGTACGAGGT	TGGCCTGAGGCAGGCACTCT_PBS11_g55163779_C>A	447.87	606.58	0.43678	3.2693	0.99946	0.00053908	0.0010782	0.057939
GCGGATTAAGG	TGGACAGTGTTGAGATACTC_PBS13_g55205395_G>A	956.79	1191	0.31556	3.2686	0.99946	0.00054039	0.0010808	0.058021
GTGAGTCTTGG	CCAGGCAGTCGCTCTCCCGG_PBS13_g55152636_G>A:g55152640_A>C	336.84	199.78	-0.75078	3.2675	0.00054258	0.99946	0.0010852	0.058194
TCAGCCTCTAC	CTACTTGGAGGACCGTCGCT_PBS13_g55191757_C>T	223.59	334.67	0.57975	3.267	0.99946	0.00054343	0.0010869	0.058194
CCTTCCAGATC	AATGGGAGCTGCTGGGGTGC_PBS11_g55151340_A>C	391.55	539.57	0.46162	3.2667	0.99946	0.00054413	0.0010883	0.058194
GGTCAGGAGAA	TGCGTCAAGACCTGCCCGGC_PBS11_g55165350_G>C	1791.9	2114.7	0.23887	3.2664	0.99946	0.00054455	0.0010891	0.058194
AGCAGTACTCC	CTGTGGGATGAGGTACTCGT_PBS13_g55201284_G>A:g55201280_C>T	466.45	628.36	0.42907	3.2664	0.99946	0.00054469	0.0010894	0.058194
GGTTATGCCAG	ATGGTACATATGGGTGGCTG_PBS13_g55198816_C>A	584.02	402.36	-0.53644	3.266	0.00054545	0.99945	0.0010909	0.058218
TTACTGCACGT	CCTCATCTCTCACCATCCCA_PBS15_g55192780_G>T	158.55	251.64	0.66308	3.2655	0.99945	0.00054638	0.0010928	0.058259
TATTGGTGCCT	GACTCCCCTCCTGAGCTCTC_PBS13_g55201356_G>A	723.1	520.48	-0.47357	3.2648	0.00054774	0.99945	0.0010955	0.058346
GCTTACCATTG	AGCGATGCGACCCTCCGGGA_PBS13_g55019291_G>C:g55019295_G>C	455.41	295.6	-0.62181	3.2639	0.00054953	0.99945	0.0010991	0.05848
CGCCATTAGTG	GCGTAGGGGCTGAGGGAAGT_PBS15_Non-targeting	1832.9	2159.2	0.23625	3.2634	0.99945	0.0005504	0.0011008	0.058515
TCGGATTGACG	CTCATAGCTGTCGGCCCCAC_PBS13_g55155869_C>T	244.6	360.75	0.55866	3.2623	0.99945	0.00055257	0.0011051	0.058688
GTCAGCACGTA	GCATGAAGAGGCCGATCCCC_PBS11_g55173041_G>A	1058.7	1304.9	0.30132	3.2619	0.99945	0.00055343	0.0011069	0.058721
TAGTACTCCTG	CTGTGCAGCCTGCAGCACAC_PBS15_g55152616_C>T	153.73	245.22	0.6702	3.2605	0.99944	0.00055603	0.0011121	0.058939
TGATACGTTCG	GCTGCTGGCTGCGCTCTGCC_PBS15_g55019340_G>A:g55019337_G>C	159.01	252.08	0.66137	3.2596	0.99944	0.00055789	0.0011158	0.059013
GTGAAGAGAGG	TAGACATCGATGGTACATAT_PBS13_g55198820_G>T	546.75	722.02	0.40052	3.2594	0.99944	0.0005583	0.0011166	0.059013
TGAGTAGACGG	CCTTGCACGTGGCTTCGTCT_PBS11_g55154024_T>A:g55154028_A>G	1068.8	1315.9	0.29987	3.2593	0.99944	0.00055837	0.0011167	0.059013
CTGACCATTGC	GAGCTGCGTGATGAGCTGCA_PBS15_g55181367_G>A	620.93	807.97	0.37933	3.2586	0.99944	0.00055989	0.0011198	0.059116
TTGGCACGATA	CAGGAGGGGAGTCCGTGACG_PBS15_g55201322_C>T:g55201319_C>T	351.88	491.6	0.48125	3.257	0.99944	0.00056302	0.001126	0.059354
TTCCTGGAGGA	GGGGCAGGTGTCCTTGCACG_PBS11_g55154029_G>T	777.47	987.24	0.34421	3.2566	0.99944	0.00056376	0.0011275	0.059354
GCACGCATAGA	CATCGATGTCTACATGATCA_PBS13_g55198862_G>A:g55198859_C>G	579.4	759.81	0.39048	3.2566	0.99944	0.00056379	0.0011276	0.059354
CCGAAGTCATC	CCATGCCTTGTGCTCCCCCG_PBS15_g55161553_C>T	176.83	274.98	0.63404	3.2555	0.99943	0.00056593	0.0011319	0.05952
ACAGGATGCTT	TCAGGGCATGAACTACTTGG_PBS13_g55191746_T>G	364.57	506.77	0.47401	3.255	0.99943	0.00056699	0.001134	0.05952
CGTGCGCATAT	GTGGAGCCTCTTACACCCAG_PBS13_g55173949_A>T:g55173953_T>C	339.45	476.54	0.48815	3.2549	0.99943	0.0005672	0.0011344	0.05952
TATGCATTCCG	GCCATTTGGCTTGGCTTCCT_PBS13_g55205505_A>G:g55205509_C>T	258.26	377.41	0.54552	3.2545	0.99943	0.00056789	0.0011358	0.05952
CGTGATTGCTT	TTCAGAATATCCAGTTCCTG_PBS13_g55156777_T>C	576.14	755.91	0.39119	3.2544	0.99943	0.00056813	0.0011363	0.05952
GCTTACGTGAA	CTTCGCACTTCTTACACTTG_PBS11_g55155911_G>T	2102.9	1753.8	-0.26177	3.2539	0.00056911	0.99943	0.0011382	0.059565
CGTTGTGTACG	CGTTCCTGGCTGCCAGGTCG_PBS11_g55191749_G>T:g55191745_C>G	231.82	344.47	0.56935	3.2524	0.99943	0.00057224	0.0011445	0.059744
CGTAATCCGTT	GCAAGTGTAAGAAGTGCGAA_PBS11_g55155945_A>G:g55155942_C>G	1318	1043.4	-0.33678	3.2523	0.00057228	0.99943	0.0011446	0.059744
GATGACTCATG	GCATGAAGAGGCCGATCCCC_PBS11_g55173051_G>T	1279.1	1549.5	0.27647	3.2521	0.99943	0.00057279	0.0011456	0.059744
TAGACGAGCAC	ATGTCAAGATCACAGATTTT_PBS15_g55191823_G>T	317.55	185.2	-0.7747	3.252	0.00057302	0.99943	0.001146	0.059744
TTCGGAGGAGA	TTTTCTCCCATGACTCCTGC_PBS11_g55165346_G>T	1949.5	2285	0.229	3.2512	0.99943	0.00057467	0.0011493	0.059803
ACAGACTGAGC	TGCTCCCCCGAGGGCTGCTG_PBS15_g55161548_G>A	158.79	251.55	0.66036	3.2512	0.99943	0.0005747	0.0011494	0.059803
GACAGTGCAGT	GCCTATCAAGTGGATGGCAT_PBS15_g55192789_G>A	379.01	523.84	0.46583	3.2498	0.99942	0.00057735	0.0011547	0.060021
AGTGGTCTAAG	ATCTGTGCCCAGCAGTGCTC_PBS15_g55152586_C>T	148.42	237.96	0.67733	3.2487	0.99942	0.00057967	0.0011593	0.060205
AGCACCATTCT	CATCCATCTGGTACGTGGTG_PBS15_g55154071_T>C	255.81	137.49	-0.89092	3.2479	0.00058137	0.99942	0.0011627	0.060323
CAGCAGTATGG	CACAGTTATTGAACATCCTC_PBS11_g55142337_A>G	1187.1	1447	0.28536	3.2473	0.99942	0.00058259	0.0011652	0.060391
TTCGTTCAACG	TACCAGGCAGTCGCTCTCCC_PBS13_g55152632_G>A	254.09	371.97	0.54804	3.2469	0.99942	0.0005833	0.0011666	0.060407
CGTGGATTCAG	TGCTGAAGAAGCCCTGCTGT_PBS15_g55201295_C>A:g55201292_C>G	132.35	216.71	0.70725	3.2466	0.99942	0.00058401	0.001168	0.060423
ATGACGATGGT	GCCTAGTGAGAGTGGCACTG_PBS13_g55208994_c.*3377G>A	288.72	162.91	-0.82175	3.2457	0.00058578	0.99941	0.0011716	0.060474
TACGCTTCGTT	TTCACTTTCCACTCACCCGT_PBS13_g55165426_C>T	562.83	739.97	0.39416	3.2456	0.99941	0.00058607	0.0011721	0.060474
GGTGTTAGGTG	ATGGACGTGGATAGCAGCAA_PBS15_g55163821_C>T	288.37	414.09	0.52052	3.2455	0.99941	0.00058618	0.0011724	0.060474
CGGTGTCATAC	AGAGGCTGATTGTGATAGAC_PBS15_g55205307_C>T:g55205311_C>G	237.73	351.55	0.56244	3.244	0.99941	0.00058942	0.0011788	0.060749
GTCTCACAGAG	CATCGATGTCTACATGATCA_PBS11_g55198859_C>T	1724.7	2039	0.24143	3.2436	0.99941	0.00059011	0.0011802	0.060763
GCCGACAAGAT	CCATCGCCACTGGGATGGTG_PBS13_g55173019_G>A	400.24	548.87	0.45463	3.2433	0.99941	0.0005908	0.0011816	0.060776
GCGTGCTATAC	CTGAATGACAAGGTAGCGCT_PBS15_g55200392_C>T	193.76	296.18	0.60966	3.2419	0.99941	0.00059372	0.0011874	0.060971
AGGCCTTCATT	GGCTGTGTACACGTAGCGCGG_PBS13_Non-targeting	2368.1	2737.7	0.20914	3.2412	0.9994	0.00059521	0.0011904	0.060971
CGCCTGTATGA	GAGGGCCCCCACCATCCCAG_PBS13_g55173002_G>C:g55172998_C>T	323.65	456.85	0.496	3.241	0.9994	0.00059551	0.001191	0.060971
AGACGCCATTC	TGCGTCAAGACCTGCCCGGC_PBS13_g55165364_A>G:g55165360_A>C	330.38	464.98	0.49178	3.2406	0.9994	0.00059629	0.0011926	0.060971
ACCGACAACGA	TTTTCTCCCATGACTCCTGC_PBS11_g55165330_C>T	1655.8	1348.2	-0.29626	3.2405	0.00059658	0.9994	0.0011932	0.060971
ATCAGTCTTCC	CTGCCCATGAGAAATTTACA_PBS11_g55143488_G>A:g55143484_A>G	981.22	1216.4	0.30969	3.2405	0.9994	0.00059664	0.0011933	0.060971
TTGACACGCCT	CACAGAGCCAGCGGGCCTTT_PBS15_g55205275_T>G	192.91	295.06	0.6105	3.2405	0.9994	0.00059664	0.0011933	0.060971
AACCGGACCTT	CAGCTCCCATTGGGACAGCT_PBS13_g55151300_A>C	387.07	241.11	-0.68063	3.24	0.00059766	0.9994	0.0011953	0.061016
GGCCTACAGTT	TCTATCAATGCAAGCCACGG_PBS15_g55201748_A>G	337.5	201.47	-0.7414	3.2393	0.00059911	0.9994	0.0011982	0.061087
CTGAGCTTAGA	AAATCCTGCATGGCGCCGTG_PBS15_g55146623_G>A	502.23	668.98	0.41291	3.239	0.9994	0.00059967	0.0011993	0.061087
TTACTCACCAG	GCTGGTAGTCAGGGTTGTCC_PBS11_g55205468_A>G	846.95	1064.9	0.33005	3.2387	0.9994	0.00060043	0.0012009	0.061087
GACATCTCCTC	CTCACCCTGTAAATTTCTCA_PBS13_g55143457_A>C	335.28	470.81	0.48855	3.2386	0.9994	0.00060064	0.0012013	0.061087
CAACGCTGTTG	GCTGCAAAGCTGTCCCATCA_PBS15_g55202542_A>G:g55202546_C>T	114.72	192.92	0.74488	3.2383	0.9994	0.00060118	0.0012024	0.061087
GACAGAGAAGC	AGTTAGAGGGCCCACAGAGG_PBS11_g55154145_G>A	408.96	559	0.44992	3.2379	0.9994	0.00060215	0.0012043	0.061129
TATCCTATGCG	GTGGGGGCCGTCAATGTAGT_PBS15_g55165301_T>C:g55165297_C>T	90.849	160.22	0.81172	3.2375	0.9994	0.00060296	0.0012059	0.061153
TCACTATGGAG	GGGGAGTCCGTGACGTGGAG_PBS15_g55201305_GG>AA	144.19	232.08	0.68287	3.2368	0.9994	0.0006045	0.001209	0.061251
GAAGTACCTAG	CAAGGTGCCTATCAAGTGGA_PBS13_g55192794_C>T:g55192798_T>C	1159.5	903.66	-0.35931	3.236	0.00060606	0.99939	0.0012121	0.061352
GACGAAGATAG	TGGAAATTACCTATGTGCAG_PBS13_g55142410_G>C	584.01	763.94	0.38687	3.2347	0.99939	0.00060892	0.0012178	0.061584
CGACATTGCCA	GCAAGTGTAAGAAGTGCGAA_PBS13_g55155945_A>G	819.27	1033.3	0.33443	3.2342	0.99939	0.00061002	0.00122	0.061613
GAGTCAACGGT	CATGATCATGTAGACATCGA_PBS13_g55198824_C>G	578.42	757.41	0.38838	3.2339	0.99939	0.00061061	0.0012212	0.061613
CGCTTACCGAA	TGCTGAAGAAGCCCTGCTGT_PBS11_g55201293_A>G	323.94	456.89	0.49483	3.2334	0.99939	0.00061159	0.0012232	0.061613
TCTCTTCTGAC	GCTGCCTTTCTGGGCCCAGT_PBS15_g55205435_TT>CC	232.64	344.83	0.56578	3.2332	0.99939	0.00061199	0.001224	0.061613
TACTTGTCGTG	ATCTGTGCCCAGCAGTGCTC_PBS15_g55152575_T>C	183.51	282.85	0.62145	3.2332	0.99939	0.00061205	0.0012241	0.061613
TTACTCCTTCG	GGTTGCCCACTGCAGTGCTG_PBS13_g55205369_C>T:g55205365_C>T	549.84	724.18	0.3967	3.2326	0.99939	0.0006133	0.0012266	0.06168
CCATCAGGATT	CTGCGCTCTGCCCGGCGAGT_PBS13_g55019350_C>T	533.45	705.08	0.40179	3.2323	0.99939	0.00061398	0.001228	0.061691
GTACACTGAGT	TCAAGATCCTCAAGAGAGCT_PBS15_g55173949_A>T	203.62	308.35	0.59628	3.2315	0.99938	0.00061574	0.0012315	0.061739
CTATGAGTCGA	AGCCTACGTGATGGCCAGCG_PBS13_g55181312_G>A:g55181316_G>C	630.25	817.15	0.37415	3.2314	0.99938	0.00061598	0.001232	0.061739
GGATAACGGTG	CATTCGACAGCCCTGCCCAC_PBS15_g55205464_A>G	174.42	271.15	0.63357	3.2311	0.99938	0.00061652	0.001233	0.061739
GTATATTCGCC	CTGGTGGTGGCCCTGGGGAT_PBS15_g55173057_G>A	74.244	136.67	0.87162	3.231	0.99938	0.00061674	0.0012335	0.061739
GCCTATGTGAC	AGTTCCTGTGGATCCAGAGG_PBS15_g55156780_T>C	245.01	360.12	0.55377	3.2305	0.99938	0.00061796	0.0012359	0.061764
AGCCTCGTAAC	GTGGTCAACTTACTGTTGCT_PBS13_g55157743_A>T:g55157739_C>G	133.54	217.88	0.70204	3.2304	0.99938	0.00061819	0.0012364	0.061764
TGGCAACTTCG	GATGTGGAGATCGCCACTGA_PBS13_g55156614_C>T:g55156618_C>T	299.87	427.53	0.51026	3.2301	0.99938	0.00061871	0.0012374	0.061764
AGTAGCTTGCC	CTGTGCAGCCTGCAGCACAC_PBS11_g55152621_A>T	708.32	906.63	0.35567	3.2294	0.99938	0.00062032	0.0012406	0.061869
GCAACGGCATA	GAGTTGCAGTTTACCTTCTCC_PBS13_Non-targeting	2727.3	3123	0.19542	3.2283	0.99938	0.00062254	0.0012451	0.062011
AGTGTGGATGG	TCTGTGCCCAGCAGTGCTCC_PBS11_g55152579_G>T	805.86	1017.7	0.33627	3.2282	0.99938	0.0006229	0.0012458	0.062011
TGAGATCGGTA	GTCCTTGACTCATAAGGAACT_PBS15_Non-targeting	3171.9	2744.5	-0.2087	3.226	0.00062763	0.99937	0.0012553	0.062424
ACGTGCACCTA	CGGCGGGCTTCCTACCTTTG_PBS13_g55155940_C>T	226.66	337.1	0.57055	3.2255	0.99937	0.00062884	0.0012577	0.062462
GTGGTTCTGAG	TGGTTGGGAGCTTCTCCACT_PBS13_g55173928_A>G	499.1	664.62	0.41248	3.2253	0.99937	0.00062916	0.0012583	0.062462
GGTATTCCAGG	CACATCCATCTGGTACGTGG_PBS13_g55154076_C>A:g55154073_C>T	462.82	622.03	0.42573	3.2248	0.99937	0.00063038	0.0012608	0.062525
GACCTAAGTCC	TGGACAGTGTTGAGATACTC_PBS15_g55205380_A>G:g55205377_T>C	166.07	71.952	-1.1954	3.224	0.00063197	0.99937	0.0012639	0.062625
CAGTCCTAAGC	AAAAACTGCACCTCCATCAG_PBS11_g55156636_C>T	565.89	742.32	0.39091	3.2235	0.99937	0.00063313	0.0012663	0.06263
GTTCTAGGACA	CTGTGGGATGAGGTACTCGT_PBS15_g55201272_G>C	372.37	514.71	0.46596	3.2232	0.99937	0.00063388	0.0012678	0.06263
GGTCACATCTT	CCTCGGGGGAGCACAAGGCA_PBS13_g55161505_C>A:g55161509_C>G	389.93	244.19	-0.67299	3.223	0.00063435	0.99937	0.0012687	0.06263
GGAACAGGAAT	CTGGTGTGTGCAGATCGCAA_PBS13_g55181479_G>A	1412.9	1130.9	-0.32093	3.2229	0.00063443	0.99937	0.0012689	0.06263
TATTCTCCGAG	ATAGTCCAGGAGGCAGCCGA_PBS13_g55181378_C>T	878.04	1099	0.32348	3.2227	0.99937	0.00063492	0.0012698	0.06263
CGACTTCTGTC	TTTTGGGCTGGCCAAACTGC_PBS11_g55191838_T>C	830.15	1044.7	0.33133	3.2212	0.99936	0.00063824	0.0012765	0.062901
AACTCGCTGAA	TTTGGATCCAAGCCATATGA_PBS11_g55198763_C>T:g55198760_T>C	1616	1917.7	0.24677	3.2182	0.99935	0.00064504	0.0012901	0.063512
GTCATGGAATC	CAGGAGGGGAGTCCGTGACG_PBS15_g55201319_C>T	436.45	590.61	0.43552	3.2178	0.99935	0.00064598	0.001292	0.063547
CCTAACGACAC	CATCGCCACTGGGATGGTGG_PBS15_g55173016_G>C	123.81	204.6	0.72015	3.2173	0.99935	0.00064713	0.0012943	0.063554
CTGAGCATTGT	CTGCTGGGCGCGGGGTTCAG_PBS13_g55205318_A>C	221.72	330.64	0.57438	3.2172	0.99935	0.00064722	0.0012944	0.063554
CATGGTAGCTC	TAAACCAGTCCGTTCCCAAA_PBS11_g55205292_G>A:g55205296_T>C	1039.3	798.93	-0.37905	3.2157	0.00065071	0.99935	0.0013014	0.063838
AGTCAGTCCAG	TTTGGATCCAAGCCATATGA_PBS13_g55198772_T>C	360.62	500.26	0.47108	3.2143	0.99935	0.00065375	0.0013075	0.064078
TTGTCCGTAAC	CTTAAAGATGCCATTTGGCT_PBS13_g55205522_G>A:g55205518_C>T	905.84	1129.7	0.31826	3.2131	0.99934	0.00065662	0.0013132	0.064257
TCAAGAGTCGT	CACACCAGTTGAGCAGGTAC_PBS11_g55181444_A>G	993.02	758.4	-0.38842	3.213	0.00065677	0.99934	0.0013135	0.064257
AGACCGTTCGT	CATGCCCTTCGGCTGCCTCC_PBS15_g55181410_T>C	57.953	112.63	0.9467	3.2128	0.99934	0.00065747	0.0013149	0.064267
CGTGCACATCA	ATGATCAACTCACGGAACTT_PBS11_g55200335_T>C	567.63	743.69	0.38916	3.2118	0.99934	0.00065946	0.0013189	0.064404
ATGGTCCGTCA	GCACACTGGATACAGTTGTC_PBS13_g55165280_G>A	274.62	395.93	0.52621	3.2111	0.99934	0.00066124	0.0013225	0.064487
TCGATTACAGG	CCCTGCCTCGGCTGACATTC_PBS11_g55161572_C>G	553.03	726.71	0.3934	3.2109	0.99934	0.0006615	0.001323	0.064487
TCACGTCAGTT	GGGGGCCCTCCTCTTGCTGC_PBS15_g55173039_T>C	138.79	224.27	0.68841	3.2103	0.99934	0.00066298	0.001326	0.064573
CATATCCGACG	GGCGGTGTGGGTGTACTTTTC_PBS11_Non-targeting	2152.3	2500.9	0.21643	3.21	0.99934	0.00066376	0.0013275	0.064591
GGATAACCTTG	CCATCCCAGTGGCGATGGAC_PBS15_g55172982_G>A	241.31	127.84	-0.91124	3.2092	0.00066545	0.99933	0.0013309	0.064696
ACGTCTTATGC	ACCATCCCAGTGGCGATGGA_PBS11_g55172995_G>A	2018.9	1681.8	-0.26339	3.208	0.00066821	0.99933	0.0013364	0.064907
GAAGCACACAC	CCATCACGTAGGCTTCCTGG_PBS11_g55181291_A>G	2504.5	2880.7	0.20181	3.2056	0.99933	0.00067398	0.001348	0.065297
CAGTTCAACGG	CCATCGCCACTGGGATGGTG_PBS15_g55173026_C>T:g55173022_C>T	215.86	322.89	0.57873	3.2051	0.99932	0.00067509	0.0013502	0.065297
ACGGTTGCGAT	GAGAAAACAACACCCTGGTC_PBS11_g55165381_G>C	927.08	701.14	-0.40249	3.205	0.00067532	0.99932	0.0013506	0.065297
CTTATCGCTGA	CCTCATCTCTCACCATCCCA_PBS11_g55192779_G>A	1064.6	822.08	-0.37259	3.205	0.00067536	0.99932	0.0013507	0.065297
CTGGAAGGTAC	GTATTCTGCATTTTCAGCTG_PBS15_g55205548_G>A	342.91	478.59	0.47977	3.2049	0.99932	0.00067549	0.001351	0.065297
GATCTGGCAGT	ATGCGACCCTCCGGGACGGC_PBS15_g55019302_G>T	232.86	344.12	0.56141	3.2046	0.99932	0.00067622	0.0013524	0.065297
TATGCTCTGCA	GAGGGGAGTCCGTGACGTGG_PBS11_g55201317_A>G	604.26	785.65	0.37816	3.2045	0.99932	0.00067646	0.0013529	0.065297
ACCTCGAAGTC	CCAGATGGATGTGAACCCCG_PBS11_g55154108_A>G	431.77	584.4	0.43581	3.2035	0.99932	0.00067882	0.0013576	0.06545
TGATAACACCG	TGCTGACTATGTCCCGCCAC_PBS13_g55146656_GTG>ATA	489.5	652.24	0.41335	3.2028	0.99932	0.00068047	0.0013609	0.06545
CTGCACCTATC	TCTATCAATGCAAGCCACGG_PBS13_g55201741_A>G	641.6	828.55	0.36841	3.2028	0.99932	0.0006805	0.001361	0.06545
CTCTATCCTGG	CAGAGGAGGAGTATGTGTGA_PBS13_g55156765_C>T	434.7	587.82	0.43449	3.2027	0.99932	0.00068066	0.0013613	0.06545
GCTTCCATCAG	GGGCAGGTCTTGACGCAGTG_PBS11_g55165320_G>T:g55165324_C>T	1908.2	2235.2	0.22801	3.2026	0.99932	0.00068107	0.0013621	0.06545
GGTATGCGATT	GGATATTCTGAAAACCGTAA_PBS15_g55156822_G>A	643.45	456.31	-0.49488	3.2012	0.0006842	0.99932	0.0013684	0.065692
TTGTCTCAGTG	GTTGGACAGCCTTCAAGACC_PBS13_g55171184_G>A:g55171181_T>C	742.1	943.39	0.34583	3.2006	0.99931	0.00068571	0.0013714	0.065778
CACGTTAGGAC	ATAGTTAGATAAGACTGCTA_PBS11_g55143417_C>A	1490.6	1778.4	0.25448	3.1996	0.99931	0.00068821	0.0013764	0.065886
CCTTCGGTGTA	TGCCCAGCAGGCGGCACACG_PBS13_g55181320_A>G:g55181316_G>C	340.95	476	0.4802	3.1994	0.99931	0.00068861	0.0013772	0.065886
CATCTACAGGC	GTGGGGGCCGTCAATGTAGT_PBS11_g55165297_C>T	401.38	548.21	0.4488	3.1994	0.99931	0.00068867	0.0013773	0.065886
GGTAACCAGAC	CTGAAAATGCAGAATACCTA_PBS13_g55205581_G>A	270.01	389.82	0.52817	3.199	0.99931	0.00068949	0.001379	0.065907
TGTTCCAGACT	CCAGATGGATGTGAACCCCG_PBS11_g55154121_C>T:g55154118_C>T	919.91	695.31	-0.40333	3.1987	0.00069015	0.99931	0.0013803	0.065912
GTGGAGATTGG	CAATATTGTCTTTGTGTTCC_PBS13_g55181406_G>A:g55181403_C>G	1412.6	1692.3	0.26054	3.198	0.99931	0.00069195	0.0013839	0.066025
ATCCTCGTATG	TGCTGAAGAAGCCCTGCTGT_PBS13_g55201292_C>A	154.99	245.09	0.65771	3.1974	0.99931	0.00069326	0.0013865	0.066092
TCAGTCATGAG	TGCCACAACCAGTGTGCTGC_PBS11_g55152633_G>C	1946	2275.5	0.22556	3.1957	0.9993	0.00069739	0.0013948	0.06635
TAGCTGAGCTG	ATCCCAAGGATGTTATGTTC_PBS11_g55160161_G>A	1265.1	1529.3	0.27343	3.1956	0.9993	0.00069764	0.0013953	0.06635
TTACCTCGGCT	TAGACATCGATGGTACATAT_PBS15_g55198810_G>A	188.97	288.63	0.60841	3.1949	0.9993	0.00069932	0.0013986	0.06635
TCCTAGAGGTC	CAAGGTAGCGCTGGGGGTCT_PBS13_g55200381_G>A	566.98	391.95	-0.53151	3.1949	0.0006994	0.9993	0.0013988	0.06635
TCGCTACTGAC	AGCCTACGTGATGGCCAGCG_PBS13_g55181321_c.2313_2321dup	239.02	351.43	0.55417	3.1949	0.9993	0.00069951	0.001399	0.06635
GTAAGCATTCG	ATCCCAAGGATGTTATGTTC_PBS11_g55160165_G>A	1455.4	1739.2	0.25685	3.1946	0.9993	0.00070012	0.0014002	0.06635
TCTTATGGCTG	AATTCGCTCCACTGTGTTGA_PBS11_g55143335_A>G	732.7	533.1	-0.45808	3.1945	0.00070041	0.9993	0.0014008	0.06635
GTGTGCATTGT	TTCATACCAGAGAGCTCAGG_PBS15_g55201328_G>A	396.7	250.98	-0.65837	3.1943	0.00070089	0.9993	0.0014018	0.06635
CAGTTCGACCA	GAAAACCTGCAGATCATCAG_PBS11_g55143397_G>A:g55143394_T>C	2239.3	2593.2	0.21156	3.1933	0.9993	0.00070325	0.0014065	0.066484
CAAGCACAGAC	TCCCATGACTCCTGCCGGGC_PBS15_g55165334_A>G:g55165330_C>T	509.34	674.93	0.4054	3.1932	0.9993	0.00070353	0.0014071	0.066484
TGATACACGCG	GCCCAATGTTTCCGGACCCCG_PBS11_Non-targeting	642.67	456.15	-0.49364	3.1926	0.00070503	0.99929	0.0014101	0.066568
TTGTACTGCGA	GGCTCGTGCGTCCGAGCCTG_PBS13_g55155874_G>T:g55155870_C>T	1094.3	1339.3	0.29123	3.1921	0.99929	0.00070616	0.0014123	0.066616
CGGATTGAGTT	CTGGTAGTGTGGGTCTCTGC_PBS15_g55205336_G>T:g55205332_C>T	136.57	220.85	0.68944	3.1916	0.99929	0.00070751	0.001415	0.066685
TCATCCATCCT	GAGCTGCTGGGGTGCAGGAG_PBS11_g55151347_G>A:g55151343_A>C	2017.7	2352.9	0.22163	3.1913	0.99929	0.00070828	0.0014166	0.066699
CTCGCGATTAT	GGCCGACAGCTATGAGATGG_PBS11_g55155911_G>T	1562.3	1856.2	0.24853	3.1902	0.99929	0.00071094	0.0014219	0.066826
CCGGTGCAATT	CCTCATTGCCCTCAACACAG_PBS11_g55143357_G>A:g55143361_T>C	940.02	713.54	-0.39721	3.1899	0.00071155	0.99929	0.0014231	0.066826
CAGCTAAGACG	GGATGCTCTCCACGTTGCAC_PBS15_g55146641_C>G	146.94	59.482	-1.2904	3.1899	0.00071161	0.99929	0.0014232	0.066826
TCTACTCGAGT	AGGTGCAGTTTGGATGGCAC_PBS11_g55165416_G>A	2537.1	2160.3	-0.23185	3.1897	0.0007121	0.99929	0.0014242	0.066826
ACGGCACTTCT	CATGATCATGTAGACATCGA_PBS15_g55198820_G>T	232.1	121.56	-0.92742	3.1894	0.0007129	0.99929	0.0014258	0.066827
CCATATGGCTA	CCTGAGGCAGGCACTCTGGG_PBS13_g55163764_T>C	221.82	329.81	0.57011	3.189	0.99929	0.00071377	0.0014275	0.066827
CGTCCAATCGA	ACGTGCCTCTCCCTCCCTCC_PBS15_g55181297_C>T	206.94	311.15	0.58607	3.1889	0.99929	0.00071397	0.0014279	0.066827
CTGTCTCTCAG	GCTGCTGGCTGCGCTCTGCC_PBS11_g55019350_C>T:g55019346_G>C	361.75	223.01	-0.69538	3.1884	0.00071526	0.99928	0.0014305	0.066891
ATTCTGGTGTC	GAGCAGCGATGCGACCCTCC_PBS13_g55019306_C>T	351.55	214.88	-0.70757	3.1872	0.00071817	0.99928	0.0014363	0.06706
TGTCTGACCAT	ATGCGACCCTCCGGGACGGC_PBS15_g55019308_C>T	339.76	474.05	0.4793	3.187	0.99928	0.0007189	0.0014378	0.06706
CCTTCGAGTTC	CTCTTCCCCAGGTAATTATG_PBS13_g55155850_C>T:g55155846_A>C	323.35	454.27	0.48916	3.1869	0.99928	0.00071894	0.0014379	0.06706
AACTGGCTATG	CCTCATTGCCCTCAACACAG_PBS11_g55143349_A>C	714.33	910.82	0.35015	3.186	0.99928	0.00072129	0.0014426	0.067221
CTCAAGCAGTC	TCCTGTGCAGGTGATGTTCA_PBS15_g55163798_C>T	855.23	639.79	-0.41813	3.185	0.0007237	0.99928	0.0014474	0.067387
GCATCCTAAGC	TTCAGAATATCCAGTTCCTG_PBS11_g55156786_G>A	1683.5	1988.3	0.23992	3.1839	0.99927	0.00072665	0.0014533	0.067604
GTCTCCAACGA	GAGAACCTAGAAATCATACG_PBS11_g55157744_C>A	2316.3	2675.2	0.20774	3.1835	0.99927	0.00072765	0.0014553	0.067639
CTTACTCCATC	ATAACTGTGAGGTGGTCCTT_PBS13_g55142386_G>C	612.77	794.24	0.37369	3.1831	0.99927	0.00072864	0.0014573	0.067673
GTTCACGCTTG	AGGGCTCATACTATCCTCCG_PBS15_g55205613_C>T:g55205608_T>C	161.78	253.44	0.64441	3.1823	0.99927	0.00073056	0.0014611	0.067793
CATGCATGCCA	ATAGTTAGATAAGACTGCTA_PBS13_g55143418_C>T:g55143415_T>C	861.63	1077.7	0.32243	3.1817	0.99927	0.00073204	0.0014641	0.067872
TTGCAGCTTAC	GAGCAGCGATGCGACCCTCC_PBS11_g55019288_C>T:g55019292_G>C	713.18	909.23	0.34994	3.1814	0.99927	0.00073284	0.0014657	0.067888
AGGTGTAGTCA	TTTCTCTTCTTAGACCATCC_PBS13_g55143314_G>C:g55143310_C>T	2106.5	2448	0.21667	3.1804	0.99926	0.00073545	0.0014709	0.068071
AGTAAGAGCAG	GATGGACGGGATCTTAGGCC_PBS15_g55172983_G>C	345.54	480.66	0.47497	3.179	0.99926	0.00073881	0.0014776	0.068323
AGGATGTTGCT	CAAGCCAAATGGCATCTTTA_PBS11_g55205560_T>C	3204.4	3627.6	0.17892	3.1785	0.99926	0.00074032	0.0014806	0.068404
GTGTAGCTTGG	GTTGGACAGCCTTCAAGACC_PBS13_g55171185_C>T	270.43	389.53	0.52485	3.1774	0.99926	0.00074293	0.0014859	0.068578
ACGTGAGATGC	TGCTGGAGGGGCATCTTACC_PBS11_g55152659_T>C:g55152655_C>T	411.31	558.97	0.4416	3.1772	0.99926	0.00074347	0.0014869	0.068578
GGACGATTCAG	CAAAGCAGAAACTCACATCG_PBS13_g55174811_A>T:g55174808_G>A	1003.7	1236.9	0.30115	3.1762	0.99925	0.00074598	0.001492	0.068751
ACATGGTGCCT	GAGCAGCGATGCGACCCTCC_PBS13_g55019291_G>C	229.86	339.37	0.5601	3.1756	0.99925	0.00074774	0.0014955	0.068854
TCCGCACAGTT	CTTCCTTCTCTCTCTGTCAT_PBS15_g55174731_A>C	224.28	332.4	0.56553	3.1749	0.99925	0.00074942	0.0014988	0.068909
GACATGACGAC	GCCCAGCAGGCGGCACACGT_PBS13_g55181327_c.2318_2320delinsTCA	390.23	533.84	0.4511	3.1748	0.99925	0.00074969	0.0014994	0.068909
AGGTAGCCTAA	TGTGTTCCCGGACATAGTCC_PBS11_g55181403_C>T:g55181400_C>T	1194.4	1449.3	0.27879	3.1745	0.99925	0.00075039	0.0015008	0.068909
CCAATGGAGTT	TTCCTTCTCTCTCTGTCATA_PBS15_g55174726_T>C	722.4	525.49	-0.45838	3.1743	0.00075088	0.99925	0.0015018	0.068909
CTCTTCACCAT	TAACCTCCTACCCCTCCAGA_PBS11_g55161619_A>G	805.35	597.18	-0.43083	3.174	0.00075181	0.99925	0.0015036	0.068935
CCACTGGATCA	ACTCACCCCCTAAATGCCAC_PBS15_g55156633_C>T:g55156630_T>C	295.34	170.9	-0.78572	3.1734	0.00075331	0.99925	0.0015066	0.069014
CATCGCCAAGT	GTGGAGCCTCTTACACCCAG_PBS13_g55173941_C>T	477.78	318.55	-0.58332	3.173	0.00075438	0.99925	0.0015088	0.069054
TCTTGGTACGT	CTGGCAGGGATTCCGTCATA_PBS11_g55198750_C>T	519.83	686.07	0.39964	3.1725	0.99924	0.0007557	0.0015114	0.069117
TCGATGACTGG	CATGAAGAGGCCGATCCCCA_PBS11_g55173041_G>A:g55173037_G>C	783.92	578.73	-0.43717	3.1721	0.00075661	0.99924	0.0015132	0.069141
TCGGTGTATCT	TTCACTTCCTACAGATGCAC_PBS13_g55171187_A>G:g55171184_G>C	889.11	670.31	-0.407	3.171	0.00075952	0.99924	0.001519	0.069348
ACCAGACATCC	GCACCCCAGCAGCTCCCATT_PBS15_g55151310_A>G	157.5	247.56	0.64909	3.1698	0.99924	0.0007627	0.0015254	0.069579
CCGTTGACCAA	AGGATTCTGCACAGAGCCAG_PBS11_g55205276_C>T	1280	1543.6	0.26997	3.1694	0.99924	0.00076388	0.0015278	0.069628
ATCGGTAGCCA	CCCAAGGAAGCCAAGCCAAA_PBS11_g55205535_A>G:g55205539_C>G	653.19	839.75	0.36198	3.167	0.99923	0.00077019	0.0015404	0.070144
GAATACGGTCA	CCTCGGGGGAGCACAAGGCA_PBS13_g55161523_C>T	894.76	1113.7	0.31554	3.1635	0.99922	0.00077942	0.0015588	0.070925
CCAACTCGTCT	CATTCGACAGCCCTGCCCAC_PBS11_g55205458_C>G	467.45	624.32	0.41671	3.1613	0.99921	0.00078536	0.0015707	0.07132
CATTCACCGGA	TTCTTAGACCATCCAGGAGG_PBS13_g55143328_T>C	346.93	481.56	0.47191	3.1612	0.99921	0.00078562	0.0015712	0.07132
CCGCAGTTAAC	GGGACACTTCTTCACGCAGG_PBS13_g55154122_TT>CC	336.01	203.57	-0.72018	3.1611	0.00078596	0.99921	0.0015719	0.07132
ACCGTACTTGC	GCGTGTCCTCTCTCCTCCAT_PBS15_g55154021_A>G:g55154025_C>T	248.07	361.42	0.5411	3.1608	0.99921	0.00078667	0.0015733	0.07132
AGTCGGATTCG	GATTTCATACCAGAGAGCTC_PBS15_g55201337_T>C	522.73	356.63	-0.55033	3.1607	0.00078706	0.99921	0.0015741	0.07132
CTGGCTTCTCT	TGGAGGTCCGTCCTGTTTTC_PBS11_g55157688_T>C:g55157691_A>G	1440.1	1719.3	0.25542	3.159	0.99921	0.00079158	0.0015832	0.071669
GACCTTATGTC	TGGACAGTGTTGAGATACTC_PBS11_g55205389_C>A	297.76	422.14	0.50215	3.1585	0.99921	0.00079282	0.0015856	0.071719
TCACTGGATAG	CGTCAATGTAGTGGGCACAC_PBS11_g55165296_T>C	687.2	496.24	-0.46888	3.1583	0.00079346	0.99921	0.0015869	0.071719
CTGCAGTCCTT	CAAGGTGCCTATCAAGTGGA_PBS15_g55192782_T>C:g55192786_A>C	197.74	298.47	0.59154	3.1552	0.9992	0.00080181	0.0016036	0.072371
TGTACACTAGG	GTGCTCCCCCGAGGGCTGCT_PBS11_g55161563_G>A	377.05	517.28	0.45517	3.1552	0.9992	0.00080201	0.001604	0.072371
GTTCTAGCCGA	ACAGAGCCAGCGGGCCTTTT_PBS15_g55205266_C>T:g55205263_A>C	273.6	392.55	0.51923	3.1546	0.9992	0.00080352	0.001607	0.072447
GCTCTACACCT	GATCGGTGTCGACTTTACGTG_PBS13_Non-targeting	2485.4	2853.9	0.19943	3.1534	0.99919	0.00080701	0.001614	0.072701
TGTATCTGGCT	CCTCTCAGGGGTGACTGTTT_PBS13_g55198738_T>C	325.31	195.4	-0.73247	3.1527	0.00080881	0.99919	0.0016176	0.072802
TCTTCTCGAGA	GCATGAAGAGGCCGATCCCC_PBS11_g55173043_G>C	777.73	574.65	-0.43594	3.1523	0.00080982	0.99919	0.0016196	0.072832
CGGTCTCTCTA	AGAGCGCAGCCAGCAGCGCC_PBS11_g55019308_C>T:g55019304_A>C	251.9	138	-0.86353	3.1515	0.00081224	0.99919	0.0016245	0.072956
GCCACTATTCA	TCCTGCCGGTGGCATTTAGG_PBS15_g55156658_GG>AA	524.65	690.57	0.39576	3.1514	0.99919	0.00081255	0.0016251	0.072956
CGTGCTATTCC	CCTCCAGGAAGCCTACGTGA_PBS15_g55181315_T>G:g55181319_C>T	134.2	216.66	0.68691	3.1503	0.99918	0.00081541	0.0016308	0.073153
GTATGGTTCCT	CTCCGCAGAGGCCACAGGCC_PBS13_g55161527_G>C	231.05	339.96	0.55515	3.1496	0.99918	0.00081743	0.0016349	0.073244
AGGTCTTACGT	TGCAGTTTGGATGGCACAGG_PBS15_g55165413_T>C	170.47	263.64	0.62606	3.149	0.99918	0.00081923	0.0016385	0.073244
GTGTGTTCTGT	GTTGCCCACTGCAGTGCTGT_PBS11_g55205357_T>C	981.57	1210.2	0.30175	3.149	0.99918	0.00081925	0.0016385	0.073244
CCGCACTATCT	TTTTCTCCCATGACTCCTGC_PBS15_g55165341_G>A:g55165345_G>C	312.9	440.09	0.49077	3.1488	0.99918	0.00081964	0.0016393	0.073244
TGCTCTTGGTA	CAACTTCTACCGTGCCCTGA_PBS15_g55201256_A>G	149.17	236.17	0.65933	3.1488	0.99918	0.00081982	0.0016396	0.073244
TTAGTCAGCCT	CCTGGCAGCCAGGAACGTAC_PBS15_g55191786_A>G:g55191790_A>C	222.04	115.38	-0.93852	3.1484	0.00082089	0.99918	0.0016418	0.073257
AACCGACCAAG	GAGCTGCTGGGGTGCAGGAG_PBS11_g55151344_G>A	1319.4	1053.6	-0.32438	3.1473	0.00082394	0.99918	0.0016479	0.073257
CTGCGTCAATT	TCCTCCAGAGCCCGACTCGC_PBS13_g55019328_G>C	2041.7	1709.1	-0.25638	3.1472	0.0008242	0.99918	0.0016484	0.073257
CGAGCGTAGAA	GTCGAATGTGCTGTTGACAC_PBS11_g55205409_T>C	545.19	376.2	-0.53406	3.1471	0.00082446	0.99918	0.0016489	0.073257
CTGATTGAGCC	CGCAAGTGTAAGAAGTGCGA_PBS13_g55155945_A>G	473.31	630.49	0.41291	3.1471	0.99918	0.0008245	0.001649	0.073257
TCGCAAGATCT	TGCAAATAAAACCGGACTGA_PBS11_g55143468_T>C:g55143472_C>T	524.04	689.62	0.39549	3.147	0.99918	0.00082464	0.0016493	0.073257
GACCGGTATTG	CCTCATTGCCCTCAACACAG_PBS13_g55143350_G>A	765.44	966.53	0.33614	3.147	0.99918	0.00082471	0.0016494	0.073257
ATGAACGCCAG	CCATGCCTTGTGCTCCCCCG_PBS11_g55161539_G>A:g55161536_C>T	2294.4	2647.4	0.20638	3.1465	0.99917	0.00082621	0.0016524	0.07333
TAGGTAGCGTA	TCACTTCCTACAGATGCACT_PBS13_g55171187_A>G	552.12	722.14	0.38668	3.1459	0.99917	0.00082795	0.0016559	0.073424
TGTTGACACCG	CCACTGCGTCAAGACCTGCC_PBS13_g55165355_A>T	571.39	398.38	-0.51926	3.1456	0.00082885	0.99917	0.0016577	0.073443
CATAGGCATCG	TACTCCTCCTCTGGATCCAC_PBS11_g55156800_T>C:g55156804_T>C	1033.5	799.18	-0.37059	3.1442	0.00083269	0.99917	0.0016654	0.073723
AGTACGTACTG	GACACTTACAGCTGCCCAGG_PBS11_g55146719_T>A	597.55	774.49	0.37364	3.1439	0.99917	0.00083357	0.0016671	0.073741
CAATTACCGCG	CAAGGTAGCGCTGGGGGTCT_PBS13_g55200373_C>T	413.41	559.87	0.43661	3.1433	0.99916	0.00083523	0.0016705	0.073827
GCTGTGTGATG	TTGCCCACTGCAGTGCTGTG_PBS13_g55205366_C>T	468.79	312.59	-0.58313	3.143	0.00083599	0.99916	0.001672	0.073834
TTGGACCATTC	GTGTGGGTCTCTGCTGGGCG_PBS11_g55205335_C>T:g55205332_C>T	972.34	745.32	-0.38315	3.1426	0.00083722	0.99916	0.0016744	0.073861
TCTGTACAGCT	CATCAGGGCACGGTAGAAGT_PBS11_g55201229_C>A	381.62	522.15	0.45131	3.1423	0.99916	0.00083799	0.001676	0.073861
AGAAGATGGTG	GGACAGTGTTGAGATACTCG_PBS13_g55205382_T>C	408.82	554.4	0.43852	3.1422	0.99916	0.00083835	0.0016767	0.073861
GAGTGTACACT	CCCCACCATCCCAGTGGCGA_PBS13_g55173002_G>C	2082.1	1746.8	-0.25324	3.1418	0.00083959	0.99916	0.0016792	0.07391
CGTGGTAACTG	CCAATAAATTCACTGCTTTG_PBS13_g55205592_A>G	354.82	490.16	0.46505	3.1415	0.99916	0.0008405	0.001681	0.07393
ACATCTTCCAG	TCTGTGCCCAGCAGTGCTCC_PBS13_g55152578_G>T	249.1	136.22	-0.86604	3.1412	0.0008414	0.99916	0.0016828	0.073949
AACGTAGCCTC	AAGCCTCGTCCGCACACCGG_PBS15_g55155945_A>G	275.33	394.14	0.51596	3.1406	0.99916	0.00084291	0.0016858	0.074021
AGAGCGAGGTA	CCAGCAGGCGGCACACGTGG_PBS15_g55181312_c.2303_2305delinsTCT	318.73	446.78	0.48594	3.1403	0.99916	0.00084397	0.0016879	0.074054
GCTGTCTAGTT	GGACCCCCACAGCACTGCAG_PBS11_g55205389_C>T	979.03	751.46	-0.38122	3.1392	0.00084693	0.99915	0.0016939	0.074254
GCTCAGAGGTT	AGCCTACGTGATGGCCAGCG_PBS11_g55181327_c.2318_2320delinsTCA	1678.4	1978.4	0.2371	3.1387	0.99915	0.00084848	0.001697	0.074329
AGGCACAGCAT	CCCTGCCTCGGCTGACATTC_PBS13_g55161570_G>A:g55161566_C>T	441.73	290.47	-0.60308	3.1379	0.00085079	0.99915	0.0017016	0.074428
ATAGGCTGTGT	TCTTAATTCCTTGATAGCGA_PBS11_g55174755_A>C:g55174751_T>G	1991.4	1664	-0.25897	3.1378	0.00085098	0.99915	0.001702	0.074428
ACACCATGACA	ATCCTCAAGAGAGCTTGGTT_PBS11_g55173956_C>T	2817.3	3208.3	0.18747	3.1374	0.99915	0.00085224	0.0017045	0.074477
TGGAGTTGCGA	CGCAAGTGTAAGAAGTGCGA_PBS13_g55155939_C>T:g55155936_T>C	276.88	395.9	0.51428	3.137	0.99915	0.00085353	0.0017071	0.074529
CTCGAGTCACA	ACAAGTGCAACCTTCTGGAG_PBS11_g55161633_c.1631+2del	1421.3	1146.1	-0.31029	3.1363	0.00085556	0.99914	0.0017111	0.074646
GTGAGCCTTGA	ACGGGGACACTTCTTCACGC_PBS15_g55154129_C>A	152.86	240.6	0.65097	3.1359	0.99914	0.00085673	0.0017135	0.074688
AGGCTATGGCA	GACCCCCACAGCACTGCAGT_PBS13_g55205382_T>C:g55205386_C>G	807.22	1013.1	0.32738	3.1353	0.99914	0.00085826	0.0017165	0.074735
CAGGTATAGCG	GGCTGCCTTTCTGGGCCCAG_PBS11_g55205435_TT>CC	1911.4	2231.8	0.2234	3.1352	0.99914	0.00085865	0.0017173	0.074735
ATTCGCTAGAG	TGGAGGTCCGTCCTGTTTTC_PBS11_g55157679_G>A	980.96	1208.4	0.30059	3.1346	0.99914	0.00086052	0.001721	0.074837
GGTGTACCTGA	GGCCCTCCTCTTGCTGCTGG_PBS11_g55173049_G>T	3092.3	3502.1	0.17949	3.1343	0.99914	0.0008614	0.0017228	0.074854
GAGTCAGCACA	GCCTCAAAATCTCTGCACCA_PBS13_g55201189_G>T	306.66	181.37	-0.75446	3.1339	0.00086244	0.99914	0.0017249	0.074884
GAGCATGCTTA	TCTGCACACACCAGTTGAGC_PBS11_g55181441_C>G:g55181445_G>A	2774.5	2387	-0.21696	3.1334	0.00086401	0.99914	0.001728	0.07496
TCGCCTATCAC	GCGGAGGCTGCTGCAGGAGA_PBS15_g55173125_G>A	146.95	232.82	0.6603	3.1319	0.99913	0.0008684	0.0017368	0.07528
CGGATGAATGA	GTAACCCTGTACCGCAGTACA_PBS13_Non-targeting	4719.8	5228.3	0.14761	3.1314	0.99913	0.00086985	0.0017397	0.075345
GTAGCTTCGGA	CATGCCCTTCGGCTGCCTCC_PBS15_g55181415_C>T:g55181412_T>C	190.24	288.24	0.59688	3.1311	0.99913	0.00087071	0.0017414	0.07536
AAGGTGACAGA	GAGGGCCCCCACCATCCCAG_PBS11_g55172998_C>A	1474.4	1194.4	-0.30357	3.1305	0.00087245	0.99913	0.0017449	0.075447
CCGATCGATGT	ATCCTGCCGGTGGCATTTAG_PBS15_g55156660_G>A	233.6	342.45	0.54988	3.1302	0.99913	0.00087329	0.0017466	0.075447
CTGCTATGCAT	CTTTCTGGGCCCAGTGGGCA_PBS11_g55205432_A>T	343.32	475.91	0.46995	3.1299	0.99913	0.00087441	0.0017488	0.075447
GCACTTCGTTA	GTCTGCGTACTTCCAGACCA_PBS13_g55165369_C>T	351.46	485.63	0.46535	3.1294	0.99912	0.00087592	0.0017518	0.075447
AGAGGAAGACC	CTTGAGGGAGCGTAATCCCA_PBS13_g55160180_C>A:g55160184_G>A	348.14	481.65	0.46717	3.1293	0.99912	0.00087616	0.0017523	0.075447
GTTCTGTGAGG	CAGTGTGCCCACTACATTGA_PBS11_g55165318_C>T:g55165315_T>C	2561.8	2190.3	-0.22592	3.1291	0.00087659	0.99912	0.0017532	0.075447
TCAACTATCGC	GATTTCATACCAGAGAGCTC_PBS13_g55201341_C>T:g55201337_T>C	424.98	572.85	0.42991	3.1291	0.99912	0.00087661	0.0017532	0.075447
CTACAAGCGGA	TGGGGTTGTAGAGCATGAGT_PBS11_g55154057_C>T	832.32	623.63	-0.41587	3.1286	0.0008782	0.99912	0.0017564	0.075524
CGATCTTGACT	CAAAGCTGTATTTGCCCTCG_PBS13_g55154093_T>C	700.31	891.3	0.34747	3.1283	0.99912	0.00087908	0.0017582	0.075539
GTTCTTCTCGT	GAAAACCTGCAGATCATCAG_PBS13_g55143396_T>C:g55143400_C>T	618.16	439.05	-0.49264	3.1275	0.00088139	0.99912	0.0017628	0.075677
CTGCACACAAC	GGACAACCCTGACTACCAGC_PBS13_g55205517_C>T	707.67	899.55	0.3457	3.1262	0.99911	0.00088552	0.001771	0.075972
CGATCTTGCAT	CCTTTCTGGGCCCAGTGGGC_PBS13_g55205442_c.3461dup	714.02	906.77	0.34433	3.1259	0.99911	0.00088642	0.0017728	0.075989
GCATGAGATGA	CAAAGCAGAAACTCACATCG_PBS15_g55174807_A>T	262.75	378.18	0.52367	3.1251	0.99911	0.00088879	0.0017776	0.076131
CACACTCGTAT	TTCAGGCTTGGCCTGAAAAC_PBS15_g55157707_C>T	181.36	85.932	-1.0689	3.1247	0.00088986	0.99911	0.0017797	0.076163
CGGTAAGCATG	TCCTCAGTCAAGGCGCCTGT_PBS11_g55202574_c.3220dup	2620.8	2245.5	-0.22286	3.1243	0.00089119	0.99911	0.0017824	0.076216
GAGAACTGACA	AGGGGAGTCCGTGACGTGGA_PBS13_g55201314_A>G	335.75	466.56	0.47348	3.1235	0.99911	0.00089362	0.0017872	0.076253
CGCGCTATCAA	ATCTCCTCCATCCTGGAGAA_PBS11_g55198814_C>A:g55198811_C>G	731.94	926.98	0.3404	3.1232	0.99911	0.00089462	0.0017892	0.076253
CCTACTCAGGA	CTTTCTGGGCCCAGTGGGCA_PBS11_g55205434_A>T	336.67	467.64	0.47284	3.1227	0.9991	0.00089591	0.0017918	0.076253
CGGCTTCTCAA	TGCGAAGGCGCCACATCGTT_PBS15_g55173085_T>G	95.283	163.85	0.77582	3.1227	0.9991	0.00089606	0.0017921	0.076253
CACTCACTGTC	AGAATTCGATGATCAACTCA_PBS13_g55200341_C>A:g55200338_T>C	771.74	972.11	0.33261	3.1225	0.9991	0.00089675	0.0017935	0.076253
GGCTTCACTTA	GTCCATCGCCACTGGGATGG_PBS15_g55173014_GTG>ATA	547.09	715.05	0.38564	3.1224	0.9991	0.00089696	0.0017939	0.076253
TTCTAGAGTCC	TGCAAATAAAACCGGACTGA_PBS15_g55143470_C>T	92.123	159.51	0.78545	3.1223	0.9991	0.0008971	0.0017942	0.076253
TCGATACGCCA	CTAGGTTCTCAAAGGCATGG_PBS15_g55157691_A>G	169.62	261.75	0.62291	3.1219	0.9991	0.00089846	0.0017969	0.076253
TGACTCATCGT	TGGTTGTGGCAGCAGTCACT_PBS11_g55152603_G>A	542.92	375.64	-0.53018	3.1219	0.00089855	0.9991	0.0017971	0.076253
GTAACGTGGAA	CTGAAAATGCAGAATACCTA_PBS15_g55205583_T>C	96.707	165.78	0.77139	3.1217	0.9991	0.00089907	0.0017981	0.076253
CAAGCTGAGTT	CAGCTCCCATTGGGACAGCT_PBS15_g55151313_C>T	319.3	446.7	0.48313	3.1216	0.9991	0.00089939	0.0017988	0.076253
TTGATGCCGAC	ACCAGGCAGTCGCTCTCCCG_PBS11_g55152647_C>T	1004.2	774.96	-0.37339	3.121	0.00090127	0.9991	0.0018025	0.076353
TCCGTCAATCC	GTGGTCAACTTACTGTTGCT_PBS15_g55157735_G>T	126.78	206.08	0.69654	3.1196	0.99909	0.00090535	0.0018107	0.076608
TATTCGGACGG	CTTGAAGGCTGTCCAACGAA_PBS13_g55171212_G>A	203.36	102.33	-0.98389	3.1195	0.0009057	0.99909	0.0018114	0.076608
ATGTGATGCGC	CCTGCCCACTGGGCCCAGAA_PBS11_g55205475_A>G:g55205479_T>C	1761.1	2066.6	0.23068	3.1189	0.99909	0.00090753	0.0018151	0.076703
CCGTCAGAATC	CGCAAGTGTAAGAAGTGCGA_PBS11_g55155946_G>A	1343.9	1078	-0.31778	3.1178	0.00091109	0.99909	0.0018222	0.076943
GGTTAACCTTC	CCATCCCAGTGGCGATGGAC_PBS11_g55172983_G>A	349.1	482.28	0.46511	3.1172	0.99909	0.00091277	0.0018255	0.077001
TAGAGGAGTGT	CAGGATGGAGGAGATCTCGC_PBS15_g55198773_G>T:g55198769_C>T	244.68	355.67	0.53782	3.117	0.99909	0.00091336	0.0018267	0.077001
ATCATTCGCTG	TCCAGTTCCTGTGGATCCAG_PBS15_g55156773_A>G	440.06	590.02	0.42222	3.1169	0.99909	0.00091391	0.0018278	0.077001
CTTCTAGGACT	TGGTTGGGAGCTTCTCCACT_PBS15_g55173926_G>C	260.02	374.51	0.52468	3.1164	0.99908	0.00091522	0.0018304	0.077051
CTGCACTAGCA	CCAGCAGGCGGCACACGTGG_PBS13_g55181319_C>T:g55181316_G>C	260.7	375.3	0.52396	3.1153	0.99908	0.00091873	0.0018375	0.077237
GACGAGAACCT	TTCAGGCTTGGCCTGAAAAC_PBS11_g55157710_G>C	476.21	632.27	0.40819	3.1151	0.99908	0.00091955	0.0018391	0.077237
CACTCCTATGC	TGAACCGCACGGCGCCATGC_PBS11_g55146612_T>C	325.67	454.1	0.47837	3.1151	0.99908	0.00091957	0.0018391	0.077237
GGCAATACTGT	CTGGACAGTGTTGAGATACT_PBS15_g55205383_G>A:g55205380_A>C	215.41	319.3	0.56567	3.1146	0.99908	0.00092111	0.0018422	0.077306
TAGAGGTGCAG	CCACTGCGTCAAGACCTGCC_PBS15_g55165354_C>G	164.04	254.37	0.62979	3.1139	0.99908	0.00092315	0.0018463	0.077364
CACCAGCAACT	AGTCACTGGGGGACTTGCCA_PBS15_g55152582_G>T:g55152586_C>T	158.1	246.74	0.63889	3.1139	0.99908	0.00092324	0.0018465	0.077364
TTACCTCCTGG	CCAGATGGATGTGAACCCCG_PBS15_g55154123_T>C	188.55	91.544	-1.0344	3.1135	0.00092434	0.99908	0.0018487	0.077397
TGGACGTAGCA	AGGTGAGGCAGATGCCCAGC_PBS13_g55181337_C>G	417.94	272.12	-0.61722	3.1122	0.00092856	0.99907	0.0018571	0.07769
AAGACGTCCGT	AGCTCCAGACATCACTCTGG_PBS13_g55192815_C>T:g55192819_C>T	1792.3	1484.8	-0.2714	3.1111	0.00093195	0.99907	0.0018639	0.077913
GTACCTAGGAT	CCATGCCTTGTGCTCCCCCG_PBS15_g55161550_G>A:g55161554_G>C	172.42	265	0.61713	3.1108	0.99907	0.00093285	0.0018657	0.077928
CCATCCTTGCA	GTTGCCCACTGCAGTGCTGT_PBS13_g55205353_A>C	541.08	374.73	-0.52881	3.1101	0.00093527	0.99906	0.0018705	0.07807
TGTCAGTGACC	CAGGGTTGTCCAGGCTAATT_PBS15_g55205474_C>A:g55205470_C>T	338.57	469.36	0.47005	3.1096	0.99906	0.00093685	0.0018737	0.078127
ACGCAGACATG	GATGTTATACAAACCCACTGC_PBS11_Non-targeting	1138.3	1381.8	0.27946	3.1093	0.99906	0.00093756	0.0018751	0.078127
GGTAACTAAGG	TCAGGGCATGAACTACTTGG_PBS11_g55191746_T>G:g55191742_T>G	1329.4	1593.1	0.26084	3.1089	0.99906	0.00093881	0.0018776	0.078127
CTCACACTGGA	CCAGCAGGCGGCACACGTGG_PBS11_g55181313_C>A	889.96	675.34	-0.39761	3.1089	0.00093885	0.99906	0.0018777	0.078127
CCTTCATGCTT	CTGTGGGATGAGGTACTCGT_PBS11_g55201273_T>A:g55201277_T>C	810.77	1015.3	0.32421	3.1081	0.99906	0.00094158	0.0018832	0.078265
TGAATGACCGT	GGCTCGTGCGTCCGAGCCTG_PBS15_g55155870_C>T	696.02	506.89	-0.4567	3.1077	0.00094265	0.99906	0.0018853	0.078265
ACTGCGTGCTA	TTTCTAGGTTCTCAAAGGCA_PBS13_g55157699_C>A:g55157703_C>T	694.88	505.9	-0.45712	3.1077	0.00094268	0.99906	0.0018854	0.078265
CGGCATTAATG	CCATGTCTTCTTCATCCATC_PBS15_g55201243_T>C:g55201238_T>G	157.79	246.14	0.63822	3.1068	0.99905	0.00094547	0.0018909	0.078437
CCTGTCGAACA	TCAAGATCCTCAAGAGAGCT_PBS15_g55173955_C>T	117.72	41.704	-1.4752	3.1066	0.00094641	0.99905	0.0018928	0.078454
AGGACATTCGT	ATGGAGGAGATCTCGCTGGC_PBS13_g55198768_T>C	324.39	452.17	0.47788	3.1054	0.99905	0.00094998	0.0019	0.078651
ACGTGAGTCAT	TGGCGATCTCCACATCCTGC_PBS15_g55156652_T>C:g55156648_G>C	117.27	193.11	0.71483	3.1054	0.99905	0.00095024	0.0019005	0.078651
TAGCCATGCTA	CTGGCAGGGATTCCGTCATA_PBS11_g55198760_T>A:g55198757_A>C	1464.4	1741.2	0.24954	3.105	0.99905	0.00095127	0.0019025	0.078676
CAATCCGGAAG	TCATACCAGAGAGCTCAGGA_PBS13_g55201339_C>T	669.31	854.5	0.35195	3.1047	0.99905	0.00095247	0.0019049	0.078714
TGACAGGAACC	GAATGACAAGGTAGCGCTGG_PBS11_g55200392_C>G	1389.9	1120.6	-0.31049	3.1041	0.00095432	0.99905	0.0019086	0.078728
GACTCTGCGTA	CACGTGGGGGTTGTCCACGC_PBS13_g55181308_G>T:g55181304_G>C	313.54	439.05	0.4844	3.1038	0.99904	0.00095541	0.0019108	0.078728
CCTATACCAGG	GGTTGTGGCAGCAGTCACTG_PBS11_g55152597_C>A:g55152601_C>T	460.1	612.87	0.41286	3.1037	0.99904	0.00095547	0.0019109	0.078728
CAACGGTGTTC	GGATGCTCTCCACGTTGCAC_PBS13_g55146637_C>T	339.54	208.82	-0.69865	3.1033	0.00095676	0.99904	0.0019135	0.078728
GCTTCGCGAAT	AGGTAATTTCCAAATTCCCA_PBS13_g55142375_G>A:g55142371_T>C	531.19	695.62	0.38842	3.1033	0.99904	0.00095691	0.0019138	0.078728
ATACTGAGGCT	CCATTTGGCTTGGCTTCCTT_PBS15_g55205510_T>C:g55205506_G>A	147.98	233.37	0.65366	3.1032	0.99904	0.00095735	0.0019147	0.078728
TACGATTCCAG	ATAACCAGCCACCTCCTGGA_PBS13_g55143310_C>T:g55143307_C>A	1080.5	1317.1	0.28545	3.103	0.99904	0.00095778	0.0019156	0.078728
TCGGAACGTTA	GGACAACCCTGACTACCAGC_PBS13_g55205514_T>C:g55205518_C>T	455.48	303.54	-0.58391	3.1028	0.00095846	0.99904	0.0019169	0.078728
GCGTTATCTGT	AAATATTTCTGCATGTCCTG_PBS13_g55207883_c.*2266A>G	1226.8	1479.3	0.26976	3.1019	0.99904	0.00096141	0.0019228	0.07891
CCAGAACTACC	CTCCCAACCAAGCTCTCTTG_PBS13_g55173985_A>T	511.84	673.03	0.39431	3.1007	0.99903	0.00096519	0.0019304	0.079101
ATTGCACCGGT	GGGACACTTCTTCACGCAGG_PBS11_g55154128_c.865_866delinsAA	1931.2	2249.6	0.2201	3.1007	0.99903	0.00096519	0.0019304	0.079101
CTGCACATGCA	GCCCAGCAGGCGGCACACGT_PBS11_g55181319_c.2310_2311insGGGTTG	410.83	554.84	0.4326	3.1005	0.99903	0.00096604	0.0019321	0.079109
CCGACAATCTG	CCTGGCAGCCAGGAACGTAC_PBS11_g55191787_A>G	933.32	1152.6	0.30416	3.1	0.99903	0.00096774	0.0019355	0.079129
TATCAACTCCG	TGCACCCCAGCAGCTCCCAT_PBS15_g55151313_C>T	278.7	396.7	0.5078	3.0998	0.99903	0.00096817	0.0019363	0.079129
CTGCCTCATAC	CTTGGGATTACGCTCCCTCA_PBS11_g55160202_G>A	769.04	570.49	-0.4302	3.0997	0.00096847	0.99903	0.0019369	0.079129
TTGCACACCAT	CTCTTCTTAGACCATCCAGG_PBS11_g55143325_T>C	590.5	763.88	0.37085	3.0994	0.99903	0.00096958	0.0019392	0.079159
TCTGAACTCGT	GAGTACCTCATCCCACAGCA_PBS13_g55201312_T>C	340.61	209.85	-0.69608	3.0992	0.00097031	0.99903	0.0019406	0.079159
GTCAAGCTTGG	ATAGTCCAGGAGGCAGCCGA_PBS13_g55181376_C>G	1132.2	890.3	-0.34644	3.0974	0.00097621	0.99902	0.0019524	0.079581
CATGAGTTGCC	GGGGTTGTAGAGCATGAGTG_PBS11_g55154046_G>T:g55154043_C>T	1010.3	782.14	-0.36888	3.0971	0.00097722	0.99902	0.0019544	0.079583
ACAAGCTGGAC	ATGGACTTCCAGAACCACCT_PBS15_g55146738_G>A	264.77	379.6	0.5181	3.0969	0.99902	0.00097771	0.0019554	0.079583
GGTGTCTTGAG	TGCACCCCAGCAGCTCCCAT_PBS11_g55151307_T>C	652.97	470.61	-0.47162	3.0961	0.00098038	0.99902	0.0019608	0.07974
TAGGCGTATTG	TGGCCTGAGGCAGGCACTCT_PBS11_g55163780_C>T	734.96	928.7	0.33713	3.0957	0.99902	0.00098184	0.0019637	0.079799
TCACTGACTGT	CCTGAGGCAGGCACTCTGGG_PBS15_g55163762_A>G	89.71	155.61	0.78783	3.0952	0.99902	0.00098331	0.0019666	0.079839
GCTACACATGC	CAAGATCACAGATTTTGGGC_PBS11_g55191824_G>T:g55191820_G>C	2117.7	2451	0.21075	3.095	0.99902	0.00098414	0.0019683	0.079839
TAGTGCGAAGT	GAGAACCTAGAAATCATACG_PBS11_g55157735_G>T:g55157739_C>G	2047.7	1720.1	-0.25133	3.0948	0.00098458	0.99902	0.0019692	0.079839
GTAGTTCTACC	GTGACTAAAAATCGGAGGCGG_PBS13_Non-targeting	2023.3	2348.8	0.21513	3.0946	0.99901	0.00098529	0.0019706	0.079839
CTTCTTGGCTA	TTTTGGGCTGGCCAAACTGC_PBS11_g55191839_G>C:g55191835_G>C	908.3	1124.1	0.30723	3.0936	0.99901	0.00098876	0.0019775	0.08006
GCATACGCATG	TCATACCAGAGAGCTCAGGA_PBS11_g55201333_G>A:g55201337_T>C	935.55	1154.6	0.30318	3.0925	0.99901	0.00099243	0.0019849	0.080297
AGTCGACGGTA	GACCCACTCTGTCTCCGCAG_PBS11_g55161506_A>G:g55161503_C>T	1538.7	1821.3	0.24312	3.0918	0.99901	0.00099481	0.0019896	0.080429
TCGATGTAGCG	CATGCCCTTCGGCTGCCTCC_PBS11_g55181402_T>A	739.24	933.29	0.33587	3.0915	0.999	0.00099589	0.0019918	0.080456
TCAGTAGATGC	GGCAGGTCTTGACGCAGTGG_PBS11_g55165315_T>G	1414.8	1144.2	-0.30605	3.0909	0.0009978	0.999	0.0019956	0.080551
CTCTCTATAGG	TGCTGCTGGTGGTGGCCCTG_PBS13_g55173056_G>A:g55173052_G>C	256.74	369.54	0.52371	3.0905	0.999	0.00099896	0.0019979	0.080584
CGAAGGCTTAA	TGGTACATATGGGTGGCTGA_PBS15_g55198806_G>A	183.18	278.04	0.59937	3.0902	0.999	0.0010002	0.0020004	0.080625
CGCGAAGTTAT	GTGGCGATGGACGGGATCTT_PBS13_g55172983_G>C	319.19	445.24	0.4789	3.0889	0.999	0.0010043	0.0020087	0.080897
AATCTGGTCGC	CCAAAGCTGTATTTGCCCTC_PBS13_g55154109_G>C	692.91	505.4	-0.45449	3.0882	0.0010067	0.99899	0.0020135	0.081031
GTTATGGTCTC	AGAGCGCAGCCAGCAGCGCC_PBS13_g55019314_G>A:g55019310_C>G	297.21	418.64	0.49283	3.0866	0.99899	0.0010124	0.0020247	0.08134
TCTGACCACTA	AGCGATGCGACCCTCCGGGA_PBS15_g55019299_G>C:g55019295_G>C	204.27	104.09	-0.96599	3.0864	0.0010131	0.99899	0.0020262	0.08134
TTCGTGGCTTA	CCCTGCCTCGGCTGACATTC_PBS11_g55161569_C>T	728.47	920.74	0.33751	3.0863	0.99899	0.0010135	0.0020269	0.08134
CTGAGTAGGTT	CAATATTGTCTTTGTGTTCC_PBS13_g55181411_A>G	641.79	461.61	-0.47453	3.0862	0.0010136	0.99899	0.0020272	0.08134
TACTCTCCGGT	TGCTGAAGAAGCCCTGCTGT_PBS15_g55201281_G>A	236.21	128.29	-0.87555	3.086	0.0010144	0.99899	0.0020289	0.081345
TGGCGTACAAT	CATCGATGTCTACATGATCA_PBS13_g55198856_G>A	328.1	455.79	0.473	3.0852	0.99898	0.0010172	0.0020345	0.081509
CCAGTGTATTC	CGATCTCCACATCCTGCCGG_PBS11_g55156657_G>A	853.79	645.31	-0.40334	3.0849	0.0010181	0.99898	0.0020362	0.081521
AGCGTCTATGG	CTCTTCCGCACCCAGCAGTT_PBS15_g55191822_T>A:g55191826_C>T	113.79	187.97	0.71911	3.0842	0.99898	0.0010206	0.0020412	0.0816
TGAGTTGTGTG	TTTTGGGCTGGCCAAACTGC_PBS13_g55191835_G>C	614.68	438.56	-0.4861	3.0842	0.0010206	0.99898	0.0020412	0.0816
CGTTCGCCTAT	GATGTGGAGATCGCCACTGA_PBS13_g55156619_A>G	259.47	146.31	-0.82224	3.0836	0.0010225	0.99898	0.0020449	0.081686
GAACTTCAGAC	AGCGATGCGACCCTCCGGGA_PBS11_g55019305_c.33_41del	771.2	573.42	-0.42687	3.0833	0.0010236	0.99898	0.0020472	0.081715
CACGCTGCAAT	TTCCTCCTCTCAGTGAGCCA_PBS15_g55163743_G>A	199.63	298.54	0.57818	3.0829	0.99898	0.0010249	0.0020499	0.081763
CCGTGTTCAGA	CAGTGTGCTGCAGGCTGCAC_PBS11_g55152648_G>A:g55152652_G>A	1617.5	1906.6	0.23706	3.0823	0.99897	0.0010272	0.0020543	0.081881
ATGCTAGGTCC	CAGCCGAGGCAGGGAATGCG_PBS13_g55161609_G>A:g55161605_C>T	662.29	845.13	0.35123	3.0817	0.99897	0.0010291	0.0020582	0.081975
CTGATAGTCCT	GAGCTGCGTGATGAGCTGCA_PBS11_g55181353_C>T	423.28	568.59	0.42491	3.0811	0.99897	0.0010311	0.0020622	0.082055
GACTAGAGCCA	GCTCCCAGTACCTGCTCAAC_PBS11_g55181459_G>A	567.93	736.87	0.37511	3.081	0.99897	0.0010316	0.0020633	0.082055
GTAGATGCGAT	GCCGGAATGTCAGCCGAGGC_PBS15_g55161595_G>A:g55161599_G>A	315.77	440.8	0.47994	3.0807	0.99897	0.0010325	0.002065	0.082064
ACAGAGGTTCA	CCATCCCAGTGGCGATGGAC_PBS11_g55172989_G>A:g55172986_T>C	693.81	506.66	-0.45274	3.08	0.0010349	0.99897	0.0020699	0.082152
TCACAGACTGA	GCTATGCAAATACAATAAAC_PBS11_g55160276_A>G	482.58	637.93	0.40188	3.0797	0.99896	0.001036	0.002072	0.082152
ATCACGTGCTT	TGGAGGAGATCTCGCTGGCA_PBS13_g55198771_C>T	682.78	868.36	0.34641	3.0794	0.99896	0.0010371	0.0020741	0.082152
TCTTGATCGTG	AGCTATGAGATGGAGGAAGA_PBS15_g55155913_AA>GG	473.46	319.64	-0.56531	3.0794	0.0010371	0.99896	0.0020742	0.082152
GCCGTATAAGT	GGTCGCGGTGCACCAAGCGA_PBS11_g55191733_G>A	571.11	401.78	-0.5063	3.0793	0.0010374	0.99896	0.0020748	0.082152
CAGGACATCTC	GACTCCCCTCCTGAGCTCTC_PBS15_g55201357_T>C	208.37	309.33	0.56773	3.0785	0.99896	0.0010401	0.0020801	0.082301
AGCTCTCGACT	AATTTTGGTTTTCTGACCGG_PBS15_g55160280_G>A	314.05	438.63	0.48069	3.0782	0.99896	0.0010412	0.0020824	0.082333
TGGATTGGAGT	GCCTATCAAGTGGATGGCAT_PBS11_g55192787_TT>CC	1770.4	1468.1	-0.26995	3.0775	0.0010437	0.99896	0.0020874	0.082442
GTACTGTCTGT	TGCCACAACCAGTGTGCTGC_PBS11_g55152640_A>C	1604.2	1891.6	0.2376	3.0774	0.99896	0.0010441	0.0020883	0.082442
TTGAGACTCCG	TAAAATTCCCGTCGCTATCA_PBS11_g55174785_G>C	1076.8	1310.9	0.28367	3.0765	0.99895	0.0010472	0.0020944	0.082568
GGAGTGTAACG	ACAGAGCCAGCGGGCCTTTT_PBS11_g55205269_G>A	661.34	843.72	0.35091	3.0764	0.99895	0.0010474	0.0020949	0.082568
CTGGTGAACTG	GCTGTAAATTCTGGCTTATA_PBS11_g55201783_G>T	603.95	778.02	0.36485	3.0761	0.99895	0.0010487	0.0020975	0.082568
TGTCACATTGC	TCCTCCAGAGCCCGACTCGC_PBS15_g55019326_G>A:g55019322_G>C	729.1	920.81	0.33639	3.0761	0.99895	0.0010488	0.0020976	0.082568
GCGGACAAGTT	GTCATATGGCTTGGATCCAA_PBS13_g55198727_T>C	264.86	378.91	0.51501	3.0755	0.99895	0.0010508	0.0021015	0.082663
GTAAGCTCTGG	TTGCTGCTGGTGGTGGCCCT_PBS15_g55173060_T>C	350.12	481.7	0.45915	3.075	0.99895	0.0010527	0.0021053	0.082752
CTGCTATTGCC	AAGCCTCGTCCGCACACCGG_PBS13_g55155943_A>G	348.33	479.55	0.4601	3.0747	0.99895	0.0010535	0.0021071	0.082761
TCTTGGCTAGA	GTCTGCGTACTTCCAGACCA_PBS11_g55165364_A>G	703.03	891.09	0.34155	3.0742	0.99894	0.0010552	0.0021105	0.082835
ATGACAGGAAG	CTGGCAGGGATTCCGTCATA_PBS15_g55198745_T>C	174.83	266.95	0.60778	3.0735	0.99894	0.0010579	0.0021158	0.082889
CTACACCACCT	TCAGCAGCCCCTCCACGTCA_PBS13_g55201343_C>T:g55201340_C>T	242.97	352.02	0.53303	3.0734	0.99894	0.0010582	0.0021164	0.082889
GTGAGTACCAT	CCTGAGGCAGGCACTCTGGG_PBS13_g55163769_A>G:g55163766_C>T	399.8	259.04	-0.62417	3.0734	0.0010582	0.99894	0.0021165	0.082889
GCAGTAGGAGA	GATCATCGAATTCTCCAAAA_PBS11_g55200384_C>G	954.06	1173.9	0.29884	3.0725	0.99894	0.0010612	0.0021224	0.083062
CCGATTACACT	CTGAATGACAAGGTAGCGCT_PBS15_g55200381_G>A	158.37	245.9	0.63152	3.0721	0.99894	0.0010628	0.0021256	0.083124
ACTGCCAGGAA	ACCTCTGTTGCTTATAATTT_PBS13_g55160293_G>A	478.29	324.05	-0.56024	3.0719	0.0010635	0.99894	0.0021271	0.083124
GATCAGCTGAA	ATAGTTAGATAAGACTGCTA_PBS11_g55143414_A>G:g55143418_C>T	3059.5	3458.9	0.17696	3.0715	0.99894	0.0010648	0.0021297	0.083165
GCCATGTCAAC	TGTGGGGGTCCTGGTAGTGT_PBS11_g55205338_G>T	560.72	728.02	0.37611	3.0712	0.99893	0.001066	0.002132	0.083195
GTACTGACCAG	GTGATCCAAGCTGTCCCAAT_PBS13_g55151332_T>C	286.53	167.98	-0.76683	3.0703	0.0010693	0.99893	0.0021387	0.083397
CTAGCACGGTA	GGGCTCCGGTGCGTTCGGCA_PBS15_g55174042_A>G	306.37	183.72	-0.73463	3.0694	0.0010726	0.99893	0.0021452	0.08359
CTGCTATGGTT	CTTTCTCAGCAACATGTCGA_PBS15_g55146722_C>G	158.16	245.54	0.63132	3.0689	0.99893	0.0010743	0.0021486	0.083634
AATCTGCACGC	GCACAGGTGGCACACATGGC_PBS11_g55165393_C>T:g55165390_A>C	877.78	667.45	-0.39469	3.0684	0.001076	0.99892	0.002152	0.083634
CTCATAGACCG	AGCACAAGGCATGGCAGACC_PBS11_g55161508_G>A	1113.1	1350.7	0.27886	3.0684	0.99892	0.0010761	0.0021522	0.083634
ACGACGAGCAT	CCATCGCCACTGGGATGGTG_PBS13_g55173016_G>A:g55173019_G>C	435.16	581.93	0.41848	3.0683	0.99892	0.0010763	0.0021526	0.083634
ATGGCACCGTA	TGCGAAGGGCCTTGCCGCAA_PBS15_g55155946_G>A:g55155942_C>G	185.61	280.44	0.59276	3.0681	0.99892	0.001077	0.0021541	0.083634
GGTAAGACAGA	CATGGGCAGCTCCTTCAGTC_PBS15_g55143452_A>G	140.58	222.8	0.66061	3.0677	0.99892	0.0010786	0.0021572	0.083696
GAGCCGAAGAA	GGTTGTGGCAGCAGTCACTG_PBS13_g55152590_G>T:g55152586_C>T	308.38	185.4	-0.73099	3.0674	0.0010797	0.99892	0.0021594	0.083722
CCGTAGTCCAA	TTCCTTCTCTCTCTGTCATA_PBS13_g55174727_C>G	627.48	804.46	0.35795	3.0668	0.99892	0.0010819	0.0021638	0.083831
AAGTGTCCGAG	GTGGGGGCCGTCAATGTAGT_PBS11_g55165303_T>C	376.83	513.08	0.44424	3.0663	0.99892	0.0010836	0.0021672	0.083895
GCACATCAGTA	GTCTGGAAGTACGCAGACGC_PBS11_g55165401_A>G	684.39	869.38	0.34473	3.0661	0.99892	0.0010843	0.0021686	0.083895
GACCTTATGGA	GCCTCAAAATCTCTGCACCA_PBS15_g55201191_c.2950del	196.54	294.1	0.57905	3.0654	0.99891	0.0010871	0.0021741	0.084005
TTGTCGCTAGA	TATAATTTTGGTTTTCTGAC_PBS13_g55160293_G>A:g55160289_C>A	1129.2	1368.3	0.27684	3.0652	0.99891	0.0010875	0.0021751	0.084005
GGCTCAGAATT	TTCACTTCCTACAGATGCAC_PBS15_g55171183_G>A	408.95	550.97	0.42915	3.065	0.99891	0.0010882	0.0021765	0.084005
GTGTAAGGAAC	CAAGCCAAATGGCATCTTTA_PBS13_g55205550_G>C:g55205554_C>T	1048.6	1278.7	0.28599	3.0646	0.99891	0.0010899	0.0021798	0.084005
TCGGATCCTTA	CTCTCCACGTTGCACAGGGC_PBS13_g55146636_A>G	814.96	1017.2	0.31941	3.0644	0.99891	0.0010906	0.0021813	0.084005
TGTACTCCTGC	TACTCCTCCTCTGGATCCAC_PBS13_g55156799_C>T:g55156795_G>A	639.56	818.11	0.35472	3.0638	0.99891	0.0010926	0.0021852	0.084005
GCTGCATGCAT	CCAGCAGGCGGCACACGTGG_PBS13_g55181315_T>C	433.87	580.2	0.41846	3.0638	0.99891	0.0010928	0.0021856	0.084005
ATGCGCAGTGT	CCTTTCTGGGCCCAGTGGGC_PBS15_g55205433_C>T:g55205437_C>T	321.64	196.13	-0.71082	3.0638	0.0010928	0.99891	0.0021856	0.084005
AGACGTCACAG	AACCTGCTCCCTCTAAGCCA_PBS15_g55207749_c.*2132G>T	344.12	214.18	-0.68152	3.0637	0.0010932	0.99891	0.0021865	0.084005
GCAAGGTTACT	AAGCCAAATGGCATCTTTAA_PBS15_g55205550_G>C:g55205554_C>T	417	560.38	0.42547	3.0636	0.99891	0.0010935	0.0021871	0.084005
TCAGAGCATGA	GCGTTCTCCTTTCTCCAGGA_PBS11_g55198778_C>A	890.26	678.75	-0.39085	3.0634	0.0010943	0.99891	0.0021885	0.084005
CTCTGTCTCAG	GCCCAGCAGGCGGCACACGT_PBS11_g55181329_G>C	940.52	1158	0.29984	3.0626	0.9989	0.0010971	0.0021943	0.084144
GGAATCTCGTA	GCTCCCAGTACCTGCTCAAC_PBS11_g55181473_G>T	785.5	587.2	-0.41915	3.0625	0.0010976	0.9989	0.0021952	0.084144
CCATCTACCAC	GGCCCTCCTCTTGCTGCTGG_PBS13_g55173036_T>A:g55173040_G>C	822.7	1025.7	0.31777	3.0609	0.9989	0.0011034	0.0022068	0.084527
TGAAGTCGACA	CCTCCAGAGCCCGACTCGCC_PBS13_g55019328_G>C	213.06	314.55	0.5599	3.0599	0.99889	0.0011069	0.0022138	0.084736
CTCGTCAGTTC	TTCAAAAAGATCAAAGTGCT_PBS11_g55174014_G>A	588.55	759.37	0.36709	3.0589	0.99889	0.0011109	0.0022218	0.08498
CGACTTGTTCC	CCTTTCTGGGCCCAGTGGGC_PBS13_g55205430_G>A:g55205434_A>C	1300.1	1556.5	0.25947	3.0577	0.99888	0.0011152	0.0022304	0.08525
GGTGATTCTGG	CCTGCCCACTGGGCCCAGAA_PBS13_g55205469_G>A	616.28	441.47	-0.48037	3.0574	0.0011163	0.99888	0.0022326	0.085254
CACAACGTGAG	TGGACGTGGATAGCAGCAAG_PBS15_g55163817_A>C	151.22	236.29	0.64046	3.0573	0.99888	0.0011168	0.0022337	0.085254
CGAATTGCTCG	CCATGCCTTGTGCTCCCCCG_PBS13_g55161547_G>A:g55161551_C>G	373.66	508.9	0.44461	3.0568	0.99888	0.0011187	0.0022374	0.085278
GAACTGAGCAG	AGAGGCTGATTGTGATAGAC_PBS11_g55205304_A>G	1422.8	1691.2	0.24917	3.0568	0.99888	0.0011187	0.0022375	0.085278
GATTATGCCTC	ACGTGGAGAGCATCCAGTGG_PBS11_g55146681_T>C	746	938.7	0.33109	3.0557	0.99888	0.0011226	0.0022451	0.085482
GTAGGCTAATC	AATGCATTCTTTCATCCCCC_PBS11_g55201188_G>A	1560.9	1279.5	-0.28653	3.0553	0.001124	0.99888	0.0022481	0.085482
AACCATCGCCA	GAGGGCCCCCACCATCCCAG_PBS15_g55173002_c.1939_1940del	227.07	331.77	0.54509	3.0553	0.99888	0.0011241	0.0022482	0.085482
CCTGGTCATCT	CAGTGTGCCCACTACATTGA_PBS15_g55165330_C>G	246.24	137.1	-0.84023	3.0551	0.001125	0.99888	0.00225	0.085482
TCCTCTAGGCA	CACCACCAGCAGCAAGAGGA_PBS13_g55173019_G>A:g55173016_G>C	1062.2	831.28	-0.35328	3.055	0.0011254	0.99887	0.0022507	0.085482
TTGCGATCCTT	TCCTCAGTCAAGGCGCCTGT_PBS11_g55202576_A>C	2462.7	2107.4	-0.2247	3.0543	0.0011281	0.99887	0.0022561	0.085597
ATGTTCGCTGC	GATGTGGAGATCGCCACTGA_PBS11_g55156613_A>G:g55156609_C>T	695.15	880.9	0.34122	3.0542	0.99887	0.0011285	0.0022569	0.085597
AACGTTCGGAG	CAAGCCACTCACCAGGCACT_PBS11_g55202617_C>T	1697.2	1990.8	0.23003	3.0539	0.99887	0.0011293	0.0022586	0.085599
ACCACTTACTG	GCTTCCTTCTCAATAGCCCTT_PBS11_Non-targeting	1821.3	2125.6	0.22281	3.0536	0.99887	0.0011305	0.002261	0.085632
CCTGATGGTCA	TATAATTTTGGTTTTCTGAC_PBS11_g55160280_G>C	1392.5	1127.4	-0.30442	3.0524	0.0011352	0.99886	0.0022703	0.085924
CCGTCGATGTA	GGAGCAGCGATGCGACCCTC_PBS15_g55019305_G>A	171.2	261.68	0.60919	3.0513	0.99886	0.0011394	0.0022788	0.086183
GAGTTACGAGT	TTCTCCTTTCTCCAGGATGG_PBS13_g55198778_C>A:g55198775_C>T	1172.6	929.98	-0.33406	3.0505	0.0011423	0.99886	0.0022846	0.086342
ACTCCAGACGT	TTCCTTCTCTCTCTGTCATA_PBS13_g55174726_T>G:g55174733_C>T	627.2	803.17	0.35629	3.0501	0.99886	0.001144	0.002288	0.086375
ACTGCGCATAC	CCACAAAGCAGTGAATTTAT_PBS11_g55205608_T>C	1787.4	2088.4	0.22446	3.0499	0.99886	0.0011444	0.0022888	0.086375
ACCTGAGTGGT	TGCCACAACCAGTGTGCTGC_PBS15_g55152647_C>T:g55152643_C>G	246.73	137.68	-0.83706	3.0496	0.0011459	0.99885	0.0022918	0.086375
GCAGGTTGAAC	TGAGGCAGATGCCCAGCAGG_PBS13_g55181329_G>A:g55181325_C>T	703.79	890.44	0.33895	3.0495	0.99885	0.001146	0.0022919	0.086375
CGAATCTGACC	ATCTGTGCCCAGCAGTGCTC_PBS13_g55152574_C>T	320.47	445.15	0.47288	3.0493	0.99885	0.0011469	0.0022938	0.086375
TTAACGGATGC	TCAGGGCATGAACTACTTGG_PBS15_g55191749_G>C	657.46	837.67	0.34902	3.049	0.99885	0.0011479	0.0022958	0.086375
ACTCGTGGCTA	ATGTCAAGATCACAGATTTT_PBS11_g55191832_G>C	1795.2	1493.6	-0.26521	3.0489	0.0011483	0.99885	0.0022966	0.086375
AGTTGCCTCTA	CCTTTCTGGGCCCAGTGGGC_PBS15_g55205436_T>C:g55205440_C>T	209.97	310.33	0.56141	3.0484	0.99885	0.0011503	0.0023006	0.086466
GGACTAAGCCA	GCAGGGTCTTCTCTGTTTCA_PBS13_g55191720_G>A	531.54	370.03	-0.52135	3.0472	0.0011549	0.99885	0.0023098	0.086747
AATGTGGCGTA	CGGGCCTTTTGGGAACGGAC_PBS11_g55205271_C>T	638.14	460.8	-0.46887	3.0467	0.001157	0.99884	0.0023141	0.086849
TGTCTGACTCC	TTTTAACTTTCTCACCTTCT_PBS11_g55174736_A>C	2099.8	1773.3	-0.24371	3.0458	0.0011604	0.99884	0.0023209	0.086994
CGAGGTACACA	TTACCAGGCAGTCGCTCTCC_PBS13_g55152648_G>C	372.88	238.28	-0.64388	3.0457	0.0011606	0.99884	0.0023212	0.086994
GGATATTCTCC	ATGGACTTCCAGAACCACCT_PBS15_g55146731_C>G	299.06	419.26	0.486	3.0453	0.99884	0.0011621	0.0023241	0.087045
CGCCTCTTATT	CAGCCTGAACATAACATCCT_PBS15_g55160183_T>C:g55160187_A>C	151.52	66.735	-1.171	3.044	0.0011673	0.99883	0.0023346	0.087361
TGTACTGCTGT	ATACACCGTGCCGAACGCAC_PBS15_g55174019_C>T:g55174016_C>G	178.09	270.19	0.59862	3.0438	0.99883	0.0011679	0.0023358	0.087361
ATTCGTCTGAC	CCGGGCAGGTCTTGACGCAG_PBS13_g55165315_T>C:g55165312_C>T	215.85	114.22	-0.91231	3.0435	0.0011692	0.99883	0.0023384	0.087378
ACGCCTAGATC	TTGCTGCTGGTGGTGGCCCT_PBS11_g55173049_G>T:g55173046_C>T	857.77	1063.9	0.31042	3.0434	0.99883	0.0011697	0.0023395	0.087378
CTCGTCATTCT	CTGTCCCAATGGGAGCTGCT_PBS11_g55151339_C>G	1855.6	2161.7	0.22021	3.0427	0.99883	0.0011723	0.0023446	0.087509
GGCATCTTACT	ATGATCAACTCACGGAACTT_PBS11_g55200339_C>T	1664.3	1953.8	0.23126	3.0425	0.99883	0.0011733	0.0023465	0.087519
TATGTGTGCCT	TTTCTAGGTTCTCAAAGGCA_PBS11_g55157701_G>A	1718.6	1424.4	-0.27079	3.042	0.0011752	0.99882	0.0023505	0.087549
TCTATCTCCGT	CAAGATCACAGATTTTGGGC_PBS11_g55191831_T>C:g55191835_G>C	1851.6	1545.8	-0.2602	3.0418	0.001176	0.99882	0.0023519	0.087549
GACACTATCTC	GCCCAGCAGGCGGCACACGT_PBS11_g55181315_T>G:g55181319_C>T	417.99	275.46	-0.59984	3.0417	0.0011761	0.99882	0.0023522	0.087549
GATACTCAGGA	ATAGTCCAGGAGGCAGCCGA_PBS15_g55181379_G>C	509.72	351.97	-0.53297	3.0409	0.0011795	0.99882	0.0023589	0.08774
GCCGAGTTCTA	ATAGTCCAGGAGGCAGCCGA_PBS13_g55181384_T>C	802.68	603.61	-0.41061	3.0404	0.0011814	0.99882	0.0023628	0.087824
GGAACTAGTCA	GAGAAAGAATACCATGCAGA_PBS11_g55191868_A>T	2632.4	2266.4	-0.21586	3.0399	0.0011833	0.99882	0.0023665	0.087901
GCATACATCGC	GTGATCCAAGCTGTCCCAAT_PBS13_g55151330_G>C	469.38	318.24	-0.55918	3.0393	0.0011857	0.99881	0.0023714	0.087972
TACGGCGTATT	GGACATAACCAGCCACCTCC_PBS13_g55143307_C>A	621	446.54	-0.4749	3.0393	0.0011858	0.99881	0.0023717	0.087972
GACAATCGACG	GTTGGACAGCCTTCAAGACC_PBS15_g55171178_C>G	197.27	294.17	0.57408	3.0389	0.99881	0.0011871	0.0023741	0.088003
GGTTGTAGTGA	GTGCTCCCCCGAGGGCTGCT_PBS15_g55161562_c.1562_1563delinsAC	321.33	445.75	0.47091	3.0384	0.99881	0.0011893	0.0023786	0.088109
GTTGATACACG	AGCTGTCGGCCCCACAGGCT_PBS15_g55155864_C>A:g55155861_C>T	187.77	282.21	0.58524	3.0377	0.99881	0.0011922	0.0023843	0.088191
GACTCCGAAGT	GGGACACTTCTTCACGCAGG_PBS11_g55154120_G>C:g55154124_T>C	2860.8	2479.2	-0.20648	3.0376	0.0011922	0.99881	0.0023843	0.088191
CCAAGATGCCA	GAGTCCTCACCCATCCATGCT_PBS13_Non-targeting	2987.3	3377.5	0.17704	3.0375	0.99881	0.0011929	0.0023858	0.088191
GTGCGACATTA	CTCTTCTTAGACCATCCAGG_PBS15_g55143313_G>A	353.83	223.17	-0.66256	3.0372	0.0011938	0.99881	0.0023877	0.088202
GGCTCAACTCT	GCTGCCTTTCTGGGCCCAGT_PBS15_g55205437_C>A	254.22	143.94	-0.81625	3.0368	0.0011957	0.9988	0.0023914	0.08828
AACAATGCCGG	CCGGAATGTCAGCCGAGGCA_PBS13_g55161606_G>T:g55161602_A>G	156.36	242.28	0.62856	3.0356	0.9988	0.0012003	0.0024006	0.088559
TGACTGGACAT	GGCTTCCTACCTTTGCGGCA_PBS13_g55155930_A>G:g55155927_C>T	469.14	620.03	0.40156	3.035	0.9988	0.0012026	0.0024052	0.088649
GGTGCGTATGT	CGGTAGAAGTTGGAGTCTGT_PBS15_g55201210_C>T	170.72	80.869	-1.0687	3.0347	0.0012039	0.9988	0.0024079	0.088649
CTATCGGTCTC	GCCTCAAAATCTCTGCACCA_PBS13_g55201191_c.2950del	323.58	448.28	0.46907	3.0347	0.9988	0.001204	0.002408	0.088649
TAAGTGCCAGT	TACAGCTGCCCAGGTGGTTC_PBS15_g55146715_G>A	219.95	322.26	0.54895	3.0344	0.99879	0.0012052	0.0024104	0.088678
GTGAATACGTC	AAAACCGTAAAGGAAATCAC_PBS13_g55156834_T>C	754.83	947.32	0.32732	3.0341	0.99879	0.0012062	0.0024125	0.088694
CATTCCATGTG	CCATTTGGCTTGGCTTCCTT_PBS13_g55205503_G>A	440.62	586.66	0.41217	3.0335	0.99879	0.0012088	0.0024176	0.088823
TGGTGCTAGTG	CACGTGGGGGTTGTCCACGC_PBS15_g55181302_G>A:g55181298_C>T	286.5	403.61	0.49295	3.0331	0.99879	0.0012102	0.0024204	0.088865
TGCCTCTTGTA	TGCACCCCAGCAGCTCCCAT_PBS11_g55151312_G>A	601.37	430.12	-0.48256	3.0328	0.0012114	0.99879	0.0024227	0.088889
CATCTCCGTGT	GCTGCCTCCTGGACTATGTC_PBS11_g55181419_G>A:g55181415_C>G	710.36	896.8	0.33582	3.0316	0.99878	0.0012162	0.0024325	0.089133
AATGCGCCTAC	GCTGCCTCCTGGACTATGTC_PBS13_g55181416_C>A	155.97	241.68	0.62849	3.0316	0.99878	0.0012163	0.0024327	0.089133
TGTTCGGTTGC	GCCTATCAAGTGGATGGCAT_PBS13_g55192799_T>A:g55192795_A>C	1138.7	901.29	-0.33705	3.0313	0.0012174	0.99878	0.0024349	0.089154
TGTGCCTTGCA	TCATACCAGAGAGCTCAGGA_PBS11_g55201328_G>A:g55201325_C>T	1690.6	1399.9	-0.27203	3.0302	0.0012219	0.99878	0.0024438	0.08942
CTAGCTTCGGT	AGTAACAAGCTCACGCAGTT_PBS13_g55142321_G>A:g55142317_G>A	565.75	731.55	0.37021	3.0297	0.99878	0.0012241	0.0024482	0.089483
AGGCCTAACCT	TGGACGTGGATAGCAGCAAG_PBS13_g55163823_G>A:g55163820_A>C	352.8	222.66	-0.66164	3.0296	0.0012244	0.99878	0.0024489	0.089483
CAGGCTTCGTT	CAGCCTGAACATAACATCCT_PBS15_g55160188_T>C	222.4	119.69	-0.8883	3.0291	0.0012265	0.99877	0.0024529	0.089571
ACTCCTGAACG	TGGTAGTGTGGGTCTCTGCT_PBS11_g55205325_C>T:g55205329_G>C	587.53	418.55	-0.4883	3.0287	0.0012279	0.99877	0.0024558	0.089591
ATGGTGAGGTG	TTCTCATTCCTTCCCCAGGC_PBS13_g55200315_G>A	1136.1	899.16	-0.33714	3.0286	0.0012284	0.99877	0.0024568	0.089591
CCTTCCTATGG	GCTGCTGGCTGCGCTCTGCC_PBS15_g55019336_c.60_65dup	78.155	138.22	0.81457	3.0277	0.99877	0.0012323	0.0024647	0.089767
ACACAGGCAAC	GACCTGCCCGGCAGGAGTCA_PBS15_g55165368_A>G:g55165372_C>A	202.04	299.77	0.56689	3.0276	0.99877	0.0012325	0.002465	0.089767
GAACAACGTCT	TGTGCTCCCCCGAGGGCTGC_PBS13_g55161554_G>C	345.96	474.69	0.45526	3.027	0.99877	0.001235	0.00247	0.089849
GGTACCACCTA	TGAGCTGCACGGTGGAGGTG_PBS13_g55181354_T>C	262.89	151.06	-0.79526	3.0269	0.0012353	0.99876	0.0024705	0.089849
GTGGTGAGATG	GGACAGTGTTGAGATACTCG_PBS11_g55205393_G>A:g55205389_C>T	764.86	958.18	0.32471	3.0265	0.99876	0.0012371	0.0024742	0.089923
TTGCCGCTTAT	AAGAAGCTGTCTTCCTTGAT_PBS13_g55202519_G>A:g55202522_A>G	1651.8	1938.6	0.23087	3.0257	0.99876	0.0012401	0.0024802	0.090067
ACCGGTACATC	CCACCCAGAGTGCCTGCCTC_PBS13_g55163802_G>A:g55163799_C>T	555.72	719.78	0.37261	3.0256	0.99876	0.0012408	0.0024815	0.090067
TTGTGCTAACC	ATTCGACAGCCCTGCCCACT_PBS15_g55205463_A>G:g55205467_C>G	229.88	334.2	0.5379	3.025	0.99876	0.0012431	0.0024862	0.090178
AAGTTGGTCCG	TCCTGCCGGTGGCATTTAGG_PBS11_g55156657_G>T	3601.7	3174.2	-0.18222	3.0236	0.0012491	0.99875	0.0024982	0.09055
TTGGACTAGGT	TAAACCAGTCCGTTCCCAAA_PBS15_g55205294_T>C	456.51	308.31	-0.56476	3.0231	0.0012512	0.99875	0.0025024	0.09059
TGGTTCACCAT	TGAAAATGCAGAATACCTAA_PBS15_g55205596_C>T	144.95	227.26	0.64518	3.023	0.99875	0.0012513	0.0025027	0.09059
CAACTTAGCCG	TGTTCACTGACTTACGTTTC_PBS13_g55151341_G>A	232.67	337.55	0.53489	3.0223	0.99875	0.0012543	0.0025087	0.090747
AACCGGTATGA	CCTCCAGGAAGCCTACGTGA_PBS15_g55181306_T>C	217.67	319.01	0.54938	3.0219	0.99874	0.0012559	0.0025118	0.090799
CACGGTATACC	AGCCTACGTGATGGCCAGCG_PBS13_g55181318_c.2309_2310insGTC	129.24	206.79	0.67398	3.0209	0.99874	0.00126	0.00252	0.090984
AACCGAAGACG	AACATCTCCGAAAGCCAACA_PBS15_g55174818_G>A:g55174814_C>T	129.21	206.75	0.67402	3.0209	0.99874	0.0012601	0.0025203	0.090984
TACCTGTCTTC	AAGAAGCTGTCTTCCTTGAT_PBS13_g55202523_A>G	694.02	877.58	0.33812	3.0206	0.99874	0.0012613	0.0025226	0.091007
ACAGTTGACGA	AGGTGAGGCAGATGCCCAGC_PBS13_g55181336_G>A	440.19	294.87	-0.57643	3.02	0.0012637	0.99874	0.0025274	0.09112
TCAGGTAGGTT	TAAATGCCACCGGCAGGATG_PBS13_g55156633_C>T	371.8	238.56	-0.63802	3.0195	0.0012661	0.99873	0.0025322	0.091233
TATGGTGGACC	TATAATTTTGGTTTTCTGAC_PBS15_g55160278_C>T	658.77	480.15	-0.4555	3.019	0.0012678	0.99873	0.0025357	0.091274
GACTTGTCGGT	GCCATCCAAACTGCACCTAC_PBS13_g55165436_GG>AA	779.69	974.42	0.32127	3.0187	0.99873	0.0012691	0.0025382	0.091274
AGTTGTCGGTT	TCCGTTCCCAAAAGGCCCGC_PBS13_g55205304_A>G	1117.1	882.93	-0.339	3.0186	0.0012699	0.99873	0.0025398	0.091274
CTAGTTGACGC	ATGCGACCCTCCGGGACGGC_PBS11_g55019297_C>T	694.71	511.18	-0.44183	3.0185	0.0012701	0.99873	0.0025401	0.091274
TCTGTCTTGTC	TCCTACAGATGCACTGGGCC_PBS13_g55171197_G>A	2004.2	1688.4	-0.2473	3.0177	0.0012735	0.99873	0.0025469	0.091402
CACGTTAACGC	TCACCCTGTAAATTTCTCAT_PBS15_g55143472_C>T	197.35	293.59	0.57065	3.0175	0.99873	0.0012742	0.0025484	0.091402
CTGACCAAGTA	CTGTGGGGGTCCTGGTAGTG_PBS11_g55205353_A>C	733.03	544.45	-0.4284	3.0175	0.0012745	0.99873	0.002549	0.091402
CGACTTGCGAA	CTGCGCTCTGCCCGGCGAGT_PBS15_g55019348_C>A:g55019352_G>C	358.09	488.69	0.44754	3.0173	0.99872	0.0012752	0.0025505	0.091402
GTGCCTAAGTG	TGTTTTCACCAGTACGTTCC_PBS15_g55191756_G>A	243.32	136.2	-0.83247	3.0168	0.0012773	0.99872	0.0025545	0.091486
CACACCACTGA	CACACCAGTTGAGCAGGTAC_PBS13_g55181436_T>C	377.73	511.92	0.43758	3.0165	0.99872	0.0012786	0.0025571	0.09152
TTCCGTGAACA	CAAGCCAAATGGCATCTTTA_PBS11_g55205557_A>C	2672.7	3038.6	0.18503	3.0156	0.99872	0.0012826	0.0025651	0.091719
AGCACCAATCC	TGTTTTCACCAGTACGTTCC_PBS11_g55191758_G>A	1520.7	1246.8	-0.28637	3.0153	0.0012838	0.99872	0.0025677	0.091719
TTAGTCGCAGA	CTCATAGCTGTCGGCCCCAC_PBS15_g55155862_G>A	164.25	251.78	0.61321	3.0152	0.99872	0.0012839	0.0025678	0.091719
TCCTCTAGCAC	CTCCAGGGAGGCTGCTGGAG_PBS13_g55152661_C>T	354.33	484.11	0.44914	3.0144	0.99871	0.0012874	0.0025748	0.091908
CAGCAGACGAT	GGGGTTGTAGAGCATGAGTG_PBS13_g55154043_C>T	469.06	618.87	0.39913	3.0137	0.99871	0.0012902	0.0025805	0.091929
TGTACATCTCG	AGTGGGGGCCGTCAATGTAG_PBS15_g55165306_C>T:g55165303_T>C	92.97	158.32	0.76163	3.0137	0.99871	0.0012904	0.0025808	0.091929
TCAACAGCTGC	TGCTTTGTGGCGCGACCCTT_PBS15_g55205578_A>G	229.88	333.81	0.5362	3.0135	0.99871	0.0012911	0.0025821	0.091929
CAACTGACTGC	CAGGGTTGTCCAGGCTAATT_PBS15_g55205466_G>A	259.47	370.06	0.51052	3.0135	0.99871	0.0012911	0.0025822	0.091929
TTGGAATTGCG	TTGGTTGGGAGCTTCTCCAC_PBS11_g55173926_G>C	3811.7	3373.2	-0.17627	3.0127	0.0012947	0.99871	0.0025895	0.092128
TTCGGCACATC	AATAACTGTGAGGTGGTCCT_PBS11_g55142398_T>C	2124.1	1799.4	-0.23923	3.0111	0.0013014	0.9987	0.0026028	0.092519
TACGTTGACGC	GAGCAGCGATGCGACCCTCC_PBS13_g55019305_c.33_41del	286.8	170.49	-0.74697	3.011	0.0013019	0.9987	0.0026039	0.092519
CAACTGGTTCT	TCCTCCTCTCAGTGAGCCAA_PBS13_g55163747_T>C	3734.8	3301.2	-0.17801	3.0105	0.0013039	0.9987	0.0026078	0.092598
GGATGGTGATG	TCCTCAGTCAAGGCGCCTGT_PBS13_g55202576_A>C	3251	3654.7	0.16882	3.0094	0.99869	0.0013089	0.0026179	0.092855
TGGTACGCGAA	TTCATACCAGAGAGCTCAGG_PBS13_g55201339_C>T:g55201343_C>G	808.29	610.55	-0.40418	3.0093	0.0013093	0.99869	0.0026185	0.092855
CTGTCGCGTAA	GGGGAGTCCGTGACGTGGAG_PBS13_g55201313_C>T	261.85	372.76	0.50788	3.0083	0.99869	0.0013135	0.0026269	0.093091
TAGGCTATTGG	GCTCCCAGTACCTGCTCAAC_PBS11_g55181473_G>A	492.65	645.99	0.39026	3.0081	0.99869	0.0013146	0.0026292	0.09311
TACCTCTCTGT	TATAATTTTGGTTTTCTGAC_PBS11_g55160292_C>T	1043.8	1269.2	0.28173	3.0076	0.99868	0.0013166	0.0026331	0.093189
TGGTCAGACTC	TTGAAGGCTGTCCAACGAAT_PBS11_g55171214_G>A	1570.2	1848	0.23485	3.0073	0.99868	0.0013181	0.0026361	0.093234
ATGCATAGCCG	CAAGATCACAGATTTTGGGC_PBS15_g55191832_G>C	117.7	191.26	0.69574	3.0061	0.99868	0.001323	0.002646	0.093523
TCTCGCACGAA	TGCGAAGGCGCCACATCGTT_PBS11_g55173089_A>G:g55173085_T>G	983.17	1201.5	0.2891	3.0056	0.99867	0.0013251	0.0026503	0.093532
GTATCGGTTGG	CTCACCCTGTAAATTTCTCA_PBS13_g55143473_A>C	301.25	420.31	0.47916	3.0056	0.99867	0.0013255	0.0026509	0.093532
ATAGTCACGCC	GCGTGTCCTCTCTCCTCCAT_PBS15_g55154017_C>T:g55154013_C>G	223.39	121.25	-0.8762	3.0055	0.0013257	0.99867	0.0026515	0.093532
CCGTTCTGGTT	GCCTATCAAGTGGATGGCAT_PBS13_g55192794_C>G:g55192798_T>C	394.36	257.69	-0.61195	3.005	0.0013277	0.99867	0.0026555	0.093584
TTGCAGGTTCT	GAATGACAAGGTAGCGCTGG_PBS11_g55200377_A>G	1905.1	2211.6	0.21509	3.0048	0.99867	0.0013289	0.0026579	0.093584
TCACCTCCACA	ACATCCATCTGGTACGTGGT_PBS15_g55154070_C>G:g55154073_C>T	328.33	203.93	-0.68443	3.0047	0.0013291	0.99867	0.0026581	0.093584
ATGCGGATAGG	GGTCGCGGTGCACCAAGCGA_PBS13_g55191730_C>A	196.51	100.93	-0.95443	3.0037	0.0013336	0.99867	0.0026673	0.09382
AGCTCGATGTC	TTTCTCTTCTTAGACCATCC_PBS11_g55143325_T>C:g55143322_T>C	1945	1635.4	-0.24998	3.0034	0.001335	0.99867	0.00267	0.09382
GCTGAGTCTAG	CATGGGAGAAAACAACACCC_PBS15_g55165379_T>A:g55165375_G>C	86.919	149.83	0.77865	3.0031	0.99866	0.0013364	0.0026729	0.09382
CTGCGAACGTT	CGGGCCTTTTGGGAACGGAC_PBS13_g55205267_C>T:g55205263_A>C	908.8	1118.3	0.29903	3.0029	0.99866	0.0013372	0.0026743	0.09382
CTTGCAGGTAC	GGCTTCCTACCTTTGCGGCA_PBS11_g55155939_C>T:g55155936_T>C	1276.2	1026.9	-0.31339	3.0028	0.0013373	0.99866	0.0026747	0.09382
GCTAATTCAGG	AGTCTTTCATCTGCCTTACA_PBS15_g55157661_A>G	352.95	223.93	-0.65406	3.0028	0.0013376	0.99866	0.0026753	0.09382
TTCAGTGTCTG	GGACCCCCACAGCACTGCAG_PBS13_g55205384_G>A:g55205380_A>C	656.1	833.38	0.34458	3.0024	0.99866	0.0013392	0.0026784	0.093868
CTCGACGTCAA	CTCACCAGGCACTGGGAGGA_PBS13_g55202612_C>G	495.18	341.77	-0.53361	3.0014	0.0013436	0.99866	0.0026873	0.094035
TTCTTAGGCGC	CCAGCAGGACTTCTTTCCCA_PBS11_g55205530_G>A:g55205527_C>T	633.64	807.71	0.34969	3.0013	0.99866	0.0013441	0.0026882	0.094035
AAGTATACGGC	CAAGAAGCTGTCTTCCTTGA_PBS13_g55202523_A>G	786.82	592.32	-0.40906	3.0012	0.0013447	0.99866	0.0026895	0.094035
TTGTGAGAAGG	CTGGTGGTGGCCCTGGGGAT_PBS11_g55173061_C>G	811.38	1009	0.31408	3.0011	0.99865	0.001345	0.0026901	0.094035
AGAATGACGCC	CCCCACGTGTGCCGCCTGCT_PBS11_g55181343_G>T	1464.5	1197.2	-0.2906	3	0.0013497	0.99865	0.0026994	0.0943
ATCTCGTGTGT	AGAGCGCAGCCAGCAGCGCC_PBS15_g55019306_C>T:g55019310_C>G	152.62	236.47	0.62837	2.9994	0.99865	0.0013528	0.0027055	0.094452
ACCTAGGACTC	ATACCCACCAGAGTGATGTC_PBS11_g55192834_G>A	1381	1121.7	-0.29984	2.999	0.0013545	0.99865	0.002709	0.094512
ATTGGAGGACA	GTGGGGTTGTAGAGCATGAG_PBS11_g55154060_c.797del	1786.5	1490.6	-0.2611	2.9987	0.0013558	0.99864	0.0027115	0.09453
TCTTAGCAGCA	TGCTGGAGGGGCATCTTACC_PBS13_g55152647_C>A	224.9	327.16	0.5387	2.9985	0.99864	0.0013565	0.002713	0.09453
ATGAGAGCGTT	ATCTCCTCCATCCTGGAGAA_PBS15_g55198809_C>A:g55198805_A>C	94.285	159.75	0.75453	2.9976	0.99864	0.0013605	0.0027211	0.09469
AGAATGTGCGC	GGTTGTGGCAGCAGTCACTG_PBS15_g55152591_G>A:g55152595_G>A	93.859	159.17	0.75576	2.9974	0.99864	0.0013613	0.0027226	0.09469
TTGGCGTAGAA	CTCAAAATCTCTGCACCAGG_PBS11_g55201204_A>G	664.45	486.32	-0.44946	2.9974	0.0013614	0.99864	0.0027229	0.09469
CTCTAGAGATG	TTTCTCCCATGACTCCTGCC_PBS13_g55165333_C>T	930.92	719.22	-0.37177	2.9967	0.0013645	0.99864	0.002729	0.094844
TATAGGTCCAG	GGGACACTTCTTCACGCAGG_PBS11_g55154117_A>G	1383.5	1124.2	-0.29924	2.9962	0.0013669	0.99863	0.0027339	0.0949
ACCGGTAGATT	CTGCAGGCTGCACAGGCCCC_PBS13_g55152655_C>T:g55152652_G>A	403.75	541.68	0.42304	2.9961	0.99863	0.0013671	0.0027342	0.0949
ACTGTTGCCGA	GGGGAGTCCGTGACGTGGAG_PBS11_g55201322_C>T:g55201319_C>T	2337.2	2676.5	0.19548	2.9955	0.99863	0.0013698	0.0027396	0.094948
GAGATACTGAG	GGCAGGTCTTGACGCAGTGG_PBS13_g55165309_C>G	596.36	427.95	-0.47777	2.9953	0.0013711	0.99863	0.0027421	0.094948
ATTGCTACCTG	TCAGCAGCCCCTCCACGTCA_PBS11_g55201335_A>T	755.76	565.61	-0.41748	2.9953	0.0013711	0.99863	0.0027422	0.094948
AGCCGCTCAAT	TGCAGTTTGGATGGCACAGG_PBS11_g55165396_C>T	1332.7	1587	0.25181	2.9951	0.99863	0.0013716	0.0027431	0.094948
AGTCGCTTGTC	CTCGTGCGTCCGAGCCTGTG_PBS11_g55155891_G>A	195.89	291.04	0.56881	2.995	0.99863	0.0013724	0.0027448	0.094948
GGTCAATCGAA	TGCACCCCAGCAGCTCCCAT_PBS15_g55151323_G>A:g55151319_C>T	154.08	238.21	0.62528	2.9948	0.99863	0.001373	0.0027461	0.094948
CACTCCGTTAC	CTGCTGGGCGCGGGGTTCAG_PBS13_g55205325_C>T	194.91	100.03	-0.95546	2.9941	0.0013762	0.99862	0.0027524	0.095092
TTCCTGGCATA	CAAACCTGTGATTTCCTTTA_PBS11_g55156815_C>T:g55156819_A>G	1796	1499.8	-0.25991	2.994	0.0013769	0.99862	0.0027538	0.095092
CGCTATACTCC	TAACCTCCTACCCCTCCAGA_PBS13_g55161624_C>T	538.47	378.75	-0.5065	2.9936	0.0013787	0.99862	0.0027574	0.095114
ATGTCGGTTCC	CCATGCCTTGTGCTCCCCCG_PBS13_g55161537_G>A	703.7	886.9	0.33339	2.9934	0.99862	0.0013795	0.0027589	0.095114
TTGTACGTGTC	CAGCGAGATCTCCTCCATCC_PBS15_g55198808_A>G	289.66	405.88	0.48526	2.9933	0.99862	0.00138	0.0027601	0.095114
ACAGCACAGCA	TGAGGCAGATGCCCAGCAGG_PBS11_g55181333_G>A	2497.3	2146.6	-0.21824	2.9931	0.0013807	0.99862	0.0027615	0.095114
TGGCAGTACCA	GGGCAGGTCTTGACGCAGTG_PBS11_g55165327_C>A:g55165324_C>T	2555.2	2910	0.1875	2.9923	0.99862	0.0013842	0.0027684	0.095293
GGTCTCTTGAA	CCCGTCCATCGCCACTGGGA_PBS15_g55173026_C>T	218.11	318.55	0.54441	2.992	0.99861	0.0013856	0.0027711	0.095325
CCGCTTAGAAC	TCCTCTGGATCCACAGGAAC_PBS11_g55156802_G>C	1996.8	2309.4	0.20971	2.9917	0.99861	0.0013872	0.0027744	0.095378
AAGCACGTTGT	CCTCCAGGAAGCCTACGTGA_PBS13_g55181306_T>C	691.28	509.93	-0.43823	2.9903	0.0013936	0.99861	0.0027873	0.095759
CAAGACGGCAT	ATTTTAACTTTCTCACCTTC_PBS15_g55174729_G>A	234.19	130.09	-0.8433	2.9899	0.0013952	0.9986	0.0027903	0.095802
ATAGGCTGACT	GGACAACCCTGACTACCAGC_PBS11_g55205514_T>C	1095.9	1325.5	0.27414	2.9886	0.9986	0.0014011	0.0028022	0.09615
GTGTACCGTCA	TATTTCCTCTGATGATCTGC_PBS11_g55143373_C>A	1095.9	866.38	-0.33867	2.988	0.0014041	0.9986	0.0028081	0.096291
TGGATACACCT	CTTCACACATACTCCTCCTC_PBS11_g55156784_C>T	1832.9	2131.5	0.21767	2.9869	0.99859	0.0014093	0.0028186	0.096588
CCTGTCATGCT	CTCTTCCGCACCCAGCAGTT_PBS15_g55191823_G>T:g55191820_G>C	220.37	321.16	0.5413	2.9864	0.99859	0.0014115	0.002823	0.096613
TGTAGTGGCCA	CATCCTGCCGGTGGCATTTA_PBS11_g55156657_G>A:g55156654_T>C	2507.8	2858.5	0.18876	2.9864	0.99859	0.0014116	0.0028232	0.096613
CGTTGCTAGGT	TAAATGCCACCGGCAGGATG_PBS11_g55156633_C>T	174.62	264.06	0.59391	2.9862	0.99859	0.0014123	0.0028247	0.096613
CAGCAGAGAAG	CCGGAATGTCAGCCGAGGCA_PBS11_g55161605_C>A:g55161602_A>G	326.84	203.55	-0.68053	2.9847	0.0014191	0.99858	0.0028381	0.097012
GTGTATCGGAT	CTTCACACATACTCCTCCTC_PBS11_g55156795_G>A:g55156792_A>C	1785.8	1491.4	-0.2598	2.9845	0.0014202	0.99858	0.0028403	0.097026
TTGTGTTGGTC	TACATATGGGTGGCTGAGGG_PBS11_g55198799_G>A	946.47	733.86	-0.36661	2.9841	0.0014222	0.99858	0.0028445	0.097106
TTCCGAGGAAT	CACGCTGCGGAGGCTGCTGC_PBS15_g55173121_G>A:g55173118_G>A	150.51	233.34	0.62914	2.9838	0.99858	0.0014234	0.0028468	0.097115
TAGGTCCTGCA	TGAATGACAAGGTAGCGCTG_PBS11_g55200395_G>A	1555	1280.8	-0.27968	2.9837	0.0014242	0.99858	0.0028483	0.097115
AACTAAGGCCG	ACGTGGAGAGCATCCAGTGG_PBS15_g55146675_G>T	122.39	196.87	0.68128	2.9831	0.99857	0.0014266	0.0028532	0.097193
ATAGCCTTCGT	CCTCCAGGAAGCCTACGTGA_PBS11_g55181314_G>C	777.97	970.18	0.31817	2.983	0.99857	0.0014271	0.0028542	0.097193
TGCGCATAGTG	AGCCTCAAAATCTCTGCACC_PBS13_g55201188_G>A:g55201193_T>C	171.96	260.61	0.59692	2.9826	0.99857	0.0014288	0.0028577	0.097215
GTGAAGGCAAG	TTCTCCTTTCTCCAGGATGG_PBS13_g55198782_A>G	1735.6	2025.6	0.22279	2.9826	0.99857	0.0014292	0.0028585	0.097215
TCTAGGAACTG	AGGTGCAGTTTGGATGGCAC_PBS15_g55165408_C>T	161.62	75.766	-1.083	2.9822	0.0014307	0.99857	0.0028615	0.09723
CCGCATAATGC	TCTGTGCCCAGCAGTGCTCC_PBS13_g55152590_G>T:g55152586_C>T	272.08	159.96	-0.76263	2.982	0.001432	0.99857	0.002864	0.09723
CTCACACCAGA	TGTGCTCCCCCGAGGGCTGC_PBS11_g55161551_C>G	861.21	658.8	-0.38602	2.9819	0.0014322	0.99857	0.0028645	0.09723
ACAGTGCTCTT	ATCATAATTCCTCTGCACAT_PBS11_g55142389_T>C:g55142386_G>C	791.27	985.08	0.3157	2.9817	0.99857	0.0014331	0.0028661	0.09723
TTGGAAGAGCA	GGGTTGTAGAGCATGAGTGG_PBS15_g55154060_C>T	305.36	424.29	0.47324	2.9815	0.99857	0.0014344	0.0028688	0.09726
AGCGCCATTAC	GAGGGCCCCCACCATCCCAG_PBS15_g55172992_C>T:g55172989_G>A	117.4	190.25	0.6917	2.9806	0.99856	0.0014384	0.0028768	0.097295
GCAGATAAGCC	GAGAACCTAGAAATCATACG_PBS13_g55157734_C>T	737.74	550.86	-0.42078	2.9805	0.0014388	0.99856	0.0028776	0.097295
GCTTGTGTTGT	ACATCGATGGTACATATGGG_PBS11_g55198815_C>T	1504.4	1235.1	-0.28436	2.9804	0.0014392	0.99856	0.0028785	0.097295
ATTCGTGGATG	GATCTGTCTGCGCGTCGCGGC_PBS13_Non-targeting	2097.1	2416.4	0.20437	2.9803	0.99856	0.0014397	0.0028793	0.097295
GATTATCGCTC	TGTGGGTCTCTGCTGGGCGC_PBS13_g55205319_A>G:g55205323_G>A	197.29	292.32	0.56489	2.9802	0.99856	0.0014401	0.0028802	0.097295
GTGAACTTCTC	ATACACCGTGCCGAACGCAC_PBS11_g55174014_G>A:g55174010_G>C	525.57	682.61	0.37656	2.9802	0.99856	0.0014403	0.0028806	0.097295
CTATCTCGATG	TTCCTCCTCTCAGTGAGCCA_PBS13_g55163740_A>G	558.09	396.21	-0.49319	2.9789	0.0014464	0.99855	0.0028929	0.097635
GCTACAGAGTT	GACACTTACAGCTGCCCAGG_PBS15_g55146718_C>T:g55146721_C>T	346.99	220.12	-0.65423	2.9787	0.0014473	0.99855	0.0028945	0.097635
CGTTACGCGAA	AGAGGCTGATTGTGATAGAC_PBS15_g55205307_c.3325_3328del	138.47	217.69	0.64891	2.9786	0.99855	0.0014481	0.0028961	0.097635
CAACCGAAGCA	AGCGATGCGACCCTCCGGGA_PBS11_g55019297_C>A	343.54	469.73	0.45024	2.978	0.99855	0.0014505	0.002901	0.097737
AATGCGCTGTC	TGAAGAAGACATGGACGACG_PBS15_g55201273_T>A:g55201277_T>C	84.441	145.9	0.78187	2.9778	0.99855	0.0014515	0.002903	0.097745
ACTGGCTGTGT	AGCCTCGTCCGCACACCGGC_PBS11_g55155945_A>G	1130.7	898.33	-0.33158	2.9773	0.0014541	0.99855	0.0029083	0.097811
ACAGGAGACCT	ATACACCGTGCCGAACGCAC_PBS11_g55174020_G>A	435.99	578.54	0.40728	2.9769	0.99854	0.0014558	0.0029115	0.097811
CTTGACGATCG	GGTCGCGGTGCACCAAGCGA_PBS15_g55191733_G>A:g55191730_C>T	87.734	150.39	0.77073	2.9768	0.99854	0.0014564	0.0029127	0.097811
TCCAATCGGTT	TCCTCAGTCAAGGCGCCTGT_PBS13_g55202567_A>C	1850.3	2149.4	0.21605	2.9767	0.99854	0.0014569	0.0029139	0.097811
CTTGTTATCGG	GTGCTCCCCCGAGGGCTGCT_PBS13_g55161560_C>T	153.51	236.98	0.6231	2.9767	0.99854	0.001457	0.002914	0.097811
ACAGTACGAGC	GTGGGGGCCGTCAATGTAGT_PBS11_g55165302_G>A:g55165306_C>T	314.4	434.92	0.46687	2.9763	0.99854	0.0014586	0.0029173	0.097858
CCTCCGAACTT	CCATGCCTTGTGCTCCCCCG_PBS13_g55161535_C>T:g55161539_G>A	660.41	836.69	0.34086	2.9755	0.99854	0.0014625	0.0029251	0.09806
AAGGTTGTGGC	CTGAAAATGCAGAATACCTA_PBS15_g55205587_G>A:g55205584_C>G	139.34	218.72	0.64674	2.9751	0.99854	0.0014645	0.0029289	0.098128
CCGCTCTTATT	CATACCAGAGAGCTCAGGAG_PBS13_g55201335_A>G:g55201331_A>C	388.21	522.41	0.42738	2.9745	0.99853	0.0014674	0.0029348	0.098245
GCTATTACCGT	ATGGAGGAGATCTCGCTGGC_PBS15_g55198764_G>A	213.46	312.22	0.54644	2.9744	0.99853	0.001468	0.002936	0.098245
CAAGTTAGGCT	GGAGTTGGGAAACCATCCTCG_PBS11_Non-targeting	3708	4134.8	0.15713	2.974	0.99853	0.0014698	0.0029397	0.098305
AAGAGGACCGT	GTGCTGGGCTCCGGTGCGTT_PBS15_g55174035_G>A	575.47	411.32	-0.48348	2.9735	0.0014722	0.99853	0.0029445	0.098405
CATGCACTTGG	AGTAACAAGCTCACGCAGTT_PBS15_g55142332_A>G	138.59	59.482	-1.2066	2.9731	0.0014739	0.99853	0.0029478	0.098455
GATTACCGATG	AGTCTTTCATCTGCCTTACA_PBS11_g55157672_T>C:g55157676_T>C	21.442	51.839	1.2354	2.9731	0.9985	0.0015011	0.0030022	0.099351
AAGGTATCCGT	GGTCGCGGTGCACCAAGCGA_PBS11_g55191740_C>T	531.55	689.07	0.37383	2.972	0.99852	0.0014796	0.0029591	0.098725
TTGCGAGAGTA	CATCAGGGCACGGTAGAAGT_PBS11_g55201230_T>C:g55201226_C>T	614.41	784.08	0.35128	2.9719	0.99852	0.0014798	0.0029595	0.098725
CACGGTCATGA	GAGGGCCCCCACCATCCCAG_PBS11_g55173000_T>C	1346.3	1599.9	0.24885	2.9716	0.99852	0.0014815	0.0029629	0.098778
ATTCCTCCGTT	TGCTGGAGGGGCATCTTACC_PBS13_g55152652_G>C	253.47	361.2	0.50929	2.9711	0.99852	0.0014836	0.0029672	0.098821
GCATATCTGCT	GGCTGCCTTTCTGGGCCCAG_PBS13_g55205449_C>T:g55205446_T>C	320.22	441.66	0.46264	2.971	0.99852	0.0014841	0.0029683	0.098821
GATCGTCTGTT	CCAGCAGGCGGCACACGTGG_PBS15_g55181314_G>T:g55181310_C>T	344.82	470.95	0.44861	2.9709	0.99852	0.0014849	0.0029697	0.098821
CGTAGGATAAG	AGAAGTCCTGCTGGTAGTCA_PBS15_g55205479_T>C	183.16	91.989	-0.98586	2.9702	0.0014879	0.99851	0.0029758	0.098961
CATACGTGCGT	CAGCTCCCATTGGGACAGCT_PBS13_g55151297_A>G:g55151301_G>A	490.76	641.86	0.38654	2.9698	0.99851	0.00149	0.00298	0.099039
CGAACGGAATC	TGAAAATGCAGAATACCTAA_PBS13_g55205593_A>G	381.77	248.94	-0.61488	2.9695	0.0014915	0.99851	0.002983	0.099048
GATATCGGAGG	CTTAAAGATGCCATTTGGCT_PBS15_g55205523_A>G:g55205527_C>T	222.51	323.22	0.53664	2.9694	0.99851	0.001492	0.0029839	0.099048
CCAAGGTTATG	CGCAAGTGTAAGAAGTGCGA_PBS15_g55155935_C>G:g55155939_C>T	128.11	203.99	0.66692	2.969	0.99851	0.001494	0.0029881	0.099113
TTGCTTGGTCA	AATTATGTGGTGACAGATCA_PBS11_g55155857_C>T	517.5	672.71	0.37778	2.9688	0.99851	0.0014948	0.0029895	0.099113
CACCAAGTGCT	GGGACACTTCTTCACGCAGG_PBS15_g55154124_T>C	153.54	236.79	0.62168	2.9686	0.9985	0.0014958	0.0029915	0.099118
CCTAGAGATGG	CCCCACGTGTGCCGCCTGCT_PBS13_g55181344_G>A:g55181340_G>C	928.15	1137.5	0.29313	2.9677	0.9985	0.0015001	0.0030003	0.099348
GCATCTCATGG	AACCAGCAACAATTCCACCG_PBS13_g55201766_G>T:g55201770_T>C	310.39	429.75	0.4681	2.967	0.9985	0.0015038	0.0030075	0.099413
CTAACCTGGTT	TTCTCCTTTCTCCAGGATGG_PBS15_g55198782_A>G:g55198778_C>T	445.69	589.34	0.40229	2.9666	0.99849	0.0015057	0.0030114	0.099413
GCTATGGTGGT	TTGCTGCTGGTGGTGGCCCT_PBS15_g55173052_G>C	372.55	503.59	0.43382	2.9666	0.99849	0.0015057	0.0030114	0.099413
GTTCAGGTGGT	CCATCCCAGTGGCGATGGAC_PBS13_g55172992_C>T	594.87	428.29	-0.47303	2.9666	0.0015057	0.99849	0.0030114	0.099413
TACGCAGCCAT	GGACATAACCAGCCACCTCC_PBS11_g55143306_C>T:g55143310_C>T	1237	994.58	-0.31439	2.966	0.0015087	0.99849	0.0030175	0.099426
CGAGTCATTAG	CTGTGGGATGAGGTACTCGT_PBS13_g55201273_T>A:g55201277_T>C	178.73	268.63	0.58519	2.9659	0.99849	0.0015089	0.0030177	0.099426
CAACCACTTGG	TGTGGGTCTCTGCTGGGCGC_PBS13_g55205336_G>A:g55205332_C>T	353.64	481.19	0.44324	2.9656	0.99849	0.0015103	0.0030207	0.099426
ACGACGCCTTA	GCAACGTGGAGAGCATCCAG_PBS13_g55146685_C>G	87.782	150.22	0.76832	2.9656	0.99849	0.0015105	0.0030211	0.099426
CCATGCAGTGT	AGCCTCAAAATCTCTGCACC_PBS11_g55201202_G>A	1656.5	1938	0.22633	2.9656	0.99849	0.0015105	0.0030211	0.099426
CTAGACTCCAT	GATCCTCAAGAGAGCTTGGT_PBS11_g55173953_T>C:g55173950_A>G	2987.7	2606.7	-0.1967	2.9653	0.001512	0.99849	0.0030239	0.099457
CAAGCTGCTCA	ATCATTTTCTCAGCCTCCAG_PBS15_g55142366_A>G:g55142362_C>T	352.74	480.1	0.44365	2.9651	0.99849	0.0015128	0.0030257	0.099457
TTGGATCTCTG	GTGGAGCCTCTTACACCCAG_PBS11_g55173944_T>C	1969.1	1661.5	-0.24486	2.9647	0.0015148	0.99849	0.0030296	0.099521
CTTGGTAGTCA	TCAAGATCCTCAAGAGAGCT_PBS11_g55173958_A>G:g55173962_A>G	2349.2	2012.6	-0.22304	2.9645	0.0015157	0.99848	0.0030313	0.099521
ACGTAACGGCA	CCATGTCTTCTTCATCCATC_PBS11_g55201243_T>C:g55201238_T>G	900.37	1106.1	0.29663	2.9629	0.99848	0.001524	0.003048	0.099769
CAAGGAAGGTT	ACCCCCTAAATGCCACCGGC_PBS11_g55156643_C>T:g55156639_C>T	1904.7	2206.8	0.21231	2.9627	0.99848	0.0015249	0.0030497	0.099769
GGTTCTCAATC	TGCTGGAGGGGCATCTTACC_PBS13_g55152648_G>A	338.3	462.85	0.45112	2.9626	0.99847	0.0015252	0.0030504	0.099769
TTCGCCATTAG	GACTCCCCTCCTGAGCTCTC_PBS15_g55201355_G>A	186.93	278.81	0.57428	2.9623	0.99847	0.0015268	0.0030536	0.099769
CCAGGCAACTA	TTCAGGCTTGGCCTGAAAAC_PBS13_g55157706_C>G	543.5	702.31	0.36922	2.9623	0.99847	0.0015269	0.0030538	0.099769
TGGCACTTCAC	TGCAGTTTGGATGGCACAGG_PBS11_g55165411_C>T	1496.3	1229.4	-0.28326	2.9622	0.0015271	0.99847	0.0030543	0.099769
GTAGACGCGAA	TTTGGGGGCAGCTGACCTGG_PBS11_g55206743_c.*1126_*1127del	705	523.54	-0.42861	2.9621	0.0015278	0.99847	0.0030557	0.099769
GTTAGATCCGC	CTTGCTGCTGGTGGTGGCCC_PBS13_g55173059_C>G	446.21	589.73	0.40156	2.9621	0.99847	0.001528	0.0030559	0.099769
GCATAGAGGAA	GTGGCTTGCATTGATAGAAA_PBS11_g55201783_G>A	898.33	1103.8	0.29685	2.962	0.99847	0.0015281	0.0030562	0.099769
GTAACCTCTCC	CCCGAGGGCAAATACAGCTT_PBS15_g55154130_C>T	201.59	297.08	0.55716	2.9618	0.99847	0.0015294	0.0030589	0.099769
TGCACACCTTA	TTACTTTGCCTCCTTCTGCA_PBS13_g55191861_C>T	1755.5	2045.1	0.22022	2.9617	0.99847	0.0015296	0.0030592	0.099769
TGGCCAGATAA	GGTTGTGGCAGCAGTCACTG_PBS11_g55152597_C>T:g55152601_C>T	335.5	459.45	0.45244	2.9608	0.99847	0.0015342	0.0030683	0.10001
CGTCTGCATAT	ATAACTGTGAGGTGGTCCTT_PBS15_g55142394_A>G	273.65	385.29	0.49208	2.9603	0.99846	0.0015365	0.003073	0.1001
CACTACGATCG	CAAAGCTGTATTTGCCCTCG_PBS11_g55154106_C>A	1099.4	1327.1	0.2713	2.9592	0.99846	0.0015423	0.0030846	0.10042
GGATGTTCACG	CAACCCCACCACGTACCAGA_PBS15_g55154108_A>G	358.58	486.72	0.43976	2.9584	0.99845	0.0015463	0.0030927	0.10052
GTCATGATGCA	TTCTTGTCCCCCCCAGCTTG_PBS11_g55173938_A>C	1283.4	1529.8	0.25319	2.9584	0.99845	0.0015464	0.0030927	0.10052
AGGTGCATTGC	GCCAGCGGGCCTTTTGGGAA_PBS13_g55205272_C>T	593.27	759.15	0.35517	2.9583	0.99845	0.0015466	0.0030932	0.10052
AATACGAGCCT	GGCTCTTACCCGTCCTGTGC_PBS13_g55163799_C>T:g55163796_G>A	496.68	345.26	-0.52336	2.958	0.0015484	0.99845	0.0030969	0.10057
CCTAGAGATCC	ATAGTTAGATAAGACTGCTA_PBS13_g55143416_G>T:g55143412_C>T	583.27	747.65	0.35766	2.9572	0.99845	0.0015523	0.0031045	0.10076
CAGATGCAGGT	TGTCCCAATGGGAGCTGCTG_PBS11_g55151340_A>C	1121.4	891.66	-0.33043	2.9562	0.0015571	0.99844	0.0031142	0.10092
CCGCAATATCG	GATGGACTTCCAGAACCACC_PBS13_g55146738_G>A	154.73	237.95	0.6177	2.9562	0.99844	0.0015575	0.0031149	0.10092
CAACACGTATG	CCTCATCTCTCACCATCCCA_PBS13_g55192778_T>C	362.19	490.89	0.43761	2.956	0.99844	0.0015584	0.0031168	0.10092
TTGTGTTCGCT	CTGGTTGTGGCAGCAGTCAC_PBS15_g55152590_G>T:g55152586_C>T	306.08	188.02	-0.70008	2.956	0.0015585	0.99844	0.0031169	0.10092
GTTCTACCGCA	CTCGTGCGTCCGAGCCTGTG_PBS15_g55155876_G>T	240.48	344.79	0.51797	2.9553	0.99844	0.0015617	0.0031233	0.10103
CTGCTCAGAAC	TCCCATGACTCCTGCCGGGC_PBS13_g55165324_C>T	837.16	1034.9	0.30555	2.9553	0.99844	0.001562	0.003124	0.10103
ACGCACCAGTA	AATTATGTGGTGACAGATCA_PBS13_g55155850_C>T	455.22	599.88	0.39735	2.9551	0.99844	0.0015629	0.0031258	0.10103
CCTGAACTCGA	AGATCCCGTCCATCGCCACT_PBS11_g55173006_C>G:g55173010_G>C	3002.4	2621.9	-0.19545	2.9548	0.0015642	0.99844	0.0031284	0.10105
TGATTGCTGTC	TTGCTGCTGGTGGTGGCCCT_PBS13_g55173057_G>A:g55173061_C>G	271.14	382	0.49299	2.9536	0.99843	0.0015704	0.0031408	0.10113
CTTCCACCTCT	TAAACCAGTCCGTTCCCAAA_PBS13_g55205290_T>C	299.76	416.47	0.47306	2.9536	0.99843	0.0015705	0.003141	0.10113
TCTCTGACTCT	GGGTTGTAGAGCATGAGTGG_PBS13_g55154046_G>T	412.07	274.68	-0.58336	2.9534	0.0015714	0.99843	0.0031428	0.10113
CTCATCGAGAT	ATGGCCTGAGGCAGGCACTC_PBS15_g55163771_A>G	337.73	461.79	0.45022	2.9533	0.99843	0.0015718	0.0031436	0.10113
GTTCGTTGCAG	CTTGGGATTACGCTCCCTCA_PBS13_g55160201_A>G	212.02	309.73	0.5447	2.9533	0.99843	0.001572	0.003144	0.10113
CCAATAGCACC	GAAAACCTGCAGATCATCAG_PBS13_g55143390_G>A:g55143394_T>C	883.35	1086.4	0.29825	2.9532	0.99843	0.0015725	0.003145	0.10113
TCTTAAGGAGC	ATCAATACTGGACGGAGTCA_PBS11_g55019217_c.-61G>C	456.87	601.71	0.39651	2.9531	0.99843	0.0015728	0.0031455	0.10113
ACCATTCCGAT	GAGAAAACAACACCCTGGTC_PBS11_g55165382_A>G:g55165378_C>G	1010.7	1228.3	0.28106	2.9531	0.99843	0.0015729	0.0031457	0.10113
AAGCACACACG	TGTCCACGCATTCCCTGCCT_PBS11_g55161582_AA>GG	1625.4	1903	0.22737	2.9529	0.99843	0.0015739	0.0031477	0.10113
GCATGAACATG	CTGCGCTCTGCCCGGCGAGT_PBS15_g55019352_G>C	306.02	188.11	-0.6991	2.9525	0.0015761	0.99842	0.0031521	0.10121
CGACATCGTCA	GAGTAACAAGCTCACGCAGT_PBS13_g55142330_G>A:g55142326_T>C	333.03	209.9	-0.6634	2.9523	0.0015771	0.99842	0.0031541	0.10121
AGCAGACCACA	TGTCCCAATGGGAGCTGCTG_PBS11_g55151344_G>A:g55151340_A>C	1706.6	1991.1	0.22231	2.9513	0.99842	0.0015823	0.0031645	0.1013
TGGTACGAGGA	CGCAAGTGTAAGAAGTGCGA_PBS15_g55155941_G>A	164.59	250.34	0.60207	2.9511	0.99842	0.001583	0.0031659	0.1013
TCTTACACGTG	TTTCTTGCTTCATCCTCTCA_PBS15_g55198727_T>C:g55198724_T>C	278.85	166.49	-0.74061	2.951	0.0015837	0.99842	0.0031675	0.1013
GCTGGTTGTGA	GAGTTCTCCACAAACTCCCT_PBS11_g55163732_G>A	1776.3	1485.9	-0.25734	2.951	0.0015839	0.99842	0.0031677	0.1013
CGTCATCTTCT	TGCGAAGGCGCCACATCGTT_PBS11_g55173088_G>C:g55173085_T>G	1844	1548	-0.25226	2.951	0.0015839	0.99842	0.0031679	0.1013
AGTCAAGTGCT	CCTGCCCACTGGGCCCAGAA_PBS15_g55205473_C>T	355.79	228.47	-0.63673	2.9509	0.001584	0.99842	0.003168	0.1013
TCTCACGTCAA	AACCAGCAACAATTCCACCG_PBS15_g55201758_C>A	215.34	313.74	0.5409	2.9506	0.99841	0.0015857	0.0031713	0.10135
TTGCGCAGATA	GCCCAGCAGGCGGCACACGT_PBS13_g55181329_G>A	294.13	409.57	0.4763	2.9501	0.99841	0.0015882	0.0031764	0.10145
GATGTAGAACG	ACCCCCTAAATGCCACCGGC_PBS13_g55156627_C>G	63.591	116.23	0.85987	2.949	0.99841	0.0015942	0.0031884	0.10171
AGTCAATGCAG	GAGGGCCCCCACCATCCCAG_PBS13_g55172989_G>A	225.63	326.37	0.53056	2.949	0.99841	0.0015942	0.0031883	0.10171
TGTAAGGCCAT	GCCGGAATGTCAGCCGAGGC_PBS15_g55161606_G>T	120.5	193.52	0.67895	2.9483	0.9984	0.0015977	0.0031954	0.10188
TCTCTCCGATT	TCCTCCTCTCAGTGAGCCAA_PBS15_g55163757_C>T	680.79	858.1	0.3335	2.9467	0.99839	0.001606	0.0032119	0.10234
GGAGATCTGAG	GGCTCGTGCGTCCGAGCCTG_PBS13_g55155884_G>A:g55155888_T>C	646.51	474.01	-0.44697	2.9438	0.0016208	0.99838	0.0032416	0.10309
TACTGTGCGAT	TGATCAACTCACGGAACTTT_PBS15_g55200334_A>G:g55200338_T>C	124.12	50.099	-1.2919	2.9437	0.0016213	0.99838	0.0032427	0.10309
GATGACCAACG	CAGTGAGCCAAGGGAGTTTG_PBS13_g55163753_A>T:g55163757_C>T	302	418.76	0.47024	2.9436	0.99838	0.0016223	0.0032447	0.10309
CCTAGAGAACG	CAAGAAGCTGTCTTCCTTGA_PBS15_g55202526_T>A	315.21	195.87	-0.68365	2.9434	0.0016233	0.99838	0.0032466	0.10309
TCCGTACTATG	CATGCCTTGTGCTCCCCCGA_PBS13_g55161540_G>A:g55161536_C>T	442.55	584.57	0.40074	2.9434	0.99838	0.0016233	0.0032466	0.10309
TGATGGTGTGC	GTGGGTCTCTGCTGGGCGCG_PBS11_g55205337_C>T	1594.3	1868.3	0.22866	2.9433	0.99838	0.0016234	0.0032469	0.10309
CAGAACTTGGT	GTTCCCGGACATAGTCCAGG_PBS15_g55181395_G>A:g55181391_C>T	227.38	328.3	0.52795	2.9426	0.99837	0.0016274	0.0032548	0.10328
TGCCTGCTAAT	ACTCACCCCCTAAATGCCAC_PBS13_g55156645_G>T	604.59	438.03	-0.46403	2.9418	0.0016316	0.99837	0.0032633	0.10349
ACTGGTAGTCC	GGACATAACCAGCCACCTCC_PBS11_g55143313_G>A	1731	2016.6	0.22021	2.9415	0.99837	0.0016334	0.0032668	0.10354
TCCATGCTAGT	TGGGGTTGTAGAGCATGAGT_PBS15_g55154050_A>C:g55154046_G>A	115.55	44.266	-1.3645	2.9411	0.0016355	0.99836	0.003271	0.10361
CCGTTAGGAGT	CGGCGGGCTTCCTACCTTTG_PBS11_g55155925_T>C	740.61	925.38	0.32094	2.9409	0.99836	0.0016365	0.0032731	0.10362
GTGTAGCATGT	TGGAGGAGATCTCGCTGGCA_PBS15_g55198765_G>A	158.25	241.99	0.60965	2.9406	0.99836	0.001638	0.003276	0.10365
TTCTGCTACGA	GTGAACACTTACCCATTCGT_PBS11_g55171195_A>C:g55171199_C>G	684.27	861.65	0.33211	2.9402	0.99836	0.0016399	0.0032797	0.10371
TTAGCAACCGG	CACAGAGCCAGCGGGCCTTT_PBS15_g55205269_G>A	229.46	128.16	-0.83534	2.94	0.001641	0.99836	0.003282	0.10372
GCCTACTGAAC	TAGTCCAGGAGGCAGCCGAA_PBS11_g55181381_A>G	1581.5	1854	0.22922	2.9395	0.99836	0.0016436	0.0032871	0.10382
TTGAGTACGGA	CAGCAGAGACCCACACTACC_PBS11_g55205371_C>G:g55205368_C>T	658.95	832.84	0.33741	2.9385	0.99835	0.0016489	0.0032977	0.10409
TTCGTTGTACG	CAACCCTGCCCTGTGCAACG_PBS13_g55146667_C>T	387.11	254.77	-0.60164	2.9377	0.0016533	0.99835	0.0033065	0.10431
TTCGTGTTCGA	GGGGGCCCTCCTCTTGCTGC_PBS13_g55173043_G>A	247.04	352.15	0.50971	2.9373	0.99834	0.0016553	0.0033107	0.10438
ACCGAAGGTCA	AGCCTGAACATAACATCCTT_PBS15_g55160191_C>T	142.99	222.38	0.63351	2.9362	0.99834	0.0016612	0.0033223	0.10468
ACCATCTGCTA	AGGATTTCCTTGTTGGCTTT_PBS11_g55174792_C>T:g55174796_G>C	1164.7	1397.3	0.26249	2.9354	0.99833	0.0016658	0.0033316	0.10479
ATGCTCCTCTT	TGCCCAGCAGGCGGCACACG_PBS13_g55181324_c.2315_2316insT	368.22	239.33	-0.61944	2.9353	0.0016663	0.99833	0.0033325	0.10479
TCTATCGCACC	TGCTGTTGACACAGGTGGGC_PBS11_g55205407_T>C	470.36	324.24	-0.53531	2.9351	0.001667	0.99833	0.0033339	0.10479
TGCTTCACCAG	CAAGATCACAGATTTTGGGC_PBS11_g55191829_A>T:g55191826_C>T	2992.2	3369.5	0.17128	2.935	0.99833	0.0016679	0.0033359	0.10479
TACGGCTTCAG	TAGGGACTCTGGATCCCAGA_PBS11_g55174749_G>T	1530.3	1797.8	0.23229	2.9348	0.99833	0.0016689	0.0033378	0.10479
CAGGACCTAGA	TCCTGTGCAGGTGATGTTCA_PBS11_g55163790_G>A	3396.1	2993.5	-0.18199	2.9348	0.001669	0.99833	0.003338	0.10479
GAGAGTACTGG	GAGAAAGAATACCATGCAGA_PBS13_g55191867_G>A	904.78	700.47	-0.36878	2.9346	0.0016697	0.99833	0.0033393	0.10479
CAGTCTTGTGT	TGCCACAACCAGTGTGCTGC_PBS15_g55152638_A>G:g55152634_C>G	226.83	327.34	0.52723	2.9344	0.99833	0.0016711	0.0033423	0.10482
TAGAACATGCG	ATCCCAAGGATGTTATGTTC_PBS13_g55160170_A>G:g55160166_C>T	1073.6	1296.6	0.27204	2.934	0.99833	0.0016733	0.0033466	0.10484
GGCAATAACGC	AGAGGCTGATTGTGATAGAC_PBS11_g55205302_G>A:g55205299_G>C	803.91	996.15	0.30899	2.9338	0.99833	0.0016741	0.0033483	0.10484
CCAGCATGTAC	CGGGCAGGTCTTGACGCAGT_PBS11_g55165309_C>G	907.24	702.7	-0.3681	2.9338	0.0016743	0.99833	0.0033487	0.10484
TCGGCGATATT	GGGATTGCCGACTTCATCCC_PBS15_Non-targeting	1665.1	1386	-0.26456	2.9328	0.0016798	0.99832	0.0033596	0.10512
GTGCTCATCCT	ATCTCCTCCATCCTGGAGAA_PBS15_g55198800_A>G	511.93	664.37	0.37539	2.9321	0.99832	0.0016836	0.0033671	0.10527
ACCGTTGCTTC	CATCGCCACTGGGATGGTGG_PBS11_g55173021_C>T	511.98	664.43	0.37537	2.932	0.99832	0.001684	0.0033681	0.10527
CTTGCCAAGGT	TGGTACATATGGGTGGCTGA_PBS15_g55198802_A>G	201.75	296.31	0.55227	2.9316	0.99831	0.0016859	0.0033719	0.10532
CTGCTCGAACA	CTGGGGGTCTCGGGCCATTT_PBS11_g55200371_C>T:g55200368_A>G	509.05	660.99	0.37619	2.9311	0.99831	0.0016889	0.0033777	0.1054
CGAGCTTATCT	TGTCCACGCATTCCCTGCCT_PBS15_g55161583_A>G:g55161587_C>G	171.77	258.83	0.58871	2.9311	0.99831	0.001689	0.0033781	0.1054
GTCATGTTGCT	ATGGCCTGAGGCAGGCACTC_PBS13_g55163775_C>T:g55163772_G>A	744.57	559.93	-0.41053	2.9308	0.0016903	0.99831	0.0033806	0.10541
CAACCGTAGGA	GGGCCACCACCAGCAGCAAG_PBS13_g55173026_C>T:g55173022_C>T	421.88	283.92	-0.56969	2.9302	0.0016935	0.99831	0.0033871	0.10554
CTCGAGATCAC	CCGGGCAGGTCTTGACGCAG_PBS15_g55165315_T>C:g55165312_C>T	257.55	364.66	0.50006	2.93	0.99831	0.0016949	0.0033899	0.10554
CCTGTAGTCCT	ACCAGTTAGAGGGCCCACAG_PBS15_g55154148_T>C	407.95	272.36	-0.58112	2.9299	0.0016953	0.9983	0.0033906	0.10554
TATGCCACACT	CGTGATGAGCTGCACGGTGG_PBS13_g55181351_G>A:g55181355_C>G	317.65	198.39	-0.67636	2.9297	0.0016966	0.9983	0.0033931	0.10556
AGCGAATGGTC	GGCCCTCCTCTTGCTGCTGG_PBS15_g55173041_GTG>ATA	210.46	307.01	0.54258	2.9291	0.9983	0.0016999	0.0033998	0.10571
GACGAGGTGAA	TCAAGATCCTCAAGAGAGCT_PBS13_g55173949_A>T:g55173953_T>C	823.57	629.27	-0.38766	2.9287	0.0017022	0.9983	0.0034044	0.10576
CACAATACGCC	TGGAAATTACCTATGTGCAG_PBS13_g55142413_G>A	569.87	409.03	-0.47743	2.9282	0.0017048	0.9983	0.0034097	0.10576
CCGCATGAACA	ATACACCGTGCCGAACGCAC_PBS15_g55174004_C>T	167.51	253.37	0.59408	2.9281	0.99829	0.0017052	0.0034105	0.10576
ACCTGGACTCT	CCTCCAGAGCCCGACTCGCC_PBS15_g55019338_G>T	226.62	326.86	0.52648	2.9281	0.99829	0.0017053	0.0034105	0.10576
TATTGAGGACC	ACATCCATCTGGTACGTGGT_PBS11_g55154072_A>G	2737.3	2377.6	-0.20311	2.9279	0.0017064	0.99829	0.0034128	0.10576
AGATAACCGCG	CTGTGCAGCCTGCAGCACAC_PBS11_g55152616_C>T:g55152613_C>T	1365.8	1114	-0.29371	2.9278	0.0017066	0.99829	0.0034131	0.10576
CGCTTGCTATC	ATAACTGTGAGGTGGTCCTT_PBS15_g55142398_T>C	182.01	92.437	-0.96985	2.9275	0.0017085	0.99829	0.003417	0.10581
TCGTTGTGAGA	GGAATCTGTGTAGGTCTACAG_PBS15_Non-targeting	4000.9	4437.7	0.14945	2.9273	0.99829	0.0017094	0.0034188	0.10581
ACGGTTAGCGA	TTCAGAATATCCAGTTCCTG_PBS13_g55156781_C>T	719.18	900.33	0.3237	2.927	0.99829	0.0017114	0.0034227	0.10586
GCATTCCATTC	TCTGTGCCCAGCAGTGCTCC_PBS15_g55152581_C>A	129.79	205.09	0.65601	2.9267	0.99829	0.0017126	0.0034253	0.10586
GCATCGGTTAT	TCACTTCCTACAGATGCACT_PBS13_g55171196_A>G	1261.9	1503.5	0.25257	2.9263	0.99828	0.0017154	0.0034308	0.10586
TAGACGACGAC	CTCCATCACTTATCTCCTTG_PBS11_g55160192_G>A	1521.2	1255.3	-0.277	2.9262	0.0017155	0.99828	0.003431	0.10586
TGCCTCCACAA	GGGCTCCGGTGCGTTCGGCA_PBS11_g55174039_A>G	1771.2	2058.7	0.21688	2.9261	0.99828	0.0017161	0.0034323	0.10586
AGAATCGCGCA	TTCTCCTTTCTCCAGGATGG_PBS15_g55198773_G>T	419.68	282.29	-0.57046	2.926	0.0017165	0.99828	0.003433	0.10586
TATCAAGGCCA	GGACAACCCTGACTACCAGC_PBS15_g55205518_C>T	151.26	232.67	0.61798	2.9257	0.99828	0.0017184	0.0034369	0.10586
CAACCTTCAGG	CCACTGCGTCAAGACCTGCC_PBS13_g55165349_G>A	618.89	786.53	0.34533	2.9256	0.99828	0.0017188	0.0034376	0.10586
CTCTATGATGC	GGCCCACAGAGGAGGACTCA_PBS15_g55154145_G>A:g55154142_G>A	167.48	253.26	0.59371	2.9256	0.99828	0.001719	0.003438	0.10586
TGAGCCAGTTC	AACCAGCAACAATTCCACCG_PBS13_g55201767_C>A:g55201764_T>C	188.1	279.13	0.56695	2.9254	0.99828	0.0017203	0.0034407	0.10588
CCAGATCCTGA	TTCACTTCCTACAGATGCAC_PBS13_g55171180_C>T	1212.7	1449.3	0.25698	2.9249	0.99828	0.0017226	0.0034451	0.10591
CCAGTTCGAAC	TGCCCACTGCAGTGCTGTGG_PBS13_g55205365_C>T:g55205362_G>A	611.67	778.27	0.34701	2.9249	0.99828	0.0017228	0.0034455	0.10591
TGTACCGCTTA	CTCCCAACCAAGCTCTCTTG_PBS11_g55173974_G>A	2027.2	1719.3	-0.23752	2.9241	0.0017275	0.99827	0.0034549	0.10614
TAGGTGGAACC	GGACAACCCTGACTACCAGC_PBS11_g55205513_T>C:g55205509_C>T	1147.5	1377.4	0.26327	2.9236	0.99827	0.0017303	0.0034605	0.10625
TGGTCGATCTT	GAGCCGGAGCGAGCTCTTCG_PBS15_g55019284_c.7C>T	135.04	58.287	-1.1982	2.9232	0.0017325	0.99827	0.0034651	0.10632
TTCGAGGCATA	GGCCCTCCTCTTGCTGCTGG_PBS15_g55173038_G>A	269.39	378.74	0.48995	2.923	0.99827	0.0017334	0.0034667	0.10632
CATGCGATTGC	CCTGATGGATGAAGAAGACA_PBS13_g55201275_G>C	496.55	346.95	-0.51597	2.9228	0.0017343	0.99827	0.0034687	0.10632
TTGGAGTACAC	CAAGGTGCCTATCAAGTGGA_PBS11_g55192787_TT>CC	1029	811.65	-0.34189	2.9222	0.0017376	0.99826	0.0034752	0.10646
AGCATCACGAG	AGGATTTCCTTGTTGGCTTT_PBS11_g55174795_C>T:g55174799_A>G	1662.2	1940	0.22288	2.9218	0.99826	0.0017403	0.0034805	0.10656
ATCGTGTCGAC	TTACTTTGCCTCCTTCTGCA_PBS11_g55191847_G>A:g55191844_A>G	526.9	372.75	-0.49818	2.9214	0.0017423	0.99826	0.0034846	0.10662
AATGCGAGACC	CATCGATGTCTACATGATCA_PBS11_g55198852_T>C	2129.9	1814.4	-0.23114	2.9211	0.001744	0.99826	0.003488	0.10667
ACCAGAGCTCT	GAGGGGAGTCCGTGACGTGG_PBS13_g55201313_C>T	135.59	212.43	0.64396	2.9207	0.99825	0.0017461	0.0034923	0.1067
ACGCACTATGC	CAAGATCACAGATTTTGGGC_PBS15_g55191837_G>A	222.78	123.66	-0.84408	2.9206	0.0017466	0.99825	0.0034931	0.1067
CAGTCACGGTA	CTACTTGGAGGACCGTCGCT_PBS13_g55191748_G>A	197.99	291.25	0.55451	2.9194	0.99825	0.0017538	0.0035076	0.10708
CGTAGTCGTAA	GGCCCACAGAGGAGGACTCA_PBS15_g55154139_G>C	193.04	101	-0.92784	2.9189	0.0017562	0.99824	0.0035124	0.10717
GAACGTTCTCG	CATCGCCACTGGGATGGTGG_PBS13_g55173016_G>C	708.49	529.26	-0.42009	2.9184	0.0017593	0.99824	0.0035186	0.1073
CAATGCCTCAG	CCAAAGCTGTATTTGCCCTC_PBS11_g55154095_G>A:g55154091_G>A	1201.9	966.92	-0.31359	2.9181	0.0017608	0.99824	0.0035216	0.10733
GGCTTAGCTGT	TGAGGTGGTCCTTGGGAATT_PBS15_g55142396_A>G	399.15	265.67	-0.58548	2.9167	0.0017685	0.99823	0.003537	0.10774
CACAATCTCTG	CGTGGAGAGCATCCAGTGGC_PBS11_g55146675_G>A:g55146679_C>T	774.28	961.72	0.3124	2.9162	0.99823	0.0017717	0.0035434	0.10786
CTTGGTGTTCG	GACCCACTCTGTCTCCGCAG_PBS13_g55161508_G>A:g55161512_G>A	925.94	720.5	-0.36147	2.916	0.0017725	0.99823	0.003545	0.10786
GGAGCATTACA	CTCTTCCGCACCCAGCAGTT_PBS13_g55191822_c.2573_2574delinsGT	306.95	423.58	0.46332	2.9158	0.99823	0.0017741	0.0035482	0.1079
CGACAGACCAA	ATACACCGTGCCGAACGCAC_PBS11_g55174016_C>G:g55174013_G>C	496.4	645.6	0.37848	2.9155	0.99822	0.0017754	0.0035509	0.10792
TCGGAGTTATG	TCCTCTCAGGGGTGACTGTT_PBS11_g55198738_T>C:g55198742_C>A	2619.1	2969	0.18083	2.914	0.99822	0.0017843	0.0035687	0.10839
TAGGATACGGC	TGGGGCCGACAGCTATGAGA_PBS11_g55155906_C>T	2345	2014.5	-0.21913	2.9138	0.0017852	0.99821	0.0035704	0.10839
GAAGCACCTTA	GTCTATGCTGTCCTCAGTCA_PBS11_g55202581_C>T	602.84	438.12	-0.45954	2.9135	0.001787	0.99821	0.003574	0.10844
GGATCTCGAGA	GGACCCCCACAGCACTGCAG_PBS13_g55205387_A>T:g55205383_G>C	822	1015.1	0.30404	2.913	0.99821	0.0017897	0.0035794	0.10854
CTTATGGTCGT	CAGTGAGCCAAGGGAGTTTG_PBS11_g55163749_G>C	718.05	898.12	0.32243	2.912	0.9982	0.0017955	0.0035911	0.10883
ACGTGATTGCC	GTTGCTAACGTGCCGGTACCC_PBS13_Non-targeting	1640.6	1915.6	0.22341	2.9107	0.9982	0.0018033	0.0036066	0.10924
CTCTTATGGAC	AAAGTCACCAACCTTTAAGA_PBS15_g55142419_T>C	272.26	162.8	-0.73833	2.9101	0.0018063	0.99819	0.0036126	0.10937
ATTGCCGAAGC	TTGCCCACTGCAGTGCTGTG_PBS11_g55205371_C>A	2204.7	2524.6	0.19536	2.9099	0.99819	0.001808	0.003616	0.10941
TGTCCAGTCTC	CTGTGCAGCCTGCAGCACAC_PBS13_g55152607_C>T	222.6	123.9	-0.84017	2.9096	0.0018096	0.99819	0.0036192	0.10944
CCTACTCGATC	TTTGGGCTGGCCAAACTGCT_PBS11_g55191840_C>T	853.82	657.27	-0.37694	2.9084	0.0018167	0.99818	0.0036334	0.1098
CCTCTAGCGTA	ACCAAAGCTGTATTTGCCCT_PBS13_g55154096_A>G:g55154100_G>C	570.61	730.46	0.35575	2.9082	0.99818	0.0018175	0.0036351	0.1098
GTAGTGCAATC	GCTGCTGGCTGCGCTCTGCC_PBS11_g55019347_G>A:g55019343_T>C	502.08	651.76	0.37576	2.9078	0.99818	0.0018199	0.0036398	0.10988
GTACTTGTACC	CTGGCAGGGATTCCGTCATA_PBS11_g55198754_G>A	494.01	345.58	-0.51426	2.9075	0.0018214	0.99818	0.0036428	0.10991
ACTTCACGCTG	GACCCCCACAGCACTGCAGT_PBS13_g55205387_A>T	483.49	336.7	-0.52072	2.9074	0.0018224	0.99818	0.0036449	0.10991
CACAGCATGCT	ATACCCACCAGAGTGATGTC_PBS15_g55192833_G>A:g55192837_C>T	392.63	260.71	-0.58889	2.9072	0.0018236	0.99818	0.0036471	0.10992
CCACATAGCGT	AAAACCGTAAAGGAAATCAC_PBS15_g55156833_c.1207+1dup	212.74	309.08	0.53681	2.9068	0.99817	0.0018255	0.0036511	0.10997
TGTGTTCGGAG	GCAAGTGTAAGAAGTGCGAA_PBS15_g55155939_C>T	307.52	191.16	-0.68304	2.9063	0.0018284	0.99817	0.0036569	0.11009
CACGGTAGTCA	CTGCGCTCTGCCCGGCGAGT_PBS15_g55019353_G>A:g55019349_T>C	145.92	225.31	0.62328	2.906	0.99817	0.0018304	0.0036609	0.11015
CCAGTCCGTAA	CTCTCCACGTTGCACAGGGC_PBS13_g55146646_C>A:g55146643_T>C	731.05	912.36	0.31924	2.9051	0.99816	0.0018357	0.0036713	0.11035
AGGCATACAAC	TGCGTCAAGACCTGCCCGGC_PBS15_g55165345_G>A	98.074	162.81	0.72543	2.9048	0.99816	0.0018376	0.0036752	0.11035
ACTCCGTTCTG	ACCAGGCAGTCGCTCTCCCG_PBS11_g55152643_C>T:g55152640_A>C	320.09	438.79	0.45385	2.9047	0.99816	0.0018383	0.0036765	0.11035
CTCCATACGTT	GATGCTCTCCACGTTGCACA_PBS15_g55146646_C>T	124.25	197.32	0.66306	2.9046	0.99816	0.0018388	0.0036775	0.11035
TCAACGTCGCA	ATGATCTGCAGGTTTTCCAA_PBS13_g55143355_G>A:g55143352_G>C	218.65	121.02	-0.84811	2.9046	0.0018389	0.99816	0.0036777	0.11035
TGACAACGAGC	ATCATAATTCCTCTGCACAT_PBS11_g55142397_T>C:g55142401_C>A	1923.9	1626.2	-0.24235	2.9038	0.0018433	0.99816	0.0036867	0.11055
ATGGAACGCAA	CAAGCCAAATGGCATCTTTA_PBS13_g55205550_G>T:g55205554_C>T	9.4434	28.939	1.5194	2.9027	0.99799	0.0020102	0.0040203	0.11543
CAACGGCATCT	CCTCCTCTTGCTGCTGGTGG_PBS11_g55173051_G>T:g55173055_C>T	1526.2	1262	-0.27401	2.9022	0.0018528	0.99815	0.0037055	0.11071
CGAATCCTCTC	AATTTGGTGGCTGCCTTTCT_PBS15_g55205451_A>C:g55205446_T>C	357.85	232.27	-0.62139	2.9022	0.0018529	0.99815	0.0037057	0.11071
AGGCCACATAG	GCTGCCTTTCTGGGCCCAGT_PBS13_g55205437_C>T	202.86	296.73	0.54641	2.9019	0.99815	0.0018543	0.0037086	0.11071
GCCGCTTACAA	TGCAGTTTGGATGGCACAGG_PBS15_g55165405_G>C	164.85	249.24	0.59344	2.9018	0.99814	0.0018554	0.0037107	0.11071
TCTCATTGCGC	GAGCCGGAGCGAGCTCTTCG_PBS15_g55019281_C>T	184.42	273.81	0.5676	2.9017	0.99814	0.0018559	0.0037119	0.11071
AGTTCCACACG	CCTGAGGCAGGCACTCTGGG_PBS15_g55163772_G>A:g55163769_A>C	185.37	274.99	0.56644	2.9017	0.99814	0.0018559	0.0037119	0.11071
TGACCGCAACT	ATCCTGCCGGTGGCATTTAG_PBS11_g55156661_T>C	1383.6	1132.4	-0.28876	2.9015	0.0018569	0.99814	0.0037138	0.11071
CACCTCATCGT	TGCTCCAGGGAGGCTGCTGG_PBS15_g55152664_G>C	254.94	149.43	-0.76671	2.9013	0.0018581	0.99814	0.0037162	0.11071
GGTCACACGAT	GGATGCTCTCCACGTTGCAC_PBS13_g55146641_C>G:g55146637_C>T	606.84	771.41	0.34569	2.9012	0.99814	0.0018588	0.0037175	0.11071
CTAAGTTACGG	TTTGGATCCAAGCCATATGA_PBS11_g55198772_T>C	1220.2	1455.6	0.25435	2.9009	0.99814	0.0018603	0.0037207	0.11071
ATCCGGATCAG	ACTCACCCCCTAAATGCCAC_PBS13_g55156639_C>T	521.25	369.03	-0.4971	2.9009	0.0018606	0.99814	0.0037212	0.11071
GGACTTCAACC	GGAGCAGCGATGCGACCCTC_PBS13_g55019288_C>G:g55019292_G>C	313.68	196.36	-0.67308	2.9008	0.001861	0.99814	0.003722	0.11071
CCTATCGCACT	AGATCCCGTCCATCGCCACT_PBS13_g55173012_T>C:g55173016_G>C	462.21	319.1	-0.53315	2.9007	0.0018619	0.99814	0.0037238	0.11071
GCATGAGATTC	AGGGTTGTTGCTGAACCGCA_PBS13_g55146616_T>C	622.85	789.6	0.34176	2.9006	0.99814	0.0018621	0.0037242	0.11071
CTCTGGAGATC	GGGACACTTCTTCACGCAGG_PBS13_g55154118_C>T	394.36	526.28	0.4154	2.9006	0.99814	0.0018623	0.0037246	0.11071
CAGTCAGTACC	TGGTTGTGGCAGCAGTCACT_PBS13_g55152591_G>A	331.04	210.45	-0.65103	2.9003	0.0018638	0.99814	0.0037275	0.11071
TGCAGCAGCTA	CTCTCCACGTTGCACAGGGC_PBS13_g55146627_G>T:g55146631_C>T	644.9	475.16	-0.43986	2.9003	0.0018643	0.99814	0.0037285	0.11071
CATGTGCGTTG	CCAAAGCTGTATTTGCCCTC_PBS11_g55154106_C>G	1363	1612.1	0.24201	2.9002	0.99814	0.0018644	0.0037289	0.11071
CCTTAAGCCTC	TAAATGCCACCGGCAGGATG_PBS11_g55156631_C>T	636.17	467.64	-0.44322	2.8999	0.0018661	0.99813	0.0037322	0.11075
CATCCAGTGCA	ATGATCTGCAGGTTTTCCAA_PBS11_g55143355_G>A	563.36	721.65	0.3567	2.8989	0.99813	0.0018724	0.0037449	0.11102
GATTACTTGCC	CCATCGCCACTGGGATGGTG_PBS11_g55173015_T>G	814.62	1005.9	0.3039	2.8989	0.99813	0.0018727	0.0037453	0.11102
GGACGTTGTCT	CTGGTAGTGTGGGTCTCTGC_PBS11_g55205338_G>C	1599.5	1869.8	0.22509	2.8983	0.99812	0.0018757	0.0037515	0.11114
GAATCCTGCTT	TGCACTGGGCCAGGTCTTGA_PBS15_g55171201_G>A:g55171205_A>C	133.28	208.85	0.64406	2.8974	0.99812	0.0018815	0.0037629	0.11135
ACCAGAAGTTG	ATACACCGTGCCGAACGCAC_PBS13_g55174005_AA>GG	410.11	544.55	0.40817	2.8971	0.99812	0.0018833	0.0037666	0.11135
GAGACTTCCAC	TTCAGGCTTGGCCTGAAAAC_PBS15_g55157698_A>G	276.55	166.71	-0.7268	2.897	0.0018836	0.99812	0.0037671	0.11135
CCGCTAAGGAA	GAGCCGGAGCGAGCTCTTCG_PBS15_g55019283_A>G	305.29	189.74	-0.6833	2.897	0.0018838	0.99812	0.0037676	0.11135
GTACCGCGTTA	GCACACTGGATACAGTTGTC_PBS13_g55165280_G>A:g55165285_A>C	419.69	555.71	0.40418	2.8969	0.99812	0.0018844	0.0037688	0.11135
ATCTAGCCGTT	CCAATAAATTCACTGCTTTG_PBS15_g55205583_T>C	135.48	211.64	0.63977	2.8961	0.99811	0.0018893	0.0037785	0.11157
TCGAACTGACA	GCAGCCCTCGGGGGAGCACA_PBS13_g55161518_C>T	462.93	319.95	-0.53155	2.8956	0.0018919	0.99811	0.0037838	0.11167
TGTGAAGTGGC	TGCGTCAAGACCTGCCCGGC_PBS15_g55165353_T>C	333.58	454.43	0.44488	2.8953	0.99811	0.001894	0.003788	0.11172
ACCTGATGTGG	CACGTGGGGGTTGTCCACGC_PBS13_g55181302_G>T	324.57	443.73	0.44997	2.8952	0.99811	0.0018948	0.0037897	0.11172
CGCTCTATTCT	TCCCTCAAGGAGATAAGTGA_PBS11_g55160221_G>A	466.88	610.4	0.38596	2.8938	0.9981	0.0019029	0.0038057	0.11213
AGGAGTCTGTT	GCACAGGTGGCACACATGGC_PBS11_g55165397_G>A	704.28	527.11	-0.41735	2.8936	0.0019044	0.9981	0.0038088	0.11216
TCTATGGTGTC	AGCTGTCGGCCCCACAGGCT_PBS11_g55155864_C>A:g55155861_C>T	508.13	358.31	-0.50278	2.8926	0.0019104	0.99809	0.0038208	0.11245
TGACCAACAGG	GAAAACCTGCAGATCATCAG_PBS11_g55143391_A>C	1359.7	1111.6	-0.29043	2.892	0.0019138	0.99809	0.0038276	0.11253
GTATCGCTAGG	CATACCAGAGAGCTCAGGAG_PBS15_g55201340_C>T:g55201337_T>C	187.64	277.52	0.56215	2.892	0.99809	0.0019139	0.0038277	0.11253
AAGTGTACTGG	AGAGGCTGATTGTGATAGAC_PBS11_g55205308_T>C	1302	1544.6	0.24632	2.8912	0.99808	0.001919	0.0038379	0.11273
TGCCGTTCGAA	GCCCAGCAGGCGGCACACGT_PBS15_g55181322_C>T	300.43	414.79	0.46405	2.891	0.99808	0.0019204	0.0038408	0.11273
CGCGGCAATAA	CATCGATGTCTACATGATCA_PBS11_g55198862_G>A	978.44	768.94	-0.34721	2.8908	0.0019214	0.99808	0.0038428	0.11273
ACTATCGACGC	GCGGTTGTTGTCGTACCGCAT_PBS11_Non-targeting	2777.4	3135.1	0.17472	2.8907	0.99808	0.0019219	0.0038438	0.11273
CACTCGAGACT	AATGGGAGCTGCTGGGGTGC_PBS11_g55151346_G>A	567.22	725.62	0.35475	2.8906	0.99808	0.0019224	0.0038448	0.11273
CTCACAAGATG	GCCATTTGGCTTGGCTTCCT_PBS13_g55205514_T>C:g55205518_C>T	307.15	191.51	-0.67866	2.8901	0.0019259	0.99807	0.0038517	0.11278
ATGGATGCCAC	CAACCCTGCCCTGTGCAACG_PBS11_g55146657_T>G:g55146661_G>A	576.74	417.01	-0.46687	2.89	0.0019259	0.99807	0.0038519	0.11278
TGTGCGTTGTA	TTTTCTCCCATGACTCCTGC_PBS15_g55165333_C>G	268.19	376.06	0.48614	2.89	0.99807	0.0019264	0.0038527	0.11278
GGTCACGATAA	TCCTACAGATGCACTGGGCC_PBS15_g55171194_G>A:g55171190_T>C	375.07	503.15	0.42285	2.8895	0.99807	0.0019292	0.0038585	0.11286
GTCAGTCATTC	TTCTCCTTTCTCCAGGATGG_PBS13_g55198773_G>T	830.14	637.66	-0.38003	2.8894	0.0019299	0.99807	0.0038598	0.11286
TTAGCTAGCTG	TAACCTCCTACCCCTCCAGA_PBS13_g55161611_C>T:g55161608_G>C	285.92	397.35	0.47338	2.8891	0.99807	0.0019316	0.0038633	0.11289
GACCATCTGAG	TCATACCAGAGAGCTCAGGA_PBS11_g55201338_CC>TT	1592.9	1861.7	0.22484	2.889	0.99807	0.0019325	0.003865	0.11289
GACCTCCAACA	ACATCCATCTGGTACGTGGT_PBS13_g55154067_G>A	1177.9	947.65	-0.31349	2.8887	0.0019339	0.99807	0.0038678	0.11291
AGTTCAGCCTC	AGCCTCAAAATCTCTGCACC_PBS15_g55201188_G>A:g55201193_T>C	124.48	197.2	0.65952	2.8878	0.99806	0.0019397	0.0038795	0.11315
TCAGCAGTTAG	AGAAGCCCTGCTGTGGGATG_PBS13_g55201284_G>A:g55201280_C>T	599.16	436.41	-0.45636	2.8877	0.00194	0.99806	0.0038801	0.11315
CACATTGCTCC	CTTAAAGATGCCATTTGGCT_PBS13_g55205519_c.3538_3541del	406.87	540.32	0.40836	2.8875	0.99806	0.0019415	0.003883	0.11317
TAGGTAGAACG	ATGTCAAGATCACAGATTTT_PBS13_g55191822_T>G	461.86	604.23	0.38692	2.8869	0.99805	0.0019456	0.0038912	0.11335
CACCTAGCGAA	GGCCCTCCTCTTGCTGCTGG_PBS13_g55173044_G>A	575.66	735.02	0.35201	2.8861	0.99805	0.0019502	0.0039004	0.11353
TGTTGGAACTG	CCAATAAATTCACTGCTTTG_PBS13_g55205581_G>A	463.35	605.92	0.38629	2.886	0.99805	0.0019508	0.0039016	0.11353
CTTCCGTGTCA	TGGAGGAGATCTCGCTGGCA_PBS11_g55198759_A>G:g55198763_C>T	1641.7	1914.3	0.22151	2.8849	0.99804	0.001958	0.003916	0.11389
AGTCACCTTCC	ACCATCCCAGTGGCGATGGA_PBS13_g55172994_C>T:g55172998_C>T	1226.3	991.65	-0.30615	2.8841	0.001963	0.99804	0.0039259	0.11412
TCACGTCACTA	AAGATCAAAGTGCTGGGCTC_PBS11_g55174025_G>A:g55174022_T>C	711.05	888.48	0.321	2.8838	0.99804	0.0019645	0.003929	0.11414
TAACTCTCGGT	CGGCGGGCTTCCTACCTTTG_PBS15_g55155934_CC>TT	261.45	367.67	0.49029	2.8833	0.99803	0.0019675	0.0039351	0.11426
AATGGCTACGA	ATAGTCCAGGAGGCAGCCGA_PBS13_g55181388_G>T	767.01	951.42	0.31047	2.8829	0.99803	0.0019701	0.0039402	0.11435
CCGTACTTCAC	CTGCGCTCTGCCCGGCGAGT_PBS15_g55019341_A>G	199.98	292.54	0.54653	2.8827	0.99803	0.0019714	0.0039428	0.11436
TGATTGCGTCT	CCTCATTGCCCTCAACACAG_PBS15_g55143364_T>G:g55143361_T>C	166.56	250.83	0.5878	2.8825	0.99803	0.0019727	0.0039454	0.11437
ACCTCAAGTGC	AATTTGGTGGCTGCCTTTCT_PBS15_g55205455_G>C	314.48	431.2	0.45416	2.8822	0.99803	0.0019746	0.0039493	0.1144
CAGTGGACTTC	CAAAGCTGTATTTGCCCTCG_PBS11_g55154100_G>A	1370.5	1618.7	0.24003	2.8821	0.99802	0.0019752	0.0039504	0.1144
TGCATTCGGCA	TTGGTTGGGAGCTTCTCCAC_PBS11_g55173945_G>A:g55173941_C>T	2827.1	2467.3	-0.19633	2.8815	0.001979	0.99802	0.003958	0.11455
CTATGCAGATG	AGAAGACATGGACGACGTGG_PBS11_g55201283_C>T:g55201280_C>T	1046.9	1263	0.27058	2.8812	0.99802	0.001981	0.0039619	0.11458
TCCAATAGCGC	GTAGACATCGATGGTACATA_PBS11_g55198829_A>C	2366.5	2038.1	-0.21544	2.8811	0.0019815	0.99802	0.0039631	0.11458
GGTAGGTTGCA	GAATTCGCTCCACTGTGTTG_PBS11_g55143331_C>G	1037.8	822.64	-0.33482	2.8804	0.0019856	0.99801	0.0039713	0.11475
TTGTCAGGATG	GAGGATGTTCAATAACTGTG_PBS11_g55142377_G>T:g55142374_G>A	1505.3	1245	-0.27372	2.8801	0.001988	0.99801	0.003976	0.11483
CTACAGCGCAT	TCCAGTTCCTGTGGATCCAG_PBS11_g55156784_C>T	1645.2	1917.6	0.22093	2.8797	0.99801	0.0019905	0.003981	0.11491
GACATGGATTC	GTTGTGGCAGCAGTCACTGG_PBS11_g55152597_C>T	390.42	520.7	0.41453	2.8795	0.99801	0.0019914	0.0039829	0.11491
TACCATCGACT	GGACAGTGTTGAGATACTCG_PBS11_g55205392_C>T	965.53	1172.8	0.28027	2.8792	0.99801	0.0019931	0.0039862	0.11494
TTGCTATGGTC	CTCGTGCGTCCGAGCCTGTG_PBS15_g55155890_A>G	195.27	286.57	0.5511	2.8785	0.998	0.0019981	0.0039961	0.11517
GTAGTGACCAC	GCTGCCTTTCTGGGCCCAGT_PBS13_g55205439_A>G	320.29	437.93	0.45013	2.8778	0.998	0.0020022	0.0040043	0.11526
CTCAACGAATG	TGAATGACAAGGTAGCGCTG_PBS15_g55200387_G>A	219.32	122.44	-0.83582	2.8778	0.0020026	0.998	0.0040051	0.11526
CCTCTAGACGA	TGCCACAACCAGTGTGCTGC_PBS13_g55152631_A>C	721.94	543.49	-0.40897	2.8777	0.002003	0.998	0.004006	0.11526
TCAATCGCCTC	CTGCAGGCTGCACAGGCCCC_PBS15_g55152652_G>A:g55152649_G>C	159.64	241.96	0.59686	2.8774	0.998	0.0020048	0.0040096	0.11531
TTAGCAGGAAC	TTCCTCCATCTCATAGCTGT_PBS13_g55155869_C>G:g55155873_T>C	669.58	497.92	-0.4266	2.8772	0.0020062	0.99799	0.0040124	0.11533
CTGTGCATCGA	AGAAGCCCTGCTGTGGGATG_PBS11_g55201292_C>A	1225	1458.9	0.25195	2.8767	0.99799	0.0020096	0.0040191	0.11543
TCGCTAAGTCT	ACACCAGTTGAGCAGGTACT_PBS15_g55181441_C>G:g55181445_G>A	529.57	377.5	-0.48726	2.8746	0.0020225	0.99798	0.004045	0.11599
CCGCGATCATA	CCTGATGGATGAAGAAGACA_PBS15_g55201271_G>C	287.47	398.64	0.47027	2.8744	0.99798	0.0020242	0.0040485	0.11599
GACAAGTTGCG	ATGTCAAGATCACAGATTTT_PBS13_g55191819_G>T	622.66	787.87	0.33903	2.8742	0.99797	0.0020252	0.0040504	0.11599
CGATAGAATCG	GCTGCTGGCTGCGCTCTGCC_PBS13_g55019340_G>T	162.4	245.35	0.5923	2.8742	0.99797	0.0020252	0.0040504	0.11599
ATCTTCCTCTG	ACAGAGCCAGCGGGCCTTTT_PBS15_g55205269_G>A	205.31	111.77	-0.87148	2.8742	0.0020252	0.99797	0.0040505	0.11599
TACACTGCCGA	TTTCTAGGTTCTCAAAGGCA_PBS11_g55157699_C>A:g55157703_C>T	1111.5	1333.9	0.26287	2.8739	0.99797	0.0020269	0.0040538	0.11601
TCTTAGTCGTG	AATGTGCTGTTGACACAGGT_PBS15_g55205410_C>T:g55205407_T>C	440.08	578.34	0.39337	2.8737	0.99797	0.0020282	0.0040565	0.11601
TCGTCTAGCAT	AAATCCTGCATGGCGCCGTG_PBS15_g55146640_C>T	140.63	217.67	0.62659	2.8736	0.99797	0.0020289	0.0040577	0.11601
ACGTTCTCGAG	CATGAAGAGGCCGATCCCCA_PBS15_g55173043_G>C	244.6	346.89	0.50231	2.8731	0.99797	0.0020326	0.0040651	0.11616
CGCTACTGTCT	GCCCAGCAGGCGGCACACGT_PBS13_g55181324_C>T:g55181328_C>T	145.24	223.54	0.61861	2.8728	0.99797	0.0020342	0.0040685	0.11616
ATGAAGAGCGC	ACGTGCCTCTCCCTCCCTCC_PBS13_g55181302_G>C	381.04	509.42	0.41794	2.8727	0.99797	0.0020348	0.0040695	0.11616
GAGGTTCTGTG	ATGCGACCCTCCGGGACGGC_PBS13_g55019308_C>T:g55019304_A>C	288.31	399.56	0.46943	2.8724	0.99796	0.0020371	0.0040741	0.11621
GAGGATATGCG	CATGTCAAGATCACAGATTT_PBS11_g55191817_T>G	1073.2	854.94	-0.32768	2.8723	0.0020376	0.99796	0.0040753	0.11621
AGGTCTAGGAC	CTTGCTGCTGGTGGTGGCCC_PBS13_g55173063_T>C:g55173058_C>G	451.83	591.88	0.38875	2.8717	0.99796	0.0020412	0.0040825	0.11635
CTGACAGTTCT	TCCTCCAGAGCCCGACTCGC_PBS11_g55019327_C>T	3381.7	2988.7	-0.1782	2.8715	0.0020429	0.99796	0.0040857	0.11638
TGGACGTGACA	CGTTCCTGGCTGCCAGGTCG_PBS15_g55191740_C>T	178.73	265.77	0.56975	2.8713	0.99796	0.002044	0.0040879	0.11638
CAATTCCAGGC	AAGGGCCTTGCCGCAAAGGT_PBS15_g55155946_G>A	461.45	602.98	0.38521	2.8711	0.99795	0.0020452	0.0040903	0.11639
TGCAGATCGCA	GTGATCCAAGCTGTCCCAAT_PBS11_g55151335_G>A:g55151331_C>T	562.5	405.87	-0.46985	2.8706	0.0020483	0.99795	0.0040965	0.1165
GAGTTCTGCAG	TCTTGCCGGAATGTCAGCCG_PBS15_g55161609_G>A:g55161605_C>T	222.86	320.27	0.52119	2.8697	0.99795	0.0020541	0.0041081	0.11677
CCAGGTTGTCA	TTCAGAATATCCAGTTCCTG_PBS13_g55156784_C>T	773.72	589.39	-0.39199	2.8687	0.0020606	0.99794	0.0041213	0.11708
AGAACGATGCC	AGTCTTTCATCTGCCTTACA_PBS11_g55157670_G>A:g55157667_T>C	1097.1	1317.5	0.26393	2.8684	0.99794	0.0020628	0.0041255	0.11714
TTACGACACGT	CCCAAGGAAGCCAAGCCAAA_PBS13_g55205538_G>A	278.01	168.97	-0.71503	2.8681	0.0020645	0.99794	0.004129	0.11718
CTTCGAGCTTG	CAGATGGATGTGAACCCCGA_PBS11_g55154121_C>T	739.21	919.22	0.31404	2.8679	0.99793	0.0020663	0.0041325	0.11722
TCTTAGACGCC	AGATCCCGTCCATCGCCACT_PBS11_g55173010_G>C	705.29	880.97	0.32047	2.8671	0.99793	0.0020711	0.0041423	0.11743
GCTCTTCCTTA	TTTTCTTGCTTCATCCTCTC_PBS11_g55198728_T>C	1372.8	1125.7	-0.28612	2.8666	0.0020744	0.99793	0.0041489	0.11755
TCCGTAATCAC	TGCCACAACCAGTGTGCTGC_PBS13_g55152646_C>T:g55152643_C>G	710.33	534.05	-0.41085	2.8665	0.0020754	0.99792	0.0041509	0.11755
AGCTGAGTGTT	TACATATGGGTGGCTGAGGG_PBS13_g55198800_A>G	337.28	457.6	0.43901	2.8663	0.99792	0.0020767	0.0041534	0.11755
TTGATTCTGGC	CCTCAGTCAAGGCGCCTGTG_PBS15_g55202570_C>A:g55202567_A>C	189.23	99.767	-0.91669	2.8661	0.002078	0.99792	0.0041559	0.11755
CTCAGCAAGGA	CAACTTCTACCGTGCCCTGA_PBS11_g55201245_A>G	2689.2	2340.4	-0.20034	2.8659	0.0020794	0.99792	0.0041587	0.11755
CCATCGCAGAA	CGTGATGAGCTGCACGGTGG_PBS15_g55181351_G>A:g55181355_C>G	307.27	192.58	-0.67124	2.8658	0.0020798	0.99792	0.0041596	0.11755
GTGCACTCTAT	AGGCAGAAAAGAATCATCTG_PBS15_g55209119_c.*3502C>T	121.4	192.63	0.66178	2.8655	0.99792	0.0020818	0.0041637	0.11761
GCGTCATACCA	CCACCACCAGCAGCAAGAGG_PBS11_g55173022_C>T:g55173019_G>C	1767.1	2048.2	0.21292	2.8653	0.99792	0.0020829	0.0041659	0.11761
AGGACCAATCG	GGACTTGCCACGGCAGCGCC_PBS15_g55152562_T>C	328.13	209.55	-0.64448	2.8649	0.0020856	0.99791	0.0041711	0.1177
ACTGTTGGATG	TGCACTGGGCCAGGTCTTGA_PBS11_g55171197_G>A	452.65	312.85	-0.53149	2.864	0.0020914	0.99791	0.0041829	0.11797
CATTGTCGGTT	TCTGCACACACCAGTTGAGC_PBS11_g55181443_C>T	1395.9	1147	-0.28314	2.8627	0.0021005	0.9979	0.0042009	0.11828
ACGATGACATG	TGCGGAGGCTGCTGCAGGAG_PBS11_g55173123_A>G	526.21	375.27	-0.48662	2.8626	0.0021008	0.9979	0.0042016	0.11828
[truncated: 52,090 more rows]

## Sheet: CRISPResso2_parameters
Intended edit	Thr790Met	Leu858Arg	Gly719Ser	Ser768Ile	Exon19del	Ser720Phe	Asp587Asn	Lys609Gly	Val769Ile	Val765Ile	Ala289Val	Thr263Pro	Thr363Ile	Arg108Gly	Val774Met	Asn771_Pro772insVal	Glu1137Lys	Pro1090Leu	Val774insHisVal	Glu804Gln	Ser1026Gly	Gln581Lys	His773_Val774delinsLeuMet	Asp770delinsGluSer	Gln581Leu	Asn771_Pro772insHis	Ala289Asp	Ala289Val	Ala289Thr	Thr263Pro
[truncated: 8 more rows]
